# Supplementary material for: Robust dimethyl‐based multiplex‐DIA doubles single‐cell proteome depth via a reference channel
Source: Mol Syst Biol. 2023 Aug 21;19(9):e11503. doi: 10.15252/msb.202211503 (PMC10495816; doi:10.15252/msb.202211503)
Supplement: Supplementary file 4 — Source Data for Figure 5 [file MSB-19-e11503-s003.zip]

Archive with 7 entries (5 files):
- .DS_Store
- 5B/
- 5B/Ref0s4s8_report.tsv.filtered_lib_pg_ch_qval0.15.tsv.reformatted_for_refquant.tsv
- 5B/precursortable_refquant_corrected.tsv
- 5C/
- 5C/all_report.tsv.filtered_lib_pg_ch_qval0.15.tsv.precursortable_corrected.tsv
- 5C/all_report.tsv.filtered_lib_pg_ch_qval0.15.tsv.precursortable_uncorrected.tsv
