# Supplementary material for: Robust dimethyl‐based multiplex‐DIA doubles single‐cell proteome depth via a reference channel
Source: Mol Syst Biol. 2023 Aug 21;19(9):e11503. doi: 10.15252/msb.202211503 (PMC10495816; doi:10.15252/msb.202211503)
Supplement: Supplementary file 4 — Source Data for Figure 5 [file MSB-19-e11503-s003.zip › 5B/precursortable_refquant_corrected.tsv]

protein	ion	20220730_TIMS06_MCT_SA_HeLa_whi40_M07_Ref0s4s8_c1_AID8_01_S5-A1_1_3970_target4	20220730_TIMS06_MCT_SA_HeLa_whi40_M07_Ref0s4s8_c1_AID8_01_S5-A1_1_3970_target8	20220730_TIMS06_MCT_SA_HeLa_whi40_M07_Ref0s4s8_c1_AID8_02_S5-A2_1_3972_target4	20220730_TIMS06_MCT_SA_HeLa_whi40_M07_Ref0s4s8_c1_AID8_02_S5-A2_1_3972_target8	20220730_TIMS06_MCT_SA_HeLa_whi40_M07_Ref0s4s8_c1_AID8_03_S5-A3_1_3974_target4	20220730_TIMS06_MCT_SA_HeLa_whi40_M07_Ref0s4s8_c1_AID8_03_S5-A3_1_3974_target8	20220730_TIMS06_MCT_SA_HeLa_whi40_M07_Ref0s4s8_c1_AID8_04_S5-A4_1_3976_target4	20220730_TIMS06_MCT_SA_HeLa_whi40_M07_Ref0s4s8_c1_AID8_04_S5-A4_1_3976_target8	20220730_TIMS06_MCT_SA_HeLa_whi40_M07_Ref0s4s8_c1_AID8_05_S5-A5_1_3978_target4	20220730_TIMS06_MCT_SA_HeLa_whi40_M07_Ref0s4s8_c1_AID8_05_S5-A5_1_3978_target8	20220730_TIMS06_MCT_SA_HeLa_whi40_M07_Ref0s4s8_c2_AID8_01_S5-A6_1_3971_target4	20220730_TIMS06_MCT_SA_HeLa_whi40_M07_Ref0s4s8_c2_AID8_01_S5-A6_1_3971_target8	20220730_TIMS06_MCT_SA_HeLa_whi40_M07_Ref0s4s8_c2_AID8_02_S5-A7_1_3973_target4	20220730_TIMS06_MCT_SA_HeLa_whi40_M07_Ref0s4s8_c2_AID8_02_S5-A7_1_3973_target8	20220730_TIMS06_MCT_SA_HeLa_whi40_M07_Ref0s4s8_c2_AID8_03_S5-A8_1_3975_target4	20220730_TIMS06_MCT_SA_HeLa_whi40_M07_Ref0s4s8_c2_AID8_03_S5-A8_1_3975_target8	20220730_TIMS06_MCT_SA_HeLa_whi40_M07_Ref0s4s8_c2_AID8_04_S5-A9_1_3977_target4	20220730_TIMS06_MCT_SA_HeLa_whi40_M07_Ref0s4s8_c2_AID8_04_S5-A9_1_3977_target8	20220730_TIMS06_MCT_SA_HeLa_whi40_M07_Ref0s4s8_c2_AID8_05_S5-A10_1_3979_target4	20220730_TIMS06_MCT_SA_HeLa_whi40_M07_Ref0s4s8_c2_AID8_05_S5-A10_1_3979_target8
A0A0A6YYG3	SEQ_LIYYSAAAGTTDK_MOD_LIYYSAAAGTTDK_CHARGE_2_	0.0	0.0	0.0	0.0	0.0	0.0	0.0	0.0	0.0	0.0	0.0	0.0	0.0	0.0	0.0	0.0	0.0	0.0	0.0	0.0
A0A0B4J2D5;P0DPI2	SEQ_GVEVTVGHEQEEGGK_MOD_GVEVTVGHEQEEGGK_CHARGE_3_	0.0	0.0	0.0	0.0	0.0	0.0	0.0	0.0	0.0	0.0	0.0	0.0	0.0	0.0	0.0	0.0	0.0	0.0	0.0	0.0
A0A0B4J2D5;P0DPI2	SEQ_NLSTFAVDGK_MOD_NLSTFAVDGK_CHARGE_2_	0.0	1547.633267826838	0.0	0.0	0.0	0.0	0.0	0.0	0.0	0.0	0.0	0.0	0.0	0.0	0.0	0.0	0.0	0.0	1547.633267826838	0.0
A0A0B4J2D5;P0DPI2	SEQ_GVEVTVGHEQEEGGK_MOD_GVEVTVGHEQEEGGK_CHARGE_2_	0.0	0.0	0.0	0.0	0.0	0.0	0.0	0.0	0.0	0.0	0.0	0.0	0.0	0.0	0.0	0.0	0.0	0.0	0.0	0.0
A0A0B4J2D5;P0DPI2	SEQ_EVVEAHVDQK_MOD_EVVEAHVDQK_CHARGE_3_	0.0	1128.2868222270245	1128.2868222270245	0.0	0.0	0.0	0.0	0.0	0.0	0.0	0.0	0.0	0.0	0.0	0.0	0.0	0.0	0.0	0.0	0.0
A0A0B4J2D5;P0DPI2	SEQ_EVVEAHVDQK_MOD_EVVEAHVDQK_CHARGE_4_	0.0	0.0	0.0	0.0	0.0	0.0	0.0	0.0	0.0	1492.1515787198432	0.0	0.0	0.0	0.0	0.0	0.0	0.0	0.0	0.0	0.0
A0AV96	SEQ_TAEDSTAAMSSDSAAGSSAK_MOD_TAEDSTAAM(Oxidation)SSDSAAGSSAK_CHARGE_4_	0.0	0.0	0.0	7394.492052951634	0.0	0.0	0.0	0.0	0.0	0.0	0.0	0.0	0.0	0.0	0.0	0.0	0.0	0.0	0.0	0.0
A0AVT1	SEQ_SYTAADATLK_MOD_SYTAADATLK_CHARGE_2_	0.0	0.0	0.0	895.4935217670909	0.0	0.0	0.0	0.0	0.0	0.0	0.0	634.4567477802615	0.0	0.0	0.0	0.0	0.0	0.0	0.0	0.0
A0AVT1	SEQ_DGSLFWQSPK_MOD_DGSLFWQSPK_CHARGE_3_	0.0	0.0	0.0	0.0	0.0	0.0	0.0	0.0	0.0	0.0	0.0	0.0	0.0	0.0	0.0	0.0	0.0	0.0	0.0	0.0
A0AVT1	SEQ_NLVLAGIK_MOD_NLVLAGIK_CHARGE_2_	0.0	0.0	0.0	0.0	0.0	0.0	0.0	0.0	0.0	0.0	0.0	0.0	0.0	0.0	0.0	0.0	0.0	0.0	0.0	0.0
A0AVT1	SEQ_SYTAADATLK_MOD_SYTAADATLK_CHARGE_3_	0.0	0.0	0.0	0.0	0.0	0.0	0.0	0.0	0.0	0.0	0.0	0.0	0.0	0.0	0.0	0.0	0.0	0.0	0.0	0.0
A0AVT1	SEQ_VTGGYPFEAYK_MOD_VTGGYPFEAYK_CHARGE_3_	0.0	0.0	0.0	0.0	0.0	0.0	0.0	0.0	0.0	0.0	0.0	105.0267065969439	0.0	0.0	0.0	0.0	0.0	0.0	0.0	0.0
A0AVT1	SEQ_DGSLFWQSPK_MOD_DGSLFWQSPK_CHARGE_2_	0.0	0.0	0.0	0.0	0.0	0.0	1074.340251615909	0.0	0.0	0.0	0.0	0.0	0.0	1034.5765145134392	0.0	0.0	1239.9093112091077	0.0	0.0	1287.5649724291102
A0AVT1	SEQ_VTGGYPFEAYK_MOD_VTGGYPFEAYK_CHARGE_2_	0.0	1942.0003947489872	0.0	0.0	0.0	1932.655403813902	1937.3222646530342	0.0	0.0	0.0	0.0	0.0	0.0	0.0	0.0	0.0	0.0	0.0	0.0	0.0
A0AVT1	SEQ_VTGGYPFEAYK_MOD_VTGGYPFEAYK_CHARGE_4_	0.0	0.0	0.0	0.0	0.0	0.0	0.0	0.0	0.0	0.0	0.0	0.0	0.0	0.0	0.0	0.0	0.0	0.0	0.0	0.0
A0FGR8;A0FGR8-2;A0FGR8-6	SEQ_ISSNPNPVVQMSVGHK_MOD_ISSNPNPVVQMSVGHK_CHARGE_3_	0.0	0.0	0.0	281.9462292566866	0.0	0.0	0.0	0.0	0.0	0.0	0.0	0.0	0.0	0.0	0.0	0.0	0.0	0.0	0.0	0.0
A0FGR8;A0FGR8-2;A0FGR8-6	SEQ_SDPYGIIR_MOD_SDPYGIIR_CHARGE_2_	0.0	0.0	0.0	0.0	0.0	0.0	0.0	0.0	0.0	0.0	0.0	0.0	0.0	0.0	0.0	0.0	0.0	0.0	0.0	0.0
A0FGR8;A0FGR8-2;A0FGR8-6	SEQ_GANTHLSTFSFTK_MOD_GANTHLSTFSFTK_CHARGE_4_	0.0	0.0	0.0	0.0	0.0	0.0	0.0	0.0	0.0	0.0	0.0	0.0	0.0	0.0	0.0	0.0	0.0	0.0	0.0	0.0
A0FGR8;A0FGR8-2;A0FGR8-6	SEQ_ALALLEDEER_MOD_ALALLEDEER_CHARGE_2_	0.0	0.0	0.0	0.0	0.0	0.0	0.0	0.0	0.0	0.0	0.0	0.0	0.0	0.0	0.0	0.0	0.0	0.0	0.0	0.0
A0FGR8;A0FGR8-2;A0FGR8-6	SEQ_SSSSLLASPGHISVK_MOD_SSSSLLASPGHISVK_CHARGE_3_	0.0	0.0	1668.0959624595057	0.0	0.0	0.0	0.0	0.0	0.0	0.0	0.0	0.0	0.0	0.0	0.0	0.0	0.0	0.0	0.0	1668.0959624595057
A0FGR8;A0FGR8-2;A0FGR8-6	SEQ_IHFIEAQDLQGK_MOD_IHFIEAQDLQGK_CHARGE_3_	0.0	0.0	0.0	0.0	0.0	0.0	0.0	0.0	0.0	0.0	0.0	0.0	0.0	0.0	0.0	0.0	0.0	0.0	0.0	0.0
A0FGR8;A0FGR8-2;A0FGR8-6	SEQ_SSSSLLASPGHISVK_MOD_SSSSLLASPGHISVK_CHARGE_4_	0.0	0.0	0.0	0.0	0.0	378.5728832558589	0.0	0.0	0.0	0.0	0.0	0.0	0.0	0.0	0.0	0.0	0.0	0.0	0.0	0.0
A0FGR8;A0FGR8-2;A0FGR8-6	SEQ_ISSNPNPVVQMSVGHK_MOD_ISSNPNPVVQMSVGHK_CHARGE_4_	0.0	0.0	350.77414834418636	350.77414834418636	0.0	0.0	69.83544571178149	0.0	0.0	0.0	0.0	0.0	0.0	0.0	0.0	0.0	0.0	0.0	546.2988626073484	0.0
A0FGR8;A0FGR8-2;A0FGR8-6	SEQ_FQLSNSGPNSTIK_MOD_FQLSNSGPNSTIK_CHARGE_2_	0.0	0.0	0.0	0.0	0.0	0.0	0.0	0.0	0.0	0.0	0.0	0.0	0.0	0.0	0.0	0.0	0.0	0.0	0.0	0.0
A0FGR8;A0FGR8-2;A0FGR8-6	SEQ_FQLSNSGPNSTIK_MOD_FQLSNSGPNSTIK_CHARGE_3_	0.0	0.0	0.0	0.0	0.0	0.0	0.0	0.0	0.0	0.0	0.0	0.0	0.0	0.0	0.0	0.0	0.0	0.0	0.0	0.0
A0MZ66;A0MZ66-3	SEQ_EDEGEIQPENK_MOD_EDEGEIQPENK_CHARGE_2_	0.0	0.0	0.0	0.0	0.0	0.0	0.0	2144.3618846638324	0.0	1640.011926436799	0.0	0.0	2447.867577554953	0.0	1436.6704709402245	0.0	0.0	0.0	0.0	0.0
A0MZ66;A0MZ66-3	SEQ_ESAEALATK_MOD_ESAEALATK_CHARGE_2_	0.0	1174.140494475059	1179.3311659503167	1108.3276163151259	0.0	0.0	0.0	1184.54478448386	0.0	0.0	0.0	0.0	0.0	2073.065225757083	690.6173217596089	0.0	0.0	1153.6149537729102	1260.7654227935382	1333.5008983292607
A0MZ66;A0MZ66-3	SEQ_HSVDELQK_MOD_HSVDELQK_CHARGE_3_	0.0	0.0	0.0	0.0	0.0	0.0	0.0	0.0	0.0	126.28638268742225	0.0	0.0	0.0	0.0	0.0	0.0	0.0	0.0	126.28638268742225	0.0
A0MZ66;A0MZ66-3	SEQ_GILGTLNK_MOD_GILGTLNK_CHARGE_2_	0.0	282.136706431964	0.0	451.76971495618903	0.0	210.14696870839242	280.7847729235541	656.7927514468081	0.0	0.0	0.0	428.2092587530161	0.0	615.3774104372729	0.0	0.0	0.0	411.2817318248506	653.03815222106	0.0
A0MZ66;A0MZ66-3	SEQ_HSVDELQK_MOD_HSVDELQK_CHARGE_2_	0.0	892.4397767220279	892.4397767220279	0.0	0.0	0.0	0.0	0.0	0.0	0.0	0.0	0.0	0.0	0.0	0.0	0.0	0.0	0.0	0.0	0.0
A0MZ66;A0MZ66-3	SEQ_SLDPENSETELER_MOD_SLDPENSETELER_CHARGE_2_	0.0	0.0	0.0	1147.084806074344	0.0	0.0	0.0	0.0	0.0	0.0	0.0	0.0	0.0	0.0	0.0	0.0	0.0	0.0	0.0	0.0
A0MZ66;A0MZ66-3	SEQ_QAEPVVVLDPVSTHEPQTK_MOD_QAEPVVVLDPVSTHEPQTK_CHARGE_4_	0.0	0.0	2076.1271056690807	0.0	0.0	0.0	0.0	1668.0411432378119	0.0	0.0	0.0	0.0	0.0	0.0	1487.2708619993537	0.0	0.0	0.0	0.0	1851.1314079909673
A0MZ66;A0MZ66-3	SEQ_VTAEADSSSPTGILATSESK_MOD_VTAEADSSSPTGILATSESK_CHARGE_4_	0.0	0.0	0.0	0.0	0.0	0.0	0.0	0.0	0.0	0.0	0.0	0.0	0.0	0.0	0.0	0.0	0.0	0.0	0.0	0.0
A0MZ66;A0MZ66-3	SEQ_QLQLITSLK_MOD_QLQLITSLK_CHARGE_2_	0.0	0.0	0.0	0.0	0.0	0.0	0.0	0.0	390.91613178300287	0.0	0.0	0.0	0.0	242.12171312993112	0.0	0.0	149.96291839272092	0.0	0.0	0.0
A0MZ66;A0MZ66-3	SEQ_SMPVLGSVSSVTK_MOD_SM(Oxidation)PVLGSVSSVTK_CHARGE_2_	0.0	0.0	0.0	0.0	0.0	0.0	770.0739867424469	0.0	769.4478149940937	0.0	0.0	769.7608371973504	0.0	0.0	0.0	0.0	0.0	0.0	0.0	0.0
A0MZ66;A0MZ66-3	SEQ_VTAEADSSSPTGILATSESK_MOD_VTAEADSSSPTGILATSESK_CHARGE_3_	0.0	0.0	0.0	0.0	0.0	0.0	0.0	0.0	0.0	0.0	0.0	0.0	0.0	0.0	0.0	0.0	0.0	0.0	0.0	0.0
A0MZ66;A0MZ66-3	SEQ_DQIVSVQEEK_MOD_DQIVSVQEEK_CHARGE_3_	0.0	0.0	0.0	0.0	0.0	0.0	0.0	0.0	0.0	0.0	0.0	0.0	0.0	0.0	0.0	670.1085073063321	0.0	0.0	0.0	0.0
A0MZ66;A0MZ66-3	SEQ_SMPVLGSVSSVTK_MOD_SM(Oxidation)PVLGSVSSVTK_CHARGE_3_	0.0	1339.0442413757667	0.0	0.0	0.0	0.0	0.0	0.0	0.0	0.0	0.0	0.0	0.0	0.0	0.0	0.0	0.0	0.0	0.0	1065.5046542297937
A0MZ66;A0MZ66-3	SEQ_LTQQLEEER_MOD_LTQQLEEER_CHARGE_2_	0.0	0.0	0.0	2081.1770709336984	0.0	0.0	0.0	0.0	0.0	0.0	0.0	0.0	0.0	0.0	0.0	0.0	0.0	0.0	0.0	0.0
A0MZ66;A0MZ66-3	SEQ_ELEEQLENETLHK_MOD_ELEEQLENETLHK_CHARGE_3_	0.0	367.32494358691025	0.0	0.0	0.0	0.0	0.0	0.0	0.0	0.0	0.0	290.4950148804001	0.0	0.0	0.0	0.0	0.0	0.0	326.6589428642994	0.0
A0MZ66;A0MZ66-3	SEQ_DQIVSVQEEK_MOD_DQIVSVQEEK_CHARGE_2_	0.0	0.0	546.4199144346434	976.4035068645318	0.0	0.0	0.0	0.0	1058.2598507005503	0.0	0.0	0.0	0.0	919.5587136110107	947.5549338891274	0.0	0.0	0.0	0.0	0.0
A0MZ66;A0MZ66-3	SEQ_ATQPETTEEVTDLK_MOD_ATQPETTEEVTDLK_CHARGE_3_	0.0	327.5914481251262	0.0	0.0	0.0	0.0	0.0	0.0	0.0	0.0	0.0	0.0	0.0	0.0	0.0	0.0	0.0	0.0	0.0	0.0
A0MZ66;A0MZ66-3	SEQ_TVLNSEVLEQR_MOD_TVLNSEVLEQR_CHARGE_2_	0.0	2676.0374677338896	0.0	0.0	0.0	0.0	0.0	0.0	0.0	0.0	0.0	0.0	0.0	0.0	0.0	0.0	0.0	0.0	0.0	0.0
A0MZ66;A0MZ66-3	SEQ_TLEAEFNSPSPPTPEPGEGPR_MOD_TLEAEFNSPSPPTPEPGEGPR_CHARGE_2_	0.0	0.0	0.0	0.0	0.0	0.0	0.0	0.0	0.0	0.0	0.0	0.0	0.0	0.0	0.0	0.0	0.0	0.0	0.0	0.0
A1L0T0	SEQ_ENEDQVVK_MOD_ENEDQVVK_CHARGE_2_	0.0	0.0	0.0	0.0	0.0	0.0	0.0	0.0	0.0	0.0	0.0	0.0	0.0	779.1641825136608	0.0	0.0	0.0	684.633539880266	0.0	450.150113464479
A1L390;A1L390-2;A1L390-3	SEQ_ELSSSTQGELVAPLHPR_MOD_ELSSSTQGELVAPLHPR_CHARGE_3_	0.0	447.5693706648653	0.0	0.0	0.0	0.0	0.0	0.0	0.0	0.0	0.0	0.0	0.0	0.0	0.0	0.0	0.0	0.0	0.0	0.0
A1X283	SEQ_GAVVEVIQK_MOD_GAVVEVIQK_CHARGE_2_	0.0	0.0	0.0	0.0	0.0	323.4922361258086	0.0	0.0	289.2954655288946	0.0	0.0	0.0	0.0	351.05916304678806	0.0	146.11216543125485	0.0	258.7136785039607	0.0	0.0
A1X283	SEQ_AAAASVPNADGLK_MOD_AAAASVPNADGLK_CHARGE_2_	0.0	0.0	0.0	0.0	0.0	0.0	0.0	0.0	0.0	0.0	0.0	0.0	0.0	0.0	0.0	0.0	0.0	890.0842946131896	890.0842946131896	0.0
A1X283	SEQ_SFLPGEGPGR_MOD_SFLPGEGPGR_CHARGE_2_	0.0	0.0	0.0	0.0	0.0	0.0	0.0	0.0	0.0	0.0	0.0	0.0	0.0	0.0	0.0	0.0	0.0	0.0	0.0	3447.1226050116784
A1X283	SEQ_EGWAPATFIDK_MOD_EGWAPATFIDK_CHARGE_2_	0.0	0.0	0.0	0.0	0.0	0.0	0.0	0.0	0.0	0.0	0.0	0.0	0.0	0.0	0.0	0.0	0.0	0.0	0.0	0.0
A2AJT9;A2AJT9-2;A2AJT9-3	SEQ_ADVNEIPLNSDPEIHR_MOD_ADVNEIPLNSDPEIHR_CHARGE_2_	0.0	0.0	0.0	0.0	0.0	0.0	0.0	0.0	0.0	0.0	0.0	0.0	0.0	0.0	0.0	0.0	0.0	0.0	0.0	0.0
A2RRP1	SEQ_EGLGNEVLK_MOD_EGLGNEVLK_CHARGE_3_	0.0	0.0	0.0	0.0	0.0	0.0	0.0	0.0	0.0	0.0	0.0	0.0	0.0	0.0	0.0	0.0	0.0	0.0	0.0	0.0
A2RRP1	SEQ_EGLGNEVLK_MOD_EGLGNEVLK_CHARGE_2_	0.0	0.0	0.0	0.0	0.0	0.0	1043.5726622231607	0.0	0.0	0.0	0.0	0.0	0.0	0.0	1312.7302090818591	0.0	873.9331024639506	0.0	0.0	1043.5726622231607
A2RUH7;A2RUH7-2	SEQ_MEAATAPEVAAGSK_MOD_MEAATAPEVAAGSK_CHARGE_3_	0.0	0.0	0.0	0.0	0.0	0.0	0.0	0.0	0.0	0.0	0.0	0.0	0.0	0.0	0.0	0.0	0.0	0.0	0.0	0.0
A3KMH1;A3KMH1-2;A3KMH1-3	SEQ_ENVVVIHPDFR_MOD_ENVVVIHPDFR_CHARGE_3_	0.0	0.0	0.0	0.0	0.0	0.0	0.0	0.0	0.0	0.0	0.0	0.0	0.0	630.0501777917285	0.0	0.0	0.0	0.0	0.0	0.0
A3KMH1;A3KMH1-2;A3KMH1-3	SEQ_TLILEGLEK_MOD_TLILEGLEK_CHARGE_2_	0.0	263.7960424335097	0.0	0.0	0.0	0.0	0.0	0.0	0.0	0.0	0.0	0.0	0.0	0.0	0.0	0.0	0.0	0.0	0.0	0.0
A3KMH1;A3KMH1-2;A3KMH1-3	SEQ_EVEYIALSR_MOD_EVEYIALSR_CHARGE_2_	0.0	0.0	0.0	0.0	0.0	0.0	0.0	0.0	0.0	0.0	0.0	0.0	0.0	0.0	0.0	0.0	0.0	0.0	0.0	0.0
A3KMH1;A3KMH1-2;A3KMH1-3	SEQ_IGAVSAPIYNAHEK_MOD_IGAVSAPIYNAHEK_CHARGE_4_	0.0	0.0	0.0	0.0	0.0	0.0	0.0	0.0	0.0	0.0	0.0	0.0	0.0	0.0	0.0	0.0	0.0	0.0	0.0	0.0
A3KMH1;A3KMH1-2;A3KMH1-3	SEQ_LGHILVVDEADK_MOD_LGHILVVDEADK_CHARGE_3_	0.0	0.0	0.0	0.0	0.0	0.0	0.0	0.0	0.0	0.0	0.0	0.0	0.0	0.0	0.0	0.0	0.0	0.0	0.0	0.0
A3KMH1;A3KMH1-2;A3KMH1-3	SEQ_DTTVQTLTLQPSVK_MOD_DTTVQTLTLQPSVK_CHARGE_3_	0.0	0.0	0.0	0.0	0.0	0.0	0.0	0.0	0.0	0.0	0.0	0.0	0.0	0.0	0.0	0.0	0.0	0.0	0.0	0.0
A3KMH1;A3KMH1-2;A3KMH1-3	SEQ_DGLIVYEDSPLVK_MOD_DGLIVYEDSPLVK_CHARGE_3_	0.0	671.4655440202571	0.0	922.3738322011454	0.0	0.0	0.0	0.0	0.0	0.0	0.0	613.8075840155769	0.0	0.0	0.0	0.0	0.0	0.0	0.0	0.0
A3KMH1;A3KMH1-2;A3KMH1-3	SEQ_EELQLSDEQLQK_MOD_EELQLSDEQLQK_CHARGE_2_	0.0	0.0	0.0	0.0	0.0	0.0	0.0	0.0	0.0	0.0	0.0	0.0	0.0	0.0	0.0	0.0	0.0	0.0	0.0	0.0
A3KN83;A3KN83-2;A3KN83-3	SEQ_AGFLIGDGAGVGK_MOD_AGFLIGDGAGVGK_CHARGE_2_	0.0	0.0	0.0	0.0	0.0	0.0	0.0	0.0	861.1379190201933	626.4025806969236	0.0	0.0	626.4025806969236	0.0	0.0	0.0	0.0	0.0	508.45638229370996	0.0
A3KN83;A3KN83-2;A3KN83-3	SEQ_NILVHSLNK_MOD_NILVHSLNK_CHARGE_2_	0.0	0.0	0.0	0.0	0.0	0.0	0.0	0.0	0.0	0.0	0.0	0.0	0.0	0.0	0.0	0.0	0.0	0.0	0.0	0.0
A3KN83;A3KN83-2;A3KN83-3	SEQ_NILVHSLNK_MOD_NILVHSLNK_CHARGE_3_	0.0	0.0	0.0	0.0	0.0	0.0	0.0	0.0	0.0	0.0	0.0	0.0	0.0	0.0	0.0	0.0	0.0	0.0	0.0	0.0
A4D1E9	SEQ_FVAGVGANSK_MOD_FVAGVGANSK_CHARGE_2_	0.0	0.0	0.0	0.0	0.0	0.0	0.0	0.0	235.9602263612451	0.0	0.0	253.46791430433353	0.0	182.4599832288611	0.0	0.0	0.0	0.0	195.99808029604026	0.0
A4D1E9	SEQ_ILVAQGGLGGK_MOD_ILVAQGGLGGK_CHARGE_2_	0.0	0.0	0.0	0.0	0.0	0.0	710.5786423525866	0.0	0.0	0.0	0.0	0.0	500.59232986320995	0.0	0.0	452.16111854229376	550.3260229049092	0.0	0.0	669.8026855177426
A4D1E9	SEQ_FVAGVGANSK_MOD_FVAGVGANSK_CHARGE_3_	0.0	0.0	0.0	0.0	0.0	0.0	0.0	0.0	0.0	0.0	0.0	0.0	0.0	0.0	0.0	0.0	0.0	0.0	0.0	0.0
A4FU01;A4FU01-4	SEQ_SVILQER_MOD_SVILQER_CHARGE_2_	0.0	0.0	0.0	0.0	0.0	0.0	0.0	0.0	0.0	0.0	0.0	0.0	0.0	0.0	0.0	0.0	0.0	0.0	0.0	0.0
A5PLL7;A5PLL7-2	SEQ_ELAALYSPGK_MOD_ELAALYSPGK_CHARGE_2_	0.0	0.0	0.0	0.0	0.0	0.0	0.0	0.0	0.0	0.0	0.0	0.0	0.0	0.0	0.0	0.0	0.0	0.0	0.0	764.29686152232
A5YKK6	SEQ_NLDEQLSAPK_MOD_NLDEQLSAPK_CHARGE_2_	0.0	0.0	0.0	0.0	0.0	0.0	0.0	0.0	0.0	0.0	0.0	0.0	0.0	0.0	0.0	0.0	0.0	0.0	0.0	0.0
A5YKK6	SEQ_LGTSGLNQPTFQQSK_MOD_LGTSGLNQPTFQQSK_CHARGE_2_	0.0	478.89469278044163	0.0	0.0	0.0	0.0	0.0	0.0	0.0	0.0	0.0	0.0	0.0	0.0	0.0	0.0	0.0	0.0	0.0	0.0
A5YKK6	SEQ_SNYEAMIDR_MOD_SNYEAM(Oxidation)IDR_CHARGE_2_	0.0	0.0	0.0	0.0	0.0	0.0	0.0	0.0	0.0	0.0	0.0	0.0	0.0	0.0	0.0	0.0	0.0	0.0	0.0	3270.4697734272563
A5YKK6	SEQ_GFAAQFIK_MOD_GFAAQFIK_CHARGE_3_	0.0	0.0	0.0	0.0	0.0	0.0	0.0	0.0	0.0	0.0	0.0	0.0	0.0	0.0	0.0	0.0	0.0	0.0	0.0	0.0
A5YKK6	SEQ_QSEFQQLPYHR_MOD_QSEFQQLPYHR_CHARGE_2_	0.0	0.0	0.0	0.0	0.0	0.0	0.0	0.0	0.0	0.0	0.0	0.0	0.0	0.0	0.0	0.0	0.0	0.0	0.0	0.0
A5YKK6	SEQ_YLAPFLR_MOD_YLAPFLR_CHARGE_2_	0.0	0.0	0.0	0.0	0.0	0.0	0.0	0.0	0.0	0.0	0.0	0.0	0.0	1270.8994700367323	0.0	0.0	0.0	0.0	0.0	0.0
A5YKK6	SEQ_NLALDINELK_MOD_NLALDINELK_CHARGE_2_	0.0	0.0	0.0	0.0	0.0	563.2347999960466	0.0	0.0	0.0	0.0	0.0	0.0	0.0	0.0	0.0	0.0	0.0	0.0	0.0	0.0
A5YKK6	SEQ_EIDDEANSYFQR_MOD_EIDDEANSYFQR_CHARGE_2_	0.0	0.0	0.0	0.0	0.0	0.0	0.0	0.0	0.0	0.0	0.0	0.0	0.0	0.0	0.0	0.0	0.0	0.0	0.0	0.0
A5YKK6	SEQ_IVEPPENIQEK_MOD_IVEPPENIQEK_CHARGE_2_	0.0	0.0	0.0	0.0	0.0	0.0	0.0	0.0	0.0	0.0	0.0	2062.1548732460005	0.0	0.0	0.0	0.0	0.0	0.0	0.0	0.0
A5YKK6	SEQ_AQAEQQHNPAANPTMIR_MOD_AQAEQQHNPAANPTM(Oxidation)IR_CHARGE_3_	0.0	0.0	0.0	0.0	0.0	0.0	0.0	0.0	0.0	0.0	0.0	0.0	0.0	0.0	0.0	0.0	0.0	0.0	0.0	0.0
A5YKK6	SEQ_NLALDINELK_MOD_NLALDINELK_CHARGE_3_	0.0	0.0	0.0	0.0	0.0	0.0	0.0	0.0	0.0	0.0	0.0	0.0	0.0	0.0	0.0	0.0	0.0	0.0	0.0	0.0
A5YKK6	SEQ_NLFEEYR_MOD_NLFEEYR_CHARGE_2_	0.0	0.0	0.0	0.0	0.0	0.0	0.0	0.0	0.0	0.0	0.0	0.0	0.0	0.0	0.0	0.0	0.0	0.0	0.0	0.0
A5YKK6	SEQ_SNLQVSNEPGNR_MOD_SNLQVSNEPGNR_CHARGE_2_	0.0	0.0	0.0	0.0	0.0	0.0	0.0	0.0	1393.7701520577705	0.0	0.0	0.0	0.0	0.0	0.0	1393.7701520577705	0.0	0.0	0.0	0.0
A5YKK6	SEQ_GFAAQFIK_MOD_GFAAQFIK_CHARGE_2_	0.0	0.0	0.0	0.0	0.0	0.0	262.07392087906817	323.72460563131006	0.0	0.0	0.0	0.0	474.94986196802563	0.0	0.0	384.4995727284752	0.0	0.0	0.0	0.0
A5YKK6	SEQ_DLDSYLK_MOD_DLDSYLK_CHARGE_2_	0.0	0.0	0.0	1706.453818167066	0.0	0.0	1478.603140691669	0.0	0.0	0.0	0.0	0.0	0.0	0.0	0.0	1281.1757484369418	0.0	0.0	0.0	0.0
A5YKK6	SEQ_LAEVGQYEQVK_MOD_LAEVGQYEQVK_CHARGE_2_	584.2251206498956	584.2251206498956	0.0	0.0	413.4015075810928	0.0	936.5434822780286	0.0	0.0	0.0	0.0	0.0	0.0	0.0	0.0	0.0	0.0	0.0	0.0	0.0
A5YKK6	SEQ_LAEVGQYEQVK_MOD_LAEVGQYEQVK_CHARGE_3_	0.0	0.0	0.0	0.0	0.0	0.0	0.0	0.0	0.0	0.0	0.0	0.0	0.0	0.0	0.0	0.0	0.0	0.0	0.0	0.0
A5YKK6	SEQ_ILDVAQDLK_MOD_ILDVAQDLK_CHARGE_3_	0.0	0.0	0.0	0.0	0.0	0.0	0.0	0.0	0.0	0.0	0.0	0.0	0.0	0.0	0.0	0.0	0.0	0.0	0.0	0.0
A5YKK6	SEQ_ILDVAQDLK_MOD_ILDVAQDLK_CHARGE_2_	708.2000705822701	0.0	479.93262597396705	0.0	0.0	264.92977855007524	0.0	861.4750586785322	511.13081153243115	0.0	0.0	0.0	0.0	0.0	0.0	511.13081153243115	0.0	0.0	0.0	0.0
A5YKK6	SEQ_AVQELVHPVVDR_MOD_AVQELVHPVVDR_CHARGE_3_	0.0	0.0	0.0	0.0	0.0	0.0	0.0	0.0	0.0	0.0	0.0	0.0	0.0	0.0	0.0	0.0	0.0	0.0	0.0	0.0
A5YKK6	SEQ_ELNPSLNFK_MOD_ELNPSLNFK_CHARGE_2_	0.0	0.0	0.0	1301.0884466039709	0.0	1130.1090996584344	0.0	0.0	0.0	0.0	0.0	0.0	0.0	687.8886451283738	0.0	0.0	0.0	0.0	1130.1090996584344	0.0
A5YKK6	SEQ_ILPDSGGVAK_MOD_ILPDSGGVAK_CHARGE_2_	0.0	0.0	0.0	0.0	0.0	0.0	0.0	0.0	350.6751354315904	0.0	0.0	0.0	0.0	0.0	0.0	0.0	0.0	350.6751354315904	0.0	0.0
A6NCW0;A8MUK1;C9J2P7;C9JJH3;C9JLJ4;C9JPN9;C9JVI0;D6R901;D6R9N7;D6RA61;D6RBQ6;D6RCP7;D6RJB6;Q0WX57;Q7RTZ2	SEQ_FLQEQNK_MOD_FLQEQNK_CHARGE_2_	0.0	0.0	54835.94912774099	44166.46720303276	55186.06726454231	57627.924913271185	0.0	0.0	0.0	0.0	0.0	0.0	0.0	0.0	0.0	0.0	44217.86252170501	53838.60285807979	74933.29698062927	56208.374965740666
A6NCW0;A8MUK1;C9J2P7;C9JJH3;C9JLJ4;C9JPN9;C9JVI0;D6R901;D6R9N7;D6RA61;D6RBQ6;D6RCP7;D6RJB6;Q0WX57;Q7RTZ2	SEQ_FLQEQNK_MOD_FLQEQNK_CHARGE_3_	0.0	0.0	0.0	0.0	0.0	0.0	0.0	0.0	0.0	0.0	0.0	0.0	0.0	0.0	0.0	0.0	0.0	0.0	0.0	0.0
A6NDG6	SEQ_GETAVPGAPEALR_MOD_GETAVPGAPEALR_CHARGE_2_	0.0	0.0	881.5770346073662	1036.1743868279198	0.0	0.0	0.0	0.0	0.0	0.0	0.0	1304.7312920449135	0.0	0.0	0.0	685.4275429334357	607.2025544950723	789.815363595265	789.815363595265	556.8572206889387
A6NDG6	SEQ_LGFITNNSSK_MOD_LGFITNNSSK_CHARGE_2_	0.0	3543.9097984730256	0.0	3225.3873828777	0.0	3579.1479500700802	0.0	0.0	0.0	4766.792877190264	0.0	2354.6216762952017	0.0	2587.8209957292333	6006.003871189611	6420.62299516945	0.0	2739.1428921809347	1732.1207233198336	1562.4470624739442
A6NDG6	SEQ_AVVVGFDPHFSYMK_MOD_AVVVGFDPHFSYM(Oxidation)K_CHARGE_3_	0.0	0.0	0.0	1751.4455490934124	0.0	0.0	0.0	0.0	0.0	0.0	0.0	0.0	0.0	0.0	0.0	0.0	0.0	0.0	0.0	0.0
A6NDU8	SEQ_EQEWNTTNAK_MOD_EQEWNTTNAK_CHARGE_3_	0.0	0.0	0.0	0.0	0.0	0.0	0.0	0.0	0.0	0.0	0.0	0.0	0.0	0.0	0.0	0.0	0.0	0.0	0.0	0.0
A6NER3;O76087;P0CL80;P0CL81;P0CL82;P0DSO3;P0DTW1;Q13069;Q13070;Q4V321;Q4V326	SEQ_QDPAAAQEGEDEGASAGQGPK_MOD_QDPAAAQEGEDEGASAGQGPK_CHARGE_3_	0.0	0.0	945.6630190816479	0.0	0.0	0.0	0.0	0.0	0.0	0.0	0.0	945.6630190816479	0.0	0.0	0.0	0.0	0.0	0.0	0.0	0.0
A6NER3;O76087;P0CL80;P0CL81;P0CL82;P0DSO3;P0DTW1;Q13069;Q13070;Q4V321;Q4V326	SEQ_STYYWPR_MOD_STYYWPR_CHARGE_2_	0.0	0.0	0.0	0.0	0.0	0.0	0.0	0.0	0.0	0.0	0.0	0.0	0.0	0.0	0.0	0.0	0.0	0.0	0.0	6647.820091494201
A6NER3;O76087;P0CL80;P0CL81;P0CL82;P0DSO3;P0DTW1;Q13069;Q13070;Q4V321;Q4V326	SEQ_QDPAAAQEGEDEGASAGQGPK_MOD_QDPAAAQEGEDEGASAGQGPK_CHARGE_4_	0.0	0.0	0.0	0.0	0.0	0.0	0.0	0.0	0.0	0.0	0.0	0.0	0.0	0.0	0.0	0.0	0.0	0.0	0.0	0.0
A6NHR9	SEQ_GSNEEDTDTPLFIGK_MOD_GSNEEDTDTPLFIGK_CHARGE_3_	0.0	0.0	0.0	0.0	0.0	0.0	0.0	0.0	0.0	0.0	0.0	0.0	0.0	0.0	0.0	0.0	0.0	0.0	0.0	0.0
A6NHR9	SEQ_EAIYSGYIR_MOD_EAIYSGYIR_CHARGE_2_	0.0	0.0	0.0	0.0	0.0	0.0	0.0	5190.380645390345	0.0	6561.832794793159	0.0	962.2986404806729	0.0	0.0	0.0	3779.161183026721	0.0	0.0	0.0	17578.549039536443
A6NHR9	SEQ_SIIEGPIIK_MOD_SIIEGPIIK_CHARGE_2_	294.09313807218973	320.6505802601427	0.0	0.0	0.0	0.0	0.0	0.0	0.0	0.0	0.0	0.0	0.0	0.0	349.60623459336966	0.0	0.0	0.0	0.0	0.0
A6NHR9	SEQ_EINITSALAEK_MOD_EINITSALAEK_CHARGE_2_	0.0	0.0	0.0	0.0	0.0	0.0	0.0	0.0	0.0	0.0	0.0	0.0	0.0	0.0	0.0	0.0	0.0	0.0	0.0	0.0
A6NHR9	SEQ_VQLISGPPAK_MOD_VQLISGPPAK_CHARGE_3_	0.0	0.0	0.0	0.0	0.0	0.0	0.0	0.0	0.0	0.0	0.0	0.0	0.0	0.0	0.0	39.111529009661936	0.0	0.0	0.0	0.0
A6NHR9	SEQ_EFSDFIR_MOD_EFSDFIR_CHARGE_2_	0.0	0.0	0.0	0.0	0.0	0.0	0.0	0.0	0.0	0.0	0.0	0.0	0.0	0.0	0.0	0.0	0.0	0.0	0.0	0.0
A6NHR9	SEQ_VQLISGPPAK_MOD_VQLISGPPAK_CHARGE_2_	0.0	593.6822629556348	0.0	0.0	0.0	0.0	0.0	0.0	0.0	0.0	0.0	0.0	0.0	0.0	0.0	0.0	0.0	0.0	593.6822629556348	0.0
A6NHR9	SEQ_AHVEGDGVVEGIIR_MOD_AHVEGDGVVEGIIR_CHARGE_3_	0.0	0.0	0.0	0.0	0.0	0.0	0.0	0.0	0.0	0.0	0.0	0.0	0.0	0.0	0.0	0.0	0.0	0.0	0.0	0.0
A6NIH7	SEQ_AAAAASAAGPGGLVAGK_MOD_AAAAASAAGPGGLVAGK_CHARGE_2_	0.0	0.0	0.0	0.0	0.0	0.0	0.0	591.2126705594937	0.0	0.0	0.0	0.0	0.0	0.0	0.0	0.0	0.0	0.0	0.0	0.0
A6NIH7	SEQ_AAAAASAAGPGGLVAGK_MOD_AAAAASAAGPGGLVAGK_CHARGE_3_	0.0	0.0	0.0	0.0	0.0	0.0	0.0	0.0	0.0	0.0	0.0	0.0	0.0	0.0	0.0	0.0	0.0	0.0	0.0	0.0
A6ZKI3;Q9BWD3	SEQ_ESPLLNDYR_MOD_ESPLLNDYR_CHARGE_2_	0.0	0.0	0.0	0.0	0.0	0.0	0.0	0.0	0.0	0.0	0.0	0.0	0.0	0.0	0.0	0.0	0.0	0.0	0.0	0.0
A8K8P3;A8K8P3-10;A8K8P3-2;A8K8P3-3;A8K8P3-4;A8K8P3-5;A8K8P3-9	SEQ_VTFEGPLLNR_MOD_VTFEGPLLNR_CHARGE_3_	0.0	0.0	0.0	0.0	253.73095109306442	0.0	0.0	0.0	0.0	253.73095109306442	0.0	0.0	0.0	0.0	0.0	0.0	0.0	0.0	0.0	0.0
A8MPP1;Q96FC9;Q96FC9-2;Q96FC9-3;Q96FC9-4	SEQ_VDEDEDDLEEEHITK_MOD_VDEDEDDLEEEHITK_CHARGE_2_	0.0	0.0	0.0	0.0	0.0	0.0	0.0	0.0	0.0	0.0	0.0	0.0	0.0	0.0	0.0	0.0	0.0	0.0	0.0	0.0
A8MUP6	SEQ_HSQHSFLEPEASESIWK_MOD_HSQHSFLEPEASESIWK_CHARGE_4_	0.0	0.0	0.0	0.0	0.0	0.0	0.0	0.0	0.0	0.0	0.0	0.0	0.0	0.0	0.0	0.0	0.0	0.0	0.0	0.0
A8MUP6	SEQ_HSQHSFLEPEASESIWK_MOD_HSQHSFLEPEASESIWK_CHARGE_2_	0.0	0.0	0.0	0.0	0.0	0.0	0.0	537.4395853599455	0.0	0.0	0.0	0.0	0.0	0.0	0.0	0.0	0.0	0.0	0.0	0.0
A8MWD9;P62308	SEQ_HVQGILR_MOD_HVQGILR_CHARGE_2_	0.0	0.0	0.0	0.0	0.0	0.0	0.0	0.0	0.0	5634.938337084535	0.0	0.0	0.0	0.0	0.0	0.0	0.0	0.0	0.0	0.0
A8MWD9;P62308	SEQ_GNSIIMLEALER_MOD_GNSIIM(Oxidation)LEALER_CHARGE_2_	0.0	1262.5242380019977	0.0	0.0	0.0	0.0	0.0	0.0	0.0	0.0	0.0	0.0	0.0	0.0	0.0	0.0	0.0	0.0	0.0	0.0
A8MXQ7	SEQ_QLEAVQER_MOD_QLEAVQER_CHARGE_2_	0.0	0.0	0.0	0.0	0.0	0.0	0.0	0.0	0.0	0.0	0.0	0.0	0.0	0.0	0.0	14769.324218135012	0.0	0.0	0.0	0.0
A8MXQ7	SEQ_LTLQAIK_MOD_LTLQAIK_CHARGE_2_	0.0	0.0	0.0	0.0	0.0	0.0	0.0	0.0	0.0	0.0	0.0	0.0	0.0	0.0	0.0	0.0	0.0	280.0451046254448	0.0	0.0
A8MYZ0	SEQ_LSQVGSMLK_MOD_LSQVGSMLK_CHARGE_2_	0.0	0.0	0.0	0.0	0.0	0.0	0.0	0.0	0.0	0.0	0.0	0.0	0.0	0.0	0.0	0.0	0.0	0.0	0.0	375.68292193359883
A9UHW6;A9UHW6-2;A9UHW6-3	SEQ_DPGAVDLEK_MOD_DPGAVDLEK_CHARGE_3_	0.0	0.0	0.0	0.0	0.0	0.0	0.0	0.0	0.0	0.0	0.0	0.0	0.0	0.0	0.0	197.5298107806795	0.0	0.0	0.0	139.33234219982697
A9UHW6;A9UHW6-2;A9UHW6-3	SEQ_DPGAVDLEK_MOD_DPGAVDLEK_CHARGE_2_	611.7989169861032	0.0	0.0	0.0	0.0	0.0	0.0	0.0	0.0	0.0	0.0	0.0	0.0	0.0	0.0	0.0	0.0	611.7989169861032	0.0	0.0
A9YTQ3;A9YTQ3-2;A9YTQ3-3	SEQ_APSGAMLPPR_MOD_APSGAMLPPR_CHARGE_2_	0.0	0.0	0.0	0.0	0.0	0.0	0.0	0.0	0.0	0.0	0.0	0.0	0.0	0.0	0.0	0.0	0.0	0.0	0.0	0.0
B6A8C7;B6A8C7-2	SEQ_GVSFVLR_MOD_GVSFVLR_CHARGE_1_	0.0	0.0	0.0	0.0	0.0	0.0	0.0	0.0	0.0	0.0	0.0	4.583624549834165	0.0	0.0	0.0	0.0	4.583624549834165	0.0	0.0	0.0
B8ZZ34;B8ZZ34-3	SEQ_AGAPEAQGPAAPGTTAPEGGDR_MOD_AGAPEAQGPAAPGTTAPEGGDR_CHARGE_3_	0.0	0.0	0.0	0.0	0.0	0.0	0.0	0.0	0.0	74.14376430060278	0.0	0.0	0.0	0.0	0.0	0.0	0.0	0.0	0.0	0.0
B8ZZ34;B8ZZ34-3	SEQ_AGAPEAQGPAAPGTTAPEGGDR_MOD_AGAPEAQGPAAPGTTAPEGGDR_CHARGE_2_	0.0	0.0	0.0	58.176847042935464	0.0	0.0	0.0	0.0	0.0	0.0	0.0	0.0	0.0	0.0	0.0	0.0	0.0	0.0	0.0	0.0
C4AMC7;Q6VEQ5	SEQ_ATLLESIR_MOD_ATLLESIR_CHARGE_2_	0.0	0.0	0.0	0.0	0.0	0.0	0.0	0.0	0.0	0.0	0.0	0.0	0.0	0.0	0.0	0.0	0.0	0.0	0.0	0.0
D6REC4	SEQ_QVEQELQR_MOD_QVEQELQR_CHARGE_2_	0.0	0.0	0.0	0.0	0.0	0.0	0.0	0.0	0.0	0.0	0.0	0.0	0.0	0.0	0.0	0.0	0.0	0.0	0.0	0.0
E9PAV3	SEQ_SPASDTYIVFGEAK_MOD_SPASDTYIVFGEAK_CHARGE_2_	8921.21767540775	6120.545636340911	4068.0006749879635	0.0	0.0	0.0	0.0	0.0	0.0	0.0	0.0	0.0	6083.114238450577	0.0	7221.527411716623	0.0	0.0	0.0	6120.545636340911	0.0
E9PAV3	SEQ_SLGEPLPIGK_MOD_SLGEPLPIGK_CHARGE_2_	0.0	0.0	0.0	0.0	0.0	0.0	0.0	0.0	0.0	0.0	0.0	0.0	0.0	0.0	0.0	0.0	0.0	0.0	0.0	0.0
E9PAV3	SEQ_IEDLSQQAQLAAAEK_MOD_IEDLSQQAQLAAAEK_CHARGE_2_	1903.8844997010278	2931.2393946305506	2178.599567321082	2062.833065222367	3631.01070467373	0.0	2269.8676328419065	0.0	4840.593892203888	0.0	0.0	2832.916024884391	1212.8618800585227	2317.12370010969	3535.6304869631795	0.0	0.0	3271.0405955311176	4240.119762548203	0.0
E9PAV3	SEQ_SPASDTYIVFGEAK_MOD_SPASDTYIVFGEAK_CHARGE_3_	0.0	0.0	0.0	0.0	0.0	0.0	0.0	0.0	0.0	0.0	0.0	0.0	0.0	0.0	0.0	0.0	0.0	0.0	0.0	0.0
E9PAV3	SEQ_DIELVMSQANVSR_MOD_DIELVMSQANVSR_CHARGE_2_	0.0	0.0	0.0	0.0	0.0	0.0	0.0	0.0	0.0	0.0	0.0	0.0	0.0	0.0	0.0	0.0	0.0	692.9016097289892	0.0	0.0
E9PAV3	SEQ_IEDLSQQAQLAAAEK_MOD_IEDLSQQAQLAAAEK_CHARGE_3_	2336.5091512087815	2054.4242899173382	1928.9829101787375	1152.505685334583	1092.8109643031412	0.0	1543.6218780514905	0.0	2159.833010582537	1156.322123469008	1424.6535457377718	1702.4855161224887	974.0878602149924	1618.5898600070554	1618.5898600070554	2056.725254343786	0.0	0.0	2373.641174154822	1141.1046604493085
E9PRG8	SEQ_TSEPQLK_MOD_TSEPQLK_CHARGE_2_	0.0	656.4643995283202	703.931560578207	0.0	0.0	0.0	0.0	0.0	0.0	656.7618970460803	0.0	454.81548337920736	0.0	754.4890228966844	0.0	1117.93019943319	0.0	873.8590165814817	0.0	0.0
E9PRG8	SEQ_TAMEVEAPSK_MOD_TAM(Oxidation)EVEAPSK_CHARGE_2_	1420.3086266368832	1687.1480669137793	0.0	0.0	4446.412499137252	3049.3545316511904	2133.1659472894353	0.0	0.0	0.0	0.0	0.0	0.0	0.0	0.0	0.0	2411.773265904299	0.0	0.0	0.0
E9PRG8	SEQ_ANITLSGK_MOD_ANITLSGK_CHARGE_2_	0.0	343.999085158942	0.0	522.3472044355411	512.9744383601393	964.2154948465212	0.0	0.0	705.7149655741068	879.6191699294809	0.0	0.0	0.0	560.9622418668304	0.0	451.91917244911167	560.9622418668304	0.0	0.0	848.0572401889316
L0R6Q1	SEQ_GFLAGYVVAK_MOD_GFLAGYVVAK_CHARGE_2_	0.0	0.0	0.0	0.0	0.0	0.0	0.0	0.0	0.0	0.0	0.0	0.0	0.0	0.0	0.0	0.0	0.0	0.0	0.0	0.0
L0R6Q1	SEQ_NQLESLQR_MOD_NQLESLQR_CHARGE_2_	0.0	0.0	0.0	0.0	0.0	0.0	0.0	0.0	0.0	0.0	0.0	0.0	0.0	0.0	0.0	0.0	0.0	0.0	0.0	0.0
L0R6Q1	SEQ_GFLAGYVVAK_MOD_GFLAGYVVAK_CHARGE_3_	0.0	0.0	0.0	0.0	0.0	0.0	0.0	0.0	0.0	0.0	0.0	0.0	0.0	0.0	0.0	0.0	0.0	0.0	0.0	0.0
L0R819	SEQ_EYQEIENLDK_MOD_EYQEIENLDK_CHARGE_2_	0.0	0.0	0.0	0.0	0.0	0.0	0.0	0.0	0.0	0.0	0.0	0.0	0.0	0.0	0.0	0.0	0.0	0.0	0.0	0.0
L0R819	SEQ_EYQEIENLDK_MOD_EYQEIENLDK_CHARGE_3_	0.0	0.0	0.0	0.0	0.0	0.0	0.0	0.0	0.0	0.0	0.0	0.0	0.0	0.0	0.0	0.0	0.0	0.0	0.0	0.0
L0R8F8	SEQ_GLVFLNGK_MOD_GLVFLNGK_CHARGE_2_	0.0	0.0	0.0	0.0	0.0	0.0	0.0	0.0	0.0	0.0	0.0	0.0	0.0	0.0	0.0	0.0	0.0	0.0	0.0	0.0
L0R8F8	SEQ_EAVLSLYR_MOD_EAVLSLYR_CHARGE_3_	0.0	0.0	0.0	0.0	0.0	0.0	0.0	0.0	0.0	0.0	0.0	0.0	0.0	0.0	0.0	0.0	0.0	0.0	0.0	0.0
O00115;O00115-2	SEQ_ALINSPEGAVGR_MOD_ALINSPEGAVGR_CHARGE_3_	0.0	0.0	0.0	0.0	0.0	0.0	0.0	0.0	0.0	0.0	0.0	0.0	0.0	0.0	0.0	0.0	0.0	0.0	0.0	0.0
O00115;O00115-2	SEQ_ALINSPEGAVGR_MOD_ALINSPEGAVGR_CHARGE_2_	0.0	0.0	0.0	0.0	0.0	0.0	0.0	0.0	0.0	0.0	0.0	0.0	0.0	0.0	0.0	0.0	0.0	0.0	0.0	0.0
O00115;O00115-2	SEQ_AFQPLVK_MOD_AFQPLVK_CHARGE_2_	610.0312163619498	552.2365726166383	0.0	0.0	0.0	1042.2927953573567	407.51056676878096	0.0	659.3715653512138	673.8743925864142	0.0	0.0	0.0	496.6713519884096	0.0	481.45841712649303	395.16062821563867	1247.9090532060295	946.1664829431496	0.0
O00116	SEQ_QVYDIAAK_MOD_QVYDIAAK_CHARGE_2_	0.0	0.0	0.0	0.0	0.0	0.0	0.0	0.0	0.0	0.0	0.0	0.0	0.0	1223.6124507383915	0.0	0.0	0.0	1103.1089332621516	0.0	0.0
O00116	SEQ_IRPVPEYQK_MOD_IRPVPEYQK_CHARGE_3_	0.0	0.0	0.0	0.0	0.0	0.0	0.0	0.0	0.0	0.0	0.0	0.0	0.0	0.0	0.0	0.0	0.0	0.0	0.0	0.0
O00116	SEQ_ETNISYSQEADDR_MOD_ETNISYSQEADDR_CHARGE_2_	0.0	0.0	0.0	0.0	0.0	0.0	0.0	0.0	0.0	0.0	0.0	0.0	0.0	0.0	0.0	0.0	0.0	0.0	0.0	0.0
O00116	SEQ_IRPVPEYQK_MOD_IRPVPEYQK_CHARGE_2_	0.0	0.0	0.0	0.0	0.0	0.0	0.0	0.0	0.0	37.45768910493022	0.0	0.0	0.0	0.0	0.0	0.0	0.0	0.0	0.0	0.0
O00116	SEQ_ETNISYSQEADDR_MOD_ETNISYSQEADDR_CHARGE_3_	0.0	0.0	0.0	0.0	0.0	0.0	0.0	0.0	0.0	0.0	0.0	0.0	0.0	0.0	0.0	0.0	0.0	0.0	0.0	0.0
O00139;O00139-1;O00139-2;O00139-4;O00139-5	SEQ_AALQEEEQASK_MOD_AALQEEEQASK_CHARGE_2_	0.0	0.0	0.0	0.0	0.0	0.0	0.0	0.0	0.0	0.0	0.0	0.0	0.0	0.0	0.0	0.0	0.0	0.0	0.0	899.776294522367
O00139;O00139-1;O00139-2;O00139-4;O00139-5	SEQ_AALQEEEQASK_MOD_AALQEEEQASK_CHARGE_3_	0.0	0.0	0.0	0.0	0.0	0.0	0.0	0.0	0.0	0.0	0.0	0.0	0.0	0.0	0.0	0.0	0.0	0.0	0.0	0.0
O00139;O00139-1;O00139-2;O00139-4;O00139-5	SEQ_DLDVITIPSK_MOD_DLDVITIPSK_CHARGE_2_	0.0	0.0	0.0	0.0	0.0	0.0	0.0	0.0	0.0	0.0	0.0	0.0	0.0	0.0	0.0	37.8948842547813	0.0	0.0	0.0	0.0
O00139;O00139-1;O00139-2;O00139-4;O00139-5	SEQ_QQVQVVGLQER_MOD_QQVQVVGLQER_CHARGE_3_	0.0	0.0	0.0	0.0	0.0	0.0	0.0	0.0	0.0	0.0	0.0	0.0	0.0	0.0	0.0	0.0	0.0	0.0	0.0	0.0
O00139;O00139-1;O00139-2;O00139-4;O00139-5	SEQ_QQVQVVGLQER_MOD_QQVQVVGLQER_CHARGE_2_	0.0	0.0	0.0	0.0	0.0	0.0	0.0	0.0	0.0	0.0	0.0	0.0	0.0	0.0	0.0	0.0	0.0	0.0	0.0	0.0
O00151	SEQ_SAMPFTASPASSTTAR_MOD_SAM(Oxidation)PFTASPASSTTAR_CHARGE_2_	1654.7529945757215	0.0	0.0	0.0	0.0	0.0	0.0	0.0	3301.545085529635	0.0	0.0	0.0	0.0	0.0	0.0	2281.6238505025713	2281.6238505025713	0.0	0.0	0.0
O00151	SEQ_DFEQPLAISR_MOD_DFEQPLAISR_CHARGE_3_	0.0	0.0	0.0	0.0	0.0	0.0	0.0	0.0	0.0	0.0	0.0	0.0	0.0	0.0	0.0	0.0	0.0	0.0	0.0	0.0
O00151	SEQ_QELNEPPK_MOD_QELNEPPK_CHARGE_2_	0.0	0.0	0.0	0.0	0.0	0.0	0.0	0.0	0.0	0.0	0.0	0.0	818.6748650816377	0.0	0.0	0.0	0.0	818.6748650816377	0.0	0.0
O00151	SEQ_VAASIGNAQK_MOD_VAASIGNAQK_CHARGE_2_	827.2795230260947	1301.865578112154	1231.661281945433	1613.8892095444953	0.0	1165.2428168838023	1657.2180344640688	1112.8983537228414	1575.4447703754663	1860.7451097574844	0.0	769.3938364522131	1230.6841856911483	945.5605873884423	0.0	1332.9748174042427	1196.6836771567446	804.0697953282853	1936.2220256608045	1816.4193046105465
O00151	SEQ_QELNEPPK_MOD_QELNEPPK_CHARGE_3_	0.0	0.0	0.0	0.0	0.0	0.0	0.0	0.0	0.0	0.0	0.0	0.0	0.0	0.0	0.0	0.0	0.0	0.0	0.0	0.0
O00151	SEQ_VWSPLVTEEGK_MOD_VWSPLVTEEGK_CHARGE_2_	0.0	0.0	0.0	0.0	0.0	0.0	0.0	0.0	0.0	0.0	0.0	0.0	0.0	0.0	0.0	0.0	0.0	0.0	0.0	0.0
O00154;O00154-4;O00154-5;O00154-6;O00154-7	SEQ_SLPVPQLVPETEDEK_MOD_SLPVPQLVPETEDEK_CHARGE_3_	0.0	0.0	0.0	0.0	0.0	0.0	0.0	0.0	0.0	0.0	0.0	0.0	0.0	0.0	0.0	0.0	0.0	0.0	0.0	0.0
O00159;O00159-2;O00159-3	SEQ_DVESPSWR_MOD_DVESPSWR_CHARGE_2_	0.0	0.0	0.0	4133.218030530982	0.0	0.0	0.0	0.0	0.0	0.0	0.0	0.0	0.0	0.0	0.0	0.0	0.0	0.0	0.0	472.3997095765039
O00159;O00159-2;O00159-3	SEQ_NPQSYLYLVK_MOD_NPQSYLYLVK_CHARGE_3_	0.0	0.0	0.0	0.0	0.0	193.5619599714076	0.0	0.0	0.0	0.0	0.0	0.0	0.0	0.0	193.5619599714076	0.0	0.0	0.0	0.0	0.0
O00159;O00159-2;O00159-3	SEQ_DQAVMISGESGAGK_MOD_DQAVM(Oxidation)ISGESGAGK_CHARGE_2_	0.0	1458.7994302005104	0.0	0.0	1166.0244427387252	1230.7839524063156	0.0	0.0	1299.1401226057694	0.0	0.0	274.0810728457966	0.0	0.0	0.0	0.0	0.0	0.0	0.0	0.0
O00159;O00159-2;O00159-3	SEQ_VLQALGSEPIQYAVPVVK_MOD_VLQALGSEPIQYAVPVVK_CHARGE_4_	0.0	0.0	0.0	0.0	0.0	0.0	0.0	0.0	0.0	0.0	0.0	0.0	0.0	0.0	0.0	0.0	0.0	0.0	0.0	0.0
O00159;O00159-2;O00159-3	SEQ_FDEVLIR_MOD_FDEVLIR_CHARGE_2_	0.0	0.0	0.0	0.0	0.0	0.0	0.0	0.0	0.0	7056.143123980599	0.0	0.0	0.0	0.0	0.0	0.0	0.0	0.0	0.0	0.0
O00159;O00159-2;O00159-3	SEQ_LGTDEISPR_MOD_LGTDEISPR_CHARGE_2_	2655.9865855340545	3610.7821660592404	0.0	0.0	0.0	0.0	0.0	0.0	0.0	0.0	0.0	0.0	0.0	0.0	0.0	1953.6666622666346	0.0	0.0	0.0	0.0
O00159;O00159-2;O00159-3	SEQ_AVASEIFK_MOD_AVASEIFK_CHARGE_2_	0.0	0.0	1882.8057339945221	0.0	0.0	1317.7307658377113	0.0	1228.5607404581385	0.0	1878.437106691757	0.0	1175.5276449932708	0.0	0.0	0.0	1488.043607562957	0.0	0.0	922.2482914109784	0.0
O00159;O00159-2;O00159-3	SEQ_RDQAVMISGESGAGK_MOD_RDQAVM(Oxidation)ISGESGAGK_CHARGE_4_	0.0	0.0	0.0	0.0	272.87130164444926	272.87130164444926	0.0	0.0	0.0	0.0	0.0	0.0	0.0	0.0	0.0	0.0	0.0	0.0	0.0	0.0
O00159;O00159-2;O00159-3	SEQ_DQAVMISGESGAGK_MOD_DQAVM(Oxidation)ISGESGAGK_CHARGE_3_	0.0	0.0	401.698193362785	837.9021039708748	0.0	0.0	0.0	0.0	0.0	0.0	0.0	0.0	0.0	0.0	0.0	0.0	555.2644111619609	367.96490287098817	593.6487313131404	0.0
O00159;O00159-2;O00159-3	SEQ_TFTWLVGK_MOD_TFTWLVGK_CHARGE_2_	0.0	0.0	0.0	0.0	0.0	0.0	0.0	0.0	0.0	0.0	0.0	0.0	0.0	492.9135614655671	0.0	0.0	0.0	0.0	0.0	0.0
O00159;O00159-2;O00159-3	SEQ_LLSVEGSTLR_MOD_LLSVEGSTLR_CHARGE_2_	0.0	0.0	0.0	0.0	0.0	0.0	0.0	0.0	0.0	0.0	0.0	0.0	0.0	0.0	1808.9302969744379	0.0	0.0	1808.9302969744379	0.0	0.0
O00161;O00161-2	SEQ_AHQITDESLESTR_MOD_AHQITDESLESTR_CHARGE_4_	0.0	0.0	0.0	0.0	0.0	0.0	0.0	0.0	0.0	0.0	0.0	0.0	0.0	0.0	0.0	0.0	0.0	0.0	0.0	0.0
O00161;O00161-2	SEQ_DMALNIGNEIDAQNPQIK_MOD_DM(Oxidation)ALNIGNEIDAQNPQIK_CHARGE_3_	0.0	0.0	0.0	0.0	0.0	0.0	0.0	0.0	0.0	0.0	0.0	721.4570195265057	0.0	0.0	0.0	0.0	0.0	0.0	0.0	0.0
O00161;O00161-2	SEQ_IEEGLDQINK_MOD_IEEGLDQINK_CHARGE_2_	0.0	0.0	0.0	0.0	0.0	1271.0336637484922	0.0	0.0	0.0	2666.4864253452242	0.0	0.0	0.0	0.0	0.0	0.0	0.0	0.0	0.0	0.0
O00161;O00161-2	SEQ_DMALNIGNEIDAQNPQIK_MOD_DM(Oxidation)ALNIGNEIDAQNPQIK_CHARGE_2_	0.0	0.0	0.0	0.0	0.0	0.0	0.0	0.0	0.0	0.0	0.0	0.0	0.0	0.0	0.0	0.0	0.0	0.0	0.0	0.0
O00165;O00165-2;O00165-5	SEQ_IFGGVLESDAR_MOD_IFGGVLESDAR_CHARGE_3_	0.0	100.22518008429344	0.0	187.8916347794571	0.0	0.0	0.0	0.0	0.0	0.0	0.0	0.0	0.0	0.0	0.0	0.0	0.0	0.0	0.0	0.0
O00170	SEQ_GELPDFQDGTK_MOD_GELPDFQDGTK_CHARGE_2_	0.0	0.0	0.0	0.0	0.0	0.0	0.0	0.0	2503.0273140841305	0.0	0.0	0.0	0.0	1419.3546404624678	0.0	0.0	804.852421732155	0.0	0.0	0.0
O00170	SEQ_HVVLYPLVAK_MOD_HVVLYPLVAK_CHARGE_2_	0.0	0.0	0.0	0.0	0.0	0.0	0.0	0.0	0.0	0.0	0.0	0.0	0.0	0.0	0.0	0.0	0.0	0.0	0.0	0.0
O00170	SEQ_TLHSDDEGTVLDDSR_MOD_TLHSDDEGTVLDDSR_CHARGE_4_	0.0	0.0	0.0	0.0	0.0	0.0	0.0	0.0	0.0	0.0	0.0	0.0	0.0	31.430315787908434	0.0	0.0	0.0	0.0	0.0	0.0
O00170	SEQ_AHAAVWNAQEAQADFAK_MOD_AHAAVWNAQEAQADFAK_CHARGE_3_	0.0	0.0	0.0	0.0	0.0	0.0	0.0	0.0	0.0	0.0	0.0	0.0	0.0	0.0	0.0	0.0	0.0	0.0	0.0	105.21700393355145
O00170	SEQ_TLHSDDEGTVLDDSR_MOD_TLHSDDEGTVLDDSR_CHARGE_3_	0.0	0.0	0.0	0.0	0.0	0.0	0.0	0.0	0.0	0.0	0.0	0.0	0.0	0.0	0.0	1710.6405494144024	1710.6405494144024	0.0	0.0	0.0
O00170	SEQ_GELPDFQDGTK_MOD_GELPDFQDGTK_CHARGE_3_	0.0	0.0	0.0	0.0	0.0	0.0	0.0	0.0	0.0	18.50275384238628	0.0	0.0	0.0	0.0	0.0	0.0	0.0	0.0	0.0	0.0
O00178	SEQ_VGDNDFLEVR_MOD_VGDNDFLEVR_CHARGE_2_	0.0	0.0	0.0	0.0	0.0	0.0	0.0	0.0	0.0	0.0	0.0	0.0	0.0	0.0	0.0	0.0	0.0	0.0	0.0	0.0
O00178	SEQ_VAVVGNVDAGK_MOD_VAVVGNVDAGK_CHARGE_2_	0.0	0.0	335.33356249671994	0.0	0.0	464.2239750465921	0.0	0.0	0.0	242.2291914704654	0.0	0.0	0.0	0.0	0.0	0.0	0.0	0.0	0.0	0.0
O00178	SEQ_VITFIDLAGHEK_MOD_VITFIDLAGHEK_CHARGE_3_	0.0	0.0	0.0	0.0	0.0	0.0	0.0	0.0	0.0	0.0	0.0	616.1495876476562	0.0	0.0	0.0	0.0	0.0	0.0	0.0	0.0
O00178	SEQ_DDVIVTASNFSSER_MOD_DDVIVTASNFSSER_CHARGE_2_	0.0	0.0	0.0	0.0	0.0	0.0	0.0	0.0	0.0	0.0	0.0	0.0	0.0	0.0	0.0	0.0	0.0	0.0	0.0	0.0
O00178	SEQ_VAVVGNVDAGK_MOD_VAVVGNVDAGK_CHARGE_3_	0.0	175.5306641679115	0.0	0.0	0.0	0.0	0.0	0.0	0.0	0.0	0.0	0.0	0.0	107.70309653597616	0.0	0.0	0.0	0.0	0.0	0.0
O00186	SEQ_ALYFITPTSK_MOD_ALYFITPTSK_CHARGE_3_	0.0	0.0	0.0	0.0	0.0	0.0	0.0	0.0	0.0	0.0	0.0	0.0	0.0	0.0	0.0	0.0	0.0	0.0	0.0	0.0
O00186	SEQ_TEQDLALGTDAEGQK_MOD_TEQDLALGTDAEGQK_CHARGE_2_	0.0	0.0	0.0	0.0	0.0	0.0	0.0	0.0	0.0	0.0	0.0	0.0	0.0	0.0	0.0	0.0	0.0	0.0	0.0	0.0
O00186	SEQ_SAEETFQLSR_MOD_SAEETFQLSR_CHARGE_2_	0.0	0.0	0.0	0.0	0.0	0.0	0.0	0.0	0.0	0.0	0.0	6578.72577170327	0.0	0.0	0.0	0.0	0.0	0.0	0.0	0.0
O00186	SEQ_ALYFITPTSK_MOD_ALYFITPTSK_CHARGE_2_	0.0	0.0	0.0	548.5767389226806	0.0	0.0	548.5767389226806	0.0	0.0	0.0	0.0	0.0	0.0	0.0	0.0	0.0	0.0	0.0	0.0	0.0
O00186	SEQ_DIMEDAIDNR_MOD_DIM(Oxidation)EDAIDNR_CHARGE_3_	0.0	0.0	0.0	0.0	0.0	0.0	0.0	0.0	0.0	0.0	0.0	0.0	0.0	0.0	0.0	0.0	0.0	0.0	0.0	0.0
O00186	SEQ_TEQDLALGTDAEGQK_MOD_TEQDLALGTDAEGQK_CHARGE_3_	0.0	0.0	0.0	0.0	0.0	0.0	0.0	0.0	0.0	8188.395933840827	0.0	1079.8553449315639	0.0	0.0	0.0	0.0	0.0	2404.0361800997607	0.0	0.0
O00193	SEQ_INEELESQYQQSMDSK_MOD_INEELESQYQQSM(Oxidation)DSK_CHARGE_3_	0.0	0.0	0.0	0.0	0.0	0.0	0.0	0.0	0.0	0.0	0.0	0.0	0.0	0.0	0.0	0.0	0.0	0.0	0.0	0.0
O00193	SEQ_SASPDDDLGSSNWEAADLGNEER_MOD_SASPDDDLGSSNWEAADLGNEER_CHARGE_3_	0.0	0.0	0.0	0.0	0.0	0.0	0.0	0.0	0.0	0.0	0.0	0.0	0.0	0.0	0.0	0.0	0.0	0.0	0.0	0.0
O00203;O00203-3	SEQ_LLQMQPAQHGEIIK_MOD_LLQM(Oxidation)QPAQHGEIIK_CHARGE_4_	0.0	0.0	0.0	0.0	0.0	0.0	0.0	0.0	0.0	22.832541681165367	0.0	0.0	0.0	0.0	0.0	0.0	0.0	0.0	0.0	0.0
O00203;O00203-3	SEQ_EASADLSPYVR_MOD_EASADLSPYVR_CHARGE_2_	0.0	0.0	0.0	11517.756277576817	11517.756277576817	0.0	0.0	0.0	0.0	0.0	0.0	0.0	0.0	0.0	0.0	0.0	0.0	0.0	0.0	0.0
O00203;O00203-3	SEQ_LYSLDPEQK_MOD_LYSLDPEQK_CHARGE_2_	0.0	0.0	0.0	0.0	0.0	0.0	0.0	0.0	0.0	1446.8607169555014	0.0	0.0	0.0	0.0	0.0	0.0	1279.5120875824737	1131.5195464803062	0.0	0.0
O00203;O00203-3	SEQ_NVEVIELAK_MOD_NVEVIELAK_CHARGE_2_	0.0	0.0	307.54477605364707	0.0	0.0	0.0	0.0	0.0	0.0	0.0	0.0	275.5960515803095	0.0	0.0	325.4513953197709	0.0	217.83444225918623	0.0	246.9662616978011	0.0
O00203;O00203-3	SEQ_SFTSEDDLVK_MOD_SFTSEDDLVK_CHARGE_2_	0.0	5414.663533582421	0.0	0.0	0.0	0.0	0.0	0.0	0.0	0.0	0.0	0.0	0.0	0.0	0.0	0.0	0.0	0.0	0.0	0.0
O00203;O00203-3	SEQ_GMFEPYLK_MOD_GM(Oxidation)FEPYLK_CHARGE_3_	0.0	0.0	0.0	0.0	0.0	0.0	0.0	0.0	0.0	0.0	0.0	35.22282970051798	0.0	0.0	0.0	0.0	0.0	0.0	0.0	0.0
O00203;O00203-3	SEQ_QFAAATIQTIGR_MOD_QFAAATIQTIGR_CHARGE_3_	0.0	0.0	0.0	0.0	0.0	0.0	0.0	0.0	0.0	0.0	0.0	0.0	0.0	0.0	0.0	0.0	0.0	0.0	0.0	0.0
O00203;O00203-3	SEQ_EGSTAQLIINTEK_MOD_EGSTAQLIINTEK_CHARGE_2_	0.0	0.0	0.0	0.0	0.0	0.0	0.0	0.0	0.0	0.0	0.0	0.0	0.0	0.0	0.0	0.0	0.0	0.0	0.0	0.0
O00203;O00203-3	SEQ_VVNVANVGAVPSGQDNIHR_MOD_VVNVANVGAVPSGQDNIHR_CHARGE_4_	0.0	0.0	0.0	0.0	0.0	0.0	0.0	0.0	0.0	0.0	0.0	0.0	0.0	0.0	0.0	0.0	0.0	0.0	0.0	0.0
O00203;O00203-3	SEQ_GMFEPYLK_MOD_GM(Oxidation)FEPYLK_CHARGE_2_	0.0	0.0	0.0	0.0	0.0	0.0	0.0	0.0	0.0	0.0	0.0	0.0	0.0	0.0	0.0	0.0	0.0	931.0573158998179	0.0	0.0
O00203;O00203-3	SEQ_LYSLDPEQK_MOD_LYSLDPEQK_CHARGE_3_	0.0	0.0	0.0	0.0	0.0	0.0	0.0	0.0	23.610447989238878	23.610447989238878	0.0	0.0	0.0	0.0	0.0	0.0	0.0	0.0	0.0	0.0
O00203;O00203-3	SEQ_LQILNLGAK_MOD_LQILNLGAK_CHARGE_2_	0.0	0.0	0.0	0.0	0.0	0.0	0.0	0.0	0.0	0.0	0.0	371.0080566000002	0.0	0.0	0.0	0.0	0.0	0.0	0.0	0.0
O00203;O00203-3	SEQ_LYLTNSK_MOD_LYLTNSK_CHARGE_2_	0.0	0.0	0.0	0.0	0.0	0.0	0.0	0.0	0.0	386.872960037342	0.0	742.3376472807894	0.0	878.9980495911171	0.0	0.0	0.0	0.0	742.3376472807894	0.0
O00203;O00203-3	SEQ_EFQTYVK_MOD_EFQTYVK_CHARGE_2_	1850.73515595349	0.0	0.0	0.0	0.0	0.0	0.0	0.0	0.0	0.0	0.0	1850.73515595349	0.0	0.0	0.0	0.0	0.0	0.0	0.0	0.0
O00203;O00203-3	SEQ_NASELFPAVVK_MOD_NASELFPAVVK_CHARGE_3_	0.0	0.0	0.0	0.0	0.0	0.0	0.0	0.0	0.0	0.0	0.0	0.0	0.0	0.0	0.0	0.0	0.0	0.0	0.0	0.0
O00203;O00203-3	SEQ_NASELFPAVVK_MOD_NASELFPAVVK_CHARGE_2_	0.0	0.0	0.0	0.0	0.0	0.0	0.0	0.0	0.0	0.0	0.0	0.0	0.0	0.0	0.0	0.0	0.0	0.0	0.0	0.0
O00213;O00213-2;O00213-3;O00213-4;O00213-5;O00213-6	SEQ_VWGVGRDSGR_MOD_VWGVGRDSGR_CHARGE_2_	0.0	0.0	0.0	0.0	0.0	0.0	0.0	0.0	0.0	0.0	0.0	0.0	0.0	0.0	0.0	0.0	0.0	0.0	0.0	0.0
O00217	SEQ_EPATINYPFEK_MOD_EPATINYPFEK_CHARGE_2_	0.0	0.0	0.0	0.0	0.0	0.0	0.0	3172.9390820401386	0.0	0.0	0.0	0.0	0.0	0.0	0.0	0.0	0.0	0.0	0.0	0.0
O00231;O00231-2	SEQ_AQSLLSTDR_MOD_AQSLLSTDR_CHARGE_2_	0.0	0.0	0.0	5305.081466586437	0.0	0.0	0.0	2923.525346846829	0.0	5461.253570540203	0.0	0.0	0.0	3845.013212210267	0.0	2669.7682889968355	0.0	0.0	0.0	9384.160260002318
O00231;O00231-2	SEQ_AELRDDPIISTHLAK_MOD_AELRDDPIISTHLAK_CHARGE_3_	0.0	0.0	0.0	0.0	0.0	0.0	0.0	0.0	0.0	0.0	0.0	0.0	0.0	0.0	0.0	0.0	0.0	0.0	0.0	0.0
O00231;O00231-2	SEQ_SLADFEK_MOD_SLADFEK_CHARGE_2_	0.0	6353.969297201855	2871.398555797455	5222.079845187356	0.0	0.0	3501.5619627546416	2012.2942543724735	5369.531387263833	3656.5047751004686	0.0	0.0	5078.677438071205	9037.886984076387	0.0	6270.10279514793	6657.011028781613	0.0	5876.058788894309	3826.0419521666468
O00231;O00231-2	SEQ_DDPIISTHLAK_MOD_DDPIISTHLAK_CHARGE_2_	0.0	0.0	0.0	0.0	0.0	0.0	0.0	0.0	0.0	0.0	0.0	0.0	0.0	0.0	0.0	0.0	0.0	0.0	0.0	0.0
O00231;O00231-2	SEQ_TYEAALETIQNMSK_MOD_TYEAALETIQNMSK_CHARGE_2_	0.0	0.0	0.0	0.0	0.0	0.0	0.0	0.0	0.0	0.0	0.0	0.0	0.0	0.0	0.0	0.0	0.0	0.0	0.0	0.0
O00231;O00231-2	SEQ_TYHALSNLPK_MOD_TYHALSNLPK_CHARGE_3_	0.0	1760.2754366236743	0.0	1163.926181523755	0.0	0.0	1178.6556810645964	0.0	0.0	0.0	0.0	0.0	0.0	0.0	0.0	0.0	0.0	0.0	1738.2775142006592	0.0
O00231;O00231-2	SEQ_VVDSLYNK_MOD_VVDSLYNK_CHARGE_3_	0.0	0.0	0.0	0.0	0.0	0.0	0.0	0.0	0.0	781.4061375386054	0.0	821.0973888649826	0.0	0.0	0.0	0.0	0.0	0.0	0.0	0.0
O00231;O00231-2	SEQ_TGQAAELGGLLK_MOD_TGQAAELGGLLK_CHARGE_2_	1131.783708188834	1570.7087512890553	651.0180502610185	886.1170679037346	0.0	0.0	1320.227281085123	0.0	0.0	0.0	990.7489058700043	1160.5168386489495	0.0	0.0	1345.2438542329996	0.0	0.0	0.0	1189.979430736815	0.0
O00231;O00231-2	SEQ_VQIEHISSLIK_MOD_VQIEHISSLIK_CHARGE_4_	0.0	0.0	0.0	0.0	0.0	0.0	0.0	0.0	0.0	0.0	0.0	0.0	0.0	0.0	0.0	0.0	0.0	0.0	0.0	0.0
O00231;O00231-2	SEQ_LYDNLLEQNLIR_MOD_LYDNLLEQNLIR_CHARGE_2_	0.0	0.0	0.0	0.0	0.0	0.0	0.0	0.0	0.0	0.0	0.0	5799.728148841576	0.0	0.0	0.0	0.0	0.0	0.0	0.0	0.0
O00231;O00231-2	SEQ_IMLNTPEDVQALVSGK_MOD_IM(Oxidation)LNTPEDVQALVSGK_CHARGE_2_	0.0	0.0	0.0	0.0	0.0	0.0	0.0	0.0	0.0	0.0	0.0	0.0	0.0	0.0	0.0	0.0	0.0	0.0	0.0	0.0
O00231;O00231-2	SEQ_EASIDILHSIVK_MOD_EASIDILHSIVK_CHARGE_3_	984.3499794572542	675.9757481209695	330.8743349759804	0.0	0.0	0.0	0.0	0.0	675.9757481209695	0.0	0.0	0.0	0.0	0.0	0.0	0.0	0.0	0.0	0.0	0.0
O00231;O00231-2	SEQ_VVDSLYNK_MOD_VVDSLYNK_CHARGE_2_	3015.2383064918104	3299.1094698040224	2214.0684841691873	3258.308148264275	0.0	2255.058953098485	5118.672171779659	3326.128421424684	8409.974729040248	6001.134312247638	1894.2652694074943	3055.3449803836775	2335.1008222726464	3347.8883598155207	3386.3239879330285	2455.756178643068	5022.721734975249	3929.1949903531263	3278.6453403011246	1326.1228017978558
O00231;O00231-2	SEQ_YQEALHLGSQLLR_MOD_YQEALHLGSQLLR_CHARGE_3_	0.0	0.0	0.0	0.0	0.0	0.0	0.0	0.0	0.0	0.0	0.0	0.0	0.0	0.0	0.0	0.0	0.0	0.0	0.0	0.0
O00231;O00231-2	SEQ_TYEAALETIQNMSK_MOD_TYEAALETIQNMSK_CHARGE_3_	664.5599357755028	383.0068691866065	1070.9906500679117	1000.4363785588591	0.0	0.0	0.0	0.0	0.0	0.0	0.0	0.0	0.0	0.0	0.0	0.0	0.0	843.6453506215134	0.0	0.0
O00231;O00231-2	SEQ_DDPIISTHLAK_MOD_DDPIISTHLAK_CHARGE_3_	0.0	0.0	0.0	0.0	0.0	556.4664588361053	556.4664588361053	0.0	0.0	0.0	0.0	0.0	0.0	0.0	0.0	0.0	0.0	0.0	0.0	0.0
O00231;O00231-2	SEQ_DIQENDEEAVQVK_MOD_DIQENDEEAVQVK_CHARGE_2_	0.0	0.0	0.0	0.0	0.0	0.0	0.0	0.0	0.0	0.0	0.0	0.0	0.0	0.0	0.0	0.0	0.0	0.0	0.0	0.0
O00231;O00231-2	SEQ_YQEALHLGSQLLR_MOD_YQEALHLGSQLLR_CHARGE_4_	0.0	0.0	0.0	510.7950617020039	0.0	0.0	0.0	0.0	0.0	0.0	0.0	0.0	0.0	0.0	0.0	0.0	0.0	1222.9126682312456	0.0	0.0
O00231;O00231-2	SEQ_VQIEHISSLIK_MOD_VQIEHISSLIK_CHARGE_3_	1079.1835822110502	1364.3519358368587	0.0	0.0	1724.8744657586412	0.0	0.0	0.0	0.0	0.0	0.0	0.0	0.0	0.0	0.0	0.0	0.0	0.0	0.0	0.0
O00231;O00231-2	SEQ_TYEAALETIQNMSK_MOD_TYEAALETIQNM(Oxidation)SK_CHARGE_3_	0.0	0.0	0.0	0.0	0.0	436.96579297106683	0.0	0.0	0.0	0.0	0.0	0.0	0.0	0.0	0.0	0.0	577.9656705335492	0.0	330.36409247381033	0.0
O00231;O00231-2	SEQ_TYHALSNLPK_MOD_TYHALSNLPK_CHARGE_4_	0.0	0.0	0.0	0.0	0.0	0.0	0.0	0.0	0.0	0.0	0.0	0.0	0.0	0.0	0.0	0.0	0.0	0.0	0.0	0.0
O00231;O00231-2	SEQ_TYEAALETIQNMSK_MOD_TYEAALETIQNM(Oxidation)SK_CHARGE_2_	0.0	0.0	0.0	0.0	0.0	0.0	0.0	0.0	0.0	0.0	0.0	0.0	0.0	0.0	0.0	0.0	0.0	0.0	0.0	0.0
O00232	SEQ_GSLESPATDVFGSTEEGEK_MOD_GSLESPATDVFGSTEEGEK_CHARGE_2_	0.0	0.0	0.0	0.0	0.0	0.0	0.0	0.0	0.0	0.0	0.0	0.0	0.0	0.0	0.0	0.0	0.0	0.0	0.0	0.0
O00232	SEQ_EEMIHNLQ_MOD_EEM(Oxidation)IHNLQ_CHARGE_2_	0.0	0.0	0.0	0.0	0.0	0.0	0.0	0.0	0.0	0.0	0.0	0.0	0.0	0.0	0.0	0.0	0.0	0.0	0.0	0.0
O00232	SEQ_VEFILEQMR_MOD_VEFILEQM(Oxidation)R_CHARGE_3_	0.0	0.0	0.0	0.0	0.0	0.0	0.0	0.0	0.0	0.0	0.0	0.0	0.0	0.0	0.0	0.0	0.0	0.0	0.0	0.0
O00232	SEQ_LNSLMSLVNK_MOD_LNSLM(Oxidation)SLVNK_CHARGE_2_	0.0	1285.7591011746147	0.0	0.0	0.0	908.7605326026979	0.0	0.0	0.0	0.0	0.0	0.0	0.0	0.0	0.0	1081.689898955723	0.0	0.0	0.0	0.0
O00232	SEQ_GSLESPATDVFGSTEEGEK_MOD_GSLESPATDVFGSTEEGEK_CHARGE_4_	49.027882728521924	0.0	59.975861846498	0.0	208.52236203161658	0.0	0.0	0.0	76.45067703069948	0.0	0.0	0.0	197.67029889000173	0.0	0.0	0.0	109.85638989821047	0.0	0.0	91.64385076952347
O00232	SEQ_GSLESPATDVFGSTEEGEK_MOD_GSLESPATDVFGSTEEGEK_CHARGE_3_	0.0	0.0	484.1752969607718	0.0	0.0	0.0	339.1287806099658	0.0	0.0	0.0	0.0	0.0	0.0	0.0	0.0	0.0	0.0	405.21325010391087	0.0	0.0
O00232	SEQ_ILVAVVK_MOD_ILVAVVK_CHARGE_2_	0.0	0.0	0.0	1228.368480084487	1109.879989516371	795.6721624426802	840.6385099774237	811.8755762732192	1229.1646374039206	0.0	0.0	870.4204500164046	0.0	0.0	510.3604954589721	1423.66038213158	611.6209576266211	0.0	0.0	713.0861262628099
O00232	SEQ_TASDMVSTSR_MOD_TASDMVSTSR_CHARGE_2_	0.0	20935.36332652051	0.0	0.0	0.0	0.0	0.0	0.0	0.0	0.0	0.0	0.0	0.0	0.0	0.0	0.0	0.0	0.0	0.0	0.0
O00232	SEQ_LAGIINFQRPK_MOD_LAGIINFQRPK_CHARGE_3_	324.01433479284844	350.9443055506993	0.0	0.0	0.0	0.0	0.0	0.0	0.0	0.0	0.0	0.0	0.0	0.0	0.0	0.0	380.1125208772117	0.0	0.0	0.0
O00233;O00233-2	SEQ_SDVDLYQVR_MOD_SDVDLYQVR_CHARGE_2_	0.0	0.0	0.0	1281.293609037624	1281.293609037624	0.0	0.0	0.0	0.0	0.0	0.0	0.0	0.0	0.0	1105.2508462360634	0.0	0.0	0.0	1878.171918791033	0.0
O00233;O00233-2	SEQ_EEIEAQIK_MOD_EEIEAQIK_CHARGE_2_	0.0	0.0	0.0	0.0	0.0	0.0	0.0	0.0	1071.4535846472409	0.0	0.0	0.0	0.0	0.0	0.0	0.0	0.0	0.0	0.0	1071.4535846472409
O00233;O00233-2	SEQ_LGQSESQGPPR_MOD_LGQSESQGPPR_CHARGE_2_	0.0	0.0	0.0	0.0	0.0	7639.851862939965	0.0	0.0	0.0	0.0	0.0	4683.167901421398	0.0	0.0	0.0	4915.224271983606	0.0	0.0	0.0	0.0
O00233;O00233-2	SEQ_ANYDVLESQK_MOD_ANYDVLESQK_CHARGE_2_	0.0	0.0	7729.035124278039	3286.708038311428	0.0	0.0	3215.5518749333305	1129.8800850298712	0.0	4795.413827056798	4221.19495849035	0.0	0.0	0.0	4207.421615001434	3678.20370055179	3038.8630254594	4801.109289903798	3209.9640538998833	0.0
O00244	SEQ_YDIDLPNK_MOD_YDIDLPNK_CHARGE_2_	1146.931277363052	791.7935741158669	0.0	576.3118530617714	0.0	0.0	737.2497111819499	599.468513686631	0.0	0.0	0.0	0.0	698.4948703934223	717.6107172134653	0.0	0.0	563.3234592412539	747.0026474661867	0.0	0.0
O00255;O00255-2	SEQ_GQTVNAGVAER_MOD_GQTVNAGVAER_CHARGE_2_	0.0	0.0	0.0	0.0	0.0	0.0	0.0	0.0	0.0	0.0	0.0	0.0	0.0	0.0	0.0	0.0	0.0	0.0	0.0	0.0
O00257	SEQ_MYDLQYQGGHK_MOD_M(Oxidation)YDLQYQGGHK_CHARGE_3_	0.0	0.0	0.0	364.63894837818924	0.0	0.0	0.0	0.0	0.0	0.0	0.0	0.0	0.0	194.92561866008188	0.0	0.0	0.0	0.0	0.0	0.0
O00257	SEQ_MYDLQYQGGHK_MOD_M(Oxidation)YDLQYQGGHK_CHARGE_4_	0.0	0.0	0.0	0.0	0.0	0.0	0.0	0.0	0.0	0.0	0.0	0.0	0.0	0.0	0.0	0.0	0.0	0.0	0.0	0.0
O00264	SEQ_EGEEPTVYSDEEEPK_MOD_EGEEPTVYSDEEEPK_CHARGE_2_	0.0	0.0	0.0	0.0	0.0	0.0	0.0	0.0	0.0	0.0	0.0	0.0	0.0	0.0	0.0	0.0	0.0	0.0	0.0	0.0
O00264	SEQ_FDGVQDPR_MOD_FDGVQDPR_CHARGE_3_	0.0	0.0	0.0	0.0	0.0	0.0	0.0	0.0	0.0	0.0	0.0	0.0	0.0	0.0	0.0	0.0	0.0	0.0	0.0	672.5909708151456
O00264	SEQ_FDGVQDPR_MOD_FDGVQDPR_CHARGE_2_	0.0	0.0	0.0	0.0	0.0	0.0	0.0	0.0	0.0	0.0	0.0	0.0	0.0	0.0	0.0	0.0	0.0	0.0	0.0	0.0
O00264	SEQ_EGEEPTVYSDEEEPK_MOD_EGEEPTVYSDEEEPK_CHARGE_4_	0.0	0.0	0.0	0.0	0.0	0.0	0.0	0.0	0.0	0.0	0.0	0.0	0.0	0.0	0.0	0.0	0.0	0.0	0.0	0.0
O00264	SEQ_EGEEPTVYSDEEEPK_MOD_EGEEPTVYSDEEEPK_CHARGE_3_	0.0	0.0	0.0	0.0	0.0	0.0	0.0	0.0	0.0	0.0	0.0	0.0	0.0	0.0	0.0	0.0	0.0	0.0	0.0	0.0
O00267	SEQ_FAVALDSEQNNIHVK_MOD_FAVALDSEQNNIHVK_CHARGE_4_	0.0	0.0	0.0	0.0	0.0	0.0	0.0	0.0	0.0	0.0	0.0	0.0	0.0	0.0	0.0	0.0	0.0	0.0	0.0	0.0
O00267	SEQ_ILSVDGNK_MOD_ILSVDGNK_CHARGE_2_	0.0	0.0	0.0	0.0	0.0	0.0	0.0	0.0	0.0	0.0	0.0	0.0	0.0	0.0	0.0	0.0	0.0	0.0	0.0	0.0
O00267	SEQ_GYIGVVK_MOD_GYIGVVK_CHARGE_2_	0.0	0.0	0.0	0.0	0.0	0.0	0.0	0.0	0.0	0.0	0.0	0.0	0.0	0.0	0.0	0.0	0.0	0.0	0.0	0.0
O00267	SEQ_ETFQVLNMYGK_MOD_ETFQVLNM(Oxidation)YGK_CHARGE_2_	0.0	0.0	0.0	1778.1148273001895	0.0	771.8701815013503	0.0	0.0	0.0	0.0	0.0	0.0	0.0	0.0	0.0	0.0	0.0	0.0	0.0	0.0
O00267	SEQ_SVVAPEHVK_MOD_SVVAPEHVK_CHARGE_3_	0.0	0.0	408.70611342732747	0.0	0.0	0.0	0.0	0.0	0.0	460.7476920591602	0.0	362.5426454256083	0.0	0.0	0.0	0.0	0.0	0.0	0.0	0.0
O00267	SEQ_DMLEFPAQELR_MOD_DM(Oxidation)LEFPAQELR_CHARGE_2_	4694.61735864598	0.0	0.0	0.0	0.0	3749.680973136528	0.0	0.0	0.0	0.0	0.0	0.0	0.0	0.0	0.0	0.0	2997.561126610075	0.0	0.0	3752.9599449669386
O00267	SEQ_EEELGEYYMK_MOD_EEELGEYYM(Oxidation)K_CHARGE_2_	0.0	0.0	0.0	0.0	0.0	0.0	0.0	0.0	0.0	0.0	0.0	1531.9544709090524	0.0	0.0	1531.9544709090524	0.0	0.0	0.0	0.0	0.0
O00267	SEQ_GYIYVEAYK_MOD_GYIYVEAYK_CHARGE_2_	0.0	0.0	0.0	0.0	0.0	0.0	0.0	0.0	0.0	0.0	0.0	0.0	0.0	0.0	0.0	0.0	0.0	0.0	0.0	0.0
O00267	SEQ_QAIEGVGNLR_MOD_QAIEGVGNLR_CHARGE_2_	0.0	0.0	0.0	0.0	0.0	0.0	0.0	0.0	0.0	0.0	0.0	0.0	0.0	0.0	0.0	0.0	0.0	0.0	0.0	0.0
O00267	SEQ_SVVAPEHVK_MOD_SVVAPEHVK_CHARGE_2_	0.0	0.0	0.0	0.0	0.0	0.0	0.0	0.0	0.0	0.0	0.0	0.0	0.0	0.0	0.0	0.0	0.0	0.0	0.0	0.0
O00267	SEQ_TPAQSGAWDPNNPNTPSR_MOD_TPAQSGAWDPNNPNTPSR_CHARGE_4_	0.0	0.0	0.0	0.0	0.0	0.0	0.0	0.0	0.0	0.0	0.0	0.0	0.0	0.0	0.0	0.0	0.0	0.0	0.0	0.0
O00267	SEQ_DTYLDTQVVGQTGVIR_MOD_DTYLDTQVVGQTGVIR_CHARGE_2_	0.0	0.0	0.0	0.0	0.0	0.0	0.0	0.0	0.0	0.0	0.0	0.0	0.0	0.0	0.0	0.0	0.0	0.0	0.0	0.0
O00267	SEQ_FEGDTGLIVR_MOD_FEGDTGLIVR_CHARGE_2_	0.0	0.0	0.0	0.0	0.0	0.0	0.0	0.0	0.0	0.0	0.0	0.0	0.0	0.0	0.0	0.0	0.0	0.0	0.0	0.0
O00267	SEQ_EEIEASNIDNVVLDEDR_MOD_EEIEASNIDNVVLDEDR_CHARGE_2_	0.0	0.0	0.0	0.0	0.0	0.0	0.0	0.0	0.0	0.0	0.0	0.0	0.0	1035.3032281247285	0.0	0.0	0.0	0.0	0.0	0.0
O00273	SEQ_ASPPGDLQNPK_MOD_ASPPGDLQNPK_CHARGE_3_	0.0	103.50504969221338	0.0	0.0	0.0	0.0	0.0	0.0	0.0	0.0	0.0	0.0	0.0	0.0	0.0	0.0	0.0	0.0	0.0	0.0
O00273	SEQ_FVALASNEK_MOD_FVALASNEK_CHARGE_2_	0.0	2356.47272130281	3228.068544633625	3142.1641326529507	0.0	4324.200549926411	0.0	0.0	4263.329379194354	3897.108566248651	0.0	3316.3215188428157	0.0	2912.104274104463	0.0	2447.223243090158	0.0	3534.795506811777	2834.5562907121157	0.0
O00273	SEQ_LQQTQSLHSLR_MOD_LQQTQSLHSLR_CHARGE_3_	0.0	0.0	0.0	329.7478284901999	0.0	0.0	0.0	0.0	0.0	0.0	0.0	0.0	0.0	0.0	0.0	0.0	0.0	2725.0761913107895	0.0	0.0
O00273	SEQ_AAFGEEVDAVDTGISR_MOD_AAFGEEVDAVDTGISR_CHARGE_2_	0.0	0.0	0.0	0.0	0.0	0.0	0.0	0.0	0.0	0.0	0.0	0.0	0.0	0.0	0.0	0.0	0.0	0.0	0.0	0.0
O00291;O00291-3;O00291-4	SEQ_AINTQEVAVK_MOD_AINTQEVAVK_CHARGE_3_	0.0	0.0	0.0	0.0	0.0	0.0	0.0	0.0	0.0	0.0	0.0	0.0	0.0	0.0	0.0	0.0	0.0	0.0	0.0	0.0
O00291;O00291-3;O00291-4	SEQ_AINTQEVAVK_MOD_AINTQEVAVK_CHARGE_2_	0.0	0.0	0.0	0.0	0.0	0.0	0.0	0.0	0.0	0.0	0.0	0.0	0.0	0.0	0.0	0.0	0.0	0.0	0.0	0.0
O00291;O00291-3;O00291-4	SEQ_GVNQATAGVVASTISGK_MOD_GVNQATAGVVASTISGK_CHARGE_3_	0.0	0.0	0.0	0.0	0.0	0.0	0.0	0.0	0.0	16.9825262052862	0.0	0.0	0.0	0.0	0.0	0.0	0.0	0.0	0.0	0.0
O00299	SEQ_YLSNAYAR_MOD_YLSNAYAR_CHARGE_2_	0.0	0.0	0.0	9901.759595611156	0.0	11009.630362950114	0.0	0.0	0.0	14853.539684681826	0.0	0.0	0.0	0.0	0.0	0.0	0.0	0.0	0.0	0.0
O00299	SEQ_GVTFNVTTVDTK_MOD_GVTFNVTTVDTK_CHARGE_3_	0.0	0.0	0.0	0.0	0.0	0.0	0.0	0.0	0.0	0.0	0.0	0.0	0.0	0.0	0.0	0.0	0.0	0.0	0.0	0.0
O00299	SEQ_VLDNYLTSPLPEEVDETSAEDEGVSQR_MOD_VLDNYLTSPLPEEVDETSAEDEGVSQR_CHARGE_3_	0.0	0.0	0.0	0.0	0.0	0.0	0.0	0.0	0.0	0.0	0.0	0.0	0.0	0.0	0.0	0.0	0.0	0.0	0.0	0.0
O00299	SEQ_GFTIPEAFR_MOD_GFTIPEAFR_CHARGE_2_	0.0	4424.40751768533	2352.690538044498	0.0	0.0	0.0	3057.2523802022506	0.0	3831.732303156363	0.0	0.0	0.0	0.0	0.0	0.0	0.0	0.0	0.0	2717.3335282418525	1877.6693520688566
O00299	SEQ_NSNPALNDNLEK_MOD_NSNPALNDNLEK_CHARGE_2_	9118.33221737905	6877.913987269962	10817.459464498668	7053.890026735637	7571.4090307226725	7661.244358510036	8051.69333693135	4230.275746060168	7729.671014571815	11467.644517090721	6203.1830250175035	9448.464906561088	5428.125493622088	8455.234053150505	10676.23596226906	9140.207830903975	3764.3393956456944	6367.473695926051	10820.365158397035	8123.60730089062
O00299	SEQ_VLDNYLTSPLPEEVDETSAEDEGVSQR_MOD_VLDNYLTSPLPEEVDETSAEDEGVSQR_CHARGE_4_	0.0	0.0	0.0	0.0	0.0	0.0	0.0	0.0	0.0	0.0	0.0	0.0	295.59192362384766	295.59192362384766	0.0	0.0	0.0	0.0	0.0	0.0
O00299	SEQ_GVTFNVTTVDTK_MOD_GVTFNVTTVDTK_CHARGE_2_	1319.7342121018578	1185.0321469600017	1104.9893245788237	0.0	1065.1489232657286	0.0	946.5362396061823	0.0	1976.4252523685354	0.0	511.22349003078324	0.0	0.0	1685.7517075879825	1336.6257147688787	0.0	1657.1075183138003	0.0	3638.291573807065	1319.7342121018578
O00303	SEQ_AYVSTLMGVPGR_MOD_AYVSTLMGVPGR_CHARGE_2_	0.0	0.0	0.0	0.0	0.0	0.0	0.0	0.0	0.0	0.0	0.0	0.0	0.0	0.0	0.0	0.0	0.0	0.0	0.0	0.0
O00303	SEQ_IGVDLIMK_MOD_IGVDLIM(Oxidation)K_CHARGE_2_	2054.2550860971683	0.0	0.0	0.0	0.0	0.0	0.0	0.0	754.4474280636521	0.0	0.0	0.0	0.0	1379.6043311817134	0.0	2504.929752107526	0.0	2054.2550860971683	3111.8517813835497	0.0
O00303	SEQ_AYVSTLMGVPGR_MOD_AYVSTLM(Oxidation)GVPGR_CHARGE_2_	0.0	0.0	0.0	0.0	0.0	0.0	0.0	0.0	0.0	0.0	0.0	0.0	0.0	0.0	0.0	0.0	0.0	0.0	0.0	0.0
O00303	SEQ_YAYYDTER_MOD_YAYYDTER_CHARGE_2_	0.0	0.0	0.0	6684.428643776368	0.0	0.0	0.0	0.0	6581.637507719156	0.0	0.0	0.0	0.0	0.0	0.0	0.0	0.0	0.0	0.0	6480.427062879543
O00303	SEQ_NMYELHK_MOD_NMYELHK_CHARGE_2_	0.0	0.0	0.0	0.0	371.1553685154261	0.0	0.0	395.790322708294	0.0	0.0	0.0	0.0	0.0	348.0537539048193	0.0	0.0	0.0	0.0	0.0	0.0
O00303	SEQ_VIGTLLGTVDK_MOD_VIGTLLGTVDK_CHARGE_2_	2702.279392014291	0.0	1422.8816592777616	0.0	2849.344746616954	0.0	3088.0703939621994	0.0	0.0	0.0	1830.7134741090579	2274.3787062584206	0.0	0.0	1893.2967367180545	0.0	1079.138289787194	0.0	4201.660497536764	2249.500815551422
O00303	SEQ_VSADNTVGR_MOD_VSADNTVGR_CHARGE_2_	0.0	0.0	0.0	0.0	0.0	0.0	0.0	0.0	0.0	0.0	0.0	0.0	0.0	0.0	0.0	0.0	0.0	0.0	0.0	0.0
O00303	SEQ_VIGLSSDLQQVGGASAR_MOD_VIGLSSDLQQVGGASAR_CHARGE_2_	2658.6615091847607	0.0	0.0	0.0	0.0	0.0	0.0	0.0	0.0	0.0	0.0	2658.6615091847607	0.0	0.0	0.0	0.0	0.0	0.0	0.0	0.0
O00303	SEQ_VIGLSSDLQQVGGASAR_MOD_VIGLSSDLQQVGGASAR_CHARGE_3_	0.0	0.0	0.0	0.0	0.0	0.0	0.0	0.0	0.0	0.0	0.0	0.0	0.0	0.0	0.0	0.0	0.0	0.0	0.0	0.0
O00329;O00329-2	SEQ_ALLVNVK_MOD_ALLVNVK_CHARGE_2_	0.0	0.0	0.0	0.0	0.0	0.0	425.4822825612714	207.30780214597013	0.0	0.0	0.0	0.0	0.0	0.0	197.89722503035378	0.0	0.0	0.0	0.0	406.1678438863971
O00330;O00330-3	SEQ_ANLENPIR_MOD_ANLENPIR_CHARGE_2_	0.0	0.0	0.0	0.0	0.0	0.0	0.0	0.0	0.0	0.0	0.0	0.0	0.0	0.0	0.0	0.0	0.0	0.0	0.0	0.0
O00330;O00330-3	SEQ_DVGPPPPVSK_MOD_DVGPPPPVSK_CHARGE_3_	0.0	0.0	0.0	0.0	0.0	0.0	0.0	0.0	0.0	0.0	0.0	0.0	0.0	0.0	0.0	0.0	0.0	0.0	0.0	0.0
O00330;O00330-3	SEQ_GIQEIADSVK_MOD_GIQEIADSVK_CHARGE_2_	0.0	0.0	0.0	0.0	0.0	0.0	0.0	0.0	0.0	0.0	0.0	1316.3753515145943	0.0	0.0	0.0	0.0	0.0	0.0	0.0	0.0
O00330;O00330-3	SEQ_GIQEIADSVK_MOD_GIQEIADSVK_CHARGE_3_	0.0	0.0	0.0	0.0	0.0	0.0	0.0	0.0	0.0	0.0	0.0	0.0	0.0	0.0	0.0	0.0	0.0	0.0	0.0	0.0
O00330;O00330-3	SEQ_DVGPPPPVSK_MOD_DVGPPPPVSK_CHARGE_2_	0.0	0.0	0.0	0.0	0.0	0.0	0.0	0.0	0.0	0.0	0.0	0.0	0.0	0.0	0.0	0.0	0.0	424.29523824736964	0.0	0.0
O00330;O00330-3	SEQ_VVDDELATR_MOD_VVDDELATR_CHARGE_2_	0.0	0.0	0.0	0.0	0.0	0.0	0.0	0.0	0.0	0.0	0.0	0.0	0.0	0.0	0.0	0.0	0.0	0.0	0.0	0.0
O00399	SEQ_GDVTIGPR_MOD_GDVTIGPR_CHARGE_2_	0.0	0.0	0.0	0.0	0.0	0.0	0.0	0.0	0.0	0.0	0.0	5738.3739793946925	0.0	0.0	0.0	0.0	0.0	0.0	0.0	0.0
O00401	SEQ_DALLDQIR_MOD_DALLDQIR_CHARGE_2_	0.0	0.0	0.0	0.0	0.0	0.0	0.0	0.0	0.0	1508.6799107247623	0.0	0.0	0.0	0.0	0.0	1806.2089739279124	0.0	0.0	0.0	0.0
O00401	SEQ_AALLDQIR_MOD_AALLDQIR_CHARGE_2_	0.0	0.0	0.0	0.0	0.0	0.0	0.0	0.0	0.0	0.0	0.0	0.0	0.0	0.0	0.0	0.0	0.0	0.0	0.0	0.0
O00410;O00410-3	SEQ_HIVENAVQK_MOD_HIVENAVQK_CHARGE_3_	0.0	0.0	0.0	0.0	0.0	0.0	0.0	0.0	0.0	0.0	0.0	0.0	0.0	0.0	0.0	0.0	0.0	0.0	728.3105902167949	728.3105902167949
O00410;O00410-3	SEQ_SLVEIADTVPK_MOD_SLVEIADTVPK_CHARGE_2_	1681.6123781260371	934.47951744304	689.9376358376259	799.1553341153918	856.4393877955306	0.0	0.0	0.0	854.5833047559377	0.0	509.8219300245797	596.9748233221578	456.23640359398206	426.4883283898537	592.2714469247787	0.0	0.0	767.8601336894745	1180.852511768669	0.0
O00410;O00410-3	SEQ_LQELIQK_MOD_LQELIQK_CHARGE_3_	0.0	0.0	0.0	0.0	0.0	0.0	0.0	0.0	1063.1298039543428	0.0	0.0	0.0	0.0	0.0	0.0	0.0	0.0	0.0	0.0	1063.1298039543428
O00410;O00410-3	SEQ_QAEETYENIPGQSK_MOD_QAEETYENIPGQSK_CHARGE_2_	0.0	0.0	0.0	0.0	0.0	0.0	0.0	0.0	0.0	0.0	0.0	0.0	0.0	0.0	0.0	0.0	0.0	0.0	0.0	0.0
O00410;O00410-3	SEQ_EGFVEYTEQVVK_MOD_EGFVEYTEQVVK_CHARGE_2_	694.3181394976557	0.0	0.0	0.0	1571.200394012151	0.0	0.0	0.0	0.0	0.0	0.0	1044.4677756391059	0.0	0.0	0.0	0.0	0.0	0.0	0.0	0.0
O00410;O00410-3	SEQ_HIVENAVQK_MOD_HIVENAVQK_CHARGE_2_	1415.7056253190462	1616.0098885306827	1937.18345450803	0.0	2438.1956853962656	0.0	1164.3087186202622	1762.3216633382524	0.0	1656.0439347499212	0.0	1592.2546349777733	0.0	0.0	1318.7518876649815	1537.1568776215317	0.0	2415.805832052131	3357.378879571738	2098.6791915890144
O00410;O00410-3	SEQ_QMAAVLLR_MOD_QMAAVLLR_CHARGE_2_	1297.315433645919	0.0	0.0	0.0	0.0	0.0	0.0	0.0	0.0	0.0	0.0	0.0	0.0	0.0	0.0	1297.315433645919	0.0	0.0	0.0	0.0
O00410;O00410-3	SEQ_EGFVEYTEQVVK_MOD_EGFVEYTEQVVK_CHARGE_3_	0.0	0.0	0.0	0.0	0.0	0.0	0.0	0.0	0.0	0.0	0.0	0.0	156.81285057607562	0.0	0.0	0.0	0.0	0.0	0.0	156.81285057607562
O00410;O00410-3	SEQ_QAEETYENIPGQSK_MOD_QAEETYENIPGQSK_CHARGE_3_	0.0	0.0	0.0	0.0	0.0	0.0	0.0	0.0	0.0	0.0	0.0	0.0	0.0	0.0	0.0	0.0	0.0	0.0	0.0	0.0
O00410;O00410-3	SEQ_NLIDEDGNNQWPEGLK_MOD_NLIDEDGNNQWPEGLK_CHARGE_2_	0.0	0.0	0.0	0.0	0.0	0.0	0.0	0.0	0.0	0.0	0.0	0.0	0.0	0.0	0.0	0.0	0.0	0.0	0.0	0.0
O00410;O00410-3	SEQ_LQELIQK_MOD_LQELIQK_CHARGE_2_	3097.70878908278	3636.9099096889277	1257.5886564731825	2153.7883237017545	1781.256505480276	3705.9714948007686	2864.1409888417547	3195.477865872798	3146.8005383887908	2626.9600805546283	1221.2431907579828	1819.3466493843946	1209.0603220079777	1707.6860636992187	2641.8831087490807	2368.4545672785957	3202.4470687815055	625.9729906972589	2355.076036575353	2730.340373884624
O00411	SEQ_ETLQAVPK_MOD_ETLQAVPK_CHARGE_2_	0.0	0.0	0.0	0.0	0.0	0.0	0.0	0.0	0.0	0.0	0.0	757.9868951659607	0.0	283.5198913733121	349.3972641183006	0.0	0.0	0.0	615.0716798603321	0.0
O00411	SEQ_NVQQIGILK_MOD_NVQQIGILK_CHARGE_2_	0.0	0.0	0.0	0.0	0.0	0.0	0.0	0.0	0.0	0.0	0.0	0.0	0.0	0.0	0.0	0.0	0.0	0.0	0.0	0.0
O00422;O00422-2	SEQ_GTDDSMTLQSQK_MOD_GTDDSM(Oxidation)TLQSQK_CHARGE_2_	4003.3572352150113	0.0	0.0	0.0	0.0	0.0	0.0	0.0	1401.5394787169673	0.0	0.0	2810.05759687606	0.0	0.0	0.0	0.0	3697.4568335881386	3781.5865056704256	2135.636480196013	1732.5565079704943
O00422;O00422-2	SEQ_EVYPEAR_MOD_EVYPEAR_CHARGE_2_	0.0	0.0	0.0	0.0	0.0	4439.046746949108	4439.046746949108	0.0	0.0	0.0	0.0	0.0	5527.183516228048	0.0	0.0	0.0	0.0	0.0	2771.4223532161927	0.0
O00422;O00422-2	SEQ_VTQEEIK_MOD_VTQEEIK_CHARGE_2_	1650.9338116692495	1687.3484012595072	1335.7451901113384	2575.0969338394198	2044.0837423981068	1327.3225458200318	1823.131599210219	1807.978223642646	3673.437171919723	2800.598705565091	1760.0348579899564	1930.0964127939592	1388.0067741005753	2887.835537037406	2268.540066243217	1561.7971116546598	2783.3332008527195	1930.8018177202289	4252.690901411238	2378.8618232442827
O00422;O00422-2	SEQ_GTDDSMTLQSQK_MOD_GTDDSMTLQSQK_CHARGE_2_	2084.1221775190766	2661.301656654421	5175.0848916237555	0.0	0.0	0.0	0.0	0.0	0.0	0.0	0.0	2492.427185974712	2330.8986823499968	0.0	0.0	0.0	0.0	2799.199356665838	3038.5389812700955	0.0
O00422;O00422-2	SEQ_GTDDSMTLQSQK_MOD_GTDDSMTLQSQK_CHARGE_3_	0.0	0.0	0.0	0.0	0.0	0.0	0.0	0.0	0.0	0.0	0.0	0.0	0.0	0.0	0.0	0.0	0.0	0.0	0.0	0.0
O00422;O00422-2	SEQ_EIGSTMSGR_MOD_EIGSTMSGR_CHARGE_2_	0.0	0.0	0.0	0.0	0.0	0.0	0.0	0.0	0.0	5596.928235525184	0.0	7080.196371372427	0.0	0.0	0.0	1092.4267864612734	0.0	0.0	0.0	0.0
O00422;O00422-2	SEQ_ELTSLVK_MOD_ELTSLVK_CHARGE_2_	1411.985718945839	1218.0390801372062	1908.0307886039286	1025.8814757570424	1184.8208801493145	2237.889573016456	1454.5059516538379	2566.179846962428	2351.858121431593	3100.9199837909173	1248.7342800231368	1744.3590221908164	1877.9761339956274	1787.875981916294	1660.669453225977	2376.350157766019	2313.660256524617	1697.154000567824	2087.323255220124	1589.1937864958754
O00423;O00423-3	SEQ_DQVDSYSLEAK_MOD_DQVDSYSLEAK_CHARGE_2_	0.0	0.0	0.0	0.0	0.0	0.0	0.0	0.0	0.0	0.0	0.0	0.0	0.0	0.0	0.0	0.0	0.0	890.5349099443566	0.0	0.0
O00425	SEQ_AIEALSGK_MOD_AIEALSGK_CHARGE_2_	0.0	616.9964634919631	0.0	439.65104858507834	467.2181287936327	471.47557908306055	0.0	0.0	490.4686878023676	994.0549425293701	0.0	462.9991235133868	507.07504895095695	0.0	0.0	0.0	338.4523527259726	0.0	281.64259650091316	446.88806674714533
O00425	SEQ_DQTPDENDQVVVK_MOD_DQTPDENDQVVVK_CHARGE_2_	0.0	491.9928879760899	733.4899659420105	0.0	0.0	0.0	0.0	0.0	0.0	775.3301850766203	0.0	0.0	0.0	0.0	0.0	0.0	0.0	0.0	0.0	733.4899659420105
O00425	SEQ_FTEEIPLK_MOD_FTEEIPLK_CHARGE_3_	0.0	0.0	0.0	29.702365096515056	0.0	0.0	0.0	0.0	0.0	0.0	0.0	0.0	0.0	0.0	0.0	0.0	0.0	0.0	0.0	0.0
O00425	SEQ_TVNELQNLSSAEVVVPR_MOD_TVNELQNLSSAEVVVPR_CHARGE_3_	0.0	0.0	0.0	0.0	0.0	0.0	0.0	0.0	0.0	0.0	0.0	0.0	0.0	0.0	0.0	0.0	0.0	0.0	0.0	0.0
O00425	SEQ_IQEILTQVK_MOD_IQEILTQVK_CHARGE_3_	0.0	0.0	0.0	0.0	0.0	0.0	0.0	0.0	0.0	0.0	0.0	0.0	0.0	0.0	0.0	0.0	0.0	0.0	0.0	0.0
O00425	SEQ_IQEILTQVK_MOD_IQEILTQVK_CHARGE_2_	0.0	0.0	0.0	0.0	0.0	0.0	0.0	0.0	0.0	0.0	0.0	0.0	0.0	0.0	0.0	0.0	0.0	0.0	0.0	0.0
O00425	SEQ_EENFVSPK_MOD_EENFVSPK_CHARGE_2_	0.0	0.0	0.0	0.0	0.0	0.0	0.0	0.0	0.0	1522.349700577539	0.0	0.0	1538.7997548175508	1555.4275634095318	0.0	0.0	0.0	0.0	0.0	0.0
O00425	SEQ_FTEEIPLK_MOD_FTEEIPLK_CHARGE_2_	0.0	0.0	0.0	0.0	0.0	0.0	0.0	0.0	0.0	0.0	0.0	322.5560859861122	0.0	0.0	0.0	0.0	0.0	0.0	0.0	0.0
O00429;O00429-3;O00429-6	SEQ_DTLQSELVGQLYK_MOD_DTLQSELVGQLYK_CHARGE_3_	0.0	0.0	0.0	0.0	0.0	0.0	0.0	0.0	0.0	0.0	0.0	0.0	0.0	0.0	0.0	0.0	0.0	0.0	0.0	0.0
O00429;O00429-3;O00429-6	SEQ_SYFLIVR_MOD_SYFLIVR_CHARGE_2_	0.0	0.0	0.0	0.0	0.0	0.0	0.0	0.0	0.0	0.0	0.0	1923.0430910000007	0.0	0.0	0.0	0.0	0.0	0.0	0.0	0.0
O00429;O00429-3;O00429-6	SEQ_GHAVNLLDVPVPVAR_MOD_GHAVNLLDVPVPVAR_CHARGE_4_	0.0	0.0	0.0	0.0	0.0	0.0	0.0	0.0	0.0	0.0	0.0	0.0	0.0	0.0	0.0	0.0	0.0	0.0	0.0	0.0
O00429;O00429-3;O00429-6	SEQ_AEELLAEEK_MOD_AEELLAEEK_CHARGE_3_	0.0	0.0	0.0	0.0	0.0	0.0	0.0	0.0	0.0	415.0438274585225	0.0	0.0	0.0	0.0	0.0	0.0	0.0	0.0	0.0	0.0
O00429;O00429-3;O00429-6	SEQ_NIQDSVPK_MOD_NIQDSVPK_CHARGE_2_	0.0	904.8709974204858	0.0	839.051726825503	604.3877366839823	976.2068239173269	0.0	0.0	740.959854135183	1155.2092818698197	0.0	0.0	0.0	470.67629519255274	0.0	0.0	2298.747806849028	0.0	1192.1580332820522	1074.5688112035025
O00429;O00429-3;O00429-6	SEQ_SQLDINNK_MOD_SQLDINNK_CHARGE_2_	0.0	1057.267761556954	0.0	1046.6503210497103	0.0	0.0	0.0	0.0	0.0	1674.7000788025116	0.0	0.0	0.0	0.0	0.0	0.0	0.0	0.0	0.0	0.0
O00429;O00429-3;O00429-6	SEQ_TLAVITK_MOD_TLAVITK_CHARGE_2_	951.9765119950769	1072.3005544998814	2149.3629141448637	1395.937611340502	1450.0853120010565	1217.5487747673894	860.5692379570696	1309.2406469841974	1405.8857015409596	1178.0885462237675	632.0861508986105	1111.475396700313	0.0	1108.2359954886808	1151.5085065071653	1354.4584539977911	1061.3993199389377	1125.528165780593	2181.539897907371	636.3499744400125
O00429;O00429-3;O00429-6	SEQ_DTLQSELVGQLYK_MOD_DTLQSELVGQLYK_CHARGE_2_	0.0	0.0	0.0	0.0	0.0	0.0	0.0	0.0	0.0	0.0	0.0	0.0	0.0	0.0	0.0	0.0	0.0	0.0	0.0	0.0
O00429;O00429-3;O00429-6	SEQ_LGIIGVVNR_MOD_LGIIGVVNR_CHARGE_2_	0.0	0.0	0.0	0.0	0.0	0.0	0.0	0.0	0.0	0.0	0.0	821.1137719059218	0.0	0.0	0.0	0.0	0.0	0.0	0.0	0.0
O00429;O00429-3;O00429-6	SEQ_AEELLAEEK_MOD_AEELLAEEK_CHARGE_2_	1590.4531518695114	1245.8559532209904	442.55934584705597	1421.0465982208668	0.0	1103.4955324689113	0.0	1844.7598200586049	0.0	2715.396140946661	0.0	1780.0550885935888	0.0	1408.777546687762	3008.789138528746	2916.3742261178822	0.0	1297.2676009914808	0.0	2474.0965197226656
O00429;O00429-3;O00429-6	SEQ_LYTDFDEIR_MOD_LYTDFDEIR_CHARGE_2_	0.0	0.0	0.0	0.0	0.0	0.0	0.0	0.0	0.0	0.0	0.0	0.0	0.0	12226.40985845662	0.0	4221.817803458389	0.0	0.0	0.0	0.0
O00429;O00429-3;O00429-6	SEQ_GVSPEPIHLK_MOD_GVSPEPIHLK_CHARGE_3_	1353.6640677352768	0.0	0.0	0.0	0.0	0.0	1554.8953606541654	0.0	0.0	0.0	0.0	0.0	0.0	1075.2066556575078	0.0	0.0	0.0	0.0	2403.2428012392133	2248.5906033620868
O00429;O00429-3;O00429-6	SEQ_DEYAFLQK_MOD_DEYAFLQK_CHARGE_2_	0.0	0.0	0.0	0.0	0.0	0.0	0.0	0.0	0.0	0.0	0.0	0.0	0.0	0.0	0.0	0.0	0.0	0.0	0.0	0.0
O00443	SEQ_LTQAELEK_MOD_LTQAELEK_CHARGE_3_	0.0	0.0	0.0	0.0	0.0	0.0	0.0	0.0	0.0	0.0	0.0	0.0	0.0	0.0	0.0	0.0	0.0	0.0	0.0	0.0
O00443	SEQ_TAEDDETPVDLNK_MOD_TAEDDETPVDLNK_CHARGE_3_	0.0	0.0	0.0	0.0	0.0	0.0	0.0	0.0	0.0	0.0	0.0	0.0	0.0	0.0	0.0	0.0	0.0	0.0	0.0	0.0
O00443	SEQ_SADAGSFSPTPGQIGGAVK_MOD_SADAGSFSPTPGQIGGAVK_CHARGE_3_	0.0	0.0	0.0	0.0	0.0	0.0	0.0	0.0	0.0	0.0	0.0	0.0	0.0	0.0	0.0	0.0	0.0	0.0	0.0	0.0
O00443	SEQ_LTQAELEK_MOD_LTQAELEK_CHARGE_2_	502.86631922354763	0.0	0.0	0.0	0.0	0.0	0.0	0.0	0.0	646.5943527578765	0.0	0.0	0.0	0.0	0.0	0.0	0.0	0.0	0.0	391.086828907289
O00461	SEQ_SALAAAQTQVAEYK_MOD_SALAAAQTQVAEYK_CHARGE_3_	0.0	0.0	0.0	0.0	0.0	0.0	0.0	0.0	0.0	381.69899736330956	0.0	0.0	0.0	0.0	0.0	0.0	0.0	0.0	0.0	0.0
O00461	SEQ_LEAQETLNK_MOD_LEAQETLNK_CHARGE_2_	0.0	0.0	0.0	871.6655731794273	0.0	329.4453658597037	0.0	1456.5525377765607	1185.4237981972108	0.0	0.0	0.0	0.0	0.0	0.0	0.0	0.0	0.0	640.9529424174902	0.0
O00461	SEQ_LEAQETLNK_MOD_LEAQETLNK_CHARGE_3_	0.0	0.0	0.0	0.0	0.0	0.0	0.0	0.0	0.0	0.0	0.0	0.0	0.0	0.0	0.0	0.0	0.0	0.0	0.0	0.0
O00461	SEQ_EDFLVYK_MOD_EDFLVYK_CHARGE_2_	0.0	0.0	0.0	0.0	0.0	0.0	0.0	555.4778612603585	0.0	0.0	0.0	0.0	0.0	0.0	0.0	0.0	555.4778612603585	0.0	0.0	0.0
O00461	SEQ_YLQLQQEK_MOD_YLQLQQEK_CHARGE_2_	0.0	0.0	0.0	816.3524666981999	0.0	0.0	0.0	623.1776013933409	0.0	0.0	0.0	0.0	0.0	0.0	0.0	0.0	0.0	0.0	0.0	0.0
O00462	SEQ_ELVLAGDK_MOD_ELVLAGDK_CHARGE_2_	0.0	0.0	0.0	0.0	0.0	0.0	8839.420768197484	0.0	3998.6084950338595	5945.198312494982	0.0	0.0	0.0	0.0	0.0	0.0	0.0	0.0	0.0	0.0
O00469;O00469-2	SEQ_EFIAPVTLK_MOD_EFIAPVTLK_CHARGE_2_	0.0	0.0	0.0	0.0	0.0	0.0	0.0	0.0	0.0	0.0	0.0	0.0	0.0	0.0	0.0	0.0	0.0	0.0	0.0	0.0
O00469;O00469-2	SEQ_ISGGYENVPTDDIHMK_MOD_ISGGYENVPTDDIHM(Oxidation)K_CHARGE_3_	466.4338627922133	0.0	0.0	0.0	0.0	419.94409192126875	0.0	0.0	0.0	518.070268268123	0.0	0.0	0.0	0.0	0.0	0.0	0.0	0.0	0.0	0.0
O00469;O00469-2	SEQ_GGDGINSIGGGQK_MOD_GGDGINSIGGGQK_CHARGE_3_	126.28016861918627	0.0	0.0	0.0	0.0	0.0	0.0	0.0	0.0	126.28016861918627	0.0	0.0	0.0	0.0	0.0	0.0	0.0	0.0	0.0	0.0
O00469;O00469-2	SEQ_GGDGINSIGGGQK_MOD_GGDGINSIGGGQK_CHARGE_2_	443.42579824550484	662.9381069083058	0.0	1037.6761223975209	626.2917427942632	627.9914815829663	780.1896935488517	0.0	960.9322909431717	0.0	454.6931241979546	863.1327872153332	507.2218454033035	1232.7224139344596	758.4294337422363	758.6142476424727	983.2709066212956	564.1658919748528	848.8510051069682	758.2446648664354
O00469;O00469-2	SEQ_NTFYETLPVAINGNGPTK_MOD_NTFYETLPVAINGNGPTK_CHARGE_4_	0.0	0.0	0.0	0.0	0.0	0.0	0.0	0.0	0.0	0.0	0.0	0.0	0.0	0.0	0.0	0.0	0.0	0.0	0.0	0.0
O00469;O00469-2	SEQ_ISGGYENVPTDDIHMK_MOD_ISGGYENVPTDDIHMK_CHARGE_3_	0.0	0.0	0.0	390.52934709426745	0.0	0.0	0.0	0.0	390.52934709426745	0.0	0.0	0.0	0.0	0.0	0.0	0.0	0.0	0.0	0.0	0.0
O00469;O00469-2	SEQ_ISGGYENVPTDDIHMK_MOD_ISGGYENVPTDDIHMK_CHARGE_2_	0.0	0.0	0.0	0.0	0.0	0.0	0.0	0.0	0.0	0.0	0.0	0.0	0.0	0.0	0.0	0.0	0.0	0.0	0.0	0.0
O00479	SEQ_DASTLQSQK_MOD_DASTLQSQK_CHARGE_3_	0.0	0.0	0.0	0.0	0.0	0.0	0.0	0.0	0.0	0.0	0.0	0.0	0.0	0.0	0.0	0.0	0.0	0.0	0.0	0.0
O00479	SEQ_DASTLQSQK_MOD_DASTLQSQK_CHARGE_2_	175.35226367729152	568.3626951138748	623.0407723920983	544.859792364247	0.0	0.0	0.0	295.34656021878976	624.2922329262392	1035.064967639143	0.0	0.0	447.36619725744407	337.97420007705546	722.4371208348176	685.7254978952187	756.2932191939406	889.0017920999549	761.000490515085	733.9618475648936
O00483	SEQ_FYSVNVDYSK_MOD_FYSVNVDYSK_CHARGE_2_	0.0	0.0	0.0	0.0	0.0	0.0	0.0	0.0	0.0	0.0	0.0	0.0	0.0	0.0	0.0	0.0	0.0	0.0	0.0	0.0
O00483	SEQ_QIIGQAK_MOD_QIIGQAK_CHARGE_2_	2080.1361968533474	958.6624890584418	1074.3592280484152	1559.8415618840231	0.0	1128.4101166285054	1228.8150136875188	1332.0746228139578	1307.7703101141487	1269.9794269938168	1613.1701429813766	962.4190730188294	2011.1319582869028	1700.995042054648	1388.9972811024072	1448.3523774623675	1586.9065979300526	1499.4030566846106	1096.3820530584376	2606.972210280258
O00483	SEQ_NNPEPWNK_MOD_NNPEPWNK_CHARGE_2_	0.0	1926.6257833943475	0.0	2208.2091595695692	0.0	2252.0737936215824	0.0	403.5819341163787	0.0	2034.3602440895997	0.0	2146.059397099707	0.0	1575.2138410734703	0.0	0.0	0.0	1617.0801829174388	0.0	0.0
O00483	SEQ_FYSVNVDYSK_MOD_FYSVNVDYSK_CHARGE_3_	0.0	0.0	0.0	0.0	0.0	0.0	0.0	0.0	0.0	0.0	0.0	0.0	0.0	0.0	0.0	0.0	0.0	0.0	0.0	0.0
O00487	SEQ_QTTSNLGHLNK_MOD_QTTSNLGHLNK_CHARGE_3_	0.0	0.0	0.0	1032.6162337973321	0.0	1034.8904510958964	0.0	735.9366261547946	0.0	1111.984470671825	0.0	1330.994912074319	0.0	898.7399073454474	0.0	1148.454988074829	0.0	0.0	0.0	1278.5716014700936
O00487	SEQ_MTPEQLAIK_MOD_M(Oxidation)TPEQLAIK_CHARGE_2_	2048.3738563673764	1139.8884410390974	1793.255906655336	1935.0540327545812	0.0	0.0	0.0	0.0	0.0	2093.2096554022078	0.0	1193.3619168289554	0.0	2369.9082161298206	0.0	0.0	0.0	2580.677382865358	2976.106081072491	2048.3738563673764
O00487	SEQ_VVIDAFR_MOD_VVIDAFR_CHARGE_2_	0.0	0.0	0.0	0.0	0.0	0.0	0.0	0.0	0.0	0.0	0.0	0.0	0.0	0.0	0.0	0.0	0.0	0.0	0.0	0.0
O00487	SEQ_AVAVVVDPIQSVK_MOD_AVAVVVDPIQSVK_CHARGE_2_	1386.2854799251472	648.1405243951662	489.6768160463418	0.0	0.0	0.0	0.0	0.0	852.1826462871732	0.0	0.0	0.0	157.81752775731465	0.0	0.0	0.0	541.1390722637238	0.0	776.2997737456144	0.0
O00488	SEQ_YFIDSTNLK_MOD_YFIDSTNLK_CHARGE_2_	0.0	0.0	0.0	0.0	0.0	0.0	0.0	0.0	0.0	0.0	0.0	0.0	0.0	0.0	0.0	0.0	0.0	0.0	0.0	0.0
O00499;O00499-2;O00499-3;O00499-4;O00499-5;O00499-6;O00499-7;O00499-9	SEQ_GVFPENFTER_MOD_GVFPENFTER_CHARGE_2_	0.0	0.0	0.0	0.0	0.0	0.0	0.0	0.0	0.0	0.0	0.0	0.0	0.0	0.0	0.0	0.0	0.0	0.0	0.0	0.0
O00499;O00499-2;O00499-3;O00499-4;O00499-5;O00499-6;O00499-7;O00499-9	SEQ_VNHEPEPAGGATPGATLPK_MOD_VNHEPEPAGGATPGATLPK_CHARGE_4_	0.0	0.0	0.0	0.0	0.0	0.0	0.0	0.0	0.0	0.0	0.0	0.0	0.0	102.08899118117733	0.0	0.0	0.0	0.0	0.0	0.0
O00499;O00499-2;O00499-3;O00499-4;O00499-5;O00499-6;O00499-7;O00499-9	SEQ_TYLASVK_MOD_TYLASVK_CHARGE_2_	467.51839363525687	0.0	782.5071386599363	0.0	0.0	692.4800476806383	0.0	529.5028128400182	468.583754661229	1366.7078871579702	0.0	0.0	0.0	0.0	0.0	378.36769222807345	848.1463330809266	0.0	0.0	0.0
O00499;O00499-2;O00499-3;O00499-4;O00499-5;O00499-6;O00499-7;O00499-9	SEQ_LVDYDSAR_MOD_LVDYDSAR_CHARGE_2_	0.0	0.0	0.0	0.0	0.0	0.0	0.0	0.0	0.0	0.0	0.0	0.0	0.0	0.0	0.0	0.0	0.0	0.0	0.0	0.0
O00499;O00499-2;O00499-3;O00499-4;O00499-5;O00499-6;O00499-7;O00499-9	SEQ_AQPSDNAPAK_MOD_AQPSDNAPAK_CHARGE_2_	0.0	0.0	0.0	0.0	0.0	0.0	0.0	0.0	0.0	0.0	0.0	0.0	0.0	0.0	0.0	0.0	0.0	0.0	0.0	0.0
O00499;O00499-2;O00499-3;O00499-4;O00499-5;O00499-6;O00499-7;O00499-9	SEQ_VNHEPEPAGGATPGATLPK_MOD_VNHEPEPAGGATPGATLPK_CHARGE_3_	0.0	218.75439317907808	0.0	0.0	0.0	0.0	0.0	0.0	0.0	0.0	249.65646471100658	0.0	427.5702603019186	0.0	178.19977921108378	284.9238795445559	0.0	0.0	0.0	0.0
O00505	SEQ_DYVISLGVVK_MOD_DYVISLGVVK_CHARGE_3_	0.0	0.0	0.0	0.0	0.0	0.0	0.0	0.0	0.0	0.0	0.0	0.0	0.0	0.0	0.0	0.0	0.0	0.0	0.0	0.0
O00505	SEQ_DYVISLGVVK_MOD_DYVISLGVVK_CHARGE_2_	0.0	0.0	0.0	0.0	0.0	0.0	0.0	0.0	0.0	0.0	0.0	0.0	0.0	0.0	0.0	0.0	0.0	0.0	0.0	0.0
O00505	SEQ_NPPIDDLIK_MOD_NPPIDDLIK_CHARGE_2_	0.0	0.0	0.0	1352.0846927258	0.0	0.0	0.0	0.0	0.0	0.0	0.0	886.2722823540942	0.0	0.0	1139.6963412452835	1399.131061112388	0.0	0.0	1604.0527201358925	0.0
O00541;O00541-2	SEQ_EALAFIIR_MOD_EALAFIIR_CHARGE_2_	0.0	0.0	0.0	0.0	0.0	0.0	0.0	0.0	0.0	0.0	0.0	0.0	0.0	0.0	0.0	0.0	0.0	0.0	0.0	0.0
O00541;O00541-2	SEQ_GSATNYITR_MOD_GSATNYITR_CHARGE_3_	0.0	0.0	0.0	0.0	0.0	0.0	0.0	0.0	0.0	0.0	0.0	0.0	0.0	0.0	0.0	0.0	0.0	0.0	0.0	0.0
O00541;O00541-2	SEQ_LAQEEESEAK_MOD_LAQEEESEAK_CHARGE_3_	0.0	0.0	0.0	0.0	0.0	0.0	0.0	0.0	0.0	0.0	0.0	0.0	0.0	0.0	0.0	0.0	0.0	0.0	0.0	0.0
O00541;O00541-2	SEQ_LAQEEESEAK_MOD_LAQEEESEAK_CHARGE_2_	3475.7437193879996	3770.40692422511	0.0	0.0	2377.0468718035604	0.0	3554.9246764173176	0.0	0.0	3134.192079044523	3099.335184625157	0.0	0.0	1398.135179833097	0.0	0.0	7579.569423952733	4424.422638521644	2476.0196767705197	3282.1478946322864
O00541;O00541-2	SEQ_LEGQAQAEAK_MOD_LEGQAQAEAK_CHARGE_2_	2838.7694940534416	3170.2381156790325	4646.940504204096	3238.4955470000923	0.0	1657.1946924337287	3427.7077264898144	0.0	3179.4992502210184	0.0	1810.8660689657092	0.0	2801.3756876745297	3152.5802982179857	0.0	2839.5546289115796	2840.3399809189955	1270.0362012835337	2048.55768456291	507.38573457221935
O00541;O00541-2	SEQ_EGDYVPPEK_MOD_EGDYVPPEK_CHARGE_3_	0.0	0.0	0.0	0.0	0.0	0.0	0.0	0.0	0.0	0.0	0.0	0.0	0.0	65.87718333296493	0.0	0.0	0.0	0.0	0.0	0.0
O00541;O00541-2	SEQ_LAALSASLAR_MOD_LAALSASLAR_CHARGE_2_	0.0	0.0	0.0	0.0	1185.7631233238462	0.0	0.0	0.0	1573.2588998796186	0.0	0.0	1365.837613670928	0.0	0.0	0.0	0.0	0.0	0.0	0.0	0.0
O00541;O00541-2	SEQ_LEGQAQAEAK_MOD_LEGQAQAEAK_CHARGE_3_	0.0	0.0	0.0	0.0	0.0	0.0	0.0	0.0	0.0	0.0	0.0	0.0	0.0	0.0	0.0	0.0	0.0	0.0	0.0	609.6192371835996
O00541;O00541-2	SEQ_EGDYVPPEK_MOD_EGDYVPPEK_CHARGE_2_	0.0	0.0	0.0	881.2603932727848	0.0	0.0	0.0	0.0	1003.9685560678838	0.0	0.0	0.0	0.0	0.0	0.0	0.0	0.0	1143.7628075281368	0.0	0.0
O00541;O00541-2	SEQ_ITHQIVDRPGQQTSVIGR_MOD_ITHQIVDRPGQQTSVIGR_CHARGE_4_	0.0	0.0	0.0	509.30468738133305	0.0	0.0	0.0	0.0	0.0	0.0	0.0	0.0	0.0	0.0	0.0	0.0	0.0	0.0	0.0	0.0
O00541;O00541-2	SEQ_FLLHEPIVNK_MOD_FLLHEPIVNK_CHARGE_4_	0.0	0.0	0.0	0.0	0.0	0.0	0.0	0.0	0.0	0.0	0.0	0.0	0.0	0.0	0.0	0.0	0.0	0.0	0.0	0.0
O00541;O00541-2	SEQ_LAALEEQR_MOD_LAALEEQR_CHARGE_2_	0.0	0.0	0.0	0.0	7005.366725339219	7713.809429158994	0.0	0.0	0.0	0.0	0.0	0.0	0.0	0.0	0.0	0.0	8375.597691699715	7606.3758008419245	0.0	0.0
O00541;O00541-2	SEQ_SFGGEVSWDK_MOD_SFGGEVSWDK_CHARGE_3_	0.0	0.0	0.0	0.0	0.0	0.0	0.0	0.0	0.0	0.0	0.0	0.0	0.0	0.0	0.0	0.0	0.0	0.0	0.0	0.0
O00541;O00541-2	SEQ_SFGGEVSWDK_MOD_SFGGEVSWDK_CHARGE_2_	0.0	0.0	0.0	0.0	0.0	0.0	0.0	0.0	0.0	0.0	0.0	0.0	0.0	0.0	0.0	0.0	0.0	0.0	0.0	0.0
O00560;O00560-3	SEQ_DSTGHVGFIFK_MOD_DSTGHVGFIFK_CHARGE_2_	0.0	0.0	0.0	0.0	0.0	0.0	0.0	0.0	0.0	0.0	0.0	0.0	0.0	0.0	0.0	0.0	0.0	0.0	0.0	0.0
O00560;O00560-3	SEQ_DSTGHVGFIFK_MOD_DSTGHVGFIFK_CHARGE_4_	0.0	0.0	0.0	0.0	0.0	0.0	0.0	0.0	16.4341693081106	0.0	0.0	16.4341693081106	0.0	0.0	0.0	0.0	0.0	0.0	0.0	0.0
O00560;O00560-3	SEQ_SLMDHTIPEV_MOD_SLM(Oxidation)DHTIPEV_CHARGE_3_	0.0	0.0	0.0	0.0	0.0	0.0	0.0	0.0	0.0	0.0	0.0	0.0	0.0	0.0	0.0	0.0	0.0	0.0	0.0	0.0
O00566	SEQ_KPWQLQGEVTAQK_MOD_KPWQLQGEVTAQK_CHARGE_3_	0.0	0.0	0.0	0.0	0.0	0.0	0.0	0.0	0.0	0.0	0.0	0.0	0.0	0.0	0.0	0.0	0.0	0.0	0.0	0.0
O00566	SEQ_KPWQLQGEVTAQK_MOD_KPWQLQGEVTAQK_CHARGE_4_	0.0	0.0	0.0	0.0	0.0	0.0	0.0	0.0	0.0	0.0	0.0	0.0	0.0	0.0	0.0	0.0	0.0	0.0	0.0	0.0
O00567	SEQ_LAQFIGNR_MOD_LAQFIGNR_CHARGE_2_	0.0	0.0	0.0	0.0	1524.002883096986	1204.4851697690735	0.0	0.0	0.0	0.0	0.0	0.0	0.0	0.0	0.0	1928.280103384931	0.0	0.0	0.0	0.0
O00567	SEQ_AILDASR_MOD_AILDASR_CHARGE_2_	0.0	0.0	0.0	0.0	0.0	0.0	0.0	0.0	0.0	0.0	0.0	0.0	0.0	0.0	0.0	0.0	0.0	0.0	0.0	0.0
O00567	SEQ_LLLETHLPSK_MOD_LLLETHLPSK_CHARGE_2_	0.0	0.0	0.0	0.0	0.0	0.0	0.0	0.0	0.0	0.0	0.0	0.0	0.0	0.0	0.0	0.0	0.0	0.0	0.0	0.0
O00567	SEQ_DINTFSMR_MOD_DINTFSMR_CHARGE_2_	0.0	0.0	0.0	0.0	0.0	0.0	0.0	0.0	0.0	0.0	0.0	0.0	0.0	0.0	0.0	0.0	0.0	0.0	0.0	0.0
O00567	SEQ_EETVNDPEEAGHR_MOD_EETVNDPEEAGHR_CHARGE_3_	888.9914795716032	1727.7918415946797	2186.304755581887	2656.935542797928	2076.5026518148056	0.0	0.0	2725.46784452475	0.0	1886.9450490063039	0.0	1352.5543298017712	0.0	1386.299250181707	1886.9450490063039	1717.0462864867209	0.0	2818.496495338311	1134.4906848740084	2635.781139171104
O00567	SEQ_MSQVAPSLSALIGEAVGAR_MOD_M(Oxidation)SQVAPSLSALIGEAVGAR_CHARGE_2_	0.0	0.0	0.0	0.0	0.0	0.0	0.0	0.0	0.0	0.0	0.0	0.0	0.0	0.0	0.0	0.0	0.0	0.0	0.0	0.0
O00567	SEQ_EELMSSDLEETAGSTSIPK_MOD_EELM(Oxidation)SSDLEETAGSTSIPK_CHARGE_4_	0.0	0.0	0.0	0.0	0.0	0.0	0.0	0.0	56.70829128726188	0.0	0.0	0.0	0.0	32.29526129242181	0.0	0.0	0.0	99.57591832444923	0.0	0.0
O00567	SEQ_LEELTMDGAK_MOD_LEELTM(Oxidation)DGAK_CHARGE_3_	0.0	0.0	0.0	0.0	0.0	0.0	0.0	0.0	0.0	0.0	0.0	0.0	0.0	0.0	0.0	0.0	0.0	0.0	0.0	0.0
O00567	SEQ_LSFYETGEIPR_MOD_LSFYETGEIPR_CHARGE_2_	0.0	0.0	0.0	0.0	0.0	0.0	0.0	0.0	0.0	0.0	0.0	0.0	0.0	0.0	0.0	0.0	0.0	0.0	0.0	0.0
O00567	SEQ_EAMVQAEEAAAEITR_MOD_EAM(Oxidation)VQAEEAAAEITR_CHARGE_2_	0.0	0.0	0.0	0.0	0.0	0.0	0.0	0.0	0.0	0.0	0.0	0.0	0.0	0.0	0.0	0.0	0.0	0.0	0.0	0.0
O00567	SEQ_LEELTMDGAK_MOD_LEELTM(Oxidation)DGAK_CHARGE_2_	0.0	3608.8653755696837	4211.414883146427	4740.5293498723495	0.0	0.0	0.0	4385.463083837829	0.0	0.0	0.0	0.0	0.0	4044.2742257599853	0.0	0.0	0.0	4404.431687778131	0.0	3020.597423119126
O00567	SEQ_VLLGVGDPK_MOD_VLLGVGDPK_CHARGE_2_	0.0	0.0	0.0	2545.682083362759	2100.402188353488	0.0	1621.9745043287203	1736.8785538429672	0.0	1348.9434438740375	0.0	0.0	0.0	0.0	0.0	960.0406127534086	0.0	1621.9745043287203	1532.0625094937511	0.0
O00567	SEQ_AQLGLGHSYSR_MOD_AQLGLGHSYSR_CHARGE_3_	0.0	0.0	0.0	0.0	0.0	0.0	0.0	0.0	0.0	0.0	0.0	0.0	0.0	0.0	0.0	8060.914664501771	0.0	0.0	0.0	0.0
O00567	SEQ_YPASTVQILGAEK_MOD_YPASTVQILGAEK_CHARGE_2_	0.0	0.0	0.0	0.0	0.0	0.0	0.0	0.0	0.0	0.0	0.0	0.0	0.0	0.0	0.0	0.0	0.0	0.0	0.0	0.0
O00567	SEQ_YPASTVQILGAEK_MOD_YPASTVQILGAEK_CHARGE_3_	0.0	0.0	137.58290506545526	137.58290506545526	0.0	0.0	0.0	0.0	0.0	0.0	0.0	0.0	0.0	0.0	0.0	0.0	0.0	0.0	0.0	0.0
O00567	SEQ_LEELTMDGAK_MOD_LEELTMDGAK_CHARGE_2_	0.0	2037.0171543783244	0.0	0.0	0.0	5928.866265121144	0.0	4252.499042270768	0.0	3364.37679207255	0.0	3455.657945185672	0.0	1764.3779767080277	0.0	0.0	0.0	2759.3142651491867	0.0	3642.889757561521
O00567	SEQ_DINTFSMR_MOD_DINTFSM(Oxidation)R_CHARGE_2_	0.0	0.0	0.0	0.0	0.0	0.0	0.0	0.0	0.0	6152.020336374038	0.0	0.0	0.0	0.0	0.0	4197.753264349378	0.0	2359.3303123829714	0.0	2939.026966359406
O00567	SEQ_LEELTMDGAK_MOD_LEELTMDGAK_CHARGE_3_	0.0	0.0	0.0	0.0	0.0	0.0	0.0	0.0	0.0	0.0	0.0	0.0	0.0	0.0	0.0	0.0	0.0	0.0	0.0	0.0
O00567	SEQ_LIAHAGSLTNLAK_MOD_LIAHAGSLTNLAK_CHARGE_3_	0.0	0.0	905.340925378863	0.0	0.0	774.9586105660389	0.0	0.0	871.4058705456035	0.0	0.0	0.0	0.0	1057.6593123691853	0.0	0.0	0.0	0.0	1349.46615776885	0.0
O00567	SEQ_LLLETHLPSK_MOD_LLLETHLPSK_CHARGE_3_	0.0	890.8286208113421	0.0	0.0	0.0	0.0	0.0	0.0	890.8286208113421	0.0	0.0	0.0	0.0	0.0	0.0	0.0	0.0	0.0	0.0	0.0
O00571;O00571-2	SEQ_DAYSSFGSR_MOD_DAYSSFGSR_CHARGE_2_	0.0	0.0	0.0	0.0	0.0	0.0	0.0	0.0	2817.8868692650008	0.0	0.0	0.0	0.0	0.0	0.0	0.0	0.0	0.0	0.0	2817.8868692650008
O00571;O00571-2	SEQ_YTRPTPVQK_MOD_YTRPTPVQK_CHARGE_3_	0.0	1301.3082171714136	5977.391703366519	3366.9354042109876	0.0	3923.7816110332888	0.0	2266.7938524052124	2456.737498771857	4384.8537798778025	0.0	1197.528017122121	3170.0337653093015	2984.6471246917167	0.0	4197.844114946477	1944.733543431913	3512.881287637518	5577.827479195297	1867.3003904951113
O00571;O00571-2	SEQ_EIQMLAR_MOD_EIQM(Oxidation)LAR_CHARGE_2_	0.0	0.0	0.0	0.0	0.0	0.0	0.0	0.0	0.0	0.0	0.0	0.0	0.0	0.0	0.0	0.0	0.0	0.0	0.0	0.0
O00571;O00571-2	SEQ_LEQELFSGGNTGINFEK_MOD_LEQELFSGGNTGINFEK_CHARGE_2_	0.0	0.0	0.0	0.0	0.0	0.0	0.0	0.0	0.0	0.0	0.0	0.0	0.0	0.0	0.0	0.0	0.0	0.0	0.0	0.0
O00571;O00571-2	SEQ_SDEDDWSK_MOD_SDEDDWSK_CHARGE_2_	2181.695784593854	0.0	1638.8561820107961	2644.719797116619	1602.8368616081348	2064.7185052415625	3427.3876750468708	1731.7060968706849	0.0	0.0	0.0	1262.6529773859434	0.0	2301.022029356039	909.0764186596834	3055.363752896667	0.0	1457.004879627258	2921.751264909167	1267.4795231364303
O00571;O00571-2	SEQ_SDYDGIGSR_MOD_SDYDGIGSR_CHARGE_2_	0.0	0.0	0.0	0.0	17936.72603074135	0.0	0.0	0.0	0.0	16551.134777125902	0.0	0.0	24266.713354852338	0.0	11530.255117817786	0.0	0.0	0.0	15272.578838584392	0.0
O00571;O00571-2	SEQ_LEQELFSGGNTGINFEK_MOD_LEQELFSGGNTGINFEK_CHARGE_3_	0.0	1105.3294047578013	0.0	0.0	0.0	0.0	0.0	0.0	0.0	0.0	0.0	0.0	0.0	0.0	0.0	0.0	0.0	0.0	1105.3294047578013	0.0
O00571;O00571-2	SEQ_YLVLDEADR_MOD_YLVLDEADR_CHARGE_2_	0.0	0.0	0.0	0.0	0.0	0.0	0.0	0.0	0.0	0.0	0.0	0.0	0.0	0.0	0.0	0.0	0.0	0.0	0.0	0.0
O00571;O00571-2	SEQ_SSFFSDR_MOD_SSFFSDR_CHARGE_2_	0.0	0.0	0.0	0.0	0.0	0.0	0.0	0.0	0.0	0.0	0.0	0.0	0.0	0.0	0.0	0.0	0.0	0.0	0.0	0.0
O00571;O00571-2	SEQ_RIVEQDTMPPK_MOD_RIVEQDTM(Oxidation)PPK_CHARGE_3_	0.0	0.0	0.0	0.0	0.0	0.0	0.0	445.3477653862369	0.0	0.0	0.0	0.0	0.0	0.0	0.0	0.0	0.0	706.372332595001	560.8755119024607	0.0
O00571;O00571-2	SEQ_VVWVEESDKR_MOD_VVWVEESDKR_CHARGE_2_	0.0	0.0	0.0	0.0	0.0	0.0	0.0	0.0	0.0	0.0	0.0	0.0	0.0	0.0	0.0	0.0	0.0	0.0	0.0	0.0
O00571;O00571-2	SEQ_MLDMGFEPQIR_MOD_M(Oxidation)LDMGFEPQIR_CHARGE_2_	0.0	0.0	0.0	0.0	0.0	0.0	0.0	0.0	0.0	0.0	0.0	0.0	0.0	0.0	0.0	0.0	0.0	0.0	0.0	0.0
O00571;O00571-2	SEQ_IVEQDTMPPK_MOD_IVEQDTM(Oxidation)PPK_CHARGE_2_	3181.748899564691	2382.1634838192826	0.0	4132.505348188215	5301.184539828298	2826.2815614843007	0.0	0.0	3313.9621276027187	6549.548159461304	0.0	3265.4537858067133	0.0	2906.774426238814	0.0	4093.7042049113525	0.0	3247.182679292778	1734.022405469101	2123.674336500331
O00571;O00571-2	SEQ_ELAVQIYEEAR_MOD_ELAVQIYEEAR_CHARGE_2_	0.0	0.0	0.0	0.0	0.0	0.0	0.0	0.0	0.0	0.0	0.0	0.0	0.0	0.0	0.0	0.0	0.0	1644.3501504505293	0.0	0.0
O00571;O00571-2	SEQ_GLDISNVK_MOD_GLDISNVK_CHARGE_2_	5947.741939977462	3786.231399397939	5014.976072129548	0.0	7604.798649340095	8518.373144945068	4096.678162278552	0.0	11299.105342027517	7770.718878659729	0.0	7873.440018344247	2732.9355394578342	5327.188917880113	4867.369119079276	5682.432550948257	5780.196605162449	3807.4259181163497	9495.523064202349	5879.642652116669
O00571;O00571-2	SEQ_VVWVEESDKR_MOD_VVWVEESDKR_CHARGE_3_	0.0	0.0	0.0	0.0	0.0	0.0	0.0	0.0	0.0	0.0	0.0	0.0	0.0	0.0	0.0	0.0	0.0	0.0	0.0	0.0
O00571;O00571-2	SEQ_VVWVEESDK_MOD_VVWVEESDK_CHARGE_2_	0.0	0.0	0.0	0.0	0.0	1663.477437385933	0.0	1710.718990663261	0.0	0.0	0.0	0.0	0.0	3503.2549419539805	0.0	0.0	0.0	1723.5588790252928	1717.1269335360312	0.0
O00571;O00571-2	SEQ_VGSTSENITQK_MOD_VGSTSENITQK_CHARGE_2_	4480.634392582185	1435.1285460955069	3980.905163453748	3533.3387073172703	5983.208549864851	5499.911850362934	0.0	5912.537223612352	4362.240110819463	7763.149803548528	2085.7047693194418	5909.249033361311	5615.549753580525	5016.096625778786	0.0	3471.6603680611133	6444.544622429926	0.0	7831.077955367078	4186.467413046475
O00571;O00571-2	SEQ_QSSGASSSSFSSSR_MOD_QSSGASSSSFSSSR_CHARGE_2_	0.0	0.0	0.0	0.0	0.0	0.0	0.0	0.0	0.0	0.0	0.0	0.0	0.0	0.0	0.0	0.0	0.0	0.0	0.0	0.0
O00571;O00571-2	SEQ_SPILVATAVAAR_MOD_SPILVATAVAAR_CHARGE_2_	0.0	0.0	0.0	0.0	0.0	0.0	0.0	0.0	0.0	0.0	0.0	0.0	0.0	0.0	0.0	0.0	0.0	0.0	0.0	0.0
O00571;O00571-2	SEQ_LVDMMER_MOD_LVDMMER_CHARGE_2_	0.0	396.2511990553348	0.0	0.0	0.0	0.0	0.0	0.0	0.0	0.0	0.0	0.0	0.0	0.0	0.0	0.0	0.0	0.0	0.0	0.0
O00571;O00571-2	SEQ_DSSGWSSSK_MOD_DSSGWSSSK_CHARGE_2_	0.0	1874.5604823272045	3240.2805293350657	1699.9392012178844	1684.8199511467294	0.0	1898.8777425513476	2302.4665378465884	0.0	4856.127166386861	2544.564705996025	0.0	2844.8574113289037	2170.8117583834937	1024.361630246761	1926.8864211449245	0.0	2429.7004684146505	2173.292131696322	2175.7753390880366
O00571;O00571-2	SEQ_VVWVEESDK_MOD_VVWVEESDK_CHARGE_3_	0.0	0.0	0.0	0.0	0.0	219.17665666267004	0.0	0.0	0.0	0.0	0.0	0.0	0.0	0.0	0.0	0.0	0.0	0.0	0.0	0.0
O00592;O00592-2	SEQ_DDLDEEEDTHL_MOD_DDLDEEEDTHL_CHARGE_2_	0.0	0.0	0.0	0.0	0.0	0.0	0.0	0.0	0.0	0.0	0.0	0.0	0.0	0.0	0.0	0.0	0.0	0.0	0.0	0.0
O00592;O00592-2	SEQ_LASVPGSQTVVVK_MOD_LASVPGSQTVVVK_CHARGE_2_	826.1668139045154	673.5555805820759	945.8141819459314	926.5823742385012	366.3990511315726	0.0	581.7526599314173	502.26559044001993	1012.7887985725253	1349.4996393342585	226.16772706100096	0.0	755.4221720523661	609.0825044591204	68.20143477734945	0.0	1123.6409163475155	0.0	1069.600193288876	1192.6341833210106
O00592;O00592-2	SEQ_ATFNPAQDK_MOD_ATFNPAQDK_CHARGE_2_	0.0	0.0	1075.5792954822732	0.0	0.0	0.0	0.0	1075.5792954822732	0.0	0.0	0.0	0.0	0.0	0.0	0.0	1037.7503499247655	0.0	1466.6161836827312	0.0	0.0
O00592;O00592-2	SEQ_EITIHTK_MOD_EITIHTK_CHARGE_2_	0.0	0.0	0.0	0.0	0.0	316.396704962796	0.0	0.0	0.0	0.0	0.0	0.0	0.0	0.0	0.0	0.0	0.0	0.0	316.396704962796	0.0
O00592;O00592-2	SEQ_ATFNPAQDK_MOD_ATFNPAQDK_CHARGE_3_	0.0	0.0	0.0	0.0	0.0	0.0	0.0	0.0	0.0	0.0	0.0	0.0	0.0	0.0	0.0	0.0	0.0	0.0	0.0	0.0
O00625	SEQ_VTLSVLSR_MOD_VTLSVLSR_CHARGE_2_	0.0	0.0	0.0	0.0	0.0	0.0	0.0	0.0	0.0	0.0	0.0	0.0	0.0	0.0	0.0	0.0	0.0	0.0	0.0	0.0
O00629	SEQ_NEVVVELR_MOD_NEVVVELR_CHARGE_2_	0.0	0.0	2105.4906602511887	0.0	0.0	0.0	0.0	0.0	2577.196220082106	2105.4906602511887	0.0	0.0	0.0	0.0	0.0	0.0	0.0	0.0	1914.3146720236828	0.0
O00743;O00743-2;O00743-3	SEQ_GAGWLFGAK_MOD_GAGWLFGAK_CHARGE_2_	0.0	0.0	0.0	0.0	0.0	464.6420996998136	0.0	0.0	0.0	0.0	0.0	0.0	0.0	0.0	0.0	0.0	0.0	0.0	655.2295708662089	923.9924466915205
O00743;O00743-2;O00743-3	SEQ_YLPENDLK_MOD_YLPENDLK_CHARGE_2_	0.0	0.0	0.0	0.0	0.0	0.0	0.0	0.0	0.0	0.0	0.0	0.0	0.0	818.486419087523	0.0	0.0	0.0	0.0	0.0	0.0
O00743;O00743-2;O00743-3	SEQ_VTNEFVHINNLK_MOD_VTNEFVHINNLK_CHARGE_4_	0.0	0.0	0.0	0.0	0.0	0.0	0.0	0.0	0.0	0.0	0.0	259.81047141017405	0.0	0.0	0.0	0.0	0.0	0.0	259.81047141017405	0.0
O00754;O00754-2	SEQ_LEHQFAVGEDSGR_MOD_LEHQFAVGEDSGR_CHARGE_3_	0.0	636.3723797118661	0.0	0.0	0.0	0.0	0.0	0.0	0.0	0.0	0.0	0.0	0.0	0.0	0.0	0.0	0.0	0.0	0.0	0.0
O00762	SEQ_YLQETYSK_MOD_YLQETYSK_CHARGE_2_	3398.2319272056025	2066.36883046282	0.0	1865.172044653328	0.0	3083.9679465876957	0.0	3373.354131983205	4858.26859630957	3376.796484710742	0.0	0.0	0.0	2535.241634363908	2585.864123382892	3505.673209867647	0.0	3466.9776934850165	3061.3908168652006	0.0
O00762	SEQ_GISAFPESDNLFK_MOD_GISAFPESDNLFK_CHARGE_2_	0.0	0.0	0.0	0.0	0.0	0.0	0.0	0.0	0.0	0.0	0.0	0.0	0.0	0.0	0.0	0.0	0.0	0.0	0.0	0.0
O00762	SEQ_DPAATSVAAAR_MOD_DPAATSVAAAR_CHARGE_2_	0.0	0.0	1507.1059789574138	0.0	0.0	0.0	0.0	0.0	0.0	1761.23362474522	0.0	3333.3016375980324	0.0	0.0	0.0	0.0	0.0	0.0	3895.3617114685	0.0
O00762	SEQ_YLQETYSK_MOD_YLQETYSK_CHARGE_3_	0.0	0.0	0.0	0.0	0.0	0.0	0.0	0.0	0.0	0.0	0.0	0.0	0.0	0.0	0.0	0.0	0.0	0.0	0.0	0.0
O00764	SEQ_YDYVLTGYTR_MOD_YDYVLTGYTR_CHARGE_2_	0.0	0.0	0.0	0.0	0.0	0.0	0.0	0.0	0.0	0.0	0.0	0.0	0.0	0.0	0.0	0.0	0.0	4261.111902026842	0.0	0.0
O00764	SEQ_VLSIQSHVIR_MOD_VLSIQSHVIR_CHARGE_3_	0.0	0.0	0.0	0.0	0.0	0.0	0.0	0.0	0.0	0.0	0.0	0.0	0.0	0.0	0.0	0.0	0.0	0.0	0.0	0.0
O00764	SEQ_NPAGSVVMER_MOD_NPAGSVVM(Oxidation)ER_CHARGE_2_	0.0	0.0	0.0	0.0	0.0	0.0	0.0	0.0	0.0	0.0	0.0	0.0	0.0	0.0	0.0	0.0	0.0	0.0	0.0	0.0
O00764	SEQ_IHSQEEALR_MOD_IHSQEEALR_CHARGE_2_	0.0	0.0	0.0	0.0	0.0	0.0	0.0	0.0	0.0	0.0	0.0	0.0	0.0	0.0	0.0	0.0	0.0	0.0	0.0	0.0
O00764	SEQ_IHSQEEALR_MOD_IHSQEEALR_CHARGE_3_	6472.918686532561	0.0	0.0	0.0	0.0	0.0	0.0	0.0	0.0	0.0	0.0	0.0	8373.349961152155	0.0	0.0	0.0	0.0	0.0	0.0	7362.065839994813
O00767	SEQ_DDIYDPTYK_MOD_DDIYDPTYK_CHARGE_3_	0.0	0.0	0.0	0.0	0.0	0.0	0.0	0.0	0.0	0.0	0.0	0.0	0.0	0.0	0.0	0.0	0.0	0.0	0.0	0.0
O00767	SEQ_DDIYDPTYK_MOD_DDIYDPTYK_CHARGE_2_	0.0	0.0	1852.285595797919	0.0	2152.0487894802227	0.0	0.0	0.0	0.0	0.0	0.0	0.0	0.0	2756.324374246697	2965.4660238663414	1902.7721316778616	0.0	0.0	2437.053114603299	0.0
O00767	SEQ_DDIYDPTYK_MOD_DDIYDPTYK_CHARGE_4_	0.0	0.0	0.0	0.0	0.0	0.0	0.0	0.0	0.0	0.0	0.0	0.0	0.0	0.0	0.0	0.0	0.0	0.0	0.0	0.0
O00767	SEQ_GSTLDLSDLEAEK_MOD_GSTLDLSDLEAEK_CHARGE_3_	0.0	0.0	0.0	0.0	0.0	0.0	0.0	0.0	0.0	0.0	0.0	0.0	0.0	0.0	0.0	0.0	0.0	0.0	0.0	0.0
O00767	SEQ_GSTLDLSDLEAEK_MOD_GSTLDLSDLEAEK_CHARGE_2_	0.0	0.0	0.0	0.0	0.0	0.0	0.0	0.0	0.0	0.0	0.0	0.0	0.0	0.0	0.0	0.0	0.0	0.0	0.0	0.0
O14497;O14497-2	SEQ_EIGGLTQVNK_MOD_EIGGLTQVNK_CHARGE_2_	0.0	0.0	0.0	0.0	0.0	0.0	0.0	0.0	0.0	0.0	0.0	0.0	0.0	343.3447039969007	0.0	0.0	0.0	0.0	0.0	0.0
O14497;O14497-2	SEQ_AAGPGLGNVAMGPR_MOD_AAGPGLGNVAM(Oxidation)GPR_CHARGE_3_	0.0	0.0	0.0	0.0	0.0	0.0	0.0	0.0	0.0	0.0	0.0	0.0	0.0	0.0	0.0	0.0	0.0	0.0	0.0	0.0
O14497;O14497-2	SEQ_EYEVGDPGQR_MOD_EYEVGDPGQR_CHARGE_2_	0.0	0.0	0.0	0.0	0.0	0.0	0.0	0.0	0.0	0.0	0.0	0.0	0.0	0.0	0.0	0.0	0.0	0.0	0.0	0.0
O14530;O14530-2	SEQ_VLEHQLLQTTK_MOD_VLEHQLLQTTK_CHARGE_4_	0.0	0.0	0.0	0.0	0.0	0.0	0.0	0.0	0.0	0.0	0.0	0.0	0.0	0.0	0.0	0.0	0.0	0.0	0.0	0.0
O14530;O14530-2	SEQ_VLEHQLLQTTK_MOD_VLEHQLLQTTK_CHARGE_3_	0.0	354.50591289834057	371.6582972159779	655.5518508146456	0.0	0.0	478.10698885776895	0.0	0.0	0.0	0.0	0.0	0.0	0.0	0.0	478.10698885776895	0.0	0.0	985.7160160866762	0.0
O14530;O14530-2	SEQ_DFFQEVK_MOD_DFFQEVK_CHARGE_1_	0.0	0.0	0.0	0.0	0.0	0.0	0.0	0.0	0.0	0.0	0.0	0.0	0.0	0.0	0.0	0.0	0.0	0.0	0.0	0.0
O14530;O14530-2	SEQ_DFFQEVK_MOD_DFFQEVK_CHARGE_2_	0.0	0.0	0.0	0.0	0.0	1311.4357969646526	0.0	0.0	0.0	0.0	0.0	0.0	0.0	0.0	0.0	1246.997391733743	0.0	0.0	0.0	1085.1950400559224
O14530;O14530-2	SEQ_LVEEHLDSEIQK_MOD_LVEEHLDSEIQK_CHARGE_3_	0.0	0.0	0.0	0.0	0.0	0.0	0.0	0.0	0.0	0.0	0.0	0.0	0.0	0.0	0.0	0.0	0.0	0.0	0.0	0.0
O14545	SEQ_LSNSDSQDIQGR_MOD_LSNSDSQDIQGR_CHARGE_2_	0.0	0.0	0.0	0.0	0.0	0.0	0.0	0.0	0.0	0.0	0.0	2647.93576634396	0.0	0.0	0.0	0.0	0.0	0.0	0.0	0.0
O14548	SEQ_FSGFTQK_MOD_FSGFTQK_CHARGE_2_	0.0	440.6744421193381	416.3212995293601	0.0	0.0	0.0	0.0	428.492903716309	0.0	0.0	0.0	0.0	0.0	0.0	453.5580368113336	0.0	0.0	0.0	0.0	0.0
O14548	SEQ_LTSDSTVYDYAGK_MOD_LTSDSTVYDYAGK_CHARGE_3_	0.0	0.0	0.0	0.0	0.0	0.0	0.0	0.0	0.0	0.0	0.0	0.0	0.0	0.0	0.0	0.0	0.0	0.0	0.0	0.0
O14548	SEQ_GLPDQMLYR_MOD_GLPDQM(Oxidation)LYR_CHARGE_2_	0.0	0.0	0.0	0.0	0.0	0.0	0.0	0.0	0.0	0.0	0.0	0.0	0.0	0.0	0.0	0.0	0.0	0.0	0.0	0.0
O14548	SEQ_ADGVPVYLK_MOD_ADGVPVYLK_CHARGE_2_	0.0	0.0	0.0	0.0	0.0	0.0	0.0	0.0	0.0	989.3434584513927	0.0	441.01664296571613	0.0	0.0	0.0	699.5120189339827	800.9689867671647	917.1412361727633	0.0	0.0
O14548	SEQ_ADGVPVYLK_MOD_ADGVPVYLK_CHARGE_3_	0.0	0.0	0.0	0.0	0.0	128.8737372329833	0.0	0.0	0.0	0.0	0.0	0.0	0.0	0.0	0.0	0.0	0.0	0.0	0.0	0.0
O14548	SEQ_GLPDQMLYR_MOD_GLPDQM(Oxidation)LYR_CHARGE_3_	0.0	0.0	0.0	0.0	0.0	0.0	0.0	0.0	0.0	0.0	0.0	0.0	0.0	0.0	0.0	0.0	0.0	0.0	0.0	0.0
O14559;O14559-10;O14559-11	SEQ_FSEAMSVPGEEER_MOD_FSEAM(Oxidation)SVPGEEER_CHARGE_3_	0.0	0.0	0.0	156.72131074439895	0.0	0.0	0.0	0.0	0.0	0.0	0.0	0.0	0.0	0.0	0.0	0.0	0.0	0.0	0.0	0.0
O14561	SEQ_LSVNSHFMK_MOD_LSVNSHFMK_CHARGE_3_	0.0	0.0	0.0	0.0	0.0	0.0	0.0	0.0	0.0	0.0	0.0	0.0	0.0	0.0	0.0	0.0	0.0	0.0	0.0	0.0
O14561	SEQ_LSVNSHFMK_MOD_LSVNSHFM(Oxidation)K_CHARGE_3_	2777.189341588462	3317.7452508349393	5059.812498940844	0.0	0.0	0.0	0.0	0.0	4627.740704718174	9375.851831791319	1804.649024208929	0.0	2800.4070563122373	4103.976288654009	6679.713751347983	0.0	4055.2607653451014	0.0	4153.2770276490555	0.0
O14561	SEQ_LSVNSHFMK_MOD_LSVNSHFM(Oxidation)K_CHARGE_2_	0.0	0.0	0.0	0.0	0.0	0.0	1493.1281035233449	0.0	0.0	1493.1281035233449	0.0	0.0	0.0	0.0	0.0	3681.094406984877	0.0	0.0	0.0	1449.3015556274304
O14562	SEQ_IMVVGSTINDVLAVNTPK_MOD_IM(Oxidation)VVGSTINDVLAVNTPK_CHARGE_2_	0.0	0.0	0.0	0.0	0.0	0.0	0.0	0.0	0.0	0.0	0.0	0.0	0.0	0.0	0.0	0.0	0.0	0.0	0.0	0.0
O14578;O14578-3;O14578-4	SEQ_EMQLTSQK_MOD_EMQLTSQK_CHARGE_2_	0.0	0.0	473.0385217559431	393.428732867623	0.0	0.0	0.0	0.0	0.0	0.0	0.0	0.0	0.0	568.7572471742626	1523.3638743899346	0.0	324.9098739132978	0.0	0.0	0.0
O14579	SEQ_APPAPGPASGGSGEVDELFDVK_MOD_APPAPGPASGGSGEVDELFDVK_CHARGE_3_	0.0	0.0	0.0	0.0	0.0	0.0	0.0	0.0	0.0	0.0	0.0	0.0	0.0	0.0	0.0	0.0	0.0	0.0	0.0	0.0
O14579	SEQ_LQDAYYIFQEMADK_MOD_LQDAYYIFQEM(Oxidation)ADK_CHARGE_3_	613.2775439097827	0.0	808.4233535601338	0.0	0.0	0.0	0.0	771.0844637333083	0.0	0.0	0.0	847.5703367399881	0.0	0.0	0.0	0.0	0.0	0.0	1018.3220489796099	0.0
O14579	SEQ_DSIVAELDR_MOD_DSIVAELDR_CHARGE_2_	0.0	0.0	0.0	4682.560675153015	0.0	0.0	0.0	0.0	0.0	0.0	2432.5888817593946	0.0	0.0	0.0	0.0	0.0	0.0	3467.7368622352024	6675.146953371295	0.0
O14579	SEQ_PSSAPELQAVR_MOD_PSSAPELQAVR_CHARGE_2_	0.0	0.0	0.0	0.0	0.0	0.0	0.0	0.0	0.0	0.0	0.0	0.0	0.0	0.0	0.0	0.0	0.0	0.0	0.0	0.0
O14579	SEQ_LVLQYAPSA_MOD_LVLQYAPSA_CHARGE_2_	0.0	0.0	0.0	0.0	0.0	0.0	0.0	0.0	0.0	0.0	0.0	0.0	0.0	0.0	0.0	0.0	0.0	0.0	0.0	0.0
O14602;P47813	SEQ_EDGQEYAQVIK_MOD_EDGQEYAQVIK_CHARGE_3_	0.0	0.0	0.0	0.0	0.0	0.0	0.0	0.0	0.0	183.7818337557395	0.0	0.0	0.0	0.0	0.0	0.0	0.0	115.66642178111829	0.0	0.0
O14602;P47813	SEQ_EDGQEYAQVIK_MOD_EDGQEYAQVIK_CHARGE_2_	3591.3372810132155	6076.577577145552	4006.141494834968	4941.060355504038	3534.6887456461927	2875.522402257257	6905.84653265314	2703.4672825875223	4628.59769371697	0.0	2939.6935554453185	3688.0729567276726	4566.282934058093	4597.334734108497	4723.362091710023	3237.1752629607818	5090.825647406561	5086.8841253729015	7236.334475684161	4943.518162865669
O14602;P47813	SEQ_AYGELPEHAK_MOD_AYGELPEHAK_CHARGE_3_	1792.23285670115	7880.750244879671	11727.874587337516	3365.792356416911	0.0	9871.147927588867	5925.4883201577	9132.414450677268	8086.966301447454	8717.154688259963	0.0	3953.383683121464	7900.081174578925	6342.095849603119	7069.686939307152	8326.975997917632	5767.662707221844	3327.344822325138	0.0	5310.4780101723
O14617;O14617-5	SEQ_GTLSFIAK_MOD_GTLSFIAK_CHARGE_2_	0.0	362.4347245000803	0.0	0.0	0.0	0.0	296.9649312019714	0.0	0.0	409.70634408733565	0.0	842.7296774705113	500.0314526843453	0.0	0.0	0.0	0.0	0.0	0.0	317.73823307125883
O14617;O14617-5	SEQ_EQAGEAEGAQAVTQLMVDR_MOD_EQAGEAEGAQAVTQLMVDR_CHARGE_3_	0.0	0.0	0.0	4207.905407009739	0.0	0.0	0.0	2709.8154156421656	0.0	0.0	0.0	0.0	0.0	0.0	0.0	3785.3308433759394	0.0	0.0	0.0	0.0
O14617;O14617-5	SEQ_AVFHEEEQR_MOD_AVFHEEEQR_CHARGE_3_	0.0	0.0	0.0	0.0	0.0	0.0	0.0	0.0	0.0	0.0	0.0	0.0	0.0	0.0	0.0	0.0	0.0	0.0	0.0	0.0
O14617;O14617-5	SEQ_AVLIMYK_MOD_AVLIM(Oxidation)YK_CHARGE_2_	0.0	0.0	0.0	0.0	0.0	381.8383713083175	0.0	0.0	0.0	0.0	0.0	0.0	0.0	0.0	0.0	0.0	381.8383713083175	0.0	0.0	0.0
O14617;O14617-5	SEQ_ILIEDSDQNLK_MOD_ILIEDSDQNLK_CHARGE_2_	0.0	0.0	0.0	0.0	0.0	0.0	0.0	0.0	0.0	0.0	0.0	0.0	0.0	0.0	0.0	0.0	0.0	1238.2294904027797	0.0	0.0
O14617;O14617-5	SEQ_EQAGEAEGAQAVTQLMVDR_MOD_EQAGEAEGAQAVTQLM(Oxidation)VDR_CHARGE_3_	0.0	0.0	0.0	0.0	0.0	0.0	0.0	0.0	0.0	0.0	0.0	0.0	0.0	0.0	0.0	0.0	0.0	0.0	0.0	0.0
O14617;O14617-5	SEQ_LYASILQQK_MOD_LYASILQQK_CHARGE_2_	1530.985619080241	0.0	0.0	0.0	0.0	0.0	0.0	0.0	0.0	1571.5469596303644	1613.1829166410994	0.0	0.0	0.0	0.0	0.0	0.0	0.0	0.0	0.0
O14617;O14617-5	SEQ_ILIEDSDQNLK_MOD_ILIEDSDQNLK_CHARGE_3_	0.0	0.0	0.0	0.0	0.0	0.0	0.0	0.0	0.0	0.0	0.0	0.0	0.0	0.0	0.0	0.0	0.0	0.0	0.0	0.0
O14617;O14617-5	SEQ_QEQANNPFYIK_MOD_QEQANNPFYIK_CHARGE_3_	0.0	0.0	0.0	0.0	0.0	0.0	0.0	2057.453213880889	0.0	0.0	0.0	0.0	0.0	0.0	0.0	0.0	0.0	0.0	0.0	0.0
O14617;O14617-5	SEQ_ALDLLYGMVSK_MOD_ALDLLYGM(Oxidation)VSK_CHARGE_2_	0.0	0.0	0.0	0.0	0.0	0.0	0.0	0.0	0.0	0.0	0.0	0.0	0.0	0.0	0.0	0.0	0.0	0.0	0.0	0.0
O14617;O14617-5	SEQ_ALDIDLDK_MOD_ALDIDLDK_CHARGE_2_	0.0	0.0	0.0	0.0	0.0	0.0	0.0	1168.240151014256	0.0	0.0	0.0	0.0	0.0	1036.4036064486668	1100.3491744484159	0.0	0.0	0.0	0.0	0.0
O14617;O14617-5	SEQ_LYASILQQK_MOD_LYASILQQK_CHARGE_3_	0.0	0.0	0.0	0.0	0.0	0.0	0.0	0.0	0.0	0.0	0.0	0.0	0.0	0.0	0.0	0.0	0.0	0.0	0.0	0.0
O14617;O14617-5	SEQ_YLGLLAMSK_MOD_YLGLLAM(Oxidation)SK_CHARGE_2_	0.0	0.0	0.0	0.0	0.0	0.0	0.0	0.0	0.0	302.30503313308583	0.0	0.0	0.0	0.0	0.0	0.0	0.0	0.0	0.0	0.0
O14641	SEQ_EEISDDNAR_MOD_EEISDDNAR_CHARGE_2_	0.0	0.0	0.0	0.0	0.0	0.0	0.0	0.0	0.0	0.0	0.0	0.0	0.0	0.0	0.0	0.0	0.0	0.0	0.0	0.0
O14641	SEQ_AMAAPESGLEVR_MOD_AM(Oxidation)AAPESGLEVR_CHARGE_2_	0.0	0.0	0.0	0.0	0.0	0.0	0.0	0.0	0.0	0.0	0.0	0.0	0.0	0.0	0.0	0.0	0.0	0.0	0.0	0.0
O14641	SEQ_EEISDDNAR_MOD_EEISDDNAR_CHARGE_3_	0.0	0.0	0.0	0.0	0.0	0.0	0.0	0.0	0.0	0.0	0.0	0.0	0.0	0.0	0.0	0.0	0.0	0.0	0.0	0.0
O14641	SEQ_GDGGIYIGSIMK_MOD_GDGGIYIGSIM(Oxidation)K_CHARGE_3_	0.0	0.0	0.0	0.0	0.0	0.0	0.0	0.0	0.0	591.7212059002972	0.0	0.0	0.0	0.0	0.0	0.0	0.0	802.9590384525964	689.2952128962695	0.0
O14646;O14646-2	SEQ_EYTNPEQIK_MOD_EYTNPEQIK_CHARGE_3_	0.0	108.86925024188162	0.0	0.0	0.0	0.0	0.0	0.0	0.0	0.0	0.0	0.0	0.0	262.34814583239995	0.0	343.4329720165802	0.0	0.0	0.0	431.12563736747313
O14646;O14646-2	SEQ_FGAEELFK_MOD_FGAEELFK_CHARGE_2_	0.0	0.0	0.0	0.0	0.0	0.0	0.0	2495.8822830606155	0.0	0.0	0.0	0.0	0.0	0.0	3848.53145131738	0.0	0.0	0.0	1618.6507632056598	0.0
O14646;O14646-2	SEQ_EELSAILK_MOD_EELSAILK_CHARGE_2_	0.0	0.0	0.0	0.0	0.0	0.0	0.0	0.0	0.0	0.0	0.0	0.0	0.0	0.0	0.0	0.0	0.0	0.0	0.0	0.0
O14646;O14646-2	SEQ_SIPSDPEER_MOD_SIPSDPEER_CHARGE_2_	0.0	0.0	0.0	0.0	0.0	0.0	0.0	34066.56344701628	0.0	0.0	0.0	11544.457751927546	0.0	0.0	0.0	0.0	0.0	0.0	0.0	0.0
O14646;O14646-2	SEQ_NDDSLLYK_MOD_NDDSLLYK_CHARGE_2_	0.0	0.0	3330.363168117356	0.0	0.0	0.0	0.0	0.0	0.0	0.0	0.0	0.0	0.0	0.0	0.0	0.0	0.0	0.0	0.0	3330.363168117356
O14646;O14646-2	SEQ_SSPSILAVQR_MOD_SSPSILAVQR_CHARGE_2_	0.0	0.0	0.0	0.0	0.0	0.0	0.0	0.0	0.0	5917.530658749596	0.0	0.0	0.0	2662.6531045074457	0.0	0.0	0.0	0.0	0.0	0.0
O14646;O14646-2	SEQ_FGAEELFK_MOD_FGAEELFK_CHARGE_3_	0.0	0.0	0.0	0.0	0.0	0.0	0.0	0.0	0.0	0.0	0.0	0.0	0.0	0.0	0.0	0.0	0.0	0.0	0.0	0.0
O14646;O14646-2	SEQ_SIPSDPEER_MOD_SIPSDPEER_CHARGE_3_	0.0	0.0	0.0	0.0	0.0	0.0	0.0	0.0	0.0	0.0	0.0	0.0	0.0	0.0	0.0	0.0	0.0	0.0	0.0	0.0
O14657	SEQ_GSAIDEDIVTR_MOD_GSAIDEDIVTR_CHARGE_2_	0.0	0.0	0.0	0.0	0.0	0.0	0.0	0.0	0.0	0.0	0.0	0.0	0.0	0.0	0.0	0.0	0.0	0.0	0.0	0.0
O14657	SEQ_GSAIDEDIVTR_MOD_GSAIDEDIVTR_CHARGE_3_	0.0	0.0	0.0	0.0	0.0	0.0	0.0	0.0	0.0	0.0	0.0	0.0	0.0	0.0	0.0	0.0	0.0	0.0	0.0	0.0
O14672	SEQ_LVDADGPLAR_MOD_LVDADGPLAR_CHARGE_2_	0.0	0.0	0.0	0.0	0.0	0.0	0.0	0.0	0.0	0.0	0.0	0.0	0.0	0.0	0.0	0.0	0.0	0.0	0.0	0.0
O14681;O14681-3	SEQ_TFLQDLAR_MOD_TFLQDLAR_CHARGE_2_	0.0	0.0	0.0	0.0	0.0	0.0	0.0	0.0	0.0	0.0	0.0	0.0	0.0	0.0	0.0	0.0	0.0	0.0	0.0	0.0
O14684	SEQ_AFANPEDALR_MOD_AFANPEDALR_CHARGE_2_	0.0	0.0	0.0	0.0	0.0	0.0	0.0	0.0	0.0	0.0	0.0	0.0	0.0	0.0	0.0	0.0	0.0	0.0	0.0	0.0
O14732;O14732-2	SEQ_ALVLTEIGPK_MOD_ALVLTEIGPK_CHARGE_3_	0.0	0.0	0.0	0.0	0.0	0.0	0.0	0.0	0.0	0.0	0.0	0.0	0.0	0.0	0.0	0.0	0.0	0.0	0.0	0.0
O14732;O14732-2	SEQ_FIAEEAAASGAK_MOD_FIAEEAAASGAK_CHARGE_2_	0.0	0.0	0.0	0.0	0.0	0.0	0.0	0.0	1440.900979798869	0.0	0.0	1045.363820151816	740.8528331917288	0.0	1045.363820151816	0.0	1025.148754533276	0.0	1163.1609924819154	0.0
O14732;O14732-2	SEQ_FIAEEAAASGAK_MOD_FIAEEAAASGAK_CHARGE_3_	0.0	0.0	0.0	0.0	0.0	0.0	0.0	0.0	0.0	0.0	0.0	0.0	0.0	0.0	0.0	0.0	0.0	0.0	0.0	0.0
O14732;O14732-2	SEQ_FIAEEAAASGAK_MOD_FIAEEAAASGAK_CHARGE_4_	0.0	0.0	0.0	0.0	0.0	0.0	0.0	0.0	0.0	0.0	0.0	0.0	0.0	0.0	0.0	0.0	0.0	0.0	0.0	0.0
O14732;O14732-2	SEQ_ALVLTEIGPK_MOD_ALVLTEIGPK_CHARGE_2_	280.2328230269187	0.0	0.0	170.40446229397776	0.0	0.0	0.0	0.0	0.0	0.0	0.0	0.0	0.0	0.0	0.0	0.0	0.0	0.0	103.61984173035411	0.0
O14735;O14735-3	SEQ_NMAALDAADR_MOD_NM(Oxidation)AALDAADR_CHARGE_2_	0.0	0.0	0.0	0.0	0.0	0.0	0.0	0.0	0.0	0.0	0.0	0.0	0.0	0.0	0.0	0.0	0.0	0.0	0.0	0.0
O14737	SEQ_VMDSDEDDDY_MOD_VM(Oxidation)DSDEDDDY_CHARGE_2_	0.0	1656.859912449194	0.0	0.0	1505.5031645469414	1221.2474680871844	0.0	1505.5031645469414	0.0	0.0	0.0	0.0	0.0	0.0	0.0	1033.674738788017	0.0	2096.3774074232415	0.0	0.0
O14737	SEQ_HGDPGDAAQQEAK_MOD_HGDPGDAAQQEAK_CHARGE_3_	425.5300299343965	1024.8648014993526	0.0	1081.9161381084696	0.0	512.1288384521257	0.0	886.3433573682395	804.6290722529201	0.0	0.0	478.5171667862983	0.0	0.0	0.0	0.0	0.0	0.0	854.4034848212856	730.4482382955514
O14737	SEQ_LSNLALVKPEK_MOD_LSNLALVKPEK_CHARGE_3_	634.3244073443234	1335.559246025423	1070.5234013931556	0.0	878.4671652558505	604.5334986485936	728.5422324450483	1070.867207439602	856.2767602187259	923.1409781455964	0.0	789.2926617076297	368.59597539755987	708.1165873339016	0.0	567.3284640508112	0.0	878.9781270883898	832.9291599604273	0.0
O14737	SEQ_LAELQAK_MOD_LAELQAK_CHARGE_2_	2293.718115385383	1515.0883967932534	3630.011995620354	2230.562532834599	1891.9395977915133	3291.372227175885	2006.2088155214972	1693.6056702308142	3139.461220902243	2542.510517002397	1759.6550587742329	2589.4297636453343	2461.2516598956267	1606.848988282493	2394.4610978574065	0.0	2124.1709270582155	3430.151797720507	2169.1458856746003	1241.3825082655196
O14737	SEQ_AVENYLIQMAR_MOD_AVENYLIQM(Oxidation)AR_CHARGE_2_	0.0	0.0	0.0	2678.8781987832276	0.0	0.0	0.0	0.0	0.0	0.0	0.0	0.0	0.0	0.0	0.0	0.0	0.0	0.0	2678.8781987832276	0.0
O14737	SEQ_YGQLSEK_MOD_YGQLSEK_CHARGE_2_	0.0	0.0	1620.6828623444517	0.0	0.0	1178.8566897560418	0.0	1490.299114997309	0.0	3200.5161295135426	0.0	0.0	0.0	2371.2909586558835	0.0	1150.5313431329978	0.0	1762.4736630818893	0.0	0.0
O14744;O14744-2	SEQ_DWNTLIVGK_MOD_DWNTLIVGK_CHARGE_2_	0.0	0.0	305.0279768536423	410.55990170498666	0.0	0.0	0.0	0.0	0.0	0.0	0.0	0.0	0.0	0.0	0.0	0.0	0.0	0.0	552.6031894736201	0.0
O14744;O14744-2	SEQ_EFIQEPAK_MOD_EFIQEPAK_CHARGE_2_	0.0	1664.9625810850312	584.7043798441897	1915.729592143631	1671.5893893728537	2416.931072498679	0.0	1219.2220919231183	1117.7542428860836	1585.821675984227	0.0	1968.2497750939278	1944.371543934885	1848.6651451119121	0.0	1615.396701521875	0.0	1678.2425733814196	1885.6772250798604	1134.3283084562063
O14744;O14744-2	SEQ_EWVAPEK_MOD_EWVAPEK_CHARGE_2_	0.0	0.0	0.0	0.0	0.0	0.0	0.0	0.0	0.0	0.0	0.0	0.0	0.0	0.0	0.0	0.0	0.0	0.0	0.0	0.0
O14744;O14744-2	SEQ_WLGEPIK_MOD_WLGEPIK_CHARGE_2_	0.0	0.0	412.7624711962585	0.0	0.0	0.0	0.0	0.0	0.0	0.0	0.0	0.0	0.0	0.0	0.0	323.5266182997104	0.0	0.0	253.58282317938426	0.0
O14744;O14744-2	SEQ_DRDPEAQFEMPYVVR_MOD_DRDPEAQFEM(Oxidation)PYVVR_CHARGE_3_	0.0	0.0	0.0	0.0	0.0	0.0	0.0	0.0	0.0	0.0	0.0	0.0	0.0	0.0	0.0	0.0	0.0	0.0	0.0	0.0
O14744;O14744-2	SEQ_GPLVNASLR_MOD_GPLVNASLR_CHARGE_2_	0.0	0.0	0.0	0.0	0.0	0.0	0.0	0.0	0.0	1542.470319748851	0.0	0.0	0.0	0.0	0.0	0.0	1337.4274878202204	1159.6412989446362	0.0	0.0
O14744;O14744-2	SEQ_YSQYQQAIYK_MOD_YSQYQQAIYK_CHARGE_2_	0.0	0.0	0.0	0.0	0.0	0.0	0.0	0.0	0.0	0.0	0.0	0.0	0.0	0.0	0.0	0.0	0.0	0.0	0.0	0.0
O14744;O14744-2	SEQ_SDLLLSGR_MOD_SDLLLSGR_CHARGE_2_	0.0	0.0	0.0	0.0	0.0	0.0	0.0	0.0	0.0	0.0	0.0	0.0	0.0	0.0	0.0	0.0	0.0	0.0	0.0	0.0
O14744;O14744-2	SEQ_YSQYQQAIYK_MOD_YSQYQQAIYK_CHARGE_3_	0.0	0.0	0.0	0.0	0.0	0.0	0.0	0.0	0.0	0.0	0.0	0.0	0.0	0.0	0.0	0.0	0.0	0.0	0.0	0.0
O14744;O14744-2	SEQ_DWNTLIVGK_MOD_DWNTLIVGK_CHARGE_3_	0.0	0.0	0.0	0.0	0.0	0.0	0.0	0.0	0.0	317.01589586468145	0.0	0.0	0.0	0.0	0.0	0.0	0.0	0.0	0.0	0.0
O14744;O14744-2	SEQ_GFPVLSK_MOD_GFPVLSK_CHARGE_2_	0.0	2553.9785302498353	1891.018562941467	2065.681975863983	1857.4381062667117	1090.4601935551032	0.0	1745.6453224348816	2327.473180356358	2995.006404240292	1056.0430048268006	1619.577132844371	2093.742555015615	1386.833029965954	1817.1997871616425	2001.6481279827387	1725.670011197866	1933.574986851147	1785.8416455122388	1232.2943895454828
O14744;O14744-2	SEQ_DRDPEAQFEMPYVVR_MOD_DRDPEAQFEM(Oxidation)PYVVR_CHARGE_4_	0.0	3662.1490606316625	0.0	0.0	1522.4694816752503	0.0	0.0	1522.4694816752503	0.0	0.0	0.0	761.675733978734	0.0	0.0	0.0	0.0	0.0	0.0	0.0	0.0
O14745	SEQ_LVEPGSPAEK_MOD_LVEPGSPAEK_CHARGE_3_	0.0	0.0	0.0	0.0	0.0	0.0	0.0	0.0	0.0	0.0	0.0	0.0	0.0	0.0	0.0	0.0	0.0	0.0	0.0	0.0
O14745	SEQ_GPSGYGFNLHSDK_MOD_GPSGYGFNLHSDK_CHARGE_3_	998.0433517794718	0.0	0.0	0.0	487.28002670497574	0.0	0.0	0.0	1215.6721576773684	0.0	0.0	0.0	0.0	0.0	0.0	998.0433517794718	0.0	0.0	0.0	0.0
O14745	SEQ_GPSGYGFNLHSDK_MOD_GPSGYGFNLHSDK_CHARGE_2_	0.0	0.0	0.0	0.0	0.0	0.0	0.0	0.0	0.0	0.0	0.0	0.0	0.0	0.0	0.0	0.0	0.0	0.0	0.0	0.0
O14745	SEQ_LLVVDPETDEQLQK_MOD_LLVVDPETDEQLQK_CHARGE_3_	0.0	0.0	0.0	0.0	0.0	0.0	0.0	0.0	0.0	0.0	0.0	0.0	0.0	0.0	0.0	0.0	0.0	0.0	0.0	0.0
O14745	SEQ_AQEAPGQAEPPAAAEVQGAGNENEPR_MOD_AQEAPGQAEPPAAAEVQGAGNENEPR_CHARGE_4_	0.0	0.0	0.0	0.0	0.0	0.0	0.0	0.0	0.0	0.0	0.0	0.0	0.0	0.0	0.0	0.0	0.0	0.0	0.0	0.0
O14745	SEQ_ETDEFFK_MOD_ETDEFFK_CHARGE_3_	0.0	0.0	0.0	0.0	0.0	0.0	0.0	0.0	0.0	0.0	0.0	0.0	0.0	0.0	0.0	0.0	0.0	0.0	0.0	0.0
O14745	SEQ_LVEPGSPAEK_MOD_LVEPGSPAEK_CHARGE_2_	0.0	0.0	0.0	363.5878759303993	0.0	0.0	387.1288724135018	0.0	476.97607081150426	0.0	0.0	412.1940630518669	329.4300009304282	0.0	0.0	0.0	586.068112022192	0.0	291.17756567943945	0.0
O14745	SEQ_LLVVDPETDEQLQK_MOD_LLVVDPETDEQLQK_CHARGE_2_	1162.4414118256373	866.2968442464613	0.0	0.0	0.0	0.0	0.0	0.0	0.0	0.0	645.5983198092964	0.0	0.0	0.0	0.0	0.0	0.0	0.0	0.0	0.0
O14745	SEQ_LVEVNGENVEK_MOD_LVEVNGENVEK_CHARGE_2_	0.0	2107.699335063533	1917.2422974042697	2627.825782484844	2415.8437929728548	0.0	0.0	1743.9954389154852	0.0	0.0	0.0	0.0	0.0	828.3086175508873	0.0	0.0	0.0	0.0	1115.2102630588834	0.0
O14745	SEQ_SVDPDSPAEASGLR_MOD_SVDPDSPAEASGLR_CHARGE_2_	0.0	0.0	0.0	3540.9596669344364	0.0	0.0	0.0	0.0	0.0	0.0	0.0	0.0	0.0	0.0	0.0	0.0	1589.4393592724266	0.0	0.0	713.4555923907163
O14745	SEQ_SASSDTSEELNSQDSPPK_MOD_SASSDTSEELNSQDSPPK_CHARGE_3_	0.0	0.0	0.0	0.0	0.0	0.0	0.0	0.0	0.0	0.0	0.0	0.0	0.0	0.0	0.0	0.0	0.0	0.0	0.0	0.0
O14745	SEQ_SVDPDSPAEASGLR_MOD_SVDPDSPAEASGLR_CHARGE_3_	0.0	0.0	0.0	0.0	0.0	0.0	0.0	0.0	0.0	0.0	0.0	0.0	0.0	0.0	0.0	0.0	0.0	0.0	0.0	0.0
O14745	SEQ_ETDEFFK_MOD_ETDEFFK_CHARGE_2_	0.0	0.0	2226.471383818413	2358.8733023662016	0.0	3137.532803072499	0.0	0.0	2030.3706308008504	0.0	0.0	1345.0729708102417	0.0	0.0	0.0	2966.085939302996	0.0	2101.501092911478	3069.9174574943445	1842.0983330055687
O14745	SEQ_EALAEAALESPR_MOD_EALAEAALESPR_CHARGE_2_	0.0	0.0	0.0	816.2844723355196	0.0	0.0	0.0	0.0	0.0	0.0	0.0	0.0	0.0	0.0	0.0	0.0	0.0	0.0	0.0	0.0
O14757;O14757-2;O14757-3	SEQ_IDSAPLALLHK_MOD_IDSAPLALLHK_CHARGE_3_	0.0	0.0	0.0	191.53423483056264	0.0	0.0	0.0	0.0	0.0	0.0	0.0	0.0	0.0	0.0	0.0	0.0	0.0	0.0	191.53423483056264	0.0
O14773;O14773-2	SEQ_PSYQEEAVTK_MOD_PSYQEEAVTK_CHARGE_2_	0.0	0.0	0.0	0.0	0.0	0.0	0.0	0.0	0.0	0.0	0.0	0.0	0.0	0.0	0.0	0.0	0.0	0.0	0.0	0.0
O14776;O14776-2	SEQ_QVFDQYVK_MOD_QVFDQYVK_CHARGE_3_	0.0	0.0	0.0	0.0	0.0	0.0	0.0	0.0	0.0	0.0	0.0	0.0	0.0	0.0	0.0	0.0	0.0	0.0	0.0	0.0
O14776;O14776-2	SEQ_LIQESDQHLK_MOD_LIQESDQHLK_CHARGE_3_	0.0	625.3787632766827	0.0	889.2457890530281	0.0	0.0	0.0	1493.4072990279547	0.0	0.0	0.0	706.5343492757675	0.0	1599.5980365288126	0.0	860.129543003416	889.2457890530281	0.0	0.0	1133.0137994503425
O14776;O14776-2	SEQ_GVSAFSTWEK_MOD_GVSAFSTWEK_CHARGE_3_	0.0	0.0	0.0	0.0	0.0	0.0	0.0	0.0	0.0	0.0	0.0	0.0	0.0	0.0	0.0	0.0	0.0	0.0	0.0	0.0
O14776;O14776-2	SEQ_LFNEHIEALTK_MOD_LFNEHIEALTK_CHARGE_3_	0.0	0.0	0.0	0.0	0.0	0.0	0.0	0.0	0.0	0.0	0.0	0.0	0.0	0.0	0.0	0.0	0.0	0.0	0.0	0.0
O14776;O14776-2	SEQ_VFFYNPTTR_MOD_VFFYNPTTR_CHARGE_2_	0.0	0.0	0.0	0.0	0.0	2239.5219001234177	0.0	0.0	0.0	0.0	0.0	0.0	0.0	0.0	0.0	0.0	0.0	0.0	0.0	0.0
O14776;O14776-2	SEQ_WESGSLLER_MOD_WESGSLLER_CHARGE_2_	0.0	0.0	0.0	0.0	0.0	0.0	0.0	0.0	0.0	0.0	0.0	0.0	0.0	0.0	0.0	0.0	0.0	0.0	0.0	0.0
O14776;O14776-2	SEQ_ATFSEFAAK_MOD_ATFSEFAAK_CHARGE_2_	0.0	4342.941886912337	0.0	3163.9288624530327	3163.9288624530327	0.0	0.0	2951.1503174766694	0.0	0.0	0.0	2866.9588852816564	0.0	0.0	0.0	0.0	0.0	4801.983757942165	0.0	0.0
O14776;O14776-2	SEQ_GVSAFSTWEK_MOD_GVSAFSTWEK_CHARGE_2_	0.0	0.0	0.0	0.0	446.4583490418479	0.0	0.0	0.0	0.0	0.0	0.0	0.0	336.1921639364265	0.0	0.0	0.0	0.0	387.4219901759104	0.0	0.0
O14776;O14776-2	SEQ_TYYYNNR_MOD_TYYYNNR_CHARGE_2_	0.0	0.0	0.0	4342.107348966911	0.0	5554.230910251924	0.0	0.0	0.0	0.0	0.0	0.0	0.0	0.0	0.0	0.0	0.0	0.0	0.0	0.0
O14776;O14776-2	SEQ_EEAIQNFK_MOD_EEAIQNFK_CHARGE_3_	0.0	0.0	0.0	0.0	0.0	0.0	0.0	0.0	0.0	0.0	0.0	0.0	0.0	0.0	0.0	0.0	0.0	0.0	0.0	0.0
O14776;O14776-2	SEQ_QVFDQYVK_MOD_QVFDQYVK_CHARGE_2_	0.0	0.0	0.0	0.0	0.0	0.0	2305.5559953463394	0.0	0.0	3719.3038834757594	0.0	0.0	0.0	1429.189067151442	0.0	0.0	0.0	0.0	0.0	0.0
O14776;O14776-2	SEQ_YLLLNPK_MOD_YLLLNPK_CHARGE_2_	423.91675565143936	423.37257860356453	0.0	463.09417030162416	347.8883181148361	666.8750651260981	0.0	228.15633393973005	877.0421357470939	870.158125816302	0.0	557.7313551824562	708.4798212343785	544.9976027239206	0.0	697.4444030386636	439.0587497773677	949.5746823732271	739.0423102225955	0.0
O14776;O14776-2	SEQ_TLESTWEK_MOD_TLESTWEK_CHARGE_2_	0.0	2483.1508913549974	0.0	1884.7902138668721	0.0	2509.257437678008	0.0	3017.222725591601	0.0	3529.077434681582	0.0	901.6908528563027	0.0	6672.116340136659	2496.1700348752893	1611.5493921382033	0.0	1073.0206314137065	0.0	11707.102173689063
O14776;O14776-2	SEQ_EAAMEAEIK_MOD_EAAM(Oxidation)EAEIK_CHARGE_3_	0.0	0.0	0.0	0.0	0.0	0.0	0.0	0.0	0.0	0.0	0.0	0.0	0.0	0.0	0.0	0.0	0.0	0.0	0.0	0.0
O14776;O14776-2	SEQ_EEAIQNFK_MOD_EEAIQNFK_CHARGE_2_	0.0	0.0	0.0	0.0	0.0	0.0	0.0	0.0	0.0	0.0	0.0	391.4437062202611	0.0	313.29355892813163	0.0	430.61427860995383	0.0	0.0	0.0	0.0
O14776;O14776-2	SEQ_EAAMEAEIK_MOD_EAAM(Oxidation)EAEIK_CHARGE_2_	2254.213956645764	0.0	0.0	3515.3217966480624	0.0	0.0	0.0	0.0	0.0	0.0	2642.678315674936	0.0	0.0	0.0	0.0	0.0	2782.952609644095	1986.6598519650963	0.0	0.0
O14776;O14776-2	SEQ_EFEEYIR_MOD_EFEEYIR_CHARGE_2_	0.0	0.0	0.0	0.0	0.0	0.0	0.0	14254.382576390493	0.0	0.0	0.0	0.0	0.0	0.0	0.0	4982.122774660395	0.0	10761.1826642572	0.0	31104.819364261504
O14776;O14776-2	SEQ_TLESTWEK_MOD_TLESTWEK_CHARGE_3_	0.0	0.0	0.0	0.0	0.0	0.0	0.0	0.0	0.0	0.0	0.0	0.0	0.0	0.0	0.0	0.0	0.0	0.0	0.0	0.0
O14777	SEQ_DLGYPFALSK_MOD_DLGYPFALSK_CHARGE_2_	0.0	0.0	0.0	509.1765891521172	0.0	0.0	0.0	0.0	0.0	0.0	0.0	0.0	0.0	0.0	0.0	0.0	0.0	0.0	0.0	0.0
O14777	SEQ_NELQQTINK_MOD_NELQQTINK_CHARGE_2_	0.0	526.6994691375277	0.0	0.0	0.0	0.0	0.0	479.0052222498707	0.0	0.0	0.0	0.0	0.0	0.0	0.0	0.0	0.0	0.0	0.0	0.0
O14777	SEQ_EAIETQLAEYHK_MOD_EAIETQLAEYHK_CHARGE_4_	0.0	0.0	0.0	0.0	0.0	0.0	0.0	0.0	0.0	0.0	0.0	0.0	0.0	0.0	0.0	0.0	0.0	2445.1187562453288	0.0	0.0
O14777	SEQ_NSQLGIFSSSEK_MOD_NSQLGIFSSSEK_CHARGE_2_	0.0	0.0	0.0	0.0	0.0	0.0	0.0	0.0	1563.784643299321	0.0	0.0	0.0	0.0	0.0	0.0	0.0	0.0	1563.784643299321	0.0	0.0
O14777	SEQ_GYDFEIK_MOD_GYDFEIK_CHARGE_2_	1064.0912927162897	0.0	0.0	0.0	0.0	7106.411980831248	0.0	1811.084390946583	0.0	5232.720384811184	0.0	0.0	0.0	0.0	0.0	0.0	0.0	0.0	8906.09506532845	1439.6368480321805
O14777	SEQ_NSQLGIFSSSEK_MOD_NSQLGIFSSSEK_CHARGE_3_	0.0	0.0	0.0	0.0	0.0	0.0	0.0	0.0	0.0	0.0	0.0	0.0	0.0	0.0	0.0	0.0	0.0	0.0	0.0	0.0
O14777	SEQ_EAIETQLAEYHK_MOD_EAIETQLAEYHK_CHARGE_3_	0.0	0.0	0.0	0.0	0.0	0.0	0.0	0.0	0.0	0.0	0.0	0.0	0.0	0.0	0.0	0.0	0.0	0.0	0.0	0.0
O14777	SEQ_DLGYPFALSK_MOD_DLGYPFALSK_CHARGE_3_	0.0	0.0	0.0	0.0	0.0	0.0	0.0	0.0	0.0	0.0	0.0	0.0	0.0	0.0	0.0	99.78066594880954	0.0	0.0	0.0	0.0
O14787-2	SEQ_GDVEEDEAVPDSEQDIK_MOD_GDVEEDEAVPDSEQDIK_CHARGE_2_	0.0	0.0	0.0	0.0	0.0	0.0	0.0	0.0	0.0	0.0	0.0	0.0	0.0	0.0	0.0	0.0	0.0	0.0	0.0	0.0
O14787-2	SEQ_GDVEEDEAVPDSEQDIK_MOD_GDVEEDEAVPDSEQDIK_CHARGE_4_	0.0	0.0	0.0	0.0	0.0	0.0	0.0	0.0	0.0	0.0	0.0	0.0	0.0	923.0858865414789	0.0	0.0	0.0	0.0	0.0	0.0
O14802	SEQ_TVISPDPNLR_MOD_TVISPDPNLR_CHARGE_2_	0.0	0.0	0.0	0.0	0.0	0.0	0.0	0.0	0.0	0.0	0.0	0.0	0.0	0.0	0.0	0.0	0.0	0.0	0.0	0.0
O14818	SEQ_NYTDEAIETDDLTIK_MOD_NYTDEAIETDDLTIK_CHARGE_2_	0.0	0.0	0.0	0.0	0.0	0.0	0.0	0.0	0.0	0.0	0.0	0.0	0.0	0.0	0.0	0.0	0.0	0.0	0.0	0.0
O14818	SEQ_NYTDEAIETDDLTIK_MOD_NYTDEAIETDDLTIK_CHARGE_3_	343.1608513872656	0.0	0.0	0.0	0.0	0.0	0.0	0.0	0.0	355.18811606449725	0.0	0.0	367.63691803256904	0.0	0.0	0.0	0.0	0.0	0.0	0.0
O14818	SEQ_GRDIVVLGVEK_MOD_GRDIVVLGVEK_CHARGE_3_	1014.6825262174486	0.0	705.9385069845254	846.347131868025	620.1474067128987	505.09225867653464	0.0	0.0	1225.1749117756049	1372.8874121918907	0.0	0.0	0.0	0.0	0.0	0.0	0.0	0.0	0.0	0.0
O14818	SEQ_ALLEVVQSGGK_MOD_ALLEVVQSGGK_CHARGE_2_	2116.274992044426	2190.2334888436276	2292.9741244801185	2971.019618356594	0.0	2666.76693574049	3417.060754272392	3899.3980156041757	3579.0941662559317	3022.2665727146386	2269.950586900657	2912.35910253564	3387.121937717375	3768.8943275785095	2261.4078425951384	1494.098436615735	0.0	1551.8119210840473	3452.997601897481	1900.4183440875759
O14818	SEQ_NIELAVMR_MOD_NIELAVM(Oxidation)R_CHARGE_2_	0.0	0.0	0.0	0.0	0.0	0.0	0.0	0.0	0.0	0.0	0.0	0.0	0.0	0.0	0.0	0.0	0.0	3831.8161023502585	0.0	0.0
O14818	SEQ_ILNPEEIEK_MOD_ILNPEEIEK_CHARGE_2_	0.0	3566.115444117423	3195.9534205593322	3625.5173684147267	2888.8321857846004	3996.8491378260187	3806.658110222358	2928.893115684807	4400.965847007233	6308.109794342168	2713.8971977642414	3460.614784034914	3122.10784235382	5149.408092232839	5135.990442889711	3411.8217927310793	4461.460122844203	5003.365377373277	4717.68007325238	4072.042497538855
O14818	SEQ_LYQTDPSGTYHAWK_MOD_LYQTDPSGTYHAWK_CHARGE_3_	352.9649255047778	0.0	634.4204883722292	0.0	0.0	0.0	794.0839563751729	0.0	0.0	0.0	0.0	0.0	0.0	0.0	0.0	0.0	0.0	610.9766125866073	657.7592319302215	682.9982106612321
O14818	SEQ_YVAEIEK_MOD_YVAEIEK_CHARGE_2_	3219.299595085751	2429.6286936265924	2943.009833166334	5535.513356248552	0.0	4868.3094126738215	0.0	3096.443992198807	0.0	2636.4900923065957	0.0	3223.3750693493985	0.0	5636.930722752454	4679.802987703749	3545.399462962086	0.0	2379.053359202211	3549.887763550111	3712.352747460136
O14818	SEQ_GRDIVVLGVEK_MOD_GRDIVVLGVEK_CHARGE_4_	0.0	0.0	0.0	0.0	0.0	0.0	0.0	0.0	0.0	0.0	0.0	0.0	0.0	0.0	0.0	0.0	0.0	0.0	0.0	0.0
O14818	SEQ_DIVVLGVEK_MOD_DIVVLGVEK_CHARGE_3_	0.0	0.0	0.0	0.0	0.0	0.0	0.0	0.0	0.0	0.0	0.0	0.0	0.0	0.0	0.0	0.0	0.0	0.0	0.0	0.0
O14818	SEQ_LTVEDPVTVEYITR_MOD_LTVEDPVTVEYITR_CHARGE_2_	0.0	0.0	0.0	0.0	0.0	0.0	0.0	0.0	0.0	0.0	0.0	0.0	0.0	0.0	0.0	0.0	0.0	0.0	0.0	0.0
O14818	SEQ_NIELAVMR_MOD_NIELAVMR_CHARGE_2_	0.0	0.0	0.0	0.0	0.0	0.0	0.0	0.0	0.0	0.0	0.0	0.0	0.0	0.0	0.0	0.0	0.0	0.0	0.0	1246.6103611186275
O14818	SEQ_DIVVLGVEK_MOD_DIVVLGVEK_CHARGE_2_	271.02670373424246	355.60985353474086	0.0	0.0	525.8621959603065	461.44658798321245	0.0	475.04450540693466	460.5993964021548	699.8678014612331	216.22379048794295	372.45162002234025	768.3158895301385	0.0	260.216371698347	372.14069779759274	409.83284595878456	0.0	419.3576257804702	0.0
O14828;O14828-2	SEQ_ELQHAALGGTATR_MOD_ELQHAALGGTATR_CHARGE_3_	0.0	0.0	1997.6213102994707	0.0	4090.5381682954217	0.0	2901.360520233471	0.0	0.0	0.0	0.0	0.0	0.0	0.0	0.0	2501.8259269118957	0.0	0.0	2157.30962247494	0.0
O14828;O14828-2	SEQ_TAAANAAAGAAENAFR_MOD_TAAANAAAGAAENAFR_CHARGE_2_	0.0	0.0	0.0	0.0	0.0	0.0	0.0	0.0	0.0	0.0	0.0	0.0	0.0	0.0	0.0	0.0	0.0	0.0	0.0	0.0
O14828;O14828-2	SEQ_ELQHAALGGTATR_MOD_ELQHAALGGTATR_CHARGE_2_	0.0	0.0	0.0	0.0	0.0	0.0	0.0	0.0	0.0	0.0	0.0	280.5587457524191	0.0	0.0	0.0	0.0	0.0	0.0	0.0	0.0
O14828;O14828-2	SEQ_AQQEFAAGVFSNPAVR_MOD_AQQEFAAGVFSNPAVR_CHARGE_3_	0.0	0.0	0.0	0.0	0.0	0.0	0.0	0.0	0.0	0.0	0.0	0.0	0.0	0.0	0.0	0.0	0.0	0.0	0.0	0.0
O14874;O14874-2;O14874-3	SEQ_YLQQELPVR_MOD_YLQQELPVR_CHARGE_2_	0.0	0.0	0.0	0.0	0.0	0.0	0.0	0.0	0.0	1631.127071785347	0.0	0.0	0.0	0.0	0.0	0.0	0.0	0.0	0.0	0.0
O14880	SEQ_VLYAYGYYTGEPSK_MOD_VLYAYGYYTGEPSK_CHARGE_2_	0.0	0.0	0.0	0.0	0.0	0.0	0.0	0.0	0.0	0.0	0.0	0.0	0.0	0.0	0.0	0.0	0.0	0.0	0.0	0.0
O14880	SEQ_VLYAYGYYTGEPSK_MOD_VLYAYGYYTGEPSK_CHARGE_3_	0.0	0.0	0.0	500.9083162658476	0.0	0.0	0.0	0.0	0.0	0.0	0.0	0.0	0.0	0.0	0.0	0.0	0.0	0.0	0.0	0.0
O14893;O14893-2	SEQ_DLADEPS_MOD_DLADEPS_CHARGE_1_	0.0	0.0	0.0	0.0	0.0	1749.730567105633	0.0	0.0	0.0	0.0	0.0	0.0	0.0	0.0	0.0	0.0	0.0	1620.7132536945517	0.0	0.0
O14907	SEQ_VSEGGPAEIAGLQIGDK_MOD_VSEGGPAEIAGLQIGDK_CHARGE_3_	0.0	0.0	0.0	0.0	0.0	0.0	0.0	0.0	0.0	0.0	0.0	0.0	0.0	0.0	0.0	0.0	0.0	0.0	0.0	0.0
O14908	SEQ_DTELAATMVELGK_MOD_DTELAATMVELGK_CHARGE_2_	0.0	0.0	0.0	0.0	0.0	0.0	0.0	0.0	0.0	0.0	0.0	0.0	0.0	0.0	0.0	0.0	0.0	0.0	0.0	0.0
O14908	SEQ_GPATVEDLPSAFEEK_MOD_GPATVEDLPSAFEEK_CHARGE_3_	1073.1408129469712	0.0	0.0	0.0	0.0	0.0	0.0	0.0	0.0	0.0	0.0	0.0	0.0	1073.1408129469712	0.0	0.0	0.0	0.0	0.0	0.0
O14908	SEQ_IEGFTNVK_MOD_IEGFTNVK_CHARGE_3_	0.0	0.0	0.0	0.0	0.0	0.0	0.0	0.0	0.0	0.0	0.0	0.0	0.0	0.0	0.0	0.0	0.0	0.0	0.0	0.0
O14908	SEQ_IEGFTNVK_MOD_IEGFTNVK_CHARGE_2_	0.0	0.0	0.0	0.0	833.8843911046804	401.5398049364476	0.0	0.0	0.0	0.0	0.0	0.0	0.0	833.8843911046804	0.0	0.0	0.0	1631.91382550645	0.0	0.0
O14929;O14929-2	SEQ_LRDFVLVK_MOD_LRDFVLVK_CHARGE_3_	0.0	0.0	0.0	0.0	0.0	0.0	0.0	0.0	0.0	0.0	0.0	0.0	0.0	0.0	0.0	0.0	0.0	0.0	0.0	0.0
O14929;O14929-2	SEQ_LLVTDMSDAEQYR_MOD_LLVTDM(Oxidation)SDAEQYR_CHARGE_2_	0.0	0.0	0.0	0.0	0.0	0.0	0.0	0.0	0.0	0.0	0.0	0.0	0.0	0.0	0.0	0.0	0.0	0.0	0.0	0.0
O14929;O14929-2	SEQ_YYTEFPTVLDITAEDPSK_MOD_YYTEFPTVLDITAEDPSK_CHARGE_2_	0.0	0.0	0.0	0.0	0.0	0.0	0.0	0.0	0.0	0.0	0.0	0.0	0.0	0.0	0.0	0.0	0.0	0.0	0.0	0.0
O14949	SEQ_AYPHVFTK_MOD_AYPHVFTK_CHARGE_3_	0.0	0.0	834.624636719128	1285.076364729085	1710.4720793350093	2843.490533082135	0.0	0.0	2561.057957508835	0.0	0.0	0.0	0.0	0.0	2304.992368163524	1710.4720793350093	1356.7454693887823	0.0	0.0	0.0
O14949	SEQ_EFGNLTR_MOD_EFGNLTR_CHARGE_2_	0.0	0.0	0.0	0.0	0.0	0.0	0.0	0.0	0.0	21914.4155051452	0.0	0.0	0.0	0.0	0.0	0.0	0.0	0.0	0.0	0.0
O14949	SEQ_GIPNVLR_MOD_GIPNVLR_CHARGE_2_	0.0	0.0	0.0	0.0	0.0	0.0	0.0	0.0	0.0	0.0	0.0	0.0	0.0	0.0	0.0	0.0	0.0	0.0	0.0	0.0
O14950;P19105	SEQ_EAFNMIDQNR_MOD_EAFNMIDQNR_CHARGE_2_	0.0	0.0	0.0	0.0	0.0	0.0	0.0	0.0	0.0	0.0	0.0	0.0	0.0	0.0	0.0	0.0	0.0	0.0	0.0	0.0
O14950;P19105	SEQ_EAFNMIDQNR_MOD_EAFNM(Oxidation)IDQNR_CHARGE_2_	0.0	0.0	0.0	0.0	0.0	0.0	0.0	0.0	0.0	0.0	0.0	0.0	0.0	0.0	0.0	0.0	0.0	0.0	0.0	0.0
O14950;P19105	SEQ_EAFNMIDQNR_MOD_EAFNM(Oxidation)IDQNR_CHARGE_3_	0.0	0.0	0.0	0.0	0.0	0.0	0.0	0.0	0.0	0.0	0.0	0.0	0.0	0.0	0.0	0.0	0.0	0.0	0.0	0.0
O14950;P19105	SEQ_FTDEEVDELYR_MOD_FTDEEVDELYR_CHARGE_2_	0.0	7671.1574854275705	0.0	0.0	5793.908015734882	0.0	0.0	0.0	0.0	0.0	0.0	0.0	0.0	0.0	7395.623581887395	6723.239916004429	0.0	7395.623581887395	16078.66454304764	0.0
O14950;P19105	SEQ_GNFNYIEFTR_MOD_GNFNYIEFTR_CHARGE_2_	0.0	0.0	0.0	0.0	0.0	0.0	0.0	0.0	0.0	0.0	0.0	0.0	0.0	0.0	0.0	0.0	0.0	0.0	0.0	0.0
O14950;P19105	SEQ_EDLHDMLASLGK_MOD_EDLHDM(Oxidation)LASLGK_CHARGE_3_	0.0	0.0	0.0	0.0	0.0	0.0	0.0	0.0	0.0	0.0	0.0	0.0	0.0	0.0	0.0	0.0	0.0	0.0	0.0	0.0
O14950;P19105	SEQ_EDLHDMLASLGK_MOD_EDLHDM(Oxidation)LASLGK_CHARGE_2_	0.0	0.0	0.0	0.0	0.0	0.0	0.0	0.0	0.0	0.0	0.0	0.0	0.0	0.0	0.0	0.0	0.0	0.0	0.0	0.0
O14950;P19105	SEQ_ATSNVFAMFDQSQIQEFK_MOD_ATSNVFAM(Oxidation)FDQSQIQEFK_CHARGE_3_	628.8287964656679	1252.8112785162352	0.0	0.0	0.0	0.0	0.0	0.0	0.0	0.0	0.0	0.0	0.0	0.0	0.0	0.0	0.0	315.6306636485442	0.0	0.0
O14950;P19105	SEQ_ELLTTMGDR_MOD_ELLTTMGDR_CHARGE_2_	0.0	0.0	0.0	0.0	0.0	966.0772912786215	0.0	0.0	0.0	0.0	0.0	0.0	0.0	1220.37516496526	0.0	0.0	0.0	0.0	0.0	0.0
O14964;O14964-2	SEQ_QIQLAQK_MOD_QIQLAQK_CHARGE_2_	0.0	562.5491795739172	0.0	275.25436444131606	331.29228935246596	274.30914757240515	0.0	342.97926011590755	0.0	0.0	0.0	0.0	0.0	232.0946836346068	0.0	0.0	0.0	687.5235593856938	0.0	331.29228935246596
O14964;O14964-2	SEQ_VEGHVFPEFK_MOD_VEGHVFPEFK_CHARGE_2_	0.0	0.0	0.0	0.0	0.0	0.0	0.0	0.0	0.0	0.0	0.0	0.0	0.0	0.0	0.0	0.0	0.0	0.0	0.0	0.0
O14964;O14964-2	SEQ_VVQDTYQIMK_MOD_VVQDTYQIM(Oxidation)K_CHARGE_2_	0.0	0.0	0.0	0.0	0.0	0.0	1520.8533846470975	0.0	0.0	0.0	329.2671612893909	0.0	0.0	0.0	0.0	0.0	0.0	1209.6318721810278	1209.6318721810278	0.0
O14964;O14964-2	SEQ_ALQNAVTTFVNR_MOD_ALQNAVTTFVNR_CHARGE_2_	0.0	0.0	0.0	0.0	0.0	0.0	0.0	0.0	0.0	0.0	0.0	0.0	0.0	0.0	0.0	0.0	0.0	1845.6516244111137	0.0	0.0
O14964;O14964-2	SEQ_VQFGVMTR_MOD_VQFGVM(Oxidation)TR_CHARGE_2_	0.0	0.0	0.0	0.0	0.0	0.0	0.0	0.0	0.0	0.0	0.0	0.0	0.0	0.0	0.0	0.0	0.0	0.0	0.0	0.0
O14964;O14964-2	SEQ_VEGHVFPEFK_MOD_VEGHVFPEFK_CHARGE_3_	0.0	0.0	0.0	0.0	0.0	0.0	0.0	0.0	0.0	0.0	0.0	0.0	0.0	0.0	0.0	0.0	0.0	0.0	0.0	0.0
O14964;O14964-2	SEQ_ESDAMFAAER_MOD_ESDAM(Oxidation)FAAER_CHARGE_2_	0.0	0.0	0.0	0.0	0.0	0.0	0.0	0.0	0.0	7296.566729561623	0.0	0.0	0.0	0.0	0.0	0.0	0.0	0.0	7296.566729561623	0.0
O14964;O14964-2	SEQ_VVQDTYQIMK_MOD_VVQDTYQIM(Oxidation)K_CHARGE_3_	0.0	0.0	0.0	0.0	0.0	0.0	0.0	0.0	0.0	0.0	0.0	0.0	0.0	0.0	0.0	0.0	0.0	0.0	0.0	0.0
O14965	SEQ_EVLEHPWITANSSK_MOD_EVLEHPWITANSSK_CHARGE_3_	0.0	0.0	0.0	0.0	0.0	0.0	0.0	0.0	0.0	0.0	0.0	0.0	0.0	0.0	0.0	0.0	0.0	0.0	0.0	0.0
O14965	SEQ_QLQATSVPHPVSR_MOD_QLQATSVPHPVSR_CHARGE_3_	0.0	0.0	0.0	0.0	0.0	0.0	0.0	0.0	0.0	0.0	0.0	0.0	0.0	0.0	0.0	0.0	0.0	0.0	0.0	569.9138855831835
O14965	SEQ_EVLEHPWITANSSK_MOD_EVLEHPWITANSSK_CHARGE_4_	0.0	0.0	0.0	0.0	0.0	0.0	0.0	0.0	0.0	0.0	0.0	0.0	0.0	0.0	0.0	0.0	0.0	0.0	0.0	0.0
O14974;O14974-5	SEQ_LASTSDIEEK_MOD_LASTSDIEEK_CHARGE_2_	0.0	0.0	3386.9515388286472	0.0	4901.739767816574	0.0	3454.7296013037135	2169.7205750434364	3519.4118772228167	4809.916457280419	4317.269967717765	2884.905443230508	0.0	0.0	4016.6162052889154	5132.047074865891	0.0	3759.8040878667375	0.0	0.0
O14974;O14974-5	SEQ_TGSYGALAEITASK_MOD_TGSYGALAEITASK_CHARGE_3_	0.0	0.0	0.0	0.0	0.0	0.0	0.0	0.0	0.0	0.0	0.0	0.0	0.0	0.0	0.0	0.0	0.0	0.0	0.0	0.0
O14974;O14974-5	SEQ_AQLHDTNMELTDLK_MOD_AQLHDTNM(Oxidation)ELTDLK_CHARGE_3_	0.0	697.126954632186	0.0	0.0	0.0	0.0	0.0	0.0	0.0	0.0	0.0	0.0	0.0	0.0	0.0	0.0	0.0	0.0	0.0	0.0
O14974;O14974-5	SEQ_LSSSLDNK_MOD_LSSSLDNK_CHARGE_3_	0.0	0.0	0.0	0.0	0.0	0.0	0.0	0.0	0.0	0.0	0.0	0.0	0.0	0.0	0.0	0.0	0.0	0.0	0.0	0.0
O14974;O14974-5	SEQ_SLLSSTSTTTK_MOD_SLLSSTSTTTK_CHARGE_3_	0.0	0.0	0.0	0.0	0.0	0.0	0.0	0.0	0.0	0.0	0.0	0.0	0.0	0.0	0.0	0.0	0.0	0.0	0.0	0.0
O14974;O14974-5	SEQ_LYEQILAENEK_MOD_LYEQILAENEK_CHARGE_2_	0.0	1449.4198954506203	0.0	0.0	0.0	0.0	0.0	0.0	0.0	0.0	0.0	0.0	0.0	0.0	0.0	0.0	0.0	0.0	1449.4198954506203	0.0
O14974;O14974-5	SEQ_ETLIIEPEK_MOD_ETLIIEPEK_CHARGE_2_	0.0	0.0	0.0	0.0	0.0	981.7294185051775	0.0	1234.522643424467	0.0	0.0	0.0	0.0	0.0	743.0427683979817	0.0	0.0	0.0	0.0	981.7294185051775	0.0
O14974;O14974-5	SEQ_ETQTDSISR_MOD_ETQTDSISR_CHARGE_2_	0.0	2711.425109424413	0.0	0.0	0.0	0.0	0.0	0.0	0.0	0.0	0.0	0.0	0.0	0.0	0.0	0.0	0.0	0.0	0.0	0.0
O14974;O14974-5	SEQ_SGGTALHVAAAK_MOD_SGGTALHVAAAK_CHARGE_3_	0.0	0.0	0.0	0.0	0.0	0.0	0.0	0.0	0.0	0.0	0.0	0.0	0.0	0.0	0.0	0.0	0.0	0.0	0.0	172.11121726985664
O14974;O14974-5	SEQ_SLLSSTSTTTK_MOD_SLLSSTSTTTK_CHARGE_2_	0.0	0.0	1279.1861800940492	1279.1861800940492	0.0	0.0	0.0	0.0	0.0	0.0	0.0	1402.8888157395957	0.0	0.0	0.0	0.0	0.0	942.8437830319752	0.0	0.0
O14974;O14974-5	SEQ_SPLIESTANMDNNQSQK_MOD_SPLIESTANM(Oxidation)DNNQSQK_CHARGE_3_	0.0	0.0	0.0	0.0	0.0	0.0	0.0	0.0	0.0	0.0	0.0	0.0	0.0	0.0	0.0	0.0	0.0	0.0	0.0	0.0
O14974;O14974-5	SEQ_AQLHDTNMELTDLK_MOD_AQLHDTNM(Oxidation)ELTDLK_CHARGE_4_	0.0	0.0	0.0	0.0	0.0	0.0	0.0	0.0	0.0	0.0	0.0	846.5497006210732	0.0	0.0	0.0	0.0	0.0	0.0	0.0	0.0
O14974;O14974-5	SEQ_NSSVNEGSTYHK_MOD_NSSVNEGSTYHK_CHARGE_3_	0.0	0.0	0.0	0.0	0.0	642.1735178728868	0.0	0.0	0.0	0.0	0.0	0.0	0.0	0.0	0.0	0.0	0.0	984.6776884786341	0.0	0.0
O14974;O14974-5	SEQ_LASTSDIEEK_MOD_LASTSDIEEK_CHARGE_3_	0.0	0.0	0.0	0.0	0.0	0.0	0.0	0.0	0.0	0.0	0.0	0.0	0.0	0.0	0.0	0.0	0.0	0.0	0.0	0.0
O14974;O14974-5	SEQ_STQGVTLTDLQEAEK_MOD_STQGVTLTDLQEAEK_CHARGE_2_	0.0	0.0	0.0	0.0	0.0	0.0	0.0	0.0	0.0	0.0	0.0	0.0	0.0	0.0	0.0	0.0	0.0	0.0	0.0	0.0
O14974;O14974-5	SEQ_LWAEDSTEK_MOD_LWAEDSTEK_CHARGE_2_	0.0	0.0	0.0	0.0	0.0	2823.7084584401164	0.0	0.0	0.0	0.0	0.0	0.0	0.0	0.0	0.0	1509.0784917816313	0.0	0.0	0.0	2303.898803430603
O14974;O14974-5	SEQ_LWAEDSTEK_MOD_LWAEDSTEK_CHARGE_3_	0.0	0.0	0.0	0.0	0.0	205.38706269822066	0.0	0.0	0.0	0.0	0.0	0.0	0.0	0.0	0.0	0.0	0.0	0.0	0.0	328.133753415204
O14974;O14974-5	SEQ_YDSLLGR_MOD_YDSLLGR_CHARGE_1_	0.0	0.0	0.0	0.0	0.0	0.0	0.0	0.0	0.0	0.0	0.0	0.0	0.0	0.0	0.0	0.0	0.0	0.0	0.0	0.0
O14974;O14974-5	SEQ_LSSSLDNK_MOD_LSSSLDNK_CHARGE_2_	0.0	0.0	658.5803419723951	0.0	724.7986299011459	465.0041283072652	0.0	0.0	0.0	1113.415885235802	0.0	0.0	0.0	535.5870619779728	0.0	724.7986299011459	0.0	0.0	1123.1139059816971	1062.3977031227491
O14974;O14974-5	SEQ_STQGVTLTDLQEAEK_MOD_STQGVTLTDLQEAEK_CHARGE_3_	0.0	0.0	0.0	0.0	0.0	0.0	0.0	0.0	0.0	0.0	0.0	0.0	0.0	0.0	0.0	0.0	0.0	0.0	0.0	0.0
O14975;O14975-2	SEQ_TSNTDGIDSFLDK_MOD_TSNTDGIDSFLDK_CHARGE_2_	0.0	0.0	0.0	0.0	0.0	0.0	0.0	0.0	0.0	0.0	0.0	0.0	0.0	0.0	0.0	0.0	0.0	0.0	0.0	0.0
O14975;O14975-2	SEQ_MTLVEEGFNPAVIK_MOD_M(Oxidation)TLVEEGFNPAVIK_CHARGE_2_	0.0	0.0	0.0	0.0	0.0	0.0	0.0	0.0	0.0	0.0	0.0	0.0	0.0	0.0	0.0	0.0	0.0	0.0	0.0	0.0
O14975;O14975-2	SEQ_DETLTYAQVDR_MOD_DETLTYAQVDR_CHARGE_2_	0.0	0.0	0.0	0.0	0.0	0.0	0.0	0.0	0.0	0.0	0.0	0.0	0.0	0.0	0.0	0.0	0.0	0.0	0.0	0.0
O14975;O14975-2	SEQ_IITYDLIK_MOD_IITYDLIK_CHARGE_2_	0.0	0.0	0.0	0.0	0.0	0.0	0.0	0.0	0.0	0.0	0.0	0.0	0.0	0.0	0.0	0.0	0.0	0.0	0.0	0.0
O14975;O14975-2	SEQ_DETLTYAQVDR_MOD_DETLTYAQVDR_CHARGE_3_	0.0	0.0	0.0	0.0	0.0	0.0	0.0	0.0	0.0	0.0	0.0	0.0	0.0	0.0	0.0	0.0	0.0	0.0	0.0	0.0
O14975;O14975-2	SEQ_TSNTDGIDSFLDK_MOD_TSNTDGIDSFLDK_CHARGE_3_	0.0	0.0	0.0	0.0	0.0	0.0	0.0	0.0	0.0	0.0	0.0	0.0	0.0	0.0	0.0	0.0	0.0	0.0	0.0	0.0
O14976	SEQ_EEQQDILSK_MOD_EEQQDILSK_CHARGE_3_	0.0	0.0	0.0	0.0	0.0	0.0	0.0	0.0	0.0	0.0	0.0	0.0	0.0	0.0	0.0	0.0	0.0	0.0	0.0	0.0
O14976	SEQ_VIQSVANYAK_MOD_VIQSVANYAK_CHARGE_3_	0.0	0.0	0.0	0.0	0.0	0.0	0.0	0.0	0.0	0.0	0.0	0.0	0.0	0.0	0.0	0.0	0.0	0.0	0.0	0.0
O14976	SEQ_VIQSVANYAK_MOD_VIQSVANYAK_CHARGE_2_	0.0	0.0	0.0	0.0	0.0	247.49261815515294	0.0	0.0	0.0	0.0	0.0	0.0	0.0	0.0	0.0	0.0	0.0	0.0	0.0	0.0
O14979	SEQ_VFVGGLSPDTSEEQIK_MOD_VFVGGLSPDTSEEQIK_CHARGE_3_	0.0	0.0	0.0	0.0	0.0	0.0	0.0	0.0	0.0	0.0	0.0	0.0	0.0	0.0	0.0	0.0	0.0	0.0	0.0	316.990011675027
O14979	SEQ_MFIGGLSWDTSK_MOD_M(Oxidation)FIGGLSWDTSK_CHARGE_3_	0.0	0.0	0.0	0.0	0.0	0.0	0.0	0.0	0.0	0.0	0.0	0.0	0.0	805.8933038563509	0.0	0.0	0.0	0.0	0.0	0.0
O14979	SEQ_TDPVTGR_MOD_TDPVTGR_CHARGE_2_	0.0	21282.037415992472	0.0	22455.11702806469	21282.037415992472	0.0	22780.01178895364	0.0	7539.410769614292	0.0	0.0	3229.015409696643	29320.536761804695	23012.942888176116	0.0	0.0	0.0	8062.588125110523	21042.17308012395	0.0
O14979	SEQ_DLTEYLSR_MOD_DLTEYLSR_CHARGE_2_	0.0	5787.772443481765	0.0	4500.118164864016	0.0	4569.557208653828	0.0	0.0	0.0	4043.3700161124802	0.0	4540.35973997731	0.0	0.0	0.0	0.0	0.0	0.0	0.0	3269.051859323298
O14979	SEQ_VFVGGLSPDTSEEQIK_MOD_VFVGGLSPDTSEEQIK_CHARGE_2_	2737.4381993374395	2173.4071138474437	2500.7896814073897	0.0	1561.6937771659836	0.0	1999.5164102038354	0.0	0.0	0.0	934.5500604236471	1999.5164102038354	0.0	1596.8165988418893	0.0	0.0	649.4941595734152	0.0	4399.412572778248	0.0
O14980	SEQ_DTDSINLYK_MOD_DTDSINLYK_CHARGE_2_	2758.000870502607	2482.7374923527855	3247.3282583021523	0.0	2513.3190933926744	0.0	2047.4946074689856	0.0	3726.519460724661	3660.3296509814068	0.0	0.0	0.0	2865.413330570696	1650.1604131468323	0.0	2977.009051311859	3812.174107879166	3552.9650459777886	2735.436413311067
O14980	SEQ_FLVTVIK_MOD_FLVTVIK_CHARGE_2_	619.4676019077726	686.8707533843681	769.4033126485083	0.0	885.5910945445083	0.0	635.1983042942942	0.0	1288.387022146339	943.5219688250131	317.59611700133365	371.4209422774457	0.0	0.0	389.09663512193725	472.72558136936124	285.0419653177565	0.0	0.0	627.2836442129426
O14980	SEQ_VDTILEFSQNMNTK_MOD_VDTILEFSQNM(Oxidation)NTK_CHARGE_3_	0.0	0.0	0.0	0.0	0.0	0.0	0.0	0.0	0.0	0.0	0.0	0.0	0.0	0.0	0.0	0.0	0.0	0.0	0.0	0.0
O14980	SEQ_EPEVLSTMAIIVNK_MOD_EPEVLSTM(Oxidation)AIIVNK_CHARGE_2_	0.0	0.0	0.0	0.0	0.0	0.0	0.0	0.0	0.0	0.0	0.0	0.0	0.0	0.0	0.0	0.0	0.0	0.0	0.0	0.0
O14980	SEQ_EHDQLIEK_MOD_EHDQLIEK_CHARGE_2_	364.7926876876278	566.2831267501265	503.32536486698615	0.0	0.0	0.0	0.0	324.2360648902078	0.0	0.0	0.0	0.0	0.0	0.0	0.0	0.0	0.0	0.0	0.0	0.0
O14980	SEQ_QLLDFSQK_MOD_QLLDFSQK_CHARGE_3_	0.0	0.0	0.0	0.0	0.0	0.0	0.0	0.0	0.0	0.0	0.0	0.0	0.0	0.0	0.0	109.76876611858133	0.0	0.0	0.0	0.0
O14980	SEQ_AVGHPFVIQLGR_MOD_AVGHPFVIQLGR_CHARGE_3_	0.0	0.0	0.0	0.0	0.0	0.0	0.0	0.0	0.0	0.0	0.0	0.0	0.0	0.0	0.0	0.0	0.0	0.0	0.0	0.0
O14980	SEQ_MAKPEEVLVVENDQGEVVR_MOD_MAKPEEVLVVENDQGEVVR_CHARGE_4_	0.0	0.0	0.0	0.0	0.0	0.0	0.0	0.0	0.0	0.0	0.0	0.0	0.0	0.0	0.0	0.0	0.0	0.0	0.0	0.0
O14980	SEQ_FLNVPMFR_MOD_FLNVPM(Oxidation)FR_CHARGE_2_	0.0	0.0	0.0	0.0	0.0	0.0	0.0	0.0	0.0	0.0	0.0	0.0	0.0	0.0	0.0	0.0	0.0	0.0	0.0	0.0
O14980	SEQ_YVVGLIIK_MOD_YVVGLIIK_CHARGE_2_	0.0	361.4832837668102	0.0	0.0	0.0	0.0	0.0	0.0	0.0	0.0	0.0	0.0	0.0	0.0	0.0	0.0	0.0	0.0	0.0	0.0
O14980	SEQ_SAFPHLQDAQVK_MOD_SAFPHLQDAQVK_CHARGE_3_	1837.9493745441544	1698.3288578736237	1195.9322146614861	2056.5685155495808	3481.5999086264783	0.0	4555.0941884681115	0.0	1946.229139008096	0.0	1997.8813686170588	1192.4256695160134	0.0	0.0	2056.5685155495808	0.0	2361.0954513832708	2118.8992381716075	2775.4208527536075	2680.679249202971
O14980	SEQ_LISGWVSR_MOD_LISGWVSR_CHARGE_2_	0.0	0.0	0.0	0.0	0.0	0.0	0.0	0.0	0.0	0.0	0.0	0.0	0.0	0.0	0.0	0.0	0.0	0.0	0.0	0.0
O14980	SEQ_DFLVQIK_MOD_DFLVQIK_CHARGE_2_	281.2643750183993	0.0	0.0	0.0	648.7986972557143	0.0	0.0	0.0	0.0	0.0	443.6153692177988	443.6153692177988	0.0	0.0	0.0	0.0	0.0	0.0	0.0	0.0
O14980	SEQ_MAQEVLTHLK_MOD_M(Oxidation)AQEVLTHLK_CHARGE_3_	0.0	0.0	0.0	0.0	0.0	0.0	0.0	0.0	0.0	0.0	0.0	0.0	0.0	0.0	0.0	0.0	0.0	0.0	0.0	0.0
O14980	SEQ_DFEEYPEHR_MOD_DFEEYPEHR_CHARGE_3_	0.0	0.0	0.0	0.0	0.0	0.0	0.0	0.0	0.0	1627.7575691759857	0.0	0.0	0.0	0.0	0.0	0.0	0.0	0.0	0.0	0.0
O14980	SEQ_DFEEYPEHR_MOD_DFEEYPEHR_CHARGE_2_	0.0	0.0	0.0	0.0	0.0	0.0	0.0	0.0	0.0	0.0	0.0	0.0	0.0	0.0	0.0	0.0	0.0	0.0	0.0	0.0
O14980	SEQ_QLGSILK_MOD_QLGSILK_CHARGE_2_	0.0	1046.729187736137	1373.3501654694226	2022.3690664989147	0.0	1190.5452894735183	0.0	0.0	1331.5917081927132	1718.0592921639661	0.0	1352.30976214186	1314.035150429159	2403.253644539064	0.0	2789.468623855308	0.0	950.4701741566442	2026.3007816581342	1173.6579272964825
O14980	SEQ_EHDQLIEK_MOD_EHDQLIEK_CHARGE_3_	0.0	0.0	0.0	0.0	0.0	0.0	0.0	0.0	0.0	0.0	0.0	0.0	0.0	243.11483155357598	0.0	0.0	178.9300731036888	0.0	330.32357443386707	0.0
O14980	SEQ_DTDSINLYK_MOD_DTDSINLYK_CHARGE_3_	0.0	0.0	0.0	0.0	0.0	0.0	0.0	0.0	0.0	0.0	0.0	0.0	0.0	0.0	0.0	0.0	0.0	0.0	0.0	0.0
O14980	SEQ_EPEVLSTMAIIVNK_MOD_EPEVLSTM(Oxidation)AIIVNK_CHARGE_3_	0.0	0.0	0.0	0.0	0.0	0.0	0.0	0.0	0.0	0.0	0.0	373.88474620916776	0.0	0.0	0.0	0.0	0.0	0.0	0.0	0.0
O14980	SEQ_MAQEVLTHLK_MOD_M(Oxidation)AQEVLTHLK_CHARGE_4_	0.0	0.0	0.0	0.0	0.0	0.0	0.0	0.0	0.0	0.0	0.0	0.0	0.0	0.0	0.0	0.0	0.0	0.0	0.0	0.0
O14980	SEQ_QLLDFSQK_MOD_QLLDFSQK_CHARGE_2_	0.0	2390.9009937473093	3344.28867880808	3210.1879365631053	0.0	3043.300802035406	0.0	4999.15771172845	2927.814531936613	6087.335303076227	0.0	2681.283709104646	0.0	4030.817683887056	0.0	0.0	4151.959548009886	3387.5429310830887	0.0	3344.28867880808
O14980	SEQ_LISTLIYK_MOD_LISTLIYK_CHARGE_2_	1112.4328353987685	0.0	589.9853281137049	722.4706317093287	787.2255597225355	0.0	1670.3465895390298	0.0	1665.1354650168946	1204.6495646097094	0.0	0.0	671.1911958706482	0.0	914.0615705150591	0.0	932.911534890605	0.0	1313.4296556882657	0.0
O14981	SEQ_AAAQQLGEVVK_MOD_AAAQQLGEVVK_CHARGE_2_	0.0	0.0	0.0	944.3062730789347	0.0	0.0	735.6156268134139	0.0	0.0	0.0	0.0	573.0453835149498	0.0	0.0	0.0	0.0	0.0	0.0	0.0	0.0
O14981	SEQ_AAAQQLGEVVK_MOD_AAAQQLGEVVK_CHARGE_3_	0.0	0.0	0.0	0.0	0.0	0.0	0.0	0.0	0.0	0.0	0.0	0.0	0.0	0.0	0.0	0.0	0.0	0.0	0.0	0.0
O15013;O15013-4;O15013-5;O15013-6;O15013-7	SEQ_YILGSVVDSEK_MOD_YILGSVVDSEK_CHARGE_3_	0.0	0.0	0.0	0.0	0.0	0.0	0.0	0.0	0.0	0.0	0.0	0.0	0.0	0.0	0.0	0.0	0.0	0.0	0.0	0.0
O15014	SEQ_DPGVLQPVPLGGR_MOD_DPGVLQPVPLGGR_CHARGE_3_	0.0	0.0	0.0	0.0	0.0	130.72453234193807	0.0	0.0	0.0	0.0	0.0	0.0	0.0	0.0	0.0	0.0	0.0	0.0	0.0	0.0
O15014	SEQ_IYSFTDNAPSPSIGGSSR_MOD_IYSFTDNAPSPSIGGSSR_CHARGE_2_	0.0	0.0	0.0	0.0	0.0	0.0	0.0	0.0	0.0	0.0	0.0	0.0	0.0	0.0	0.0	0.0	0.0	0.0	0.0	0.0
O15020;O15020-2	SEQ_DVSSADLVIK_MOD_DVSSADLVIK_CHARGE_2_	0.0	0.0	0.0	0.0	0.0	0.0	0.0	0.0	0.0	0.0	0.0	0.0	0.0	0.0	0.0	0.0	0.0	197.22665954368196	0.0	0.0
O15020;O15020-2	SEQ_EVEAIQAQAK_MOD_EVEAIQAQAK_CHARGE_2_	0.0	0.0	0.0	0.0	0.0	0.0	0.0	0.0	0.0	0.0	0.0	0.0	0.0	0.0	0.0	0.0	0.0	0.0	0.0	0.0
O15021;O15021-2;O15021-3;O15021-6	SEQ_PDNLLVTSMGHIK_MOD_PDNLLVTSMGHIK_CHARGE_3_	0.0	0.0	0.0	0.0	0.0	0.0	0.0	0.0	0.0	0.0	0.0	0.0	0.0	0.0	0.0	0.0	0.0	0.0	0.0	0.0
O15027;O15027-2;O15027-3;O15027-4;O15027-5	SEQ_QALQSTPLGSSSK_MOD_QALQSTPLGSSSK_CHARGE_3_	0.0	0.0	0.0	0.0	0.0	0.0	0.0	0.0	0.0	0.0	0.0	0.0	0.0	0.0	0.0	0.0	0.0	0.0	0.0	0.0
O15027;O15027-2;O15027-3;O15027-4;O15027-5	SEQ_VDVINFAQNK_MOD_VDVINFAQNK_CHARGE_2_	0.0	0.0	0.0	1647.5851038814803	0.0	0.0	0.0	1752.76548466298	0.0	0.0	0.0	0.0	0.0	0.0	0.0	0.0	0.0	0.0	0.0	0.0
O15027;O15027-2;O15027-3;O15027-4;O15027-5	SEQ_GSVSQPSTPSPPK_MOD_GSVSQPSTPSPPK_CHARGE_2_	0.0	0.0	0.0	0.0	0.0	0.0	0.0	0.0	0.0	0.0	0.0	0.0	0.0	0.0	0.0	0.0	0.0	0.0	0.0	0.0
O15027;O15027-2;O15027-3;O15027-4;O15027-5	SEQ_GLANPEPAPEPK_MOD_GLANPEPAPEPK_CHARGE_2_	0.0	0.0	548.3684666563445	0.0	1148.2359241484498	0.0	0.0	0.0	0.0	0.0	0.0	0.0	669.4194465015105	0.0	0.0	790.0820516980568	0.0	0.0	932.4940464125033	0.0
O15027;O15027-2;O15027-3;O15027-4;O15027-5	SEQ_ELLLYGR_MOD_ELLLYGR_CHARGE_2_	0.0	0.0	0.0	0.0	0.0	0.0	0.0	0.0	0.0	0.0	0.0	0.0	0.0	0.0	0.0	0.0	0.0	0.0	0.0	0.0
O15027;O15027-2;O15027-3;O15027-4;O15027-5	SEQ_VDVINFAQNK_MOD_VDVINFAQNK_CHARGE_3_	0.0	0.0	0.0	0.0	0.0	0.0	0.0	0.0	0.0	0.0	0.0	0.0	0.0	0.0	0.0	0.0	0.0	0.0	0.0	131.8125775163853
O15027;O15027-2;O15027-3;O15027-4;O15027-5	SEQ_NPSSAAPVQSR_MOD_NPSSAAPVQSR_CHARGE_2_	0.0	0.0	0.0	0.0	0.0	0.0	0.0	0.0	0.0	0.0	0.0	0.0	0.0	0.0	0.0	0.0	0.0	0.0	0.0	0.0
O15027;O15027-2;O15027-3;O15027-4;O15027-5	SEQ_QALQSTPLGSSSK_MOD_QALQSTPLGSSSK_CHARGE_2_	0.0	0.0	0.0	0.0	0.0	0.0	0.0	0.0	590.1595990597235	0.0	0.0	0.0	0.0	864.1498148862185	0.0	0.0	0.0	0.0	1265.3439912824597	0.0
O15031	SEQ_VFFLPSK_MOD_VFFLPSK_CHARGE_2_	0.0	0.0	0.0	0.0	0.0	0.0	0.0	0.0	0.0	0.0	0.0	331.95598308258076	0.0	0.0	0.0	0.0	0.0	0.0	0.0	0.0
O15031	SEQ_GSSLHVGSDLLK_MOD_GSSLHVGSDLLK_CHARGE_3_	0.0	0.0	0.0	0.0	0.0	0.0	0.0	0.0	0.0	0.0	0.0	0.0	0.0	0.0	0.0	0.0	0.0	0.0	0.0	0.0
O15031	SEQ_GSSLHVGSDLLK_MOD_GSSLHVGSDLLK_CHARGE_2_	0.0	0.0	0.0	0.0	0.0	0.0	0.0	0.0	0.0	0.0	0.0	0.0	0.0	0.0	0.0	0.0	0.0	0.0	0.0	0.0
O15031	SEQ_DGATLILSK_MOD_DGATLILSK_CHARGE_2_	0.0	0.0	0.0	0.0	0.0	0.0	0.0	0.0	0.0	0.0	0.0	0.0	0.0	0.0	0.0	0.0	0.0	0.0	0.0	0.0
O15031	SEQ_DTTHNLPEFIVK_MOD_DTTHNLPEFIVK_CHARGE_4_	0.0	0.0	0.0	0.0	0.0	1542.1621555024167	0.0	0.0	0.0	0.0	0.0	0.0	0.0	0.0	0.0	0.0	0.0	0.0	0.0	0.0
O15031	SEQ_EAFEAYTDHATYK_MOD_EAFEAYTDHATYK_CHARGE_3_	722.7973802319883	0.0	0.0	0.0	0.0	0.0	0.0	0.0	1655.5321739831818	0.0	0.0	1093.898678235243	0.0	0.0	0.0	0.0	0.0	0.0	0.0	0.0
O15031	SEQ_EAFEAYTDHATYK_MOD_EAFEAYTDHATYK_CHARGE_4_	46.05361716369258	0.0	0.0	0.0	0.0	0.0	0.0	0.0	79.97917617481752	0.0	0.0	0.0	183.1032610997197	0.0	0.0	0.0	0.0	0.0	0.0	79.97917617481752
O15031	SEQ_EASPNPEDGIVR_MOD_EASPNPEDGIVR_CHARGE_3_	0.0	0.0	0.0	0.0	0.0	0.0	0.0	0.0	0.0	0.0	0.0	0.0	0.0	0.0	0.0	0.0	0.0	0.0	0.0	0.0
O15031	SEQ_LQQIAAALENK_MOD_LQQIAAALENK_CHARGE_2_	0.0	0.0	0.0	0.0	0.0	0.0	0.0	0.0	0.0	0.0	0.0	0.0	0.0	0.0	0.0	0.0	0.0	0.0	0.0	0.0
O15042;O15042-2	SEQ_LYSILQGDSPTK_MOD_LYSILQGDSPTK_CHARGE_3_	0.0	0.0	0.0	0.0	0.0	0.0	0.0	599.1992715628007	0.0	0.0	0.0	228.08967526423723	0.0	0.0	0.0	0.0	0.0	0.0	0.0	0.0
O15042;O15042-2	SEQ_FEPPQSDSDGQR_MOD_FEPPQSDSDGQR_CHARGE_2_	0.0	0.0	0.0	0.0	0.0	2017.4591241196447	0.0	0.0	0.0	0.0	0.0	0.0	0.0	0.0	0.0	0.0	0.0	0.0	0.0	2477.1297088630376
O15042;O15042-2	SEQ_LYSILQGDSPTK_MOD_LYSILQGDSPTK_CHARGE_2_	0.0	0.0	0.0	0.0	0.0	0.0	0.0	0.0	0.0	0.0	0.0	0.0	0.0	0.0	0.0	0.0	0.0	0.0	0.0	0.0
O15042;O15042-2	SEQ_FQDELESGK_MOD_FQDELESGK_CHARGE_2_	0.0	0.0	0.0	0.0	4018.7874161032887	0.0	0.0	4018.7874161032887	0.0	0.0	0.0	0.0	0.0	0.0	0.0	0.0	0.0	0.0	0.0	0.0
O15042;O15042-2	SEQ_SLDDDLDGVPLDATEDSK_MOD_SLDDDLDGVPLDATEDSK_CHARGE_4_	0.0	0.0	0.0	0.0	0.0	0.0	0.0	0.0	0.0	0.0	0.0	0.0	0.0	0.0	0.0	0.0	0.0	0.0	0.0	0.0
O15042;O15042-2	SEQ_FGPLASVK_MOD_FGPLASVK_CHARGE_2_	6554.349744604384	5098.399234018182	0.0	0.0	4231.860270733363	6491.07345463606	0.0	0.0	0.0	0.0	5098.399234018182	2764.8040025215532	3320.5838145741322	3678.746779635077	3426.296672314282	3581.7609289908087	5125.059420085188	5364.660644229271	7289.3496782085485	5677.870135065992
O15042;O15042-2	SEQ_SNLELFK_MOD_SNLELFK_CHARGE_2_	0.0	1892.9078056360706	2939.770367950118	1221.3750020852415	0.0	2134.6386676845477	0.0	1493.7157542283253	1135.7459012511406	1905.2048367648958	0.0	0.0	0.0	0.0	0.0	1119.0817194923557	0.0	0.0	0.0	1827.2471496814283
O15042;O15042-2	SEQ_TLSQAIVK_MOD_TLSQAIVK_CHARGE_2_	658.0315104499591	658.0315104499591	0.0	628.6689713396497	585.1492560165012	0.0	959.1473977475615	688.118721331895	1488.7582815250798	562.037929311576	644.577820512703	452.5107436402839	516.5392123861855	1589.0547248008259	828.8158892133171	1532.588470219364	540.2381724342245	1187.1500759984153	1406.8897199591518	641.7251638148335
O15042;O15042-2	SEQ_EINNPMFR_MOD_EINNPMFR_CHARGE_2_	0.0	0.0	0.0	0.0	0.0	0.0	0.0	0.0	0.0	3821.270566438302	0.0	0.0	0.0	1164.0845337683097	2109.0950584871443	0.0	0.0	0.0	0.0	0.0
O15066	SEQ_ERQELEQTQNELTR_MOD_ERQELEQTQNELTR_CHARGE_3_	0.0	0.0	0.0	0.0	0.0	0.0	0.0	0.0	0.0	0.0	0.0	0.0	0.0	0.0	0.0	0.0	0.0	0.0	0.0	514.1196134858205
O15067	SEQ_VGGPVYR_MOD_VGGPVYR_CHARGE_2_	0.0	0.0	0.0	0.0	0.0	0.0	0.0	0.0	0.0	0.0	0.0	0.0	0.0	0.0	0.0	0.0	0.0	0.0	0.0	0.0
O15067	SEQ_EAPEPGMEVVK_MOD_EAPEPGM(Oxidation)EVVK_CHARGE_2_	0.0	1912.4000662912006	0.0	1145.734089573525	1291.9509787808756	3472.720782188874	0.0	0.0	0.0	0.0	0.0	1060.239053431414	0.0	1560.5499884582287	0.0	0.0	0.0	1185.7760897733003	1432.301142691902	0.0
O15067	SEQ_IVLVDDR_MOD_IVLVDDR_CHARGE_2_	0.0	0.0	0.0	0.0	0.0	0.0	0.0	0.0	0.0	0.0	0.0	0.0	0.0	0.0	0.0	0.0	0.0	0.0	0.0	0.0
O15067	SEQ_NPSTVEAFDLAQSNSEHSR_MOD_NPSTVEAFDLAQSNSEHSR_CHARGE_3_	0.0	0.0	0.0	0.0	3443.535693747643	0.0	0.0	0.0	0.0	0.0	0.0	0.0	0.0	0.0	0.0	0.0	2055.8790535026533	0.0	0.0	2660.731648017986
O15067	SEQ_EAPEPGMEVVK_MOD_EAPEPGMEVVK_CHARGE_2_	0.0	0.0	0.0	0.0	0.0	0.0	0.0	0.0	0.0	1363.4476566078536	755.2254801175613	0.0	0.0	0.0	0.0	0.0	2461.5026389470727	0.0	0.0	0.0
O15067	SEQ_ATGLGPVDR_MOD_ATGLGPVDR_CHARGE_2_	0.0	1917.5007990489937	0.0	0.0	0.0	0.0	0.0	0.0	0.0	1907.9714796375508	0.0	0.0	0.0	0.0	0.0	0.0	0.0	0.0	0.0	4013.621310779978
O15067	SEQ_DSLSMAAR_MOD_DSLSMAAR_CHARGE_2_	0.0	0.0	0.0	0.0	0.0	0.0	0.0	0.0	0.0	0.0	0.0	0.0	0.0	0.0	0.0	0.0	0.0	0.0	0.0	0.0
O15067	SEQ_SLGLQLPDGQR_MOD_SLGLQLPDGQR_CHARGE_2_	0.0	0.0	0.0	537.5346594781612	0.0	0.0	0.0	0.0	0.0	0.0	0.0	0.0	0.0	0.0	0.0	0.0	0.0	0.0	0.0	0.0
O15067	SEQ_AFSITQGLLK_MOD_AFSITQGLLK_CHARGE_2_	0.0	0.0	0.0	0.0	0.0	0.0	0.0	0.0	0.0	0.0	0.0	0.0	0.0	0.0	0.0	0.0	0.0	0.0	0.0	0.0
O15072	SEQ_SAVEQAPIDMSK_MOD_SAVEQAPIDMSK_CHARGE_2_	27684.72356012656	28783.95945928246	0.0	0.0	0.0	23383.60738277264	0.0	28689.610834510426	0.0	0.0	0.0	34788.564679505376	17095.363480100496	16630.180049811683	0.0	20914.306427609958	17665.04654179011	20293.599687939844	29965.63418895484	11769.19616443924
O15072	SEQ_SAVEQAPIDMSK_MOD_SAVEQAPIDMSK_CHARGE_3_	0.0	18717.838801291156	0.0	0.0	0.0	0.0	0.0	0.0	0.0	0.0	0.0	0.0	13542.574534263918	0.0	0.0	0.0	0.0	0.0	25870.818617588935	0.0
O15078	SEQ_RLQFAESR_MOD_RLQFAESR_CHARGE_2_	0.0	0.0	0.0	0.0	0.0	0.0	0.0	215.566116885037	0.0	0.0	0.0	0.0	0.0	0.0	0.0	0.0	0.0	0.0	0.0	0.0
O15084;O15084-1;O15084-4	SEQ_GANINAFDK_MOD_GANINAFDK_CHARGE_1_	0.0	0.0	0.0	0.0	0.0	0.0	0.0	0.0	0.0	0.0	0.0	0.0	0.0	0.0	0.0	0.0	0.0	0.0	0.0	0.0
O15084;O15084-1;O15084-4	SEQ_GANINAFDK_MOD_GANINAFDK_CHARGE_2_	0.0	0.0	0.0	0.0	0.0	0.0	0.0	0.0	0.0	0.0	0.0	0.0	0.0	0.0	0.0	0.0	0.0	0.0	0.0	0.0
O15084;O15084-1;O15084-4	SEQ_EDVNFQDNEK_MOD_EDVNFQDNEK_CHARGE_2_	0.0	0.0	0.0	0.0	0.0	0.0	0.0	0.0	0.0	0.0	0.0	2357.2282142016165	0.0	0.0	0.0	0.0	0.0	0.0	0.0	872.7297422941862
O15091;O15091-2;O15091-4	SEQ_AFFDFGK_MOD_AFFDFGK_CHARGE_2_	0.0	0.0	0.0	0.0	0.0	0.0	557.4226668700358	0.0	2472.4310515722273	0.0	624.7920755562425	0.0	0.0	0.0	0.0	624.7920755562425	0.0	0.0	0.0	0.0
O15091;O15091-2;O15091-4	SEQ_AFFDFGK_MOD_AFFDFGK_CHARGE_3_	0.0	0.0	0.0	0.0	0.0	0.0	0.0	0.0	0.0	0.0	0.0	0.0	0.0	0.0	0.0	0.0	0.0	0.0	0.0	0.0
O15111	SEQ_IIDLGYAK_MOD_IIDLGYAK_CHARGE_2_	0.0	0.0	0.0	0.0	0.0	0.0	0.0	0.0	0.0	0.0	0.0	0.0	0.0	0.0	0.0	0.0	0.0	0.0	0.0	0.0
O15118	SEQ_DVEAPSSNDK_MOD_DVEAPSSNDK_CHARGE_3_	0.0	0.0	0.0	0.0	0.0	0.0	0.0	0.0	0.0	0.0	0.0	0.0	0.0	0.0	0.0	0.0	0.0	0.0	0.0	1289.5522563523402
O15118	SEQ_DVEAPSSNDK_MOD_DVEAPSSNDK_CHARGE_2_	0.0	0.0	0.0	0.0	0.0	0.0	0.0	0.0	0.0	0.0	0.0	0.0	0.0	0.0	0.0	0.0	0.0	0.0	0.0	0.0
O15120	SEQ_NDNGDLLPFK_MOD_NDNGDLLPFK_CHARGE_2_	1005.1212127209167	0.0	0.0	0.0	0.0	0.0	0.0	0.0	0.0	0.0	0.0	0.0	0.0	0.0	0.0	1005.1212127209167	0.0	0.0	0.0	0.0
O15126	SEQ_TTGASFEK_MOD_TTGASFEK_CHARGE_3_	0.0	0.0	0.0	0.0	0.0	0.0	0.0	0.0	0.0	0.0	0.0	0.0	0.0	0.0	0.0	0.0	0.0	0.0	0.0	0.0
O15126	SEQ_TTGASFEK_MOD_TTGASFEK_CHARGE_2_	0.0	0.0	0.0	529.8145294658784	0.0	0.0	0.0	0.0	0.0	0.0	0.0	0.0	0.0	0.0	0.0	0.0	0.0	0.0	0.0	0.0
O15126	SEQ_EHALAQAELLK_MOD_EHALAQAELLK_CHARGE_3_	0.0	233.03645713518793	0.0	0.0	174.50466240378023	0.0	0.0	532.1722173656498	0.0	0.0	0.0	0.0	0.0	0.0	0.0	0.0	0.0	0.0	710.6717173763121	0.0
O15127	SEQ_ELQNTVANLHVR_MOD_ELQNTVANLHVR_CHARGE_4_	0.0	0.0	0.0	0.0	0.0	0.0	0.0	0.0	0.0	0.0	0.0	0.0	0.0	0.0	0.0	0.0	0.0	0.0	0.0	0.0
O15127	SEQ_AASSAAQGAFQGN_MOD_AASSAAQGAFQGN_CHARGE_2_	0.0	0.0	0.0	0.0	0.0	0.0	0.0	0.0	0.0	0.0	0.0	0.0	0.0	0.0	0.0	0.0	0.0	0.0	0.0	0.0
O15127	SEQ_AASSAAQGAFQGN_MOD_AASSAAQGAFQGN_CHARGE_3_	0.0	593.5740121229417	0.0	0.0	0.0	0.0	0.0	0.0	0.0	0.0	0.0	0.0	0.0	0.0	0.0	0.0	0.0	0.0	0.0	0.0
O15143	SEQ_NAYVWTLK_MOD_NAYVWTLK_CHARGE_2_	0.0	1098.1045196430255	983.9631875320488	0.0	0.0	0.0	0.0	0.0	0.0	0.0	0.0	0.0	0.0	0.0	0.0	693.569939468059	0.0	0.0	774.0251819061174	0.0
O15143	SEQ_NSVSQISVLSGGK_MOD_NSVSQISVLSGGK_CHARGE_2_	949.0677074605999	0.0	1033.2342689636369	1232.0112723264242	1078.6334612266853	1189.6650880017282	1568.8163027822816	805.407803381241	0.0	0.0	0.0	706.1427361648372	873.5086055642897	1033.2342689636369	0.0	0.0	694.4489596475364	0.0	1606.9529338086666	0.0
O15143	SEQ_IFSAYIK_MOD_IFSAYIK_CHARGE_3_	0.0	0.0	0.0	0.0	0.0	0.0	0.0	0.0	0.0	0.0	0.0	0.0	0.0	0.0	0.0	0.0	0.0	0.0	0.0	0.0
O15143	SEQ_IFSAYIK_MOD_IFSAYIK_CHARGE_2_	901.9856676394877	0.0	0.0	0.0	687.8721247097508	0.0	0.0	0.0	547.2860378430692	554.3233944518022	454.15757680923497	0.0	0.0	901.6996718252645	0.0	662.4393708982659	662.4393708982659	0.0	0.0	0.0
O15143	SEQ_ASSEGGTAAGAGLDSLHK_MOD_ASSEGGTAAGAGLDSLHK_CHARGE_3_	0.0	774.3663683720473	1067.6080546065707	0.0	769.3838574675549	1434.4437008969057	558.1020419646798	0.0	1347.3365836605183	0.0	842.7645008664584	0.0	412.67849996289567	0.0	924.3877165292195	0.0	0.0	882.6330792168584	1266.858441321255	0.0
O15144	SEQ_YFQFQEEGK_MOD_YFQFQEEGK_CHARGE_3_	0.0	0.0	0.0	0.0	0.0	0.0	0.0	0.0	0.0	0.0	0.0	0.0	0.0	0.0	0.0	0.0	0.0	0.0	0.0	0.0
O15144	SEQ_DDDDVVIGK_MOD_DDDDVVIGK_CHARGE_2_	0.0	1879.2341675619846	1079.1593377396573	957.7850595993192	0.0	1295.4370524025492	0.0	1882.714905136026	0.0	1600.2146745993973	0.0	1149.9670428479578	1343.0812722675246	1513.8048604386004	1884.8143777030368	0.0	1706.2296994273568	1690.714502353722	0.0	522.3598420000428
O15144	SEQ_DSIVHQAGMLK_MOD_DSIVHQAGM(Oxidation)LK_CHARGE_4_	0.0	0.0	0.0	0.0	0.0	0.0	0.0	0.0	0.0	0.0	0.0	0.0	0.0	0.0	0.0	0.0	0.0	0.0	0.0	0.0
O15144	SEQ_DSIVHQAGMLK_MOD_DSIVHQAGM(Oxidation)LK_CHARGE_2_	1249.984002439164	0.0	0.0	0.0	0.0	0.0	0.0	0.0	0.0	0.0	0.0	0.0	1232.6054256213524	0.0	0.0	0.0	0.0	0.0	0.0	1241.264300359277
O15144	SEQ_DDETMYVESK_MOD_DDETMYVESK_CHARGE_3_	0.0	0.0	0.0	0.0	0.0	0.0	0.0	0.0	0.0	0.0	0.0	0.0	0.0	0.0	0.0	0.0	0.0	0.0	0.0	0.0
O15144	SEQ_DDETMYVESK_MOD_DDETMYVESK_CHARGE_2_	3081.512607448683	0.0	0.0	0.0	0.0	0.0	0.0	0.0	0.0	2750.585847876036	0.0	0.0	0.0	3452.2536197870913	0.0	0.0	0.0	0.0	0.0	0.0
O15144	SEQ_EPPLELK_MOD_EPPLELK_CHARGE_2_	0.0	1752.4819591989083	2369.512602010032	1326.6031973276995	1204.924099118638	2043.1725069688061	1532.5313366693422	1539.5167182246407	1752.6789341478777	1674.0857577666495	540.6502537130195	1519.2161641184437	1656.7587135710057	1716.6479609545358	1695.3754407468568	1639.6110069386646	1966.4065908438995	1841.8087255761852	1559.6331366161378	880.7080285075264
O15144	SEQ_DDETMYVESK_MOD_DDETM(Oxidation)YVESK_CHARGE_2_	0.0	0.0	0.0	0.0	0.0	0.0	0.0	0.0	0.0	0.0	0.0	0.0	0.0	0.0	0.0	2273.8355137611497	2273.8355137611497	0.0	0.0	0.0
O15144	SEQ_DNTINLIHTFR_MOD_DNTINLIHTFR_CHARGE_3_	0.0	0.0	0.0	0.0	0.0	0.0	0.0	0.0	0.0	0.0	0.0	0.0	0.0	0.0	0.0	0.0	0.0	0.0	0.0	0.0
O15144	SEQ_DSIVHQAGMLK_MOD_DSIVHQAGM(Oxidation)LK_CHARGE_3_	0.0	0.0	0.0	0.0	0.0	0.0	0.0	0.0	0.0	0.0	0.0	0.0	0.0	0.0	0.0	0.0	0.0	0.0	0.0	0.0
O15144	SEQ_DDETMYVESK_MOD_DDETM(Oxidation)YVESK_CHARGE_3_	0.0	0.0	0.0	0.0	0.0	0.0	0.0	0.0	0.0	0.0	1336.0849722549174	826.3788754306381	0.0	0.0	0.0	0.0	0.0	0.0	511.1217175098294	0.0
O15144	SEQ_VFMQEFK_MOD_VFM(Oxidation)QEFK_CHARGE_2_	0.0	3341.066991046943	0.0	5307.218332342379	0.0	0.0	0.0	0.0	0.0	0.0	0.0	2508.6027693738906	0.0	0.0	0.0	0.0	0.0	5375.8834626153475	0.0	4585.94934759753
O15144	SEQ_YFQFQEEGK_MOD_YFQFQEEGK_CHARGE_2_	0.0	0.0	0.0	0.0	0.0	0.0	0.0	0.0	0.0	0.0	0.0	0.0	0.0	0.0	0.0	0.0	0.0	0.0	0.0	0.0
O15145	SEQ_VFDPQNDK_MOD_VFDPQNDK_CHARGE_2_	0.0	1678.6602450452624	0.0	0.0	0.0	0.0	0.0	0.0	0.0	0.0	0.0	0.0	0.0	0.0	0.0	2259.229541129697	0.0	0.0	0.0	3251.905172657213
O15145	SEQ_SLSGPGQ_MOD_SLSGPGQ_CHARGE_1_	0.0	0.0	0.0	0.0	0.0	0.0	0.0	0.0	939.0542161236139	0.0	0.0	0.0	0.0	0.0	0.0	0.0	0.0	0.0	0.0	939.0542161236139
O15160	SEQ_ILLAEVPTMAVEK_MOD_ILLAEVPTM(Oxidation)AVEK_CHARGE_4_	0.0	0.0	0.0	922.4629576694141	0.0	0.0	0.0	493.0562359303159	0.0	0.0	0.0	0.0	0.0	0.0	0.0	0.0	0.0	0.0	0.0	0.0
O15160	SEQ_DSSDPNELYVNHK_MOD_DSSDPNELYVNHK_CHARGE_4_	0.0	0.0	0.0	0.0	0.0	0.0	0.0	0.0	0.0	0.0	0.0	0.0	0.0	0.0	0.0	0.0	0.0	0.0	0.0	1892.681157294176
O15160	SEQ_VVLGEFGVR_MOD_VVLGEFGVR_CHARGE_2_	0.0	0.0	0.0	0.0	0.0	0.0	0.0	0.0	0.0	0.0	0.0	0.0	0.0	0.0	0.0	0.0	0.0	0.0	0.0	0.0
O15160	SEQ_FLDELDAVQMD_MOD_FLDELDAVQM(Oxidation)D_CHARGE_2_	0.0	0.0	0.0	0.0	0.0	0.0	0.0	0.0	0.0	0.0	0.0	0.0	0.0	0.0	0.0	0.0	0.0	1237.7398732451245	0.0	0.0
O15160	SEQ_FSPVATASYR_MOD_FSPVATASYR_CHARGE_2_	0.0	0.0	0.0	0.0	0.0	0.0	0.0	0.0	0.0	0.0	0.0	0.0	0.0	0.0	0.0	0.0	0.0	0.0	0.0	0.0
O15160	SEQ_DSSDPNELYVNHK_MOD_DSSDPNELYVNHK_CHARGE_3_	519.4922808442835	583.5325525557397	0.0	496.8247687577058	0.0	476.1778894386874	0.0	0.0	742.8131964047336	1003.5093110690086	0.0	384.3341112557218	0.0	654.8412208471161	0.0	0.0	404.11548621246624	0.0	620.8878255874201	567.9317147887206
O15160	SEQ_ILLAEVPTMAVEK_MOD_ILLAEVPTM(Oxidation)AVEK_CHARGE_2_	0.0	0.0	0.0	0.0	0.0	0.0	0.0	0.0	0.0	0.0	0.0	0.0	0.0	0.0	0.0	0.0	0.0	0.0	0.0	0.0
O15164;O15164-2	SEQ_DTTEVPSSTVEK_MOD_DTTEVPSSTVEK_CHARGE_2_	0.0	642.7553906178555	0.0	0.0	0.0	0.0	0.0	0.0	0.0	0.0	0.0	0.0	0.0	0.0	0.0	658.5417036109606	0.0	0.0	0.0	0.0
O15173;O15173-2	SEQ_DFSLEQLR_MOD_DFSLEQLR_CHARGE_2_	0.0	0.0	0.0	0.0	0.0	0.0	0.0	0.0	0.0	0.0	0.0	0.0	0.0	0.0	0.0	7999.8524790458205	0.0	0.0	0.0	6382.087730803998
O15173;O15173-2	SEQ_GLGAGAGAGEESPATSLPR_MOD_GLGAGAGAGEESPATSLPR_CHARGE_3_	0.0	0.0	0.0	0.0	0.0	0.0	0.0	0.0	0.0	0.0	0.0	0.0	0.0	0.0	0.0	0.0	0.0	0.0	0.0	0.0
O15173;O15173-2	SEQ_ILLAVNGK_MOD_ILLAVNGK_CHARGE_2_	0.0	540.3935443457636	563.8797162894899	0.0	665.6865455443618	0.0	293.7248011521769	0.0	1272.3611127466547	503.6217330307063	0.0	617.3462502193418	515.3223042172414	398.17971241578095	0.0	574.4468662854416	786.2885345517213	567.9337035057536	319.9097549260596	563.8797162894899
O15173;O15173-2	SEQ_GLGAGAGAGEESPATSLPR_MOD_GLGAGAGAGEESPATSLPR_CHARGE_4_	0.0	0.0	0.0	0.0	0.0	0.0	0.0	0.0	0.0	0.0	0.0	0.0	0.0	0.0	0.0	0.0	0.0	0.0	0.0	0.0
O15182	SEQ_LFDDDDSGK_MOD_LFDDDDSGK_CHARGE_2_	0.0	0.0	0.0	0.0	0.0	0.0	0.0	0.0	0.0	0.0	0.0	0.0	0.0	0.0	0.0	0.0	0.0	0.0	0.0	0.0
O15212	SEQ_LLGPVLVK_MOD_LLGPVLVK_CHARGE_2_	585.2720050313078	623.7497765897541	1128.034056034381	1574.4003419913524	1189.5466897420363	1098.7141511364443	1766.0366671014767	0.0	1221.6272013859962	1293.5428477218743	0.0	1208.3382683908605	1220.1027501154222	865.631557914995	851.0999928592644	1201.1282150963707	0.0	0.0	2589.096828611531	2132.642394206767
O15212	SEQ_LEAQLTENNIVK_MOD_LEAQLTENNIVK_CHARGE_2_	0.0	0.0	0.0	0.0	0.0	0.0	0.0	0.0	0.0	0.0	0.0	0.0	0.0	0.0	0.0	0.0	0.0	0.0	0.0	0.0
O15212	SEQ_LEAQLTENNIVK_MOD_LEAQLTENNIVK_CHARGE_3_	0.0	0.0	0.0	0.0	0.0	0.0	0.0	0.0	0.0	0.0	0.0	0.0	0.0	0.0	0.0	0.0	0.0	0.0	0.0	0.0
O15213	SEQ_ASPPSLEQPYLTHR_MOD_ASPPSLEQPYLTHR_CHARGE_3_	0.0	0.0	0.0	0.0	0.0	0.0	0.0	0.0	0.0	0.0	0.0	0.0	0.0	0.0	0.0	0.0	0.0	0.0	0.0	0.0
O15213	SEQ_ALAEVDVISLEQGK_MOD_ALAEVDVISLEQGK_CHARGE_3_	0.0	0.0	0.0	0.0	0.0	0.0	0.0	0.0	0.0	0.0	0.0	0.0	0.0	0.0	0.0	0.0	0.0	0.0	0.0	0.0
O15213	SEQ_ALAEVDVISLEQGK_MOD_ALAEVDVISLEQGK_CHARGE_4_	0.0	0.0	0.0	0.0	0.0	0.0	0.0	0.0	0.0	0.0	0.0	0.0	0.0	0.0	0.0	0.0	0.0	0.0	0.0	0.0
O15226;O15226-2	SEQ_TQPTVINNLK_MOD_TQPTVINNLK_CHARGE_3_	0.0	0.0	0.0	0.0	0.0	0.0	0.0	0.0	0.0	0.0	0.0	0.0	0.0	0.0	0.0	0.0	0.0	0.0	0.0	0.0
O15226;O15226-2	SEQ_EVNEQTHFASMPR_MOD_EVNEQTHFASMPR_CHARGE_4_	0.0	0.0	0.0	0.0	0.0	0.0	0.0	0.0	0.0	0.0	0.0	0.0	0.0	0.0	0.0	0.0	0.0	0.0	0.0	0.0
O15226;O15226-2	SEQ_YEAAGEAVK_MOD_YEAAGEAVK_CHARGE_2_	0.0	25112.94298665111	0.0	20344.90751484495	0.0	15572.116917670503	19438.269112745358	19849.638786716412	0.0	19035.424783264498	0.0	8512.813942897732	0.0	13961.318354763895	0.0	27417.52698410497	0.0	22377.383004548446	0.0	16154.655568910475
O15226;O15226-2	SEQ_DASGQPIFNASAK_MOD_DASGQPIFNASAK_CHARGE_3_	0.0	0.0	0.0	0.0	0.0	0.0	0.0	0.0	0.0	0.0	0.0	0.0	0.0	0.0	0.0	0.0	0.0	0.0	0.0	0.0
O15226;O15226-2	SEQ_TQPTVINNLK_MOD_TQPTVINNLK_CHARGE_2_	859.4945703124439	859.4945703124439	0.0	0.0	408.1631206684711	0.0	918.9972407792922	0.0	1116.8351803362636	0.0	0.0	0.0	823.7701575574494	0.0	0.0	0.0	0.0	0.0	0.0	0.0
O15226;O15226-2	SEQ_EDLLDQLK_MOD_EDLLDQLK_CHARGE_2_	0.0	0.0	0.0	0.0	0.0	0.0	0.0	0.0	0.0	0.0	0.0	0.0	0.0	0.0	0.0	0.0	0.0	0.0	0.0	0.0
O15226;O15226-2	SEQ_EGLGLDVER_MOD_EGLGLDVER_CHARGE_2_	0.0	0.0	0.0	2660.809444641642	0.0	0.0	0.0	0.0	0.0	6875.468680518958	0.0	0.0	0.0	0.0	0.0	0.0	0.0	0.0	0.0	0.0
O15226;O15226-2	SEQ_TNPEYIYAPLK_MOD_TNPEYIYAPLK_CHARGE_4_	0.0	0.0	0.0	0.0	0.0	0.0	0.0	0.0	0.0	0.0	0.0	0.0	0.0	0.0	0.0	0.0	0.0	0.0	0.0	0.0
O15226;O15226-2	SEQ_NLSNPEMTSGSDK_MOD_NLSNPEM(Oxidation)TSGSDK_CHARGE_3_	0.0	0.0	0.0	0.0	0.0	0.0	0.0	0.0	0.0	0.0	0.0	0.0	0.0	0.0	0.0	0.0	0.0	0.0	0.0	0.0
O15226;O15226-2	SEQ_NLSNPEMTSGSDK_MOD_NLSNPEM(Oxidation)TSGSDK_CHARGE_4_	0.0	0.0	0.0	0.0	0.0	0.0	0.0	0.0	0.0	0.0	0.0	0.0	0.0	0.0	0.0	0.0	0.0	0.0	0.0	0.0
O15226;O15226-2	SEQ_NLSNPEMTSGSDK_MOD_NLSNPEMTSGSDK_CHARGE_3_	0.0	1940.5538140497783	0.0	0.0	1940.5538140497783	0.0	0.0	0.0	0.0	0.0	0.0	0.0	0.0	0.0	0.0	0.0	0.0	0.0	0.0	0.0
O15226;O15226-2	SEQ_NLSNPEMTSGSDK_MOD_NLSNPEMTSGSDK_CHARGE_2_	0.0	0.0	0.0	0.0	0.0	0.0	0.0	0.0	0.0	0.0	0.0	0.0	0.0	0.0	0.0	0.0	0.0	1535.118828844656	0.0	0.0
O15226;O15226-2	SEQ_LTATIWK_MOD_LTATIWK_CHARGE_2_	571.4337219606846	321.70845446250087	730.152436002671	0.0	351.4400345655098	110.10966662122314	0.0	735.2561814552654	596.268733800589	641.4982124978543	0.0	321.9224667844415	287.0357828263291	0.0	0.0	0.0	0.0	0.0	236.82391899373053	623.8293617830427
O15226;O15226-2	SEQ_QEDPYGPQTK_MOD_QEDPYGPQTK_CHARGE_3_	0.0	0.0	0.0	0.0	0.0	0.0	0.0	0.0	0.0	0.0	0.0	0.0	0.0	0.0	0.0	0.0	0.0	0.0	0.0	0.0
O15226;O15226-2	SEQ_QEDPYGPQTK_MOD_QEDPYGPQTK_CHARGE_2_	0.0	0.0	0.0	2700.459414386342	0.0	0.0	0.0	0.0	0.0	0.0	0.0	0.0	0.0	0.0	0.0	1920.3173638763324	2700.459414386342	2791.586242261941	0.0	0.0
O15226;O15226-2	SEQ_SESHTDLTFSR_MOD_SESHTDLTFSR_CHARGE_4_	0.0	0.0	0.0	0.0	0.0	392.38081245841516	0.0	0.0	0.0	0.0	0.0	0.0	0.0	0.0	0.0	0.0	0.0	0.0	0.0	0.0
O15226;O15226-2	SEQ_MTVEYVYER_MOD_M(Oxidation)TVEYVYER_CHARGE_2_	0.0	0.0	0.0	0.0	0.0	0.0	0.0	9379.248172223803	0.0	0.0	0.0	0.0	0.0	0.0	0.0	0.0	0.0	0.0	0.0	0.0
O15226;O15226-2	SEQ_GAVEDVISR_MOD_GAVEDVISR_CHARGE_2_	0.0	0.0	6295.302331763118	0.0	0.0	0.0	0.0	0.0	0.0	0.0	0.0	0.0	0.0	6295.302331763118	0.0	0.0	0.0	0.0	0.0	0.0
O15226;O15226-2	SEQ_FEPVHFVASSSK_MOD_FEPVHFVASSSK_CHARGE_3_	0.0	0.0	1988.778377797361	0.0	0.0	0.0	0.0	0.0	0.0	2089.6683654666617	2089.6683654666617	0.0	0.0	0.0	0.0	0.0	0.0	0.0	2433.077202285391	0.0
O15226;O15226-2	SEQ_DASGQPIFNASAK_MOD_DASGQPIFNASAK_CHARGE_2_	1498.492967519824	0.0	1154.8830985667244	1477.163556774502	873.0579046495545	0.0	0.0	0.0	0.0	0.0	0.0	0.0	0.0	682.5783194594276	0.0	0.0	0.0	0.0	712.2213406881044	0.0
O15226;O15226-2	SEQ_NLSNPEMTSGSDK_MOD_NLSNPEM(Oxidation)TSGSDK_CHARGE_2_	0.0	0.0	0.0	0.0	0.0	0.0	0.0	0.0	0.0	459.74384478276755	0.0	0.0	0.0	0.0	0.0	0.0	0.0	0.0	0.0	0.0
O15228;O15228-2	SEQ_SEAIQVTTK_MOD_SEAIQVTTK_CHARGE_2_	0.0	0.0	0.0	0.0	0.0	0.0	0.0	0.0	0.0	0.0	0.0	0.0	0.0	0.0	0.0	0.0	0.0	0.0	0.0	0.0
O15228;O15228-2	SEQ_SEAIQVTTK_MOD_SEAIQVTTK_CHARGE_3_	0.0	0.0	0.0	270.1711674181484	0.0	0.0	0.0	0.0	0.0	556.1900826132872	0.0	0.0	0.0	742.0046144772989	0.0	0.0	0.0	0.0	0.0	0.0
O15235	SEQ_TQDLPGVK_MOD_TQDLPGVK_CHARGE_2_	0.0	0.0	0.0	0.0	332.2914207871766	0.0	0.0	0.0	0.0	413.28147787894494	0.0	0.0	0.0	0.0	0.0	267.17284523721884	0.0	0.0	0.0	0.0
O15258	SEQ_SEGDSVGESVHGK_MOD_SEGDSVGESVHGK_CHARGE_4_	0.0	0.0	0.0	0.0	0.0	0.0	0.0	0.0	0.0	0.0	0.0	0.0	0.0	0.0	0.0	0.0	0.0	0.0	0.0	0.0
O15258	SEQ_SEGDSVGESVHGK_MOD_SEGDSVGESVHGK_CHARGE_3_	0.0	0.0	0.0	0.0	0.0	0.0	0.0	0.0	0.0	744.8967593819388	0.0	0.0	0.0	1186.7570612127643	940.2188516888083	0.0	0.0	0.0	0.0	0.0
O15260;O15260-2	SEQ_SMFAGVPTMR_MOD_SM(Oxidation)FAGVPTMR_CHARGE_2_	0.0	0.0	0.0	0.0	0.0	0.0	0.0	0.0	0.0	0.0	0.0	5084.0995387217035	0.0	0.0	0.0	0.0	0.0	13068.33953385318	0.0	0.0
O15260;O15260-2	SEQ_QYLPHVAR_MOD_QYLPHVAR_CHARGE_3_	0.0	0.0	0.0	0.0	0.0	0.0	0.0	0.0	0.0	0.0	0.0	0.0	0.0	0.0	0.0	0.0	0.0	0.0	0.0	0.0
O15269	SEQ_ALQGISGLK_MOD_ALQGISGLK_CHARGE_2_	501.25589247641045	0.0	727.2103403303872	0.0	0.0	408.9602064890228	0.0	66.5320505226124	0.0	0.0	334.6610430011288	0.0	310.00788943701565	0.0	241.17167292736121	375.7851725254114	0.0	0.0	301.24744271160955	276.0821107452151
O15269	SEQ_DHPALNYNIVSGPPSHK_MOD_DHPALNYNIVSGPPSHK_CHARGE_4_	0.0	0.0	0.0	0.0	0.0	0.0	0.0	0.0	0.0	0.0	0.0	0.0	0.0	0.0	0.0	0.0	0.0	0.0	0.0	0.0
O15269	SEQ_DHPALNYNIVSGPPSHK_MOD_DHPALNYNIVSGPPSHK_CHARGE_3_	0.0	0.0	0.0	0.0	0.0	0.0	0.0	0.0	0.0	0.0	0.0	0.0	0.0	0.0	0.0	0.0	0.0	0.0	0.0	0.0
O15270	SEQ_DAIVYGQPR_MOD_DAIVYGQPR_CHARGE_2_	0.0	0.0	0.0	0.0	0.0	0.0	0.0	0.0	0.0	0.0	0.0	0.0	0.0	0.0	0.0	0.0	0.0	0.0	0.0	0.0
O15270	SEQ_SFGASGGYIGGK_MOD_SFGASGGYIGGK_CHARGE_2_	0.0	0.0	0.0	0.0	0.0	0.0	0.0	0.0	0.0	0.0	0.0	0.0	0.0	0.0	0.0	0.0	0.0	0.0	0.0	0.0
O15294;O15294-3	SEQ_GQLQEAIEHYR_MOD_GQLQEAIEHYR_CHARGE_3_	0.0	0.0	0.0	0.0	0.0	0.0	0.0	0.0	0.0	0.0	0.0	0.0	0.0	0.0	0.0	0.0	0.0	0.0	0.0	0.0
O15294;O15294-3	SEQ_NRQEYEDIAVK_MOD_NRQEYEDIAVK_CHARGE_2_	0.0	0.0	0.0	0.0	0.0	0.0	0.0	0.0	0.0	0.0	0.0	0.0	0.0	0.0	0.0	0.0	0.0	0.0	0.0	0.0
O15294;O15294-3	SEQ_LGTDLEYLK_MOD_LGTDLEYLK_CHARGE_3_	0.0	0.0	0.0	0.0	0.0	0.0	0.0	0.0	0.0	175.41136713555284	0.0	0.0	0.0	0.0	0.0	0.0	0.0	0.0	0.0	0.0
O15294;O15294-3	SEQ_AFLDSLPDVK_MOD_AFLDSLPDVK_CHARGE_2_	0.0	0.0	0.0	0.0	0.0	0.0	0.0	0.0	0.0	0.0	0.0	0.0	0.0	0.0	0.0	0.0	0.0	0.0	0.0	0.0
O15294;O15294-3	SEQ_EYQAGDFEAAER_MOD_EYQAGDFEAAER_CHARGE_2_	0.0	0.0	0.0	0.0	0.0	0.0	0.0	0.0	0.0	0.0	0.0	0.0	0.0	0.0	0.0	0.0	0.0	0.0	0.0	0.0
O15294;O15294-3	SEQ_AATGEEVPR_MOD_AATGEEVPR_CHARGE_2_	0.0	0.0	0.0	0.0	0.0	0.0	0.0	0.0	0.0	0.0	0.0	0.0	0.0	0.0	0.0	2650.5540439856763	0.0	1946.8491402627767	0.0	1997.8134294964316
O15294;O15294-3	SEQ_LGTDLEYLK_MOD_LGTDLEYLK_CHARGE_2_	0.0	0.0	0.0	0.0	0.0	0.0	0.0	0.0	0.0	0.0	0.0	0.0	0.0	0.0	0.0	0.0	0.0	0.0	0.0	0.0
O15303	SEQ_MLLQYIR_MOD_MLLQYIR_CHARGE_2_	0.0	0.0	0.0	0.0	0.0	0.0	0.0	0.0	0.0	0.0	0.0	0.0	0.0	0.0	0.0	0.0	0.0	0.0	0.0	0.0
O15305	SEQ_IGVVGGSDFEK_MOD_IGVVGGSDFEK_CHARGE_2_	0.0	0.0	0.0	0.0	0.0	0.0	0.0	0.0	0.0	0.0	0.0	0.0	0.0	0.0	0.0	0.0	0.0	0.0	0.0	0.0
O15305	SEQ_VQEQLGNDVVEK_MOD_VQEQLGNDVVEK_CHARGE_2_	0.0	0.0	0.0	0.0	3492.986834283756	0.0	2382.709302713158	0.0	2937.8716984671055	0.0	0.0	3203.4274088170714	0.0	0.0	0.0	0.0	4079.438253367585	0.0	0.0	0.0
O15305	SEQ_IGVVGGSDFEK_MOD_IGVVGGSDFEK_CHARGE_3_	0.0	0.0	0.0	0.0	0.0	0.0	0.0	0.0	0.0	0.0	0.0	0.0	0.0	0.0	33.54979334610511	0.0	0.0	0.0	0.0	33.54979334610511
O15305	SEQ_TMGYSVTAPEDTRR_MOD_TM(Oxidation)GYSVTAPEDTRR_CHARGE_2_	0.0	0.0	0.0	0.0	0.0	0.0	0.0	0.0	0.0	0.0	0.0	0.0	0.0	0.0	0.0	0.0	0.0	0.0	0.0	0.0
O15305	SEQ_GTFIEFR_MOD_GTFIEFR_CHARGE_2_	0.0	0.0	0.0	12681.96783896823	10540.976268125365	0.0	0.0	0.0	0.0	0.0	0.0	0.0	0.0	8832.621871326159	0.0	0.0	0.0	6143.201870034781	0.0	12579.750645263319
O15305	SEQ_TIYFFGDK_MOD_TIYFFGDK_CHARGE_3_	0.0	0.0	0.0	0.0	0.0	0.0	0.0	0.0	0.0	0.0	0.0	0.0	0.0	0.0	0.0	0.0	0.0	0.0	0.0	0.0
O15305	SEQ_NGMLNVSPIGR_MOD_NGM(Oxidation)LNVSPIGR_CHARGE_2_	0.0	0.0	0.0	8454.164217816962	0.0	0.0	0.0	22931.51328636012	0.0	0.0	0.0	0.0	0.0	0.0	0.0	17721.566562871853	0.0	10818.066535187092	0.0	4940.484930838469
O15305	SEQ_TIYFFGDK_MOD_TIYFFGDK_CHARGE_2_	0.0	0.0	0.0	0.0	0.0	0.0	0.0	1102.430476704898	1358.757614699522	0.0	0.0	0.0	0.0	0.0	0.0	0.0	0.0	0.0	0.0	1674.6836145370257
O15305	SEQ_EMDDFLQK_MOD_EMDDFLQK_CHARGE_2_	1251.3707474427727	0.0	3303.9158466400604	0.0	0.0	0.0	0.0	0.0	1105.825818418653	0.0	1825.293500161336	0.0	0.0	1303.1168207703638	1312.2020686568794	1260.095224985568	871.1820225502958	0.0	0.0	0.0
O15305	SEQ_IEFYELDK_MOD_IEFYELDK_CHARGE_2_	3110.989891010087	0.0	0.0	2999.6923829397383	0.0	0.0	0.0	0.0	0.0	0.0	0.0	3226.416867612978	0.0	0.0	0.0	0.0	0.0	3994.9385976949916	0.0	2658.054632655642
O15305	SEQ_VQEQLGNDVVEK_MOD_VQEQLGNDVVEK_CHARGE_3_	0.0	0.0	0.0	192.09794116049622	0.0	0.0	0.0	0.0	0.0	0.0	0.0	0.0	0.0	0.0	0.0	0.0	0.0	0.0	0.0	0.0
O15305	SEQ_EMDDFLQK_MOD_EM(Oxidation)DDFLQK_CHARGE_2_	0.0	4747.3349245682475	0.0	0.0	0.0	2923.5204505877678	0.0	0.0	5622.853860655486	0.0	1297.1847503424458	3281.3883587108407	0.0	0.0	3232.011776353815	0.0	4008.413914172328	3183.378186480074	2931.344897594066	0.0
O15305	SEQ_YDYVFPENGLVAYK_MOD_YDYVFPENGLVAYK_CHARGE_2_	0.0	0.0	0.0	0.0	0.0	0.0	0.0	0.0	0.0	0.0	0.0	0.0	0.0	0.0	0.0	0.0	0.0	0.0	0.0	0.0
O15318	SEQ_GTPLTNTEDVLK_MOD_GTPLTNTEDVLK_CHARGE_3_	0.0	0.0	0.0	0.0	0.0	0.0	0.0	0.0	0.0	0.0	0.0	0.0	0.0	0.0	0.0	0.0	0.0	0.0	0.0	0.0
O15344	SEQ_SASLISQAEHSLK_MOD_SASLISQAEHSLK_CHARGE_3_	0.0	0.0	0.0	0.0	0.0	0.0	0.0	0.0	0.0	0.0	0.0	0.0	0.0	0.0	0.0	0.0	0.0	0.0	0.0	0.0
O15347	SEQ_LGEMWNNLNDSEK_MOD_LGEM(Oxidation)WNNLNDSEK_CHARGE_2_	0.0	0.0	0.0	0.0	0.0	0.0	0.0	0.0	0.0	0.0	0.0	0.0	0.0	0.0	0.0	0.0	0.0	0.0	0.0	0.0
O15347	SEQ_NPEVPVNFAEFSK_MOD_NPEVPVNFAEFSK_CHARGE_3_	0.0	0.0	0.0	0.0	0.0	0.0	0.0	0.0	0.0	0.0	0.0	0.0	0.0	0.0	0.0	0.0	0.0	0.0	0.0	0.0
O15347	SEQ_STNPGISIGDVAK_MOD_STNPGISIGDVAK_CHARGE_2_	1871.0789585220634	1279.1044068805704	1759.2116642059977	2027.6092953632772	846.7913472185235	1557.6450872567343	1795.2903121661382	0.0	2289.8625219827795	0.0	850.1975803506843	0.0	859.2541946167051	3504.2213035227965	1536.069079335611	0.0	2889.168836533353	0.0	2116.447839552784	0.0
O15347	SEQ_KNPEVPVNFAEFSK_MOD_KNPEVPVNFAEFSK_CHARGE_3_	0.0	182.49438079968488	0.0	0.0	0.0	0.0	0.0	0.0	0.0	0.0	0.0	0.0	0.0	0.0	0.0	0.0	0.0	0.0	0.0	0.0
O15355	SEQ_LTTEEVIK_MOD_LTTEEVIK_CHARGE_3_	0.0	0.0	0.0	0.0	0.0	0.0	0.0	0.0	0.0	0.0	0.0	0.0	0.0	0.0	0.0	0.0	0.0	0.0	0.0	0.0
O15355	SEQ_ETPSQENGPTAK_MOD_ETPSQENGPTAK_CHARGE_2_	0.0	0.0	0.0	0.0	0.0	0.0	0.0	0.0	1787.7382994602913	0.0	0.0	0.0	0.0	0.0	0.0	1385.9946378553977	0.0	2305.931163126636	0.0	0.0
O15355	SEQ_QLIVANAGDSR_MOD_QLIVANAGDSR_CHARGE_2_	0.0	1490.5731058232657	1458.0718830441076	0.0	0.0	0.0	0.0	0.0	0.0	3272.680400199986	0.0	1886.010362078512	0.0	4008.89067622133	2577.274503900058	0.0	1225.2142432726005	1726.4505518075862	2233.1571359344107	509.72903489195903
O15355	SEQ_NTAELQPESGK_MOD_NTAELQPESGK_CHARGE_2_	0.0	1073.4374499118953	0.0	1311.6898712849843	1076.9560874267424	0.0	0.0	1176.6372220348028	1530.4595657359962	0.0	0.0	955.4223618088278	0.0	0.0	1196.7625458595885	0.0	0.0	1437.4475959480058	0.0	1217.2320952888915
O15355	SEQ_NTAELQPESGK_MOD_NTAELQPESGK_CHARGE_3_	0.0	0.0	0.0	0.0	0.0	0.0	0.0	0.0	0.0	0.0	0.0	0.0	0.0	0.0	0.0	0.0	0.0	0.0	0.0	0.0
O15355	SEQ_LTTEEVIK_MOD_LTTEEVIK_CHARGE_2_	1157.5437199774303	0.0	628.3430064128174	1040.3709756598414	844.8348042848922	2034.09834927662	0.0	1909.0249272465073	1209.3131388923464	1844.3103400769505	1608.3273316288553	1251.7161193225563	1749.6287531551625	0.0	1632.79431832088	1263.317819568776	1526.4174125822074	927.105123802101	1904.331338748445	2160.8884525601757
O15355	SEQ_AYTGFSSNSER_MOD_AYTGFSSNSER_CHARGE_2_	0.0	0.0	0.0	0.0	0.0	0.0	0.0	0.0	0.0	0.0	0.0	0.0	0.0	0.0	0.0	0.0	0.0	0.0	0.0	0.0
O15357	SEQ_APVPSATK_MOD_APVPSATK_CHARGE_2_	0.0	0.0	0.0	0.0	0.0	0.0	0.0	0.0	0.0	0.0	0.0	0.0	0.0	0.0	0.0	0.0	0.0	0.0	0.0	0.0
O15371;O15371-2;O15371-3	SEQ_EEMDFPQLMK_MOD_EEMDFPQLM(Oxidation)K_CHARGE_2_	0.0	0.0	0.0	0.0	0.0	0.0	0.0	0.0	0.0	0.0	0.0	0.0	0.0	0.0	0.0	0.0	0.0	0.0	0.0	0.0
O15371;O15371-2;O15371-3	SEQ_HVILGTQQFK_MOD_HVILGTQQFK_CHARGE_2_	0.0	0.0	0.0	0.0	0.0	0.0	0.0	0.0	0.0	0.0	0.0	0.0	0.0	0.0	0.0	0.0	0.0	0.0	0.0	0.0
O15371;O15371-2;O15371-3	SEQ_DMPYQPFSK_MOD_DM(Oxidation)PYQPFSK_CHARGE_2_	0.0	2767.5468680165786	0.0	0.0	2501.317663401613	0.0	1361.8667011582056	0.0	2639.0282532175156	0.0	0.0	0.0	0.0	0.0	0.0	0.0	0.0	0.0	0.0	2260.698861345327
O15371;O15371-2;O15371-3	SEQ_TLNEWDSR_MOD_TLNEWDSR_CHARGE_2_	0.0	0.0	0.0	0.0	0.0	0.0	0.0	0.0	0.0	0.0	0.0	0.0	0.0	0.0	0.0	0.0	0.0	0.0	0.0	0.0
O15371;O15371-2;O15371-3	SEQ_VADWTGATYQDK_MOD_VADWTGATYQDK_CHARGE_3_	0.0	0.0	0.0	0.0	0.0	0.0	0.0	0.0	0.0	0.0	0.0	0.0	0.0	0.0	0.0	0.0	0.0	0.0	0.0	0.0
O15371;O15371-2;O15371-3	SEQ_IFHTVTTTDDPVIR_MOD_IFHTVTTTDDPVIR_CHARGE_3_	0.0	0.0	2260.477497821995	0.0	0.0	0.0	0.0	0.0	0.0	0.0	0.0	0.0	0.0	0.0	0.0	2260.477497821995	0.0	0.0	0.0	0.0
O15371;O15371-2;O15371-3	SEQ_GAVIATELK_MOD_GAVIATELK_CHARGE_2_	2317.918720835161	2378.3064901315656	2962.5810049588945	3683.3061400174397	3123.71659024197	3484.9171205565826	2527.133192176096	2577.9128465589715	2825.114015496265	3788.4732603627945	1447.3795376925	2221.4296595594856	2810.2665970710596	3024.2897362001386	1885.4633852887946	2281.1521970578856	1846.0316446738839	1980.3752123222027	2426.0956537416705	1676.4180887784387
O15371;O15371-2;O15371-3	SEQ_NEIASVAYR_MOD_NEIASVAYR_CHARGE_2_	0.0	0.0	0.0	0.0	0.0	0.0	0.0	0.0	0.0	0.0	0.0	0.0	0.0	0.0	0.0	0.0	0.0	0.0	0.0	0.0
O15371;O15371-2;O15371-3	SEQ_VADWTGATYQDK_MOD_VADWTGATYQDK_CHARGE_2_	0.0	0.0	1377.6312946609703	0.0	1181.7424399539507	0.0	0.0	0.0	3624.0091217379354	0.0	0.0	1922.410430776805	0.0	0.0	0.0	0.0	0.0	0.0	2682.6204360209085	0.0
O15372	SEQ_DFSPEALK_MOD_DFSPEALK_CHARGE_2_	938.4009946290663	1433.4935471566898	1375.7949279371992	1094.7714613695532	1217.6326026415777	932.03499801988	1448.1409390452798	1017.0838617155716	1560.7969267579447	2972.855231502933	0.0	1640.4898363805005	639.8615679207111	1003.9097352670847	0.0	933.8678381674812	1288.8516799566241	1465.0340519336307	757.5760430852315	1446.3197986879695
O15372	SEQ_EGTGSTATSSSSTAGAAGK_MOD_EGTGSTATSSSSTAGAAGK_CHARGE_2_	0.0	1346.0987644949832	1920.8497118132311	2372.1387323898007	0.0	0.0	1977.3176570337237	0.0	3894.5513153993265	0.0	0.0	0.0	2681.525270243157	0.0	2098.4483078146154	0.0	0.0	4045.477668316676	3746.243877970609	0.0
O15372	SEQ_VDEMSQDIVK_MOD_VDEM(Oxidation)SQDIVK_CHARGE_3_	0.0	0.0	0.0	0.0	0.0	0.0	0.0	0.0	0.0	0.0	0.0	0.0	0.0	0.0	0.0	0.0	0.0	0.0	0.0	0.0
O15372	SEQ_VDEMSQDIVK_MOD_VDEM(Oxidation)SQDIVK_CHARGE_2_	0.0	0.0	0.0	0.0	0.0	0.0	0.0	4214.454371031224	0.0	0.0	0.0	0.0	0.0	4600.449430069035	0.0	0.0	0.0	2331.6042272638515	0.0	0.0
O15372	SEQ_LFKPPQPPAR_MOD_LFKPPQPPAR_CHARGE_4_	0.0	0.0	0.0	0.0	0.0	0.0	0.0	0.0	0.0	0.0	0.0	0.0	0.0	0.0	0.0	0.0	0.0	0.0	0.0	0.0
O15372	SEQ_GEPPLPEEDLSK_MOD_GEPPLPEEDLSK_CHARGE_3_	0.0	0.0	0.0	0.0	0.0	0.0	0.0	0.0	0.0	0.0	0.0	0.0	0.0	0.0	0.0	288.74508444355473	0.0	0.0	288.74508444355473	0.0
O15372	SEQ_TAQGSLSLK_MOD_TAQGSLSLK_CHARGE_2_	1478.866184233685	739.1979772560894	1434.8384561583412	1791.0344797828234	1735.4579810562377	1816.4692512273464	2047.1954615258032	1388.0605972552353	2203.6212702015555	2502.8042837517314	1182.068072724818	1756.9918925843012	1554.0769090894744	1813.5211877443799	1871.5975912537135	1244.5431212874898	1915.6839307066518	2189.318445705296	2852.6816099411108	1892.983895172576
O15372	SEQ_LFMAQALQEYNN_MOD_LFMAQALQEYNN_CHARGE_2_	0.0	0.0	0.0	0.0	0.0	0.0	0.0	0.0	0.0	0.0	0.0	0.0	0.0	0.0	0.0	0.0	0.0	0.0	0.0	0.0
O15372	SEQ_EFTAQNLGK_MOD_EFTAQNLGK_CHARGE_2_	0.0	2864.1048836371237	0.0	3912.09213618384	3658.3808258793906	3821.197570081405	0.0	2603.844285857705	2689.9465682526093	4420.787020287015	0.0	2113.6454850223995	3440.9584007335125	4139.433818698489	3060.46672786721	2981.9544478981934	0.0	2558.8662897856975	0.0	3531.555857549309
O15372	SEQ_GEPPLPEEDLSK_MOD_GEPPLPEEDLSK_CHARGE_2_	0.0	0.0	1000.5304960582642	990.2365291860901	0.0	0.0	980.0484718832723	0.0	0.0	0.0	0.0	0.0	0.0	0.0	0.0	0.0	0.0	0.0	0.0	0.0
O15379;O15379-2	SEQ_QTIFENLK_MOD_QTIFENLK_CHARGE_2_	1846.3219171235364	1403.0202046370985	0.0	0.0	1066.1551901451087	0.0	0.0	0.0	0.0	0.0	0.0	0.0	0.0	0.0	0.0	0.0	0.0	0.0	0.0	0.0
O15379;O15379-2	SEQ_YTGASLQGATQLNNK_MOD_YTGASLQGATQLNNK_CHARGE_3_	0.0	0.0	0.0	0.0	0.0	0.0	0.0	0.0	0.0	0.0	0.0	0.0	595.6468052589219	698.7214690021802	819.6328544603606	0.0	0.0	0.0	0.0	0.0
O15379;O15379-2	SEQ_QTIFENLK_MOD_QTIFENLK_CHARGE_3_	0.0	0.0	0.0	0.0	0.0	45.03182619730135	0.0	0.0	0.0	0.0	0.0	0.0	0.0	0.0	0.0	0.0	0.0	0.0	0.0	0.0
O15379;O15379-2	SEQ_YTGASLQGATQLNNK_MOD_YTGASLQGATQLNNK_CHARGE_4_	0.0	0.0	0.0	0.0	0.0	0.0	0.0	0.0	0.0	0.0	0.0	0.0	0.0	414.51080573226	0.0	0.0	0.0	0.0	0.0	0.0
O15381	SEQ_DSSLLESDMK_MOD_DSSLLESDM(Oxidation)K_CHARGE_2_	0.0	0.0	1128.3388517138096	0.0	0.0	989.4233318786263	0.0	0.0	0.0	0.0	0.0	0.0	0.0	1999.333804689216	0.0	0.0	867.6104063764905	0.0	0.0	957.3945142732645
O15381	SEQ_VAAPEIVSGVSGESEQK_MOD_VAAPEIVSGVSGESEQK_CHARGE_2_	0.0	0.0	0.0	0.0	0.0	0.0	0.0	0.0	0.0	0.0	0.0	0.0	0.0	0.0	0.0	0.0	0.0	0.0	0.0	0.0
O15381	SEQ_DSEGGWFIDK_MOD_DSEGGWFIDK_CHARGE_4_	0.0	0.0	0.0	0.0	0.0	0.0	0.0	0.0	0.0	0.0	0.0	0.0	0.0	0.0	0.0	0.0	0.0	0.0	0.0	0.0
O15381	SEQ_VFSIISSEK_MOD_VFSIISSEK_CHARGE_2_	0.0	0.0	1165.1119749834427	1165.1119749834427	0.0	0.0	0.0	0.0	0.0	0.0	1261.6848614251448	0.0	0.0	0.0	492.6381463076821	0.0	1126.0841480208442	0.0	1518.8040960409096	0.0
O15381	SEQ_VIQYLTSNK_MOD_VIQYLTSNK_CHARGE_2_	0.0	0.0	0.0	0.0	0.0	0.0	0.0	0.0	0.0	0.0	0.0	0.0	0.0	0.0	0.0	0.0	0.0	0.0	0.0	467.10960092120877
O15381	SEQ_VAAPEIVSGVSGESEQK_MOD_VAAPEIVSGVSGESEQK_CHARGE_3_	698.236844298331	0.0	0.0	0.0	0.0	0.0	719.1230206326462	0.0	440.4611014824593	0.0	0.0	0.0	0.0	0.0	0.0	698.236844298331	0.0	0.0	0.0	0.0
O15381	SEQ_DSSLLESDMK_MOD_DSSLLESDM(Oxidation)K_CHARGE_3_	0.0	0.0	0.0	0.0	0.0	0.0	0.0	0.0	0.0	0.0	0.0	0.0	0.0	0.0	0.0	0.0	0.0	0.0	0.0	0.0
O15381	SEQ_VYSIDYGR_MOD_VYSIDYGR_CHARGE_2_	0.0	0.0	0.0	0.0	0.0	0.0	0.0	0.0	0.0	0.0	0.0	0.0	0.0	0.0	0.0	0.0	0.0	0.0	0.0	0.0
O15382;O15382-2	SEQ_AWVGGVGNYK_MOD_AWVGGVGNYK_CHARGE_3_	0.0	0.0	0.0	0.0	0.0	0.0	0.0	0.0	0.0	0.0	0.0	0.0	0.0	0.0	0.0	0.0	0.0	0.0	0.0	0.0
O15382;O15382-2	SEQ_AWVGGVGNYK_MOD_AWVGGVGNYK_CHARGE_2_	0.0	0.0	0.0	0.0	0.0	0.0	0.0	0.0	0.0	0.0	0.0	0.0	0.0	0.0	0.0	1499.8557241065357	0.0	0.0	0.0	2434.968353465341
O15392;O15392-2	SEQ_AIEQLAAMD_MOD_AIEQLAAM(Oxidation)D_CHARGE_2_	0.0	0.0	0.0	0.0	0.0	0.0	0.0	0.0	0.0	914.1552207161425	0.0	0.0	0.0	0.0	0.0	0.0	914.1552207161425	0.0	0.0	0.0
O15397	SEQ_DNIVEGIIR_MOD_DNIVEGIIR_CHARGE_3_	0.0	0.0	0.0	0.0	0.0	0.0	0.0	0.0	0.0	0.0	0.0	0.0	0.0	0.0	0.0	0.0	0.0	0.0	0.0	0.0
O15397	SEQ_DNIVEGIIR_MOD_DNIVEGIIR_CHARGE_2_	0.0	0.0	0.0	0.0	0.0	0.0	0.0	0.0	0.0	0.0	0.0	0.0	0.0	0.0	0.0	0.0	0.0	0.0	0.0	0.0
O15397	SEQ_IAAENELNQSYK_MOD_IAAENELNQSYK_CHARGE_3_	0.0	1674.119831660363	0.0	0.0	0.0	0.0	0.0	0.0	0.0	0.0	0.0	0.0	0.0	0.0	0.0	0.0	0.0	0.0	0.0	0.0
O15397	SEQ_IAAENELNQSYK_MOD_IAAENELNQSYK_CHARGE_2_	0.0	0.0	0.0	0.0	0.0	0.0	0.0	0.0	0.0	0.0	0.0	0.0	0.0	0.0	0.0	0.0	0.0	0.0	0.0	0.0
O15397	SEQ_VLQSDEYEEVEDK_MOD_VLQSDEYEEVEDK_CHARGE_3_	0.0	0.0	0.0	0.0	0.0	0.0	0.0	0.0	0.0	0.0	0.0	0.0	0.0	0.0	0.0	509.02479323758223	0.0	0.0	0.0	0.0
O15397	SEQ_ETENDDVTNVIQK_MOD_ETENDDVTNVIQK_CHARGE_2_	0.0	0.0	0.0	0.0	0.0	0.0	0.0	0.0	0.0	0.0	0.0	0.0	0.0	0.0	0.0	0.0	0.0	0.0	0.0	0.0
O15400;O15400-2	SEQ_EFGSLPTTPSEQR_MOD_EFGSLPTTPSEQR_CHARGE_3_	0.0	0.0	0.0	0.0	0.0	0.0	0.0	0.0	0.0	0.0	0.0	0.0	0.0	0.0	0.0	383.03558809217714	0.0	0.0	0.0	0.0
O15427	SEQ_EPQPEVAAAEEEK_MOD_EPQPEVAAAEEEK_CHARGE_2_	5303.788091702524	0.0	0.0	0.0	0.0	0.0	0.0	3537.3728239215206	0.0	0.0	0.0	0.0	0.0	0.0	2359.258378930034	0.0	0.0	0.0	0.0	0.0
O15427	SEQ_NGEVVHTPETSV_MOD_NGEVVHTPETSV_CHARGE_3_	0.0	0.0	0.0	0.0	0.0	0.0	0.0	0.0	0.0	0.0	0.0	0.0	0.0	0.0	0.0	0.0	0.0	0.0	0.0	0.0
O15427	SEQ_DLGVPDTK_MOD_DLGVPDTK_CHARGE_2_	0.0	0.0	0.0	0.0	0.0	0.0	0.0	0.0	0.0	0.0	0.0	0.0	0.0	0.0	0.0	0.0	0.0	0.0	0.0	0.0
O15427	SEQ_GGAVVDEGPTGVK_MOD_GGAVVDEGPTGVK_CHARGE_2_	6775.859411618479	4428.928479120093	3826.884086309892	5710.377211077662	3768.2590969795096	5916.043836662825	7227.164016037753	5724.6985001626335	6382.6328540459135	4687.802264044442	5216.292628251441	5225.364848898551	3243.738200283078	6142.016310872777	6201.435508620772	5851.958200467311	5271.390440193351	5494.674653938898	8334.468801622816	6813.857268128852
O15427	SEQ_GGAVVDEGPTGVK_MOD_GGAVVDEGPTGVK_CHARGE_3_	0.0	0.0	0.0	0.0	0.0	0.0	0.0	156.9719665344624	0.0	0.0	0.0	0.0	0.0	0.0	0.0	0.0	0.0	0.0	0.0	0.0
O15427	SEQ_AVSVFFK_MOD_AVSVFFK_CHARGE_2_	0.0	1026.6145209759186	0.0	0.0	894.9161850769156	0.0	0.0	0.0	1177.9875898842024	0.0	0.0	0.0	1480.648015708322	0.0	729.0218309570829	0.0	0.0	0.0	1197.90519316616	1351.680434640708
O15427	SEQ_EPQPEVAAAEEEK_MOD_EPQPEVAAAEEEK_CHARGE_3_	0.0	0.0	0.0	0.0	0.0	0.0	0.0	339.7190530625548	389.92361686655767	0.0	0.0	0.0	0.0	0.0	0.0	0.0	295.9785712421081	0.0	0.0	0.0
O15439;O15439-2	SEQ_AEAAALTETAK_MOD_AEAAALTETAK_CHARGE_3_	0.0	0.0	0.0	0.0	0.0	0.0	0.0	0.0	0.0	0.0	0.0	0.0	0.0	0.0	0.0	0.0	0.0	0.0	0.0	0.0
O15439;O15439-2	SEQ_APVLFFDR_MOD_APVLFFDR_CHARGE_2_	0.0	0.0	0.0	0.0	0.0	0.0	0.0	0.0	0.0	0.0	0.0	0.0	0.0	0.0	0.0	0.0	0.0	0.0	0.0	0.0
O15439;O15439-2	SEQ_DNEESEQPPVPGTPTLR_MOD_DNEESEQPPVPGTPTLR_CHARGE_2_	0.0	0.0	0.0	0.0	0.0	304.43795413147524	0.0	0.0	0.0	0.0	0.0	0.0	0.0	0.0	0.0	0.0	0.0	0.0	0.0	0.0
O15446;O15446-2	SEQ_QEQINTEPLEDTVLSPTK_MOD_QEQINTEPLEDTVLSPTK_CHARGE_2_	0.0	125.04408751541118	0.0	0.0	0.0	0.0	0.0	0.0	0.0	0.0	0.0	0.0	0.0	0.0	0.0	0.0	0.0	0.0	0.0	0.0
O15446;O15446-2	SEQ_SALAPNLLTSGK_MOD_SALAPNLLTSGK_CHARGE_2_	409.45122969052346	1483.192444902525	0.0	0.0	0.0	931.7566024175943	1038.7221856891026	0.0	0.0	0.0	739.3865699092864	842.9608207332382	0.0	661.159981608126	0.0	876.3659246943268	0.0	0.0	1384.6473526868942	0.0
O15446;O15446-2	SEQ_QEQINTEPLEDTVLSPTK_MOD_QEQINTEPLEDTVLSPTK_CHARGE_3_	0.0	0.0	0.0	0.0	0.0	0.0	0.0	0.0	0.0	0.0	0.0	0.0	0.0	0.0	0.0	0.0	0.0	0.0	0.0	0.0
O15460;O15460-2	SEQ_LLSLDPSHER_MOD_LLSLDPSHER_CHARGE_3_	0.0	0.0	0.0	0.0	0.0	0.0	0.0	0.0	0.0	927.1247904526689	0.0	0.0	0.0	0.0	0.0	0.0	0.0	0.0	0.0	0.0
O15460;O15460-2	SEQ_SAADAEGYLAHPVNAYK_MOD_SAADAEGYLAHPVNAYK_CHARGE_4_	0.0	0.0	0.0	0.0	0.0	0.0	0.0	0.0	0.0	41.332073236139415	0.0	0.0	0.0	0.0	0.0	0.0	0.0	0.0	0.0	0.0
O15498	SEQ_SEVLGTQSK_MOD_SEVLGTQSK_CHARGE_3_	0.0	0.0	0.0	0.0	0.0	0.0	0.0	0.0	0.0	0.0	0.0	0.0	0.0	0.0	0.0	0.0	0.0	0.0	0.0	0.0
O15498	SEQ_SEVLGTQSK_MOD_SEVLGTQSK_CHARGE_2_	0.0	0.0	0.0	0.0	0.0	0.0	0.0	0.0	0.0	2300.9503711731954	0.0	0.0	1162.7221993146807	0.0	2798.26466931353	0.0	0.0	0.0	0.0	1414.0263481258235
O15498	SEQ_VLDEFSK_MOD_VLDEFSK_CHARGE_2_	0.0	2226.4647789417318	0.0	0.0	0.0	0.0	0.0	0.0	0.0	0.0	0.0	0.0	0.0	0.0	0.0	0.0	0.0	0.0	0.0	0.0
O15498	SEQ_VQAELDETK_MOD_VQAELDETK_CHARGE_2_	0.0	0.0	0.0	1238.0945400917878	0.0	0.0	0.0	3781.7857450847723	0.0	0.0	0.0	0.0	0.0	0.0	0.0	0.0	0.0	0.0	2163.8410946246518	0.0
O15498	SEQ_VQAELDETK_MOD_VQAELDETK_CHARGE_3_	0.0	0.0	0.0	0.0	0.0	0.0	0.0	0.0	0.0	0.0	0.0	0.0	0.0	0.0	0.0	0.0	0.0	0.0	0.0	0.0
O15498	SEQ_LDDLVSK_MOD_LDDLVSK_CHARGE_2_	0.0	0.0	0.0	0.0	0.0	0.0	0.0	0.0	0.0	0.0	0.0	0.0	0.0	0.0	0.0	0.0	0.0	0.0	0.0	0.0
O15504;O15504-2	SEQ_YSNVIQPSSFSK_MOD_YSNVIQPSSFSK_CHARGE_2_	0.0	0.0	0.0	0.0	0.0	0.0	0.0	0.0	0.0	0.0	0.0	0.0	0.0	0.0	0.0	0.0	0.0	0.0	0.0	0.0
O15504;O15504-2	SEQ_YSNVIQPSSFSK_MOD_YSNVIQPSSFSK_CHARGE_3_	0.0	0.0	0.0	0.0	0.0	0.0	0.0	0.0	0.0	0.0	0.0	0.0	0.0	0.0	0.0	0.0	0.0	0.0	0.0	0.0
O15511	SEQ_VDVDEYDENK_MOD_VDVDEYDENK_CHARGE_2_	0.0	0.0	0.0	0.0	7826.45752907553	0.0	0.0	5731.709162165637	4625.95553531135	0.0	6996.019948588788	0.0	9307.057932881507	0.0	6358.415588121599	10367.71436244378	0.0	6996.019948588788	0.0	0.0
O15511	SEQ_ALAAGGVGSIVR_MOD_ALAAGGVGSIVR_CHARGE_2_	0.0	0.0	0.0	0.0	0.0	0.0	0.0	0.0	0.0	0.0	0.0	0.0	0.0	0.0	0.0	1837.9695964390992	0.0	0.0	1962.661773570516	2095.8133610577383
O15511	SEQ_KVDVDEYDENK_MOD_KVDVDEYDENK_CHARGE_3_	0.0	0.0	0.0	0.0	225.12968292095783	0.0	260.2682081644961	0.0	0.0	0.0	0.0	0.0	0.0	0.0	0.0	217.5855380977467	210.29419921453908	0.0	151.12198124791283	0.0
O15511	SEQ_NPPINTK_MOD_NPPINTK_CHARGE_2_	0.0	542.0954834237725	422.750597050346	329.6800522625175	0.0	0.0	0.0	641.8619738493486	0.0	0.0	0.0	163.70894497420483	0.0	0.0	0.0	0.0	0.0	0.0	0.0	0.0
O15511	SEQ_QGNMTAALQAALK_MOD_QGNM(Oxidation)TAALQAALK_CHARGE_3_	0.0	0.0	0.0	0.0	0.0	0.0	0.0	0.0	0.0	0.0	0.0	0.0	0.0	0.0	0.0	0.0	0.0	0.0	0.0	0.0
O15511	SEQ_ALAAGGVGSIVR_MOD_ALAAGGVGSIVR_CHARGE_3_	0.0	0.0	0.0	0.0	0.0	0.0	0.0	0.0	0.0	0.0	0.0	0.0	0.0	0.0	0.0	0.0	0.0	0.0	0.0	0.0
O15514	SEQ_QQNESAEDEQELSEVFMK_MOD_QQNESAEDEQELSEVFM(Oxidation)K_CHARGE_3_	0.0	1338.7151315304998	0.0	0.0	0.0	0.0	0.0	0.0	0.0	0.0	0.0	0.0	0.0	0.0	0.0	0.0	0.0	0.0	0.0	0.0
O15514	SEQ_QQNESAEDEQELSEVFMK_MOD_QQNESAEDEQELSEVFM(Oxidation)K_CHARGE_2_	0.0	0.0	0.0	0.0	0.0	0.0	0.0	0.0	0.0	0.0	0.0	0.0	0.0	0.0	0.0	0.0	0.0	0.0	0.0	0.0
O15530;O15530-2;O15530-3;O15530-4	SEQ_AGNEYLIFQK_MOD_AGNEYLIFQK_CHARGE_3_	0.0	0.0	0.0	0.0	0.0	0.0	0.0	0.0	0.0	0.0	0.0	0.0	0.0	0.0	0.0	0.0	0.0	0.0	0.0	0.0
O15530;O15530-2;O15530-3;O15530-4	SEQ_LLVLDATK_MOD_LLVLDATK_CHARGE_2_	0.0	0.0	0.0	0.0	0.0	0.0	0.0	225.32316593710658	0.0	0.0	0.0	0.0	0.0	0.0	0.0	0.0	0.0	0.0	0.0	0.0
O15533;O15533-2;O15533-3	SEQ_FVPLPASAK_MOD_FVPLPASAK_CHARGE_2_	469.2494355839125	0.0	0.0	0.0	688.5836564619227	0.0	0.0	0.0	0.0	0.0	0.0	0.0	0.0	686.0801388563549	0.0	420.24524693583675	505.90856822225874	566.5296056156011	634.4146239048561	0.0
O15541	SEQ_QSFQNPVVTK_MOD_QSFQNPVVTK_CHARGE_3_	0.0	65.02232464571364	82.72710908128674	0.0	0.0	0.0	0.0	0.0	0.0	69.82782853511989	0.0	0.0	0.0	0.0	0.0	0.0	54.883674610876035	0.0	0.0	0.0
O43143	SEQ_YGVIILDEAHER_MOD_YGVIILDEAHER_CHARGE_3_	0.0	0.0	0.0	0.0	0.0	0.0	0.0	0.0	0.0	0.0	0.0	0.0	0.0	0.0	0.0	0.0	0.0	0.0	0.0	0.0
O43143	SEQ_EAMNDPLLER_MOD_EAM(Oxidation)NDPLLER_CHARGE_2_	0.0	0.0	0.0	15759.221519586541	0.0	0.0	0.0	28579.925050912185	0.0	0.0	0.0	0.0	0.0	0.0	0.0	17604.34385447447	0.0	9981.430482656922	0.0	0.0
O43143	SEQ_LDLGEDYPSGK_MOD_LDLGEDYPSGK_CHARGE_2_	1221.6924568939621	0.0	2828.4016286097217	0.0	3066.7756297034916	0.0	0.0	0.0	2492.0884456757994	0.0	1758.501960850159	2609.7505596280785	0.0	2379.7311962089952	0.0	0.0	2529.003690857623	0.0	1771.6731810058482	0.0
O43143	SEQ_EAMNDPLLER_MOD_EAMNDPLLER_CHARGE_3_	0.0	0.0	0.0	0.0	0.0	0.0	0.0	0.0	0.0	0.0	0.0	0.0	0.0	0.0	0.0	0.0	0.0	0.0	0.0	0.0
O43143	SEQ_FTDILVR_MOD_FTDILVR_CHARGE_2_	0.0	0.0	0.0	0.0	0.0	0.0	0.0	0.0	5415.351156333268	0.0	0.0	0.0	0.0	0.0	0.0	0.0	0.0	0.0	5542.273925789564	5478.444990390995
O43143	SEQ_TEMQDNTYPEILR_MOD_TEMQDNTYPEILR_CHARGE_2_	0.0	0.0	0.0	0.0	0.0	0.0	0.0	0.0	0.0	0.0	0.0	0.0	0.0	0.0	0.0	0.0	0.0	0.0	0.0	0.0
O43143	SEQ_EVDDLGPEVGDIK_MOD_EVDDLGPEVGDIK_CHARGE_2_	0.0	1756.6923544537024	0.0	1763.2613025026744	0.0	0.0	0.0	0.0	2231.503902641758	0.0	869.9618147503727	1136.5224877379842	0.0	0.0	0.0	0.0	0.0	0.0	1756.6923544537024	0.0
O43143	SEQ_VIVMSATLDAGK_MOD_VIVM(Oxidation)SATLDAGK_CHARGE_2_	0.0	0.0	0.0	0.0	0.0	0.0	0.0	0.0	0.0	0.0	0.0	0.0	0.0	0.0	0.0	0.0	0.0	0.0	0.0	0.0
O43143	SEQ_ASTNAMLISAGLPPLK_MOD_ASTNAM(Oxidation)LISAGLPPLK_CHARGE_2_	0.0	0.0	0.0	0.0	0.0	0.0	0.0	0.0	0.0	0.0	0.0	0.0	0.0	0.0	0.0	0.0	0.0	0.0	0.0	0.0
O43143	SEQ_ASTNAMLISAGLPPLK_MOD_ASTNAM(Oxidation)LISAGLPPLK_CHARGE_3_	0.0	0.0	0.0	0.0	0.0	0.0	0.0	0.0	0.0	0.0	0.0	0.0	0.0	0.0	0.0	0.0	0.0	0.0	0.0	0.0
O43143	SEQ_SLMSADNVR_MOD_SLMSADNVR_CHARGE_2_	2312.6625686769594	0.0	0.0	0.0	0.0	0.0	0.0	0.0	0.0	0.0	0.0	2312.6625686769594	0.0	0.0	0.0	0.0	0.0	0.0	0.0	0.0
O43143	SEQ_REVDDLGPEVGDIK_MOD_REVDDLGPEVGDIK_CHARGE_4_	0.0	0.0	0.0	0.0	0.0	0.0	0.0	0.0	0.0	0.0	0.0	0.0	0.0	0.0	0.0	0.0	0.0	0.0	0.0	0.0
O43143	SEQ_SNLGSVVLQLK_MOD_SNLGSVVLQLK_CHARGE_2_	0.0	0.0	0.0	0.0	0.0	0.0	0.0	0.0	0.0	0.0	0.0	0.0	0.0	0.0	0.0	0.0	0.0	0.0	0.0	0.0
O43143	SEQ_HQSFVLVGETGSGK_MOD_HQSFVLVGETGSGK_CHARGE_3_	0.0	0.0	0.0	0.0	0.0	293.0198089924734	0.0	0.0	304.49992570679535	316.42981774595836	0.0	0.0	0.0	0.0	0.0	0.0	0.0	0.0	0.0	0.0
O43143	SEQ_HQSFVLVGETGSGK_MOD_HQSFVLVGETGSGK_CHARGE_4_	0.0	0.0	0.0	0.0	276.0723376344021	217.77665351898082	0.0	294.84447462342865	0.0	510.4031423431692	0.0	0.0	0.0	258.4953837248101	0.0	0.0	0.0	0.0	0.0	0.0
O43143	SEQ_TEMQDNTYPEILR_MOD_TEM(Oxidation)QDNTYPEILR_CHARGE_2_	0.0	0.0	0.0	0.0	0.0	0.0	0.0	0.0	0.0	0.0	0.0	0.0	0.0	0.0	0.0	0.0	0.0	0.0	0.0	0.0
O43143	SEQ_REVDDLGPEVGDIK_MOD_REVDDLGPEVGDIK_CHARGE_3_	0.0	0.0	0.0	0.0	0.0	0.0	0.0	0.0	0.0	88.38433344763051	0.0	73.2978563546263	0.0	0.0	0.0	0.0	0.0	0.0	0.0	0.0
O43143	SEQ_TGHYLTVK_MOD_TGHYLTVK_CHARGE_3_	0.0	0.0	0.0	3038.2669550525316	0.0	804.8984819432396	0.0	981.1360458490458	920.0076337863653	1294.9346589738695	0.0	601.4887497745055	0.0	1480.7293632333788	0.0	995.8583868092384	1270.2622246981944	1081.0416012498272	0.0	1622.472149767393
O43143	SEQ_VESLLVTAISK_MOD_VESLLVTAISK_CHARGE_2_	0.0	0.0	0.0	0.0	0.0	0.0	0.0	0.0	0.0	0.0	0.0	0.0	0.0	0.0	0.0	0.0	0.0	0.0	0.0	0.0
O43148;O43148-2	SEQ_IALEDVPEK_MOD_IALEDVPEK_CHARGE_3_	0.0	0.0	0.0	0.0	0.0	0.0	0.0	0.0	0.0	0.0	0.0	0.0	0.0	0.0	0.0	0.0	0.0	0.0	0.0	0.0
O43148;O43148-2	SEQ_KLDPEIVPEEK_MOD_KLDPEIVPEEK_CHARGE_2_	0.0	0.0	0.0	0.0	0.0	0.0	0.0	0.0	0.0	0.0	0.0	410.6472277071608	0.0	0.0	0.0	0.0	0.0	0.0	0.0	0.0
O43148;O43148-2	SEQ_MQALEPYPANESSK_MOD_M(Oxidation)QALEPYPANESSK_CHARGE_3_	0.0	0.0	0.0	0.0	0.0	0.0	0.0	0.0	0.0	0.0	0.0	0.0	0.0	0.0	0.0	0.0	0.0	0.0	0.0	0.0
O43148;O43148-2	SEQ_EFEDDLVK_MOD_EFEDDLVK_CHARGE_2_	0.0	2237.962350765084	0.0	1002.5061493193	0.0	0.0	0.0	3543.4326198291715	0.0	0.0	0.0	4224.940666626165	0.0	3620.4015268659623	0.0	0.0	0.0	2827.6372249099713	3165.3660103989932	0.0
O43148;O43148-2	SEQ_IALEDVPEK_MOD_IALEDVPEK_CHARGE_2_	0.0	0.0	0.0	1401.5701019189028	0.0	0.0	0.0	0.0	0.0	0.0	0.0	0.0	0.0	0.0	0.0	0.0	0.0	0.0	0.0	0.0
O43148;O43148-2	SEQ_EFEDDLVK_MOD_EFEDDLVK_CHARGE_3_	0.0	0.0	0.0	0.0	0.0	0.0	0.0	0.0	0.0	0.0	0.0	0.0	0.0	0.0	0.0	0.0	0.0	0.0	0.0	0.0
O43159	SEQ_ASFASASAEVGK_MOD_ASFASASAEVGK_CHARGE_3_	0.0	0.0	0.0	0.0	0.0	0.0	0.0	0.0	0.0	0.0	0.0	0.0	0.0	0.0	0.0	0.0	0.0	0.0	0.0	0.0
O43159	SEQ_TGPPLVGPK_MOD_TGPPLVGPK_CHARGE_2_	0.0	0.0	0.0	0.0	0.0	0.0	459.9465017958399	0.0	0.0	0.0	205.720822896237	0.0	485.44624990341936	0.0	0.0	359.76349977334013	0.0	0.0	0.0	588.0273697790708
O43159	SEQ_ASFASASAEVGK_MOD_ASFASASAEVGK_CHARGE_2_	0.0	0.0	0.0	0.0	0.0	0.0	0.0	0.0	0.0	0.0	0.0	0.0	0.0	0.0	0.0	0.0	0.0	0.0	0.0	0.0
O43159	SEQ_FQPPQVPDQAPAEAPTEK_MOD_FQPPQVPDQAPAEAPTEK_CHARGE_4_	2078.033244332697	0.0	0.0	0.0	0.0	0.0	841.6486370390918	0.0	0.0	0.0	0.0	0.0	0.0	0.0	0.0	1322.4877495895894	0.0	0.0	0.0	0.0
O43159	SEQ_QALVGSDSAEDEK_MOD_QALVGSDSAEDEK_CHARGE_2_	0.0	0.0	0.0	0.0	0.0	0.0	0.0	0.0	0.0	0.0	0.0	0.0	0.0	0.0	0.0	0.0	0.0	0.0	0.0	0.0
O43169	SEQ_GQEVETSVTYYR_MOD_GQEVETSVTYYR_CHARGE_3_	0.0	0.0	0.0	0.0	0.0	0.0	0.0	0.0	0.0	0.0	0.0	0.0	0.0	831.3784258837348	0.0	0.0	0.0	0.0	0.0	0.0
O43169	SEQ_QYYIGDIHPSDLKPESGSK_MOD_QYYIGDIHPSDLKPESGSK_CHARGE_4_	0.0	0.0	0.0	0.0	0.0	0.0	0.0	0.0	0.0	0.0	0.0	0.0	0.0	600.2055187410766	0.0	0.0	0.0	0.0	0.0	0.0
O43169	SEQ_GQEVETSVTYYR_MOD_GQEVETSVTYYR_CHARGE_2_	0.0	0.0	0.0	0.0	0.0	0.0	0.0	0.0	0.0	0.0	0.0	0.0	0.0	0.0	0.0	0.0	0.0	0.0	1525.3075672638288	1525.3075672638288
O43172;O43172-2	SEQ_EIPETTR_MOD_EIPETTR_CHARGE_2_	0.0	0.0	0.0	0.0	0.0	0.0	0.0	0.0	0.0	0.0	0.0	0.0	0.0	0.0	0.0	0.0	0.0	0.0	0.0	0.0
O43172;O43172-2	SEQ_APDDLVAPVVK_MOD_APDDLVAPVVK_CHARGE_2_	0.0	0.0	0.0	0.0	0.0	0.0	0.0	0.0	0.0	0.0	0.0	0.0	0.0	0.0	0.0	0.0	0.0	0.0	604.1182714308716	604.1182714308716
O43172;O43172-2	SEQ_QINVSTDDSEVK_MOD_QINVSTDDSEVK_CHARGE_2_	0.0	0.0	0.0	0.0	0.0	2270.7889418848295	0.0	0.0	0.0	4655.832292441815	0.0	0.0	0.0	3112.906628661049	0.0	0.0	3112.906628661049	0.0	0.0	0.0
O43172;O43172-2	SEQ_STVSLDPK_MOD_STVSLDPK_CHARGE_2_	0.0	1900.680351179215	0.0	1000.8427605834686	0.0	0.0	0.0	0.0	1645.0291086798459	1967.5868555767786	0.0	0.0	0.0	1439.8626843798465	0.0	1879.4297524069432	0.0	1396.800469176329	0.0	0.0
O43172;O43172-2	SEQ_GESGILGK_MOD_GESGILGK_CHARGE_2_	0.0	0.0	993.9682770967919	1083.1086595694965	861.376286871823	1534.7785648361305	0.0	0.0	0.0	1305.197926352035	1547.1709812640681	0.0	1591.450581106977	1035.4839422576094	0.0	1573.423524234651	0.0	0.0	1305.197926352035	0.0
O43172;O43172-2	SEQ_QAEVLAEFER_MOD_QAEVLAEFER_CHARGE_3_	0.0	0.0	0.0	0.0	0.0	0.0	0.0	0.0	0.0	0.0	0.0	0.0	0.0	0.0	0.0	0.0	0.0	0.0	0.0	0.0
O43175	SEQ_VTADVINAAEK_MOD_VTADVINAAEK_CHARGE_2_	8442.366090923018	8273.121599430187	9876.397103646792	7375.5789373239795	4758.261865068274	4766.7672311798115	9856.0630481358	10739.783483223593	7364.183341054218	1604.432020643416	0.0	8002.318075158033	8136.593298985794	9051.494991004145	5538.192531212731	9019.039366122663	4832.136615615914	8750.287847022935	12789.654714270928	5593.268625390565
O43175	SEQ_FMGTELNGK_MOD_FM(Oxidation)GTELNGK_CHARGE_2_	0.0	0.0	4622.157257333283	0.0	3338.7668987840043	3626.6130724178324	0.0	2103.7723932563545	3024.2586527639032	0.0	2170.744709592994	2557.7722003373206	0.0	3177.624062599164	0.0	2428.8326101764906	0.0	3636.778074088527	0.0	3270.4133584263213
O43175	SEQ_TLGILGLGR_MOD_TLGILGLGR_CHARGE_2_	0.0	4746.872365067025	0.0	3108.9255016002853	0.0	1895.433861005774	0.0	0.0	2817.470767353215	2905.3993301697774	0.0	4498.377188109633	0.0	0.0	0.0	0.0	0.0	0.0	3205.9498804960735	2319.688806595346
O43175	SEQ_VTADVINAAEK_MOD_VTADVINAAEK_CHARGE_3_	0.0	0.0	0.0	0.0	0.0	0.0	0.0	0.0	0.0	0.0	0.0	0.0	0.0	0.0	0.0	0.0	0.0	0.0	0.0	0.0
O43175	SEQ_GGIVDEGALLR_MOD_GGIVDEGALLR_CHARGE_3_	0.0	0.0	0.0	0.0	0.0	0.0	0.0	0.0	0.0	0.0	0.0	0.0	0.0	0.0	0.0	0.0	0.0	0.0	0.0	0.0
O43175	SEQ_QADVNLVNAK_MOD_QADVNLVNAK_CHARGE_3_	0.0	0.0	0.0	0.0	179.4476815072772	179.4476815072772	0.0	0.0	0.0	0.0	0.0	0.0	0.0	0.0	0.0	0.0	0.0	0.0	0.0	0.0
O43175	SEQ_SLTGVVNAQALTSAFSPHTK_MOD_SLTGVVNAQALTSAFSPHTK_CHARGE_3_	0.0	0.0	355.6250323321532	0.0	0.0	0.0	429.9167834589629	0.0	0.0	0.0	124.79459488085291	355.6250323321532	0.0	0.0	0.0	0.0	0.0	0.0	0.0	0.0
O43175	SEQ_QADVNLVNAK_MOD_QADVNLVNAK_CHARGE_2_	6942.94422687223	3391.700662394569	7547.898535678749	5214.458223028817	8914.552818122265	8658.322550984234	6151.874687532217	8482.540060893221	10291.414039224059	6365.089542162441	4146.686939054178	4271.119541690004	4479.808428501382	6611.421073790883	9560.584127288332	11855.176485989714	6021.351879800358	6814.0641192390885	6488.694946120109	8430.283061706827
O43175	SEQ_GGIVDEGALLR_MOD_GGIVDEGALLR_CHARGE_2_	4071.0290282397614	5886.208607957034	0.0	1593.8501679887177	1147.7502232933243	0.0	0.0	3196.4302147055237	4798.159713690356	0.0	0.0	3832.8567701823226	0.0	1969.2637602049028	3009.425652301648	3898.0739690092546	0.0	6824.230118939934	0.0	2783.794488178766
O43175	SEQ_ILQDGGLQVVEK_MOD_ILQDGGLQVVEK_CHARGE_3_	0.0	6.5547950991361335	9.253652217711608	0.0	0.0	14.900528399246673	0.0	0.0	0.0	0.0	0.0	0.0	0.0	0.0	10.55474187142882	0.0	0.0	0.0	0.0	0.0
O43175	SEQ_MQSFGMK_MOD_M(Oxidation)QSFGMK_CHARGE_2_	0.0	0.0	0.0	0.0	0.0	0.0	0.0	0.0	0.0	0.0	0.0	0.0	0.0	0.0	0.0	0.0	0.0	0.0	0.0	0.0
O43175	SEQ_QIPQATASMK_MOD_QIPQATASMK_CHARGE_2_	0.0	0.0	1609.958685595658	0.0	0.0	0.0	0.0	0.0	0.0	0.0	1041.21951400322	0.0	0.0	0.0	1483.6858822426802	1545.5332325162933	0.0	0.0	2081.638977354747	0.0
O43175	SEQ_ILQDGGLQVVEK_MOD_ILQDGGLQVVEK_CHARGE_2_	5200.727411424995	4125.75869226309	5335.610372296691	5551.555037774696	3473.7497977785574	0.0	4080.138122813919	0.0	2738.278693134657	3567.5080970129397	0.0	5066.53326378051	3689.864207236988	0.0	2593.2597429225616	3434.334555874979	0.0	3880.09737248361	7172.552095536158	3781.776670441276
O43175	SEQ_QIPQATASMK_MOD_QIPQATASM(Oxidation)K_CHARGE_2_	2680.7522411257664	2929.4930779274487	2809.3877624818233	3484.6371564930178	3409.8858839634477	4109.93021342694	4609.306438355603	4374.473747429935	4874.3342184599005	5724.463327806527	0.0	3139.443961976575	3018.1463253042157	3030.9321342756803	5448.2874653585195	3336.7381507677733	6086.997644227063	2795.18917334494	2673.2660250379863	5055.1201897158835
O43175	SEQ_GTIQVITQGTSLK_MOD_GTIQVITQGTSLK_CHARGE_2_	1952.9816466907682	1899.922503440393	1970.8102673352105	1641.4121484687005	1446.60481837076	1782.8409534510206	2719.08296886761	1526.5742779678496	2590.366540465207	1694.849169091896	1225.8877062152765	1821.1826678222199	856.6964108021473	750.7959448688628	2084.721914158354	2005.8143759046131	1379.3047982560643	0.0	1627.5226501426648	1880.4769019878715
O43175	SEQ_AGTGVDNVDLEAATR_MOD_AGTGVDNVDLEAATR_CHARGE_2_	0.0	0.0	0.0	0.0	0.0	0.0	4022.5781883476247	0.0	7178.926256060518	0.0	0.0	1959.2848898100447	0.0	5803.890279701336	4692.22571416921	7196.619697908235	0.0	0.0	10253.288661238419	0.0
O43175	SEQ_QIPQATASMK_MOD_QIPQATASMK_CHARGE_3_	0.0	0.0	0.0	0.0	0.0	0.0	0.0	0.0	0.0	0.0	0.0	0.0	0.0	0.0	0.0	0.0	0.0	0.0	0.0	0.0
O43181	SEQ_EDAVSFAEK_MOD_EDAVSFAEK_CHARGE_2_	1415.7803886681543	0.0	0.0	1257.4982017337827	1117.1491867783404	0.0	0.0	0.0	0.0	0.0	0.0	0.0	0.0	1764.5149745910007	0.0	0.0	0.0	1257.6318657927484	0.0	0.0
O43237;O43237-2	SEQ_DAVFIPAGWDNEK_MOD_DAVFIPAGWDNEK_CHARGE_2_	0.0	0.0	0.0	0.0	0.0	0.0	0.0	0.0	0.0	0.0	0.0	0.0	0.0	0.0	0.0	0.0	0.0	0.0	0.0	0.0
O43237;O43237-2	SEQ_NILVFGEDGSGK_MOD_NILVFGEDGSGK_CHARGE_2_	0.0	0.0	1200.0385217232551	0.0	1520.574849712892	0.0	0.0	0.0	0.0	0.0	0.0	1350.8324821453702	0.0	0.0	0.0	0.0	0.0	2251.0898843441973	0.0	680.9012064875927
O43237;O43237-2	SEQ_DAVFIPAGWDNEK_MOD_DAVFIPAGWDNEK_CHARGE_3_	0.0	0.0	0.0	0.0	0.0	0.0	0.0	0.0	0.0	0.0	0.0	0.0	0.0	0.0	0.0	0.0	0.0	0.0	0.0	0.0
O43237;O43237-2	SEQ_GGPASVPSSSPGTSVK_MOD_GGPASVPSSSPGTSVK_CHARGE_2_	373.4619434785882	0.0	319.2299586605142	0.0	0.0	0.0	658.2304997121363	436.5763980096176	563.8367729210587	0.0	0.0	0.0	0.0	430.17455314112897	0.0	0.0	0.0	0.0	430.17455314112897	196.142183833337
O43237;O43237-2	SEQ_NLDLLYK_MOD_NLDLLYK_CHARGE_2_	0.0	0.0	0.0	0.0	0.0	0.0	0.0	0.0	0.0	0.0	0.0	0.0	0.0	0.0	0.0	0.0	0.0	0.0	0.0	0.0
O43237;O43237-2	SEQ_TGSPGSPGAGGVQSTAK_MOD_TGSPGSPGAGGVQSTAK_CHARGE_2_	654.821045348833	0.0	0.0	0.0	0.0	0.0	0.0	0.0	0.0	0.0	0.0	0.0	0.0	0.0	0.0	654.821045348833	0.0	0.0	0.0	0.0
O43237;O43237-2	SEQ_TGSPGSPGAGGVQSTAK_MOD_TGSPGSPGAGGVQSTAK_CHARGE_3_	0.0	0.0	0.0	0.0	0.0	0.0	0.0	0.0	0.0	0.0	0.0	0.0	0.0	0.0	0.0	0.0	0.0	0.0	0.0	0.0
O43242	SEQ_VYEFLDK_MOD_VYEFLDK_CHARGE_2_	1565.6658713461666	2459.8281801270055	4283.97028447197	1984.6671607423202	2162.9460333040834	2466.6321629816334	1578.7669301899616	2402.914308866499	4964.718309513175	1476.9759646965465	0.0	1957.1098136885025	3085.2369124376505	2353.394106285554	2140.4203531568455	2162.9460333040834	3149.515543954101	0.0	1916.469666079767	2127.6760089340924
O43242	SEQ_ELDTVTLEDIK_MOD_ELDTVTLEDIK_CHARGE_3_	0.0	0.0	0.0	0.0	0.0	0.0	0.0	0.0	0.0	0.0	0.0	0.0	0.0	0.0	0.0	0.0	0.0	0.0	0.0	0.0
O43242	SEQ_ELDTVTLEDIK_MOD_ELDTVTLEDIK_CHARGE_2_	0.0	0.0	0.0	0.0	0.0	0.0	0.0	0.0	0.0	0.0	0.0	0.0	0.0	0.0	0.0	0.0	0.0	0.0	0.0	0.0
O43242	SEQ_VYEFLDK_MOD_VYEFLDK_CHARGE_3_	0.0	0.0	0.0	0.0	0.0	0.0	0.0	0.0	0.0	0.0	0.0	0.0	0.0	0.0	0.0	0.0	0.0	0.0	0.0	0.0
O43242	SEQ_EMIDIYSTR_MOD_EMIDIYSTR_CHARGE_2_	0.0	0.0	0.0	0.0	0.0	0.0	0.0	0.0	0.0	0.0	0.0	0.0	0.0	0.0	0.0	2655.0874806930665	0.0	0.0	0.0	0.0
O43242	SEQ_EREQQDLEFAK_MOD_EREQQDLEFAK_CHARGE_3_	0.0	0.0	786.1602848140352	752.6627290378448	0.0	0.0	0.0	786.1602848140352	0.0	0.0	0.0	0.0	1385.2481538996115	0.0	733.6445853933494	0.0	0.0	0.0	0.0	915.7717034667263
O43242	SEQ_FNQVLDQFGEK_MOD_FNQVLDQFGEK_CHARGE_2_	0.0	0.0	0.0	0.0	0.0	0.0	0.0	2982.699071695417	0.0	0.0	0.0	5006.842342724222	0.0	0.0	0.0	0.0	0.0	0.0	0.0	0.0
O43242	SEQ_EQQDLEFAK_MOD_EQQDLEFAK_CHARGE_3_	0.0	0.0	0.0	0.0	0.0	0.0	0.0	0.0	0.0	0.0	0.0	0.0	0.0	0.0	0.0	0.0	0.0	0.0	0.0	0.0
O43242	SEQ_EQQDLEFAK_MOD_EQQDLEFAK_CHARGE_2_	4309.529850650648	5169.4640864940775	5565.018402942769	3548.59978729643	0.0	0.0	4580.595560967461	3926.6910018053195	0.0	6879.924832892084	0.0	4729.69416873148	0.0	3252.70209912576	0.0	4839.617479208889	3823.2509693269008	0.0	3464.8803654295693	3582.5422570983
O43242	SEQ_NYLHYSLYDQAEK_MOD_NYLHYSLYDQAEK_CHARGE_3_	0.0	0.0	0.0	0.0	0.0	0.0	0.0	0.0	0.0	357.8979119838497	0.0	0.0	0.0	0.0	0.0	0.0	0.0	0.0	0.0	0.0
O43242	SEQ_DGVIEASINHEK_MOD_DGVIEASINHEK_CHARGE_3_	782.68542460435	0.0	0.0	696.8363838670973	0.0	0.0	0.0	830.548606587241	0.0	0.0	0.0	0.0	0.0	782.68542460435	0.0	0.0	0.0	0.0	0.0	0.0
O43242	SEQ_EEAATGGGSTGEADGK_MOD_EEAATGGGSTGEADGK_CHARGE_2_	0.0	0.0	0.0	0.0	0.0	0.0	0.0	0.0	0.0	0.0	0.0	0.0	0.0	0.0	0.0	0.0	0.0	0.0	0.0	0.0
O43242	SEQ_ISLADIAQK_MOD_ISLADIAQK_CHARGE_2_	0.0	0.0	726.6415196519516	1357.213896277838	0.0	0.0	0.0	0.0	650.8517764817902	0.0	0.0	417.19460709921447	0.0	434.44329255401965	0.0	975.0594432225695	0.0	0.0	467.27597482631955	0.0
O43242	SEQ_AIQLEYSEAR_MOD_AIQLEYSEAR_CHARGE_2_	0.0	0.0	0.0	0.0	0.0	0.0	0.0	0.0	0.0	0.0	0.0	0.0	0.0	0.0	0.0	0.0	0.0	0.0	0.0	0.0
O43242	SEQ_ALDLVAAK_MOD_ALDLVAAK_CHARGE_2_	0.0	1883.4871164529272	2418.917033458298	1627.9635741135935	2010.3753672242344	1823.1898328024477	1529.4710528507833	1705.027621423277	2815.1167909150745	1203.1916324829433	1036.450042662617	1211.781213721861	1365.0113551337877	1029.5976465607407	1426.719296591773	936.4120046350766	1666.0500774390428	2727.982893747304	2001.3354060486395	1884.7714601395899
O43242	SEQ_EMIDIYSTR_MOD_EM(Oxidation)IDIYSTR_CHARGE_2_	0.0	0.0	0.0	0.0	0.0	0.0	0.0	0.0	0.0	0.0	0.0	14210.837875946832	0.0	0.0	0.0	8429.875049025659	0.0	0.0	0.0	27713.739279328347
O43242	SEQ_NYLHYSLYDQAEK_MOD_NYLHYSLYDQAEK_CHARGE_4_	0.0	0.0	0.0	0.0	0.0	0.0	0.0	0.0	0.0	0.0	0.0	0.0	0.0	0.0	0.0	0.0	0.0	0.0	0.0	0.0
O43242	SEQ_AVQGFFTSNNATR_MOD_AVQGFFTSNNATR_CHARGE_2_	0.0	0.0	0.0	0.0	0.0	0.0	0.0	0.0	0.0	0.0	0.0	0.0	0.0	0.0	1969.8055507713536	0.0	1403.3401015014217	1662.6205585032128	0.0	0.0
O43242	SEQ_EPQLAFHQR_MOD_EPQLAFHQR_CHARGE_3_	0.0	0.0	0.0	0.0	0.0	0.0	0.0	0.0	0.0	0.0	0.0	0.0	0.0	0.0	0.0	0.0	0.0	0.0	0.0	0.0
O43242	SEQ_DGVIEASINHEK_MOD_DGVIEASINHEK_CHARGE_4_	0.0	0.0	103.85887396228736	0.0	0.0	0.0	0.0	0.0	0.0	103.85887396228736	0.0	0.0	0.0	0.0	0.0	0.0	0.0	0.0	0.0	0.0
O43242	SEQ_NYLHYSLYDQAEK_MOD_NYLHYSLYDQAEK_CHARGE_2_	0.0	0.0	0.0	0.0	0.0	0.0	0.0	0.0	0.0	0.0	0.0	0.0	0.0	0.0	0.0	0.0	0.0	0.0	0.0	0.0
O43251;O43251-10;O43251-2;O43251-5;O43251-6;O43251-8	SEQ_YAQPATATAATAAAAAAAAYSDGYGR_MOD_YAQPATATAATAAAAAAAAYSDGYGR_CHARGE_3_	0.0	0.0	0.0	0.0	0.0	0.0	0.0	0.0	0.0	0.0	0.0	0.0	0.0	0.0	0.0	0.0	0.0	0.0	0.0	0.0
O43251;O43251-10;O43251-2;O43251-5;O43251-6;O43251-8	SEQ_GFGFVTFENSADADR_MOD_GFGFVTFENSADADR_CHARGE_2_	0.0	0.0	0.0	0.0	0.0	0.0	0.0	0.0	0.0	0.0	0.0	0.0	0.0	0.0	0.0	0.0	0.0	0.0	0.0	0.0
O43252	SEQ_ELYVPENK_MOD_ELYVPENK_CHARGE_3_	0.0	0.0	0.0	22.77590420342712	0.0	0.0	0.0	34.64137844041567	0.0	0.0	0.0	0.0	0.0	63.3709312336378	0.0	0.0	0.0	0.0	0.0	0.0
O43252	SEQ_ELYVPENK_MOD_ELYVPENK_CHARGE_2_	0.0	0.0	1695.3316020293823	0.0	0.0	0.0	0.0	0.0	0.0	1550.6545389971454	852.5975181717308	0.0	1550.6545389971454	0.0	0.0	0.0	0.0	0.0	0.0	0.0
O43264	SEQ_YQEEVPVYVPK_MOD_YQEEVPVYVPK_CHARGE_3_	0.0	0.0	0.0	0.0	0.0	0.0	0.0	0.0	0.0	0.0	0.0	0.0	0.0	0.0	0.0	0.0	0.0	0.0	0.0	0.0
O43283;O43283-4	SEQ_AEEVAIK_MOD_AEEVAIK_CHARGE_2_	0.0	0.0	7957.515004260049	7925.7511155342945	0.0	0.0	0.0	0.0	5720.198183345491	8724.490540749777	8127.022014537409	8127.022014537409	0.0	0.0	9972.529076389801	9659.333261317086	11068.508758335254	6856.047180752183	0.0	0.0
O43290	SEQ_LASEYLTPEEMVTFK_MOD_LASEYLTPEEM(Oxidation)VTFK_CHARGE_3_	0.0	0.0	0.0	0.0	0.0	0.0	0.0	0.0	0.0	0.0	0.0	0.0	0.0	0.0	0.0	0.0	0.0	0.0	0.0	0.0
O43290	SEQ_LASEYLTPEEMVTFK_MOD_LASEYLTPEEM(Oxidation)VTFK_CHARGE_2_	0.0	2986.634695205941	0.0	0.0	0.0	0.0	0.0	0.0	0.0	0.0	0.0	0.0	0.0	0.0	0.0	0.0	0.0	0.0	0.0	0.0
O43290	SEQ_DDGYEAAASSK_MOD_DDGYEAAASSK_CHARGE_2_	0.0	0.0	0.0	0.0	0.0	0.0	0.0	577.4325507589728	0.0	1713.2977486269397	0.0	0.0	0.0	0.0	994.6425936984898	0.0	0.0	0.0	0.0	0.0
O43290	SEQ_TPYIVLSGSGK_MOD_TPYIVLSGSGK_CHARGE_2_	0.0	0.0	0.0	0.0	0.0	0.0	0.0	0.0	0.0	0.0	0.0	0.0	0.0	367.90609598855093	0.0	0.0	0.0	0.0	0.0	0.0
O43290	SEQ_DDGYEAAASSK_MOD_DDGYEAAASSK_CHARGE_3_	0.0	0.0	0.0	0.0	0.0	0.0	0.0	0.0	0.0	0.0	0.0	0.0	0.0	0.0	0.0	0.0	0.0	0.0	0.0	0.0
O43290	SEQ_LEQGGTADGLR_MOD_LEQGGTADGLR_CHARGE_2_	0.0	0.0	0.0	0.0	0.0	0.0	0.0	0.0	0.0	0.0	0.0	0.0	0.0	0.0	0.0	0.0	0.0	0.0	0.0	0.0
O43290	SEQ_QLQQLQQLR_MOD_QLQQLQQLR_CHARGE_2_	0.0	0.0	0.0	1083.4121432874372	0.0	0.0	0.0	0.0	0.0	0.0	0.0	0.0	0.0	0.0	0.0	0.0	1643.9492650419652	0.0	714.0012755762957	0.0
O43290	SEQ_LQAQSLSTVGPR_MOD_LQAQSLSTVGPR_CHARGE_3_	0.0	0.0	0.0	0.0	0.0	0.0	0.0	0.0	0.0	0.0	0.0	0.0	0.0	0.0	0.0	0.0	0.0	0.0	0.0	0.0
O43290	SEQ_GLLETTVQK_MOD_GLLETTVQK_CHARGE_2_	395.87581630040864	303.4570081199224	343.96031372671155	273.6642082008334	0.0	0.0	0.0	251.3092954707536	0.0	696.1919469984429	204.36104206941974	353.379890094716	0.0	401.7882567174219	0.0	711.9464141964763	0.0	385.32348271151	434.12207821437204	0.0
O43290	SEQ_IEYVDETGR_MOD_IEYVDETGR_CHARGE_2_	0.0	0.0	0.0	0.0	0.0	25535.01697400464	0.0	0.0	0.0	0.0	0.0	0.0	0.0	15763.666863391758	0.0	0.0	0.0	0.0	0.0	0.0
O43290	SEQ_GFTQDFK_MOD_GFTQDFK_CHARGE_2_	0.0	1332.8891625671242	0.0	0.0	1332.8891625671242	0.0	0.0	0.0	0.0	0.0	0.0	0.0	0.0	0.0	0.0	0.0	0.0	0.0	0.0	0.0
O43290	SEQ_TPYIVLSGSGK_MOD_TPYIVLSGSGK_CHARGE_3_	0.0	0.0	0.0	0.0	153.84543483790213	0.0	0.0	0.0	0.0	0.0	0.0	0.0	0.0	153.84543483790213	0.0	0.0	0.0	0.0	0.0	0.0
O43290	SEQ_TLGEIPTYGLAGNR_MOD_TLGEIPTYGLAGNR_CHARGE_2_	0.0	0.0	0.0	0.0	0.0	0.0	0.0	0.0	0.0	0.0	0.0	0.0	0.0	0.0	0.0	0.0	0.0	0.0	0.0	0.0
O43290	SEQ_GFTQDFK_MOD_GFTQDFK_CHARGE_3_	0.0	0.0	0.0	0.0	0.0	0.0	0.0	0.0	0.0	0.0	0.0	0.0	0.0	0.0	0.0	0.0	0.0	0.0	0.0	0.0
O43290	SEQ_QQQDFSASSTTILDEEPIVNR_MOD_QQQDFSASSTTILDEEPIVNR_CHARGE_4_	0.0	0.0	0.0	0.0	0.0	0.0	0.0	0.0	0.0	0.0	0.0	0.0	0.0	0.0	0.0	0.0	0.0	1061.031238174364	0.0	0.0
O43290	SEQ_LQAQSLSTVGPR_MOD_LQAQSLSTVGPR_CHARGE_2_	0.0	0.0	0.0	0.0	0.0	0.0	0.0	0.0	0.0	0.0	0.0	0.0	0.0	0.0	0.0	0.0	0.0	0.0	0.0	0.0
O43292;O43292-2	SEQ_GLLSDPVR_MOD_GLLSDPVR_CHARGE_2_	0.0	0.0	0.0	0.0	0.0	968.7739624178024	0.0	0.0	0.0	0.0	0.0	0.0	0.0	0.0	0.0	0.0	0.0	0.0	0.0	0.0
O43293	SEQ_GALLGTSGLK_MOD_GALLGTSGLK_CHARGE_3_	0.0	0.0	0.0	0.0	0.0	149.95389492806498	0.0	0.0	0.0	0.0	0.0	0.0	0.0	0.0	0.0	0.0	0.0	0.0	0.0	0.0
O43293	SEQ_GALLGTSGLK_MOD_GALLGTSGLK_CHARGE_2_	173.00161650935797	0.0	0.0	173.00161650935797	0.0	0.0	0.0	0.0	0.0	0.0	0.0	0.0	0.0	0.0	0.0	0.0	0.0	0.0	0.0	0.0
O43324	SEQ_DLNSYLEDK_MOD_DLNSYLEDK_CHARGE_2_	0.0	1367.0970405721182	1963.8145080215047	0.0	0.0	0.0	0.0	0.0	0.0	0.0	0.0	0.0	0.0	1590.3115343730499	0.0	0.0	0.0	2541.33260060527	0.0	2425.038955298858
O43324	SEQ_DLNSYLEDK_MOD_DLNSYLEDK_CHARGE_3_	0.0	0.0	0.0	0.0	0.0	0.0	0.0	0.0	0.0	0.0	0.0	0.0	0.0	0.0	0.0	0.0	0.0	1053.839320545962	0.0	611.6554183875638
O43324	SEQ_EYLLGSTAEEK_MOD_EYLLGSTAEEK_CHARGE_2_	0.0	0.0	1885.4716156857983	0.0	0.0	1029.7511131949984	879.4180022110208	0.0	0.0	0.0	2136.732126980686	0.0	0.0	3402.756911987364	0.0	0.0	2009.4063972371039	0.0	3089.1303446967395	2009.4063972371039
O43324	SEQ_EYLLGSTAEEK_MOD_EYLLGSTAEEK_CHARGE_3_	0.0	0.0	0.0	0.0	0.0	0.0	0.0	0.0	0.0	0.0	0.0	0.0	0.0	0.0	0.0	0.0	0.0	0.0	0.0	0.0
O43324	SEQ_NDIHTLLK_MOD_NDIHTLLK_CHARGE_2_	0.0	0.0	0.0	649.8163953880223	0.0	0.0	0.0	364.28597463301713	0.0	370.90839259415367	0.0	0.0	0.0	0.0	0.0	0.0	0.0	947.1638846965258	0.0	0.0
O43390	SEQ_ENILEEFSK_MOD_ENILEEFSK_CHARGE_2_	1892.0287016259497	0.0	0.0	0.0	2145.69647520665	0.0	0.0	0.0	2287.8514887493693	0.0	1759.9168201951188	0.0	0.0	0.0	1782.6107255232448	0.0	0.0	2014.8745162090418	2390.366971081275	0.0
O43390	SEQ_ESDLSHVQNK_MOD_ESDLSHVQNK_CHARGE_3_	0.0	0.0	0.0	0.0	0.0	3393.568089488392	1561.7568558270234	1944.5256794283177	0.0	6398.6169408326705	0.0	3098.9895761774214	0.0	2166.3150135987353	0.0	0.0	0.0	2528.5574254220296	4307.896683282694	2593.8171059870883
O43390	SEQ_VTEGLVDVILYHQPDDK_MOD_VTEGLVDVILYHQPDDK_CHARGE_4_	0.0	0.0	0.0	0.0	0.0	0.0	0.0	0.0	0.0	0.0	0.0	0.0	0.0	0.0	0.0	0.0	0.0	0.0	0.0	0.0
O43390	SEQ_AGPIWDLR_MOD_AGPIWDLR_CHARGE_2_	0.0	0.0	0.0	0.0	0.0	0.0	0.0	0.0	0.0	0.0	0.0	0.0	0.0	0.0	0.0	0.0	0.0	0.0	0.0	0.0
O43390	SEQ_TLIEAGLPQK_MOD_TLIEAGLPQK_CHARGE_2_	0.0	845.999078482709	554.7637420217949	762.6684698943935	0.0	0.0	612.5272640678127	0.0	1809.0000517127917	1203.1115542899713	0.0	0.0	0.0	0.0	1069.9472191988998	1425.521391555204	0.0	1226.2385966115246	1029.5257792314792	880.9850809950116
O43390	SEQ_EAAQEAVK_MOD_EAAQEAVK_CHARGE_2_	0.0	0.0	0.0	0.0	0.0	0.0	0.0	0.0	0.0	0.0	0.0	0.0	0.0	0.0	0.0	0.0	0.0	0.0	0.0	0.0
O43390	SEQ_EEEEPMDTSSVTHTEHYK_MOD_EEEEPMDTSSVTHTEHYK_CHARGE_4_	0.0	0.0	0.0	0.0	0.0	0.0	0.0	0.0	0.0	0.0	0.0	0.0	0.0	0.0	0.0	0.0	0.0	0.0	0.0	0.0
O43390	SEQ_ENILEEFSK_MOD_ENILEEFSK_CHARGE_3_	0.0	0.0	0.0	0.0	0.0	0.0	0.0	0.0	0.0	0.0	0.0	0.0	0.0	0.0	0.0	0.0	0.0	0.0	0.0	0.0
O43390	SEQ_TGYTLDVTTGQR_MOD_TGYTLDVTTGQR_CHARGE_3_	0.0	0.0	0.0	0.0	0.0	0.0	0.0	0.0	892.232369282555	863.928824508451	0.0	0.0	0.0	921.4631786924194	0.0	0.0	0.0	0.0	0.0	0.0
O43390	SEQ_TGYTLDVTTGQR_MOD_TGYTLDVTTGQR_CHARGE_2_	0.0	0.0	0.0	0.0	0.0	0.0	0.0	0.0	0.0	0.0	0.0	0.0	0.0	0.0	0.0	0.0	0.0	0.0	0.0	0.0
O43390	SEQ_STAYEDYYYHPPPR_MOD_STAYEDYYYHPPPR_CHARGE_3_	0.0	0.0	0.0	0.0	0.0	0.0	0.0	0.0	0.0	0.0	0.0	0.0	0.0	0.0	0.0	0.0	0.0	0.0	0.0	0.0
O43390	SEQ_ADGYNQPDSK_MOD_ADGYNQPDSK_CHARGE_2_	1795.674703190123	3126.461916891766	1943.7192629660715	0.0	0.0	0.0	0.0	0.0	2411.6932087690875	0.0	0.0	2194.6284716488594	0.0	0.0	2743.7927691219647	0.0	0.0	2411.6932087690875	4621.073452915968	0.0
O43390	SEQ_LFVGSIPK_MOD_LFVGSIPK_CHARGE_2_	3536.787993495457	4114.996771048494	3856.7425670322805	3844.8871327494776	7109.08824343856	3654.2423595850687	5769.320272318092	3067.986334068673	1563.1541619735312	6228.985670388472	2462.5858445678264	5143.468082816374	2911.911144774958	5079.965597161626	5031.119134465326	4037.230791603371	4307.570801700952	4643.902313289654	4379.680546695003	2938.2634537623726
O43395	SEQ_VLGTEAVQDPTK_MOD_VLGTEAVQDPTK_CHARGE_3_	0.0	0.0	0.0	0.0	0.0	0.0	0.0	0.0	0.0	0.0	0.0	0.0	0.0	0.0	0.0	0.0	0.0	0.0	0.0	0.0
O43395	SEQ_VLGTEAVQDPTK_MOD_VLGTEAVQDPTK_CHARGE_2_	1040.2612602500965	0.0	1279.6138472765258	0.0	0.0	0.0	1276.269468933427	0.0	813.9355561855426	0.0	0.0	0.0	0.0	1170.9168473171133	1246.6462962407713	0.0	787.4731202210055	0.0	1436.331761449016	1327.2735732616347
O43395	SEQ_LFEAVEEGR_MOD_LFEAVEEGR_CHARGE_2_	0.0	0.0	0.0	0.0	0.0	0.0	0.0	0.0	0.0	0.0	0.0	0.0	0.0	0.0	0.0	0.0	34612.15052467031	0.0	0.0	34612.15052467031
O43395	SEQ_EVFGDDSEISK_MOD_EVFGDDSEISK_CHARGE_3_	0.0	0.0	0.0	0.0	0.0	0.0	0.0	0.0	0.0	0.0	0.0	0.0	0.0	0.0	0.0	0.0	0.0	0.0	0.0	0.0
O43395	SEQ_IQAQLALK_MOD_IQAQLALK_CHARGE_2_	0.0	0.0	0.0	0.0	0.0	100.0391726552098	0.0	616.7970543039843	0.0	493.1759078429721	0.0	0.0	0.0	0.0	0.0	359.59518316339984	0.0	518.589119085663	493.1759078429721	0.0
O43395	SEQ_EVFGDDSEISK_MOD_EVFGDDSEISK_CHARGE_2_	0.0	0.0	0.0	0.0	0.0	0.0	1974.360939322186	0.0	0.0	0.0	0.0	1990.1972248908974	0.0	1958.6506653554814	0.0	0.0	0.0	0.0	0.0	0.0
O43395	SEQ_LQAEISQAAR_MOD_LQAEISQAAR_CHARGE_2_	0.0	837.314483405139	0.0	0.0	0.0	0.0	0.0	0.0	0.0	0.0	0.0	0.0	0.0	0.0	0.0	0.0	0.0	0.0	0.0	0.0
O43395	SEQ_PFLDDSTLR_MOD_PFLDDSTLR_CHARGE_3_	0.0	0.0	0.0	0.0	0.0	0.0	0.0	0.0	0.0	0.0	0.0	0.0	0.0	0.0	0.0	0.0	0.0	0.0	0.0	43.00213728957739
O43395	SEQ_EIELTHR_MOD_EIELTHR_CHARGE_2_	0.0	0.0	0.0	0.0	0.0	0.0	0.0	0.0	0.0	0.0	0.0	0.0	0.0	0.0	0.0	0.0	0.0	0.0	0.0	0.0
O43395	SEQ_EVFGDDSEISK_MOD_EVFGDDSEISK_CHARGE_4_	0.0	0.0	0.0	0.0	0.0	0.0	0.0	0.0	0.0	1.5508665219683913	0.0	0.0	0.0	0.0	0.0	0.0	0.0	0.0	0.0	0.0
O43395	SEQ_PFLDDSTLR_MOD_PFLDDSTLR_CHARGE_2_	0.0	0.0	0.0	0.0	0.0	0.0	0.0	0.0	0.0	0.0	0.0	0.0	0.0	0.0	0.0	0.0	0.0	0.0	0.0	0.0
O43396	SEQ_FQGPDNGQGPK_MOD_FQGPDNGQGPK_CHARGE_3_	0.0	0.0	0.0	0.0	0.0	0.0	0.0	0.0	0.0	0.0	0.0	0.0	0.0	0.0	0.0	0.0	0.0	0.0	0.0	0.0
O43396	SEQ_IAPAFSSMSNK_MOD_IAPAFSSM(Oxidation)SNK_CHARGE_2_	7843.131470113524	7171.935110555946	0.0	0.0	0.0	0.0	0.0	0.0	0.0	0.0	0.0	7843.131470113524	0.0	0.0	0.0	0.0	0.0	9194.880606947081	0.0	0.0
O43396	SEQ_SEPTQALELTEDDIK_MOD_SEPTQALELTEDDIK_CHARGE_2_	0.0	0.0	0.0	0.0	1276.8500209717433	0.0	0.0	0.0	0.0	0.0	0.0	1276.8500209717433	0.0	0.0	0.0	0.0	0.0	0.0	0.0	0.0
O43396	SEQ_SMDFEEAER_MOD_SMDFEEAER_CHARGE_2_	0.0	0.0	0.0	0.0	0.0	0.0	0.0	0.0	0.0	0.0	0.0	0.0	0.0	0.0	0.0	7086.1698364477925	0.0	0.0	0.0	0.0
O43396	SEQ_IAPAFSSMSNK_MOD_IAPAFSSMSNK_CHARGE_3_	0.0	0.0	0.0	0.0	0.0	0.0	0.0	0.0	0.0	0.0	0.0	0.0	0.0	0.0	0.0	0.0	0.0	0.0	0.0	0.0
O43396	SEQ_IAPAFSSMSNK_MOD_IAPAFSSMSNK_CHARGE_2_	0.0	0.0	4283.460324138915	0.0	0.0	0.0	0.0	0.0	0.0	0.0	0.0	0.0	0.0	4283.460324138915	0.0	0.0	0.0	0.0	0.0	0.0
O43396	SEQ_QHLENDPGSNEDTDIPK_MOD_QHLENDPGSNEDTDIPK_CHARGE_3_	0.0	0.0	0.0	0.0	0.0	0.0	0.0	0.0	0.0	0.0	0.0	0.0	0.0	0.0	0.0	0.0	0.0	0.0	0.0	0.0
O43396	SEQ_FQGPDNGQGPK_MOD_FQGPDNGQGPK_CHARGE_2_	1747.803034600393	0.0	0.0	0.0	0.0	0.0	1758.3290896710505	0.0	0.0	1753.0581618284114	0.0	0.0	0.0	0.0	0.0	0.0	0.0	0.0	0.0	0.0
O43399;O43399-5;O43399-7	SEQ_ENGSDNLPSSAGSGDK_MOD_ENGSDNLPSSAGSGDK_CHARGE_3_	0.0	0.0	0.0	0.0	0.0	0.0	0.0	0.0	0.0	764.701679468419	0.0	0.0	0.0	0.0	0.0	0.0	0.0	1490.1185720282501	0.0	928.1978412014944
O43399;O43399-5;O43399-7	SEQ_VVGDRENGSDNLPSSAGSGDK_MOD_VVGDRENGSDNLPSSAGSGDK_CHARGE_3_	0.0	0.0	0.0	300.84818004613595	0.0	0.0	0.0	0.0	0.0	0.0	0.0	0.0	0.0	0.0	0.0	0.0	0.0	0.0	0.0	0.0
O43399;O43399-5;O43399-7	SEQ_ENGSDNLPSSAGSGDK_MOD_ENGSDNLPSSAGSGDK_CHARGE_2_	0.0	0.0	0.0	0.0	0.0	1772.9720276788062	0.0	0.0	0.0	0.0	0.0	0.0	0.0	0.0	0.0	0.0	0.0	0.0	0.0	0.0
O43399;O43399-5;O43399-7	SEQ_VVGDRENGSDNLPSSAGSGDK_MOD_VVGDRENGSDNLPSSAGSGDK_CHARGE_4_	0.0	0.0	0.0	0.0	0.0	6024.881974698141	0.0	0.0	0.0	0.0	0.0	0.0	0.0	0.0	0.0	0.0	0.0	0.0	0.0	0.0
O43399;O43399-5;O43399-7	SEQ_SWHDVQVSSAYVK_MOD_SWHDVQVSSAYVK_CHARGE_3_	0.0	0.0	0.0	0.0	0.0	0.0	0.0	0.0	0.0	0.0	0.0	0.0	0.0	0.0	0.0	0.0	0.0	0.0	0.0	0.0
O43399;O43399-5;O43399-7	SEQ_SWHDVQVSSAYVK_MOD_SWHDVQVSSAYVK_CHARGE_4_	0.0	0.0	0.0	683.4991998236177	0.0	0.0	0.0	0.0	0.0	0.0	0.0	0.0	0.0	0.0	0.0	0.0	0.0	0.0	0.0	0.0
O43399;O43399-5;O43399-7	SEQ_TQETLSQAGQK_MOD_TQETLSQAGQK_CHARGE_2_	1868.8781133555203	3631.4636190945967	2786.0457422975605	1652.3762194034236	0.0	4119.69122589443	2358.570479174916	3478.778427649558	1846.0237861414514	1660.0361399262522	0.0	1679.5991442914567	3490.360302077492	1918.7306734318652	2472.7838951149415	0.0	2995.124212668813	3418.9864416260725	2652.926594416646	0.0
O43399;O43399-5;O43399-7	SEQ_LGLSTLGELK_MOD_LGLSTLGELK_CHARGE_2_	0.0	2757.232430554412	0.0	0.0	0.0	0.0	0.0	0.0	0.0	0.0	0.0	861.3228492554164	0.0	0.0	0.0	0.0	0.0	0.0	0.0	0.0
O43399;O43399-5;O43399-7	SEQ_LGEWNEK_MOD_LGEWNEK_CHARGE_2_	2655.8409915682632	0.0	3171.1278552585272	0.0	0.0	0.0	0.0	0.0	0.0	0.0	0.0	2448.9519973077436	0.0	0.0	0.0	2880.2080972793888	0.0	0.0	2516.1818728698668	0.0
O43399;O43399-5;O43399-7	SEQ_VTQSDLYK_MOD_VTQSDLYK_CHARGE_2_	1521.260476193921	1902.2974612713042	0.0	1201.5746043450613	677.2881391425666	1689.9327584036162	2058.141629350308	1712.528843691366	2207.7615534075235	2280.225898832744	0.0	2300.8859506297663	2487.4344395948297	1987.2576949166314	0.0	1374.5318096207823	1532.9609295306216	1842.3343448241055	0.0	1424.7498830689512
O43399;O43399-5;O43399-7	SEQ_VEEEIVTLR_MOD_VEEEIVTLR_CHARGE_2_	0.0	0.0	0.0	0.0	0.0	0.0	0.0	0.0	0.0	0.0	0.0	0.0	0.0	0.0	0.0	0.0	0.0	0.0	0.0	0.0
O43399;O43399-5;O43399-7	SEQ_TSAALSTVGSAISR_MOD_TSAALSTVGSAISR_CHARGE_2_	4090.7184153116227	0.0	1876.7910435757456	2826.6680487118565	0.0	0.0	0.0	0.0	0.0	0.0	0.0	0.0	0.0	0.0	0.0	0.0	0.0	0.0	0.0	2716.068371433252
O43399;O43399-5;O43399-7	SEQ_TSAALSTVGSAISR_MOD_TSAALSTVGSAISR_CHARGE_3_	0.0	0.0	0.0	0.0	0.0	0.0	0.0	0.0	0.0	0.0	0.0	0.0	0.0	0.0	0.0	0.0	0.0	0.0	0.0	0.0
O43399;O43399-5;O43399-7	SEQ_TQETLSQAGQK_MOD_TQETLSQAGQK_CHARGE_3_	0.0	0.0	0.0	0.0	0.0	0.0	0.0	0.0	0.0	0.0	0.0	0.0	0.0	0.0	0.0	0.0	0.0	0.0	0.0	0.0
O43402	SEQ_ISASLLDSR_MOD_ISASLLDSR_CHARGE_2_	0.0	0.0	0.0	4818.3142905239665	0.0	3582.4894290661136	0.0	0.0	0.0	0.0	0.0	0.0	0.0	0.0	0.0	0.0	0.0	0.0	0.0	0.0
O43402	SEQ_DASPNQVAEK_MOD_DASPNQVAEK_CHARGE_2_	0.0	0.0	0.0	847.4127930121772	0.0	0.0	1505.3234337395563	763.9089027188123	0.0	359.7063072831941	0.0	0.0	0.0	0.0	657.6085434955495	0.0	425.9119663076365	0.0	0.0	566.1002181532613
O43414;O43414-2;O43414-3	SEQ_EGLLDPNVK_MOD_EGLLDPNVK_CHARGE_2_	694.5154674885779	0.0	1549.2025055546203	1179.9234201149577	0.0	816.4218943136653	811.8398423192589	0.0	0.0	784.3838512738976	0.0	569.9182214572912	0.0	0.0	0.0	0.0	816.4218943136653	1022.9108839104216	1268.4287692751516	0.0
O43432;O43432-3;O43432-4	SEQ_ELSAEELYK_MOD_ELSAEELYK_CHARGE_3_	0.0	0.0	0.0	0.0	0.0	0.0	0.0	0.0	0.0	0.0	0.0	0.0	0.0	0.0	0.0	0.0	0.0	0.0	0.0	0.0
O43435;O43435-2;O43435-3	SEQ_VAGVSVQLEMK_MOD_VAGVSVQLEM(Oxidation)K_CHARGE_2_	0.0	0.0	0.0	0.0	0.0	3723.062512869092	0.0	0.0	0.0	0.0	0.0	1685.8813564056045	0.0	0.0	0.0	0.0	0.0	0.0	0.0	0.0
O43435;O43435-2;O43435-3	SEQ_VAGVSVQLEMK_MOD_VAGVSVQLEM(Oxidation)K_CHARGE_3_	0.0	0.0	0.0	0.0	0.0	0.0	0.0	0.0	0.0	0.0	0.0	0.0	0.0	0.0	0.0	0.0	0.0	0.0	0.0	0.0
O43447	SEQ_DGVPIGYK_MOD_DGVPIGYK_CHARGE_2_	0.0	704.334237903203	0.0	769.8908063434112	0.0	423.65074079495963	0.0	0.0	0.0	604.1284494517594	0.0	0.0	0.0	601.9740221215771	0.0	0.0	0.0	0.0	0.0	462.1553379750784
O43447	SEQ_GPFADENFK_MOD_GPFADENFK_CHARGE_2_	0.0	0.0	0.0	0.0	0.0	4356.703026273087	0.0	0.0	0.0	0.0	0.0	0.0	0.0	2946.6567659126345	0.0	0.0	0.0	0.0	0.0	0.0
O43491	SEQ_GLSPAQADSQFLENAK_MOD_GLSPAQADSQFLENAK_CHARGE_4_	0.0	0.0	0.0	0.0	0.0	0.0	0.0	0.0	0.0	0.0	0.0	0.0	0.0	312.27101945765037	0.0	291.6959517018947	0.0	730.2122034304494	0.0	0.0
O43491	SEQ_EISPGSGPGEIR_MOD_EISPGSGPGEIR_CHARGE_3_	0.0	0.0	0.0	0.0	0.0	0.0	0.0	0.0	0.0	0.0	0.0	58.80702150562814	0.0	0.0	0.0	0.0	0.0	0.0	0.0	0.0
O43491	SEQ_LVSPEQPPK_MOD_LVSPEQPPK_CHARGE_2_	0.0	0.0	0.0	0.0	0.0	395.459472185101	0.0	0.0	0.0	0.0	0.0	0.0	0.0	0.0	0.0	0.0	0.0	0.0	0.0	0.0
O43491	SEQ_TEMVTISDASQR_MOD_TEM(Oxidation)VTISDASQR_CHARGE_3_	0.0	0.0	0.0	0.0	0.0	2942.8528373562835	0.0	0.0	0.0	0.0	0.0	0.0	0.0	0.0	0.0	0.0	0.0	0.0	0.0	3042.4865261258838
O43491	SEQ_GLSPAQADSQFLENAK_MOD_GLSPAQADSQFLENAK_CHARGE_3_	0.0	0.0	0.0	0.0	0.0	0.0	0.0	0.0	0.0	0.0	0.0	0.0	0.0	0.0	0.0	0.0	0.0	0.0	0.0	0.0
O43491	SEQ_EVQTNELK_MOD_EVQTNELK_CHARGE_2_	0.0	0.0	0.0	0.0	0.0	0.0	0.0	0.0	0.0	0.0	0.0	0.0	0.0	0.0	0.0	0.0	0.0	0.0	0.0	0.0
O43491	SEQ_EVPIVQTETK_MOD_EVPIVQTETK_CHARGE_2_	0.0	0.0	0.0	0.0	442.7922455080545	0.0	0.0	0.0	0.0	0.0	0.0	502.683658378398	0.0	0.0	502.683658378398	0.0	0.0	0.0	583.0793514251698	0.0
O43491	SEQ_SYTLVVAK_MOD_SYTLVVAK_CHARGE_2_	629.7035394408175	0.0	810.087001427627	497.2568621636447	174.9838763627566	0.0	0.0	0.0	0.0	0.0	384.678607919674	487.13954373638614	0.0	0.0	0.0	0.0	0.0	0.0	0.0	0.0
O43491	SEQ_EISPGSGPGEIR_MOD_EISPGSGPGEIR_CHARGE_2_	349.8096341790668	349.8096341790668	0.0	0.0	0.0	0.0	0.0	0.0	0.0	188.40214183961714	0.0	462.07800849496493	0.0	389.81348395190156	0.0	0.0	0.0	254.9084668321003	0.0	0.0
O43491	SEQ_DSSQLGTDATK_MOD_DSSQLGTDATK_CHARGE_2_	0.0	615.3751733834337	0.0	0.0	0.0	616.7244517187512	0.0	2005.4636984408928	0.0	0.0	0.0	0.0	381.1306345972838	0.0	0.0	0.0	0.0	0.0	997.9492982758659	0.0
O43491	SEQ_GSQPPPAAESQSSLR_MOD_GSQPPPAAESQSSLR_CHARGE_2_	0.0	0.0	0.0	0.0	0.0	0.0	0.0	0.0	0.0	0.0	0.0	0.0	0.0	0.0	0.0	0.0	0.0	0.0	0.0	0.0
O43491	SEQ_ETELAEEGED_MOD_ETELAEEGED_CHARGE_2_	0.0	0.0	0.0	0.0	0.0	0.0	0.0	0.0	0.0	0.0	0.0	0.0	0.0	0.0	0.0	0.0	0.0	0.0	0.0	0.0
O43491	SEQ_VEMQPTELVSK_MOD_VEM(Oxidation)QPTELVSK_CHARGE_3_	0.0	0.0	0.0	0.0	0.0	0.0	0.0	0.0	0.0	0.0	0.0	0.0	0.0	0.0	0.0	0.0	0.0	0.0	0.0	0.0
O43491	SEQ_EEPLPEEQR_MOD_EEPLPEEQR_CHARGE_2_	0.0	0.0	0.0	0.0	0.0	1294.48773449155	0.0	2140.7685092687366	1735.1274441409219	0.0	0.0	0.0	1597.1152937450022	0.0	0.0	0.0	0.0	0.0	0.0	0.0
O43491	SEQ_FLTLGSK_MOD_FLTLGSK_CHARGE_2_	0.0	0.0	0.0	554.6002930616693	0.0	0.0	639.6259634751136	0.0	0.0	0.0	685.7158971988438	0.0	0.0	888.040184169856	0.0	669.4809173148055	0.0	655.1369577122266	0.0	0.0
O43491	SEQ_EEPLPEEQR_MOD_EEPLPEEQR_CHARGE_3_	0.0	0.0	0.0	0.0	0.0	0.0	0.0	0.0	0.0	0.0	0.0	0.0	0.0	0.0	0.0	0.0	0.0	0.0	0.0	0.0
O43493;O43493-3;O43493-4;O43493-5;O43493-7	SEQ_SGAEEQGPIDGPSK_MOD_SGAEEQGPIDGPSK_CHARGE_3_	0.0	0.0	0.0	0.0	0.0	0.0	0.0	0.0	0.0	0.0	0.0	0.0	0.0	0.0	0.0	0.0	0.0	0.0	0.0	0.0
O43493;O43493-3;O43493-4;O43493-5;O43493-7	SEQ_SSAEAQTPEDTPNK_MOD_SSAEAQTPEDTPNK_CHARGE_3_	0.0	0.0	0.0	0.0	0.0	0.0	0.0	0.0	0.0	0.0	0.0	0.0	0.0	0.0	0.0	0.0	0.0	0.0	0.0	0.0
O43504	SEQ_HDGITVAVHK_MOD_HDGITVAVHK_CHARGE_3_	0.0	365.0152231046915	0.0	0.0	398.9983341406473	0.0	333.92648965597436	0.0	0.0	0.0	0.0	301.0202451864233	0.0	0.0	0.0	0.0	0.0	0.0	0.0	423.8319167150631
O43567;O43567-2	SEQ_DEFTYEK_MOD_DEFTYEK_CHARGE_2_	121.61536969958992	0.0	0.0	0.0	367.35590734794704	0.0	0.0	0.0	334.3568031111203	0.0	0.0	0.0	0.0	0.0	0.0	334.3568031111203	0.0	0.0	0.0	0.0
O43567;O43567-2	SEQ_DEFTYEK_MOD_DEFTYEK_CHARGE_3_	0.0	0.0	0.0	0.0	0.0	0.0	0.0	0.0	0.0	0.0	0.0	0.0	0.0	0.0	0.0	0.0	0.0	0.0	0.0	0.0
O43583	SEQ_LDADYPLR_MOD_LDADYPLR_CHARGE_2_	0.0	0.0	0.0	0.0	0.0	0.0	0.0	0.0	0.0	0.0	0.0	0.0	0.0	0.0	0.0	0.0	0.0	0.0	0.0	0.0
O43583	SEQ_NFPNEFAK_MOD_NFPNEFAK_CHARGE_2_	0.0	0.0	2684.3453278296533	2684.3453278296533	0.0	3079.0401835603748	0.0	0.0	0.0	4156.077983973569	0.0	1396.194948379639	0.0	0.0	0.0	1704.4640333921436	0.0	1938.8272281524687	0.0	5186.793252130111
O43583	SEQ_LTVENSPK_MOD_LTVENSPK_CHARGE_2_	0.0	0.0	0.0	0.0	0.0	1058.315764859957	0.0	853.1964274962888	0.0	0.0	0.0	0.0	710.2801305477515	1033.1181538529079	0.0	0.0	1240.993067578994	815.6724862832722	0.0	0.0
O43583	SEQ_QEAGISEGQGTAGEEEEK_MOD_QEAGISEGQGTAGEEEEK_CHARGE_2_	0.0	0.0	0.0	1629.262974358636	0.0	0.0	0.0	0.0	0.0	0.0	0.0	0.0	0.0	0.0	0.0	0.0	0.0	0.0	0.0	0.0
O43592	SEQ_NLLTPLMEK_MOD_NLLTPLM(Oxidation)EK_CHARGE_2_	0.0	1121.9285211863448	0.0	0.0	0.0	0.0	1016.5125465700831	0.0	0.0	0.0	0.0	0.0	0.0	921.0014165980647	0.0	1515.8325824052386	0.0	0.0	0.0	751.7325411254485
O43592	SEQ_LVELWGGK_MOD_LVELWGGK_CHARGE_2_	0.0	0.0	0.0	1188.379337295214	0.0	0.0	0.0	0.0	0.0	0.0	0.0	0.0	0.0	0.0	1188.379337295214	0.0	0.0	0.0	0.0	0.0
O43592	SEQ_NAQEALQAIETK_MOD_NAQEALQAIETK_CHARGE_3_	0.0	0.0	0.0	0.0	0.0	0.0	0.0	0.0	0.0	0.0	0.0	0.0	0.0	0.0	0.0	0.0	0.0	0.0	0.0	0.0
O43592	SEQ_LMLAQDEER_MOD_LM(Oxidation)LAQDEER_CHARGE_2_	0.0	0.0	0.0	0.0	0.0	0.0	0.0	0.0	0.0	0.0	0.0	0.0	0.0	8677.956265210485	0.0	0.0	0.0	0.0	0.0	0.0
O43592	SEQ_GVDLYLR_MOD_GVDLYLR_CHARGE_2_	0.0	0.0	0.0	0.0	9128.904591957924	0.0	15940.550100174685	14079.736951960773	13144.51803523726	0.0	0.0	0.0	3376.212987676742	0.0	0.0	6956.494699025087	0.0	0.0	9896.747721852005	0.0
O43592	SEQ_QLTVLSDQQK_MOD_QLTVLSDQQK_CHARGE_2_	1560.7567326764115	0.0	1094.554057480142	1121.4872656495286	0.0	0.0	1214.6423552176625	653.8882125212597	631.5266061411961	0.0	0.0	1068.2676669113775	0.0	0.0	1074.3460082701456	1553.59113710736	0.0	0.0	0.0	0.0
O43592	SEQ_ALAYFEQLK_MOD_ALAYFEQLK_CHARGE_3_	0.0	0.0	0.0	0.0	0.0	0.0	0.0	0.0	0.0	0.0	0.0	0.0	0.0	0.0	0.0	0.0	0.0	0.0	0.0	0.0
O43592	SEQ_ALAYFEQLK_MOD_ALAYFEQLK_CHARGE_2_	0.0	0.0	0.0	0.0	0.0	0.0	0.0	0.0	0.0	0.0	0.0	1815.775042637933	0.0	0.0	0.0	0.0	0.0	0.0	0.0	0.0
O43598	SEQ_YFEADPPGQVAASPDPTT_MOD_YFEADPPGQVAASPDPTT_CHARGE_2_	1970.129906581053	0.0	0.0	0.0	0.0	0.0	922.0326240966826	0.0	0.0	0.0	0.0	0.0	0.0	0.0	0.0	0.0	2142.699429358556	1970.129906581053	0.0	0.0
O43615	SEQ_TIESETVR_MOD_TIESETVR_CHARGE_2_	0.0	0.0	0.0	0.0	0.0	0.0	0.0	0.0	0.0	0.0	0.0	0.0	0.0	0.0	0.0	0.0	0.0	0.0	0.0	0.0
O43615	SEQ_EIDDSVLGQTGPYR_MOD_EIDDSVLGQTGPYR_CHARGE_3_	0.0	0.0	0.0	0.0	0.0	0.0	0.0	0.0	0.0	0.0	0.0	0.0	0.0	0.0	0.0	0.0	0.0	0.0	0.0	0.0
O43615	SEQ_ENNVVFNR_MOD_ENNVVFNR_CHARGE_2_	0.0	0.0	0.0	7287.631961204166	0.0	0.0	0.0	0.0	5494.41667464085	0.0	0.0	3772.0031788294805	0.0	0.0	0.0	0.0	0.0	0.0	0.0	5494.41667464085
O43615	SEQ_VDPAFDK_MOD_VDPAFDK_CHARGE_2_	0.0	0.0	0.0	0.0	2153.503805080636	0.0	0.0	2149.5742075885382	0.0	0.0	0.0	1199.9108866535119	0.0	0.0	0.0	0.0	1669.9719238923851	0.0	0.0	1896.3889085522733
O43615	SEQ_ALSQGVESVK_MOD_ALSQGVESVK_CHARGE_2_	0.0	885.375494257063	0.0	1894.6155631055592	0.0	0.0	0.0	0.0	1784.618485347202	2857.8818185990654	0.0	1072.8354082569876	0.0	0.0	0.0	0.0	1281.3409888763163	1321.4315545965849	1582.2783538042413	1934.7630049848756
O43615	SEQ_YDESDNAFIR_MOD_YDESDNAFIR_CHARGE_2_	0.0	26516.14952030892	0.0	15478.344700309513	0.0	14251.931809360352	0.0	20157.28185099489	0.0	0.0	0.0	23540.51030450447	0.0	14110.763109514926	0.0	14649.279435818917	0.0	10807.694489531172	0.0	12345.060745080284
O43615	SEQ_GEVVEGDPDK_MOD_GEVVEGDPDK_CHARGE_2_	444.3748089423424	717.904655928673	0.0	803.990102671298	0.0	742.9622531091977	0.0	0.0	1312.8326703456771	0.0	0.0	0.0	786.2250836478905	786.2250836478905	0.0	0.0	0.0	0.0	0.0	1195.4327114370733
O43615	SEQ_VFEPNEEALGVVLHK_MOD_VFEPNEEALGVVLHK_CHARGE_3_	0.0	448.77145269475056	0.0	0.0	0.0	0.0	0.0	0.0	0.0	0.0	0.0	0.0	0.0	0.0	0.0	0.0	0.0	0.0	0.0	0.0
O43615	SEQ_LGELTGTVK_MOD_LGELTGTVK_CHARGE_2_	0.0	1006.6087870816564	731.9319188633903	1669.792071936804	541.1025495962781	992.3725962732387	1121.6858637557293	521.6098383116152	0.0	2569.6252989170953	0.0	733.0731278167677	1237.3730864935749	1300.4637357980514	1525.4495799865633	1987.5459795305183	1260.7399982943618	1178.1103086348232	0.0	0.0
O43615	SEQ_GEVVEGDPDK_MOD_GEVVEGDPDK_CHARGE_3_	0.0	0.0	0.0	0.0	0.0	0.0	0.0	0.0	0.0	0.0	0.0	0.0	0.0	0.0	0.0	0.0	0.0	0.0	0.0	0.0
O43615	SEQ_DQDELNPYAAWR_MOD_DQDELNPYAAWR_CHARGE_2_	0.0	0.0	0.0	5561.500505419551	0.0	0.0	0.0	0.0	0.0	0.0	5561.500505419551	0.0	0.0	0.0	0.0	0.0	0.0	0.0	0.0	0.0
O43615	SEQ_EIDDSVLGQTGPYR_MOD_EIDDSVLGQTGPYR_CHARGE_2_	0.0	0.0	3707.499729235019	0.0	0.0	0.0	0.0	0.0	0.0	0.0	0.0	0.0	0.0	3707.499729235019	0.0	0.0	0.0	0.0	0.0	0.0
O43615	SEQ_ALSQGVESVK_MOD_ALSQGVESVK_CHARGE_3_	0.0	0.0	0.0	5.055594982397105	0.0	0.0	0.0	0.0	0.0	0.0	0.0	0.0	0.0	0.0	0.0	0.0	0.0	0.0	0.0	0.0
O43615	SEQ_ALGLQFHSR_MOD_ALGLQFHSR_CHARGE_3_	0.0	0.0	0.0	0.0	0.0	0.0	0.0	0.0	0.0	0.0	0.0	0.0	0.0	0.0	0.0	0.0	0.0	0.0	0.0	0.0
O43617	SEQ_ETADVIAK_MOD_ETADVIAK_CHARGE_2_	0.0	0.0	0.0	540.1617384991202	1250.899902799606	1180.0020472039216	0.0	0.0	1118.4255327658975	1118.4255327658975	0.0	1231.965234101528	1134.5425146444331	1352.7340941326022	643.0493361409153	0.0	0.0	398.37577723277144	643.4542527156059	848.5194733192078
O43617	SEQ_DYENDEDVNK_MOD_DYENDEDVNK_CHARGE_2_	0.0	0.0	0.0	0.0	0.0	0.0	0.0	0.0	0.0	0.0	0.0	0.0	0.0	0.0	0.0	0.0	0.0	0.0	0.0	0.0
O43617	SEQ_LIEDFLAR_MOD_LIEDFLAR_CHARGE_2_	0.0	0.0	0.0	0.0	0.0	0.0	0.0	0.0	0.0	0.0	0.0	0.0	0.0	0.0	0.0	0.0	0.0	0.0	0.0	0.0
O43617	SEQ_DYENDEDVNK_MOD_DYENDEDVNK_CHARGE_3_	0.0	3947.794524820952	0.0	0.0	0.0	0.0	0.0	0.0	0.0	0.0	0.0	0.0	0.0	0.0	0.0	0.0	0.0	0.0	0.0	0.0
O43617	SEQ_RIEDNLPAGEE_MOD_RIEDNLPAGEE_CHARGE_2_	0.0	0.0	0.0	0.0	569.9371793464873	0.0	0.0	0.0	0.0	0.0	235.472951217231	0.0	0.0	0.0	0.0	366.3397188800874	0.0	0.0	0.0	0.0
O43617	SEQ_FVQDTLK_MOD_FVQDTLK_CHARGE_2_	443.85982800287724	0.0	0.0	937.7180869531755	612.9015417732619	1126.4998735867005	626.8756907226557	0.0	507.52835481526574	0.0	0.0	488.53913487403173	0.0	889.2404532470899	751.9686156942555	507.52835481526574	489.262976748156	306.1076160582499	302.60401469051646	343.42247475470856
O43617	SEQ_ETADVIAK_MOD_ETADVIAK_CHARGE_3_	0.0	0.0	0.0	0.0	0.0	0.0	0.0	0.0	0.0	0.0	0.0	0.0	0.0	0.0	0.0	0.0	0.0	0.0	0.0	0.0
O43633	SEQ_ANIQAVSLK_MOD_ANIQAVSLK_CHARGE_2_	904.9828803030232	684.9737667946857	792.2656397863947	747.4172457380981	934.3189842823388	2148.3086832079885	558.3836367917743	856.8328779940009	1370.2155697489109	1286.0223884132881	615.4489497495356	628.742486603119	814.6239883879448	913.9058515146886	558.8753959186336	568.397829646884	765.4335529119	1397.1011680385993	808.3294763367331	696.2578600223059
O43633	SEQ_AEAAASALADADADLEER_MOD_AEAAASALADADADLEER_CHARGE_2_	0.0	0.0	0.0	0.0	0.0	1982.4071474201833	0.0	0.0	0.0	0.0	0.0	0.0	0.0	0.0	0.0	0.0	0.0	0.0	0.0	0.0
O43660;O43660-2	SEQ_PQPTAMNSIVMETGNTK_MOD_PQPTAMNSIVMETGNTK_CHARGE_2_	0.0	0.0	0.0	0.0	0.0	0.0	0.0	0.0	0.0	0.0	0.0	0.0	0.0	0.0	0.0	0.0	0.0	0.0	0.0	0.0
O43660;O43660-2	SEQ_MPSESAAQSLAVALPLQTK_MOD_M(Oxidation)PSESAAQSLAVALPLQTK_CHARGE_3_	0.0	770.9501136194773	0.0	0.0	0.0	0.0	0.0	0.0	0.0	0.0	0.0	0.0	0.0	0.0	0.0	0.0	0.0	0.0	0.0	0.0
O43660;O43660-2	SEQ_GPQNATDSYVHK_MOD_GPQNATDSYVHK_CHARGE_3_	1203.9747395481397	0.0	0.0	1277.8613213895612	0.0	1366.9685261551401	0.0	1204.4026198886634	0.0	924.193020010177	1204.8306522934965	559.5502450494553	0.0	0.0	0.0	0.0	0.0	1100.182178769251	0.0	1232.47664157962
O43663;O43663-2;O43663-3;O43663-4	SEQ_ELFEGVQK_MOD_ELFEGVQK_CHARGE_2_	0.0	0.0	0.0	0.0	0.0	0.0	0.0	0.0	0.0	0.0	0.0	0.0	0.0	0.0	0.0	0.0	0.0	0.0	0.0	0.0
O43665;O43665-1;O43665-2	SEQ_TEEEEEDLPDAQTAAK_MOD_TEEEEEDLPDAQTAAK_CHARGE_3_	0.0	0.0	0.0	0.0	0.0	0.0	0.0	0.0	0.0	0.0	0.0	0.0	0.0	0.0	0.0	0.0	0.0	152.19849873647217	0.0	0.0
O43665;O43665-1;O43665-2	SEQ_TEEEEEDLPDAQTAAK_MOD_TEEEEEDLPDAQTAAK_CHARGE_4_	0.0	0.0	0.0	0.0	0.0	0.0	0.0	0.0	0.0	0.0	0.0	0.0	0.0	0.0	0.0	0.0	0.0	0.0	0.0	0.0
O43670;O43670-4	SEQ_ILIQHQK_MOD_ILIQHQK_CHARGE_2_	0.0	0.0	0.0	0.0	0.0	0.0	0.0	0.0	0.0	0.0	0.0	0.0	0.0	0.0	0.0	0.0	0.0	0.0	0.0	0.0
O43670;O43670-4	SEQ_LIHPDEDISLEER_MOD_LIHPDEDISLEER_CHARGE_3_	673.7417484687263	0.0	419.5496630127766	0.0	0.0	0.0	0.0	0.0	0.0	0.0	0.0	0.0	0.0	673.7417484687263	0.0	0.0	0.0	0.0	1437.6922683994019	0.0
O43674;O43674-2	SEQ_GDGPWYYYETIDK_MOD_GDGPWYYYETIDK_CHARGE_2_	0.0	0.0	0.0	0.0	0.0	0.0	0.0	0.0	0.0	0.0	0.0	0.0	0.0	0.0	0.0	0.0	0.0	696.0071545458309	0.0	0.0
O43674;O43674-2	SEQ_NFYDSPEK_MOD_NFYDSPEK_CHARGE_2_	0.0	0.0	1412.7696036697482	1032.9612293317673	0.0	0.0	780.0971522217703	0.0	579.3299780863105	0.0	0.0	0.0	0.0	0.0	0.0	0.0	949.9867181258222	0.0	424.0332942576721	589.1330183788162
O43676	SEQ_IEGTPLETIQK_MOD_IEGTPLETIQK_CHARGE_3_	0.0	0.0	0.0	0.0	0.0	0.0	0.0	59.71751502030967	0.0	0.0	0.0	0.0	0.0	0.0	0.0	0.0	59.71751502030967	0.0	0.0	0.0
O43676	SEQ_MELPDYR_MOD_MELPDYR_CHARGE_2_	0.0	0.0	0.0	11289.30246189962	0.0	0.0	0.0	0.0	0.0	0.0	0.0	0.0	0.0	0.0	0.0	5642.079662816485	0.0	0.0	0.0	0.0
O43677	SEQ_QHNEDILEYK_MOD_QHNEDILEYK_CHARGE_3_	0.0	0.0	0.0	0.0	0.0	0.0	0.0	0.0	0.0	443.73440787430786	0.0	0.0	0.0	0.0	0.0	0.0	0.0	0.0	0.0	0.0
O43678	SEQ_ALENVLSGK_MOD_ALENVLSGK_CHARGE_2_	1049.1137835549855	1116.0320405308314	1417.708476378643	1438.9042348469065	0.0	1444.7603470370204	1492.015207550313	0.0	0.0	1851.4492097152747	0.0	1396.8249417305387	0.0	0.0	0.0	0.0	0.0	0.0	0.0	1313.5801792264078
O43678	SEQ_ALENVLSGK_MOD_ALENVLSGK_CHARGE_3_	0.0	0.0	0.0	0.0	0.0	0.0	0.0	0.0	0.0	0.0	0.0	0.0	0.0	0.0	0.0	0.0	0.0	0.0	0.0	0.0
O43681	SEQ_SVSEQFK_MOD_SVSEQFK_CHARGE_2_	0.0	0.0	0.0	2287.9746053062017	0.0	0.0	0.0	0.0	0.0	1862.2294543649205	0.0	0.0	0.0	1579.579451806509	1862.2294543649205	0.0	0.0	0.0	0.0	0.0
O43681	SEQ_WIFVGGK_MOD_WIFVGGK_CHARGE_2_	0.0	0.0	0.0	0.0	0.0	0.0	0.0	0.0	0.0	0.0	0.0	0.0	0.0	453.4306370358148	0.0	0.0	0.0	0.0	0.0	0.0
O43684;O43684-2	SEQ_LYDVPANSMR_MOD_LYDVPANSMR_CHARGE_3_	0.0	0.0	0.0	0.0	0.0	0.0	0.0	735.8081189684005	0.0	0.0	0.0	0.0	0.0	0.0	0.0	0.0	0.0	0.0	0.0	0.0
O43684;O43684-2	SEQ_LYDVPANSMR_MOD_LYDVPANSM(Oxidation)R_CHARGE_2_	0.0	0.0	0.0	1993.0923966526425	0.0	0.0	0.0	0.0	0.0	0.0	0.0	0.0	0.0	0.0	0.0	0.0	0.0	0.0	1993.0923966526425	0.0
O43684;O43684-2	SEQ_VLVWDLR_MOD_VLVWDLR_CHARGE_2_	0.0	0.0	0.0	0.0	0.0	0.0	0.0	0.0	0.0	0.0	0.0	0.0	0.0	0.0	0.0	0.0	0.0	0.0	0.0	0.0
O43684;O43684-2	SEQ_VAVEYLDPSPEVQK_MOD_VAVEYLDPSPEVQK_CHARGE_4_	0.0	0.0	0.0	0.0	0.0	17.9541527635545	0.0	0.0	0.0	0.0	0.0	0.0	0.0	51.78708253799129	0.0	0.0	0.0	0.0	0.0	0.0
O43684;O43684-2	SEQ_VAVEYLDPSPEVQK_MOD_VAVEYLDPSPEVQK_CHARGE_2_	1298.9512328168455	0.0	1912.0099770871411	0.0	1364.6781706246065	0.0	1244.2072326754117	0.0	2340.1891827898385	0.0	0.0	1298.9512328168455	0.0	0.0	0.0	0.0	1182.3493246986545	0.0	747.786541374754	0.0
O43684;O43684-2	SEQ_LIVGTAGR_MOD_LIVGTAGR_CHARGE_2_	0.0	0.0	0.0	0.0	0.0	0.0	0.0	0.0	0.0	0.0	0.0	0.0	0.0	0.0	0.0	0.0	0.0	0.0	0.0	0.0
O43684;O43684-2	SEQ_MHDLNTDQENLVGTHDAPIR_MOD_M(Oxidation)HDLNTDQENLVGTHDAPIR_CHARGE_3_	0.0	0.0	0.0	924.1481620412587	0.0	0.0	0.0	0.0	0.0	0.0	0.0	0.0	0.0	0.0	0.0	0.0	0.0	0.0	0.0	0.0
O43684;O43684-2	SEQ_VYTLSVSGDR_MOD_VYTLSVSGDR_CHARGE_3_	0.0	0.0	0.0	239.37677307690956	0.0	0.0	0.0	0.0	0.0	0.0	0.0	0.0	0.0	0.0	0.0	0.0	0.0	0.0	0.0	0.0
O43684;O43684-2	SEQ_NMGYVQQR_MOD_NMGYVQQR_CHARGE_2_	0.0	0.0	0.0	0.0	0.0	0.0	0.0	0.0	0.0	0.0	0.0	0.0	0.0	0.0	0.0	0.0	0.0	0.0	0.0	0.0
O43684;O43684-2	SEQ_LNQPPEDGISSVK_MOD_LNQPPEDGISSVK_CHARGE_2_	3122.0601967228904	0.0	3504.7943767826896	1302.466580575978	0.0	0.0	0.0	0.0	0.0	0.0	2867.0816929407047	0.0	0.0	0.0	5106.051544956537	3772.726120922488	0.0	0.0	4992.968431671986	3504.7943767826896
O43684;O43684-2	SEQ_MHDLNTDQENLVGTHDAPIR_MOD_M(Oxidation)HDLNTDQENLVGTHDAPIR_CHARGE_4_	0.0	0.0	0.0	0.0	0.0	0.0	0.0	0.0	0.0	0.0	0.0	0.0	0.0	0.0	0.0	0.0	0.0	0.0	0.0	0.0
O43707	SEQ_QFASQANVVGPWIQTK_MOD_QFASQANVVGPWIQTK_CHARGE_3_	0.0	0.0	0.0	0.0	0.0	0.0	0.0	0.0	0.0	0.0	0.0	0.0	0.0	0.0	0.0	0.0	0.0	1208.9028479713863	0.0	0.0
O43707	SEQ_QLEAIDQLHLEYAK_MOD_QLEAIDQLHLEYAK_CHARGE_3_	0.0	0.0	0.0	0.0	0.0	0.0	0.0	0.0	0.0	0.0	0.0	0.0	0.0	0.0	0.0	0.0	0.0	0.0	0.0	0.0
O43707	SEQ_LDHLAEK_MOD_LDHLAEK_CHARGE_2_	0.0	803.0152583509284	0.0	1106.7939693332485	0.0	0.0	0.0	600.5401179682843	0.0	0.0	0.0	795.7179304465716	0.0	0.0	0.0	648.2977705896943	638.9185323352044	957.3024171818167	1009.2577887631229	935.0295851845573
O43707	SEQ_ETTDTDTADQVIASFK_MOD_ETTDTDTADQVIASFK_CHARGE_3_	0.0	1345.642461221965	1345.642461221965	0.0	0.0	0.0	0.0	0.0	0.0	0.0	0.0	0.0	0.0	0.0	0.0	0.0	0.0	0.0	0.0	0.0
O43707	SEQ_FAIQDISVEETSAK_MOD_FAIQDISVEETSAK_CHARGE_2_	0.0	3450.218042990821	0.0	0.0	0.0	0.0	0.0	0.0	0.0	0.0	0.0	0.0	0.0	0.0	0.0	0.0	0.0	0.0	3450.218042990821	0.0
O43707	SEQ_MAPYQGPDAVPGALDYK_MOD_M(Oxidation)APYQGPDAVPGALDYK_CHARGE_2_	0.0	0.0	3274.1283348243624	0.0	0.0	4445.53085339974	6036.032356559774	0.0	0.0	0.0	0.0	0.0	0.0	0.0	0.0	0.0	0.0	0.0	0.0	0.0
O43707	SEQ_TIQEMQQK_MOD_TIQEMQQK_CHARGE_2_	2316.1178045876604	973.750841737038	0.0	0.0	0.0	2442.285594193394	0.0	1992.3353401920645	0.0	2247.70518653978	1713.8161538743054	955.0320928735327	0.0	1111.0003959163435	0.0	1963.4676767678438	0.0	2263.1300898064856	0.0	2642.8989583611565
O43707	SEQ_LSGSNPYTTVTPQIINSK_MOD_LSGSNPYTTVTPQIINSK_CHARGE_4_	0.0	0.0	0.0	0.0	0.0	0.0	0.0	0.0	0.0	0.0	0.0	0.0	0.0	0.0	0.0	0.0	0.0	0.0	0.0	0.0
O43707	SEQ_VQQLVPK_MOD_VQQLVPK_CHARGE_2_	2678.4205340361386	3862.5468521745083	4006.323722838651	3175.1621276780775	5955.498284714334	7878.173520551993	7425.5655629946405	4454.972438064899	5949.11700448371	6230.025872648714	5356.9654355244065	5613.3606010534	3627.381640061844	6403.335313200697	7516.115580312644	10005.61406903703	4395.286562258933	5677.385870939631	7571.232701079582	2942.9268503909343
O43707	SEQ_MAPYQGPDAVPGALDYK_MOD_MAPYQGPDAVPGALDYK_CHARGE_4_	0.0	0.0	0.0	59.128316116365355	0.0	0.0	0.0	0.0	0.0	0.0	0.0	0.0	0.0	0.0	0.0	0.0	0.0	0.0	0.0	0.0
O43707	SEQ_QFASQANVVGPWIQTK_MOD_QFASQANVVGPWIQTK_CHARGE_4_	0.0	0.0	1454.9521997181228	0.0	0.0	0.0	0.0	0.0	0.0	0.0	0.0	0.0	0.0	1454.9521997181228	0.0	0.0	0.0	0.0	0.0	0.0
O43707	SEQ_DYETATLSDIK_MOD_DYETATLSDIK_CHARGE_3_	0.0	0.0	0.0	0.0	0.0	0.0	0.0	0.0	0.0	0.0	0.0	0.0	0.0	0.0	0.0	0.0	0.0	0.0	0.0	0.0
O43707	SEQ_ETTDTDTADQVIASFK_MOD_ETTDTDTADQVIASFK_CHARGE_2_	4058.8045768585966	0.0	1968.5813948836728	0.0	0.0	0.0	0.0	0.0	8434.692234792908	0.0	0.0	0.0	1500.3957935148126	0.0	0.0	0.0	0.0	0.0	4340.128870181198	4058.8045768585966
O43707	SEQ_QLEAIDQLHLEYAK_MOD_QLEAIDQLHLEYAK_CHARGE_4_	0.0	0.0	0.0	0.0	0.0	0.0	0.0	0.0	0.0	0.0	0.0	0.0	0.0	0.0	0.0	0.0	0.0	0.0	0.0	0.0
O43707	SEQ_EAILAIHK_MOD_EAILAIHK_CHARGE_2_	2862.823023020557	2457.3267302452755	3276.8217018761306	2560.0631892478013	2871.1676052519565	3216.1825534426794	3466.1394966497164	3931.2369188745133	5171.10825116297	3939.8433338795408	2625.4083475701404	2464.2755060855884	1661.845006110235	4779.494428554779	2260.410822311056	1814.7417195147325	3650.5418218257214	4143.68328482215	7634.625674815805	2925.3017085558326
O43707	SEQ_HRDYETATLSDIK_MOD_HRDYETATLSDIK_CHARGE_3_	0.0	0.0	0.0	0.0	0.0	0.0	0.0	0.0	0.0	0.0	0.0	0.0	0.0	0.0	0.0	0.0	0.0	0.0	0.0	0.0
O43707	SEQ_TIQEMQQK_MOD_TIQEM(Oxidation)QQK_CHARGE_3_	0.0	0.0	0.0	0.0	0.0	0.0	0.0	0.0	0.0	0.0	0.0	0.0	0.0	0.0	0.0	0.0	0.0	0.0	0.0	0.0
O43707	SEQ_NFITAEELR_MOD_NFITAEELR_CHARGE_2_	0.0	0.0	0.0	0.0	0.0	0.0	0.0	0.0	0.0	0.0	0.0	0.0	0.0	0.0	0.0	0.0	0.0	0.0	0.0	0.0
O43707	SEQ_RDHALLEEQSK_MOD_RDHALLEEQSK_CHARGE_3_	1172.6328629731554	0.0	752.7187041296228	623.5274503095845	911.0120169309256	981.3970909164411	876.2368578756654	875.1777829800503	569.0845034107001	1110.097780983993	0.0	575.7847263506853	874.1199881488668	858.2711281116442	757.7894605357452	1306.069840195537	0.0	1429.8914228275567	1297.8910144981066	757.5264905843494
O43707	SEQ_TIQEMQQK_MOD_TIQEM(Oxidation)QQK_CHARGE_2_	0.0	0.0	2192.1199194453134	3365.0543652266047	0.0	4148.6671354045875	0.0	0.0	0.0	0.0	0.0	2119.148430326926	0.0	0.0	0.0	2690.647659700239	4169.089093315938	0.0	0.0	3023.1015939594336
O43707	SEQ_HEAFESDLAAHQDR_MOD_HEAFESDLAAHQDR_CHARGE_3_	0.0	0.0	0.0	0.0	0.0	0.0	0.0	0.0	0.0	0.0	0.0	0.0	0.0	0.0	0.0	0.0	0.0	0.0	0.0	0.0
O43707	SEQ_DHALLEEQSK_MOD_DHALLEEQSK_CHARGE_3_	0.0	0.0	0.0	0.0	0.0	0.0	0.0	0.0	0.0	0.0	0.0	0.0	0.0	0.0	0.0	0.0	0.0	0.0	0.0	0.0
O43707	SEQ_ASFNHFDK_MOD_ASFNHFDK_CHARGE_2_	0.0	0.0	0.0	0.0	0.0	0.0	0.0	0.0	0.0	0.0	0.0	0.0	0.0	0.0	0.0	0.0	0.0	0.0	0.0	3314.5729965276223
O43707	SEQ_GISQEQMQEFR_MOD_GISQEQMQEFR_CHARGE_2_	0.0	0.0	0.0	3547.784745830376	0.0	0.0	0.0	4446.963832218687	0.0	0.0	0.0	0.0	0.0	0.0	0.0	0.0	0.0	2280.675277995224	0.0	0.0
O43707	SEQ_QGEAEFNR_MOD_QGEAEFNR_CHARGE_2_	9145.776135544727	0.0	0.0	0.0	0.0	0.0	0.0	0.0	0.0	8633.099127951786	0.0	0.0	0.0	0.0	0.0	0.0	0.0	0.0	8149.160820084169	0.0
O43707	SEQ_MAPYQGPDAVPGALDYK_MOD_M(Oxidation)APYQGPDAVPGALDYK_CHARGE_3_	0.0	0.0	0.0	0.0	0.0	0.0	0.0	0.0	0.0	0.0	0.0	0.0	0.0	0.0	0.0	0.0	0.0	0.0	0.0	0.0
O43707	SEQ_STLPDADRER_MOD_STLPDADRER_CHARGE_3_	0.0	0.0	0.0	0.0	0.0	0.0	0.0	0.0	0.0	0.0	0.0	0.0	0.0	0.0	0.0	0.0	0.0	0.0	0.0	0.0
O43707	SEQ_RDHALLEEQSK_MOD_RDHALLEEQSK_CHARGE_4_	0.0	0.0	0.0	0.0	0.0	0.0	0.0	0.0	0.0	0.0	0.0	0.0	0.0	0.0	0.0	0.0	0.0	0.0	0.0	0.0
O43707	SEQ_GISQEQMQEFR_MOD_GISQEQM(Oxidation)QEFR_CHARGE_2_	0.0	5296.465279311491	0.0	5847.236007081765	0.0	0.0	0.0	5272.16207141114	0.0	9546.268631978915	0.0	5648.450872353176	0.0	0.0	0.0	4475.736674999279	0.0	0.0	0.0	5089.574421431471
O43707	SEQ_ASIHEAWTDGK_MOD_ASIHEAWTDGK_CHARGE_3_	0.0	0.0	2058.108377054143	1510.1114156395881	0.0	0.0	0.0	5653.77444033057	0.0	5494.8206212030655	0.0	2063.556879695297	0.0	0.0	0.0	0.0	0.0	3338.8513094566965	3347.6903678759786	1940.7188394100237
O43707	SEQ_DYETATLSDIK_MOD_DYETATLSDIK_CHARGE_2_	0.0	0.0	0.0	0.0	0.0	0.0	0.0	1305.7619841760188	0.0	0.0	0.0	0.0	0.0	0.0	0.0	0.0	0.0	0.0	1305.7619841760188	0.0
O43707	SEQ_SFSTALYGESDL_MOD_SFSTALYGESDL_CHARGE_2_	0.0	0.0	0.0	0.0	0.0	0.0	1366.503790276157	0.0	0.0	0.0	0.0	953.4683631370884	0.0	0.0	0.0	0.0	0.0	0.0	0.0	1958.4631027454689
O43707	SEQ_DHGGALGPEEFK_MOD_DHGGALGPEEFK_CHARGE_3_	0.0	1875.7253680713852	6695.3993012309165	0.0	0.0	0.0	0.0	0.0	0.0	0.0	0.0	2090.0294753322582	0.0	0.0	0.0	894.5586065104814	1875.7253680713852	0.0	1862.6240137616412	0.0
O43707	SEQ_TIQEMQQK_MOD_TIQEMQQK_CHARGE_3_	0.0	0.0	0.0	0.0	0.0	0.0	0.0	0.0	0.0	0.0	0.0	0.0	0.0	0.0	0.0	0.0	0.0	0.0	0.0	0.0
O43707	SEQ_DHGGALGPEEFK_MOD_DHGGALGPEEFK_CHARGE_2_	4728.728374204015	2259.4771582729013	4670.010475220684	0.0	4779.192409214789	3701.4725556881726	2833.443618426266	3370.212834713064	0.0	6633.542865426127	2612.750709097194	0.0	0.0	0.0	2408.4214202012463	0.0	3701.4725556881726	0.0	0.0	8835.873301968462
O43707	SEQ_KDDPVTNLNNAFEVAEK_MOD_KDDPVTNLNNAFEVAEK_CHARGE_4_	0.0	0.0	0.0	0.0	0.0	0.0	0.0	0.0	0.0	0.0	0.0	0.0	0.0	0.0	0.0	0.0	0.0	0.0	0.0	0.0
O43707	SEQ_ASFNHFDK_MOD_ASFNHFDK_CHARGE_3_	0.0	0.0	0.0	0.0	0.0	0.0	0.0	0.0	0.0	0.0	0.0	91.10088197519956	35.69239482687869	14.474042654669871	0.0	0.0	0.0	0.0	36.94338970480325	0.0
O43707	SEQ_DDPVTNLNNAFEVAEK_MOD_DDPVTNLNNAFEVAEK_CHARGE_2_	0.0	4542.155287939879	0.0	0.0	0.0	0.0	0.0	0.0	0.0	0.0	0.0	0.0	1525.0596261166843	512.0491739651737	0.0	0.0	0.0	0.0	0.0	0.0
O43707	SEQ_MAPYQGPDAVPGALDYK_MOD_MAPYQGPDAVPGALDYK_CHARGE_2_	0.0	0.0	0.0	0.0	0.0	0.0	0.0	4641.539757017164	0.0	0.0	4641.539757017164	0.0	0.0	0.0	0.0	0.0	0.0	0.0	0.0	0.0
O43707	SEQ_VLAVNQENEHLMEDYEK_MOD_VLAVNQENEHLM(Oxidation)EDYEK_CHARGE_3_	0.0	0.0	0.0	0.0	0.0	0.0	0.0	0.0	0.0	0.0	0.0	0.0	0.0	0.0	0.0	0.0	0.0	0.0	0.0	0.0
O43707	SEQ_DHALLEEQSK_MOD_DHALLEEQSK_CHARGE_2_	0.0	0.0	0.0	0.0	0.0	0.0	0.0	0.0	0.0	0.0	0.0	0.0	0.0	0.0	0.0	0.0	0.0	0.0	0.0	0.0
O43707	SEQ_DHALLEEQSK_MOD_DHALLEEQSK_CHARGE_4_	0.0	0.0	0.0	0.0	0.0	0.0	0.0	0.0	0.0	0.0	0.0	0.0	0.0	0.0	0.0	0.0	0.0	0.0	0.0	0.0
O43707	SEQ_LVSIGAEEIVDGNAK_MOD_LVSIGAEEIVDGNAK_CHARGE_2_	0.0	0.0	0.0	0.0	0.0	0.0	0.0	0.0	0.0	0.0	0.0	0.0	0.0	0.0	0.0	0.0	0.0	0.0	0.0	0.0
O43707	SEQ_DDPVTNLNNAFEVAEK_MOD_DDPVTNLNNAFEVAEK_CHARGE_3_	0.0	0.0	0.0	0.0	0.0	0.0	0.0	0.0	0.0	0.0	0.0	0.0	0.0	0.0	0.0	0.0	0.0	0.0	0.0	0.0
O43707	SEQ_HTNYTMEHIR_MOD_HTNYTM(Oxidation)EHIR_CHARGE_3_	0.0	0.0	0.0	0.0	0.0	0.0	0.0	0.0	0.0	2563.1842925502497	0.0	0.0	0.0	0.0	0.0	0.0	0.0	0.0	0.0	0.0
O43707	SEQ_MAPYQGPDAVPGALDYK_MOD_MAPYQGPDAVPGALDYK_CHARGE_3_	0.0	0.0	0.0	0.0	0.0	0.0	0.0	0.0	0.0	1035.8714799780148	0.0	0.0	0.0	0.0	0.0	0.0	0.0	0.0	0.0	1952.1504625405178
O43708;O43708-3	SEQ_TVPINLIK_MOD_TVPINLIK_CHARGE_2_	0.0	0.0	0.0	0.0	0.0	0.0	0.0	0.0	0.0	0.0	0.0	0.0	0.0	0.0	0.0	0.0	0.0	0.0	0.0	0.0
O43708;O43708-3	SEQ_DFQALNPMK_MOD_DFQALNPM(Oxidation)K_CHARGE_3_	0.0	0.0	0.0	0.0	0.0	0.0	0.0	0.0	0.0	0.0	0.0	0.0	0.0	0.0	0.0	0.0	0.0	0.0	0.0	0.0
O43709;O43709-3	SEQ_ESVFTNER_MOD_ESVFTNER_CHARGE_2_	0.0	0.0	0.0	0.0	0.0	0.0	0.0	0.0	0.0	0.0	0.0	0.0	0.0	0.0	0.0	0.0	0.0	0.0	0.0	0.0
O43715	SEQ_EIPIEGLEFMGHGK_MOD_EIPIEGLEFM(Oxidation)GHGK_CHARGE_3_	0.0	0.0	0.0	0.0	0.0	0.0	0.0	0.0	0.0	0.0	0.0	0.0	0.0	0.0	0.0	0.0	0.0	0.0	0.0	0.0
O43716	SEQ_LDEQEPFPHS_MOD_LDEQEPFPHS_CHARGE_2_	0.0	0.0	0.0	0.0	0.0	0.0	0.0	0.0	0.0	0.0	0.0	4483.83380541897	0.0	0.0	0.0	0.0	0.0	0.0	0.0	0.0
O43719	SEQ_ESEEGNPVR_MOD_ESEEGNPVR_CHARGE_3_	0.0	0.0	0.0	0.0	0.0	0.0	0.0	0.0	0.0	0.0	0.0	0.0	0.0	0.0	0.0	0.0	0.0	0.0	0.0	0.0
O43719	SEQ_TAEEPPQEK_MOD_TAEEPPQEK_CHARGE_3_	0.0	0.0	0.0	0.0	0.0	0.0	0.0	0.0	0.0	0.0	0.0	0.0	0.0	0.0	0.0	0.0	0.0	0.0	0.0	0.0
O43719	SEQ_TAEEPPQEK_MOD_TAEEPPQEK_CHARGE_2_	0.0	661.7337944191834	0.0	0.0	0.0	0.0	0.0	457.3064487037503	0.0	0.0	0.0	1412.2821366260214	0.0	614.2310105937163	0.0	0.0	0.0	0.0	0.0	0.0
O43719	SEQ_LFDEEEDSSEK_MOD_LFDEEEDSSEK_CHARGE_3_	0.0	0.0	0.0	0.0	0.0	0.0	0.0	0.0	0.0	0.0	0.0	0.0	0.0	0.0	0.0	0.0	0.0	0.0	0.0	0.0
O43719	SEQ_TEDGGEFEEGASENNAK_MOD_TEDGGEFEEGASENNAK_CHARGE_2_	0.0	0.0	0.0	0.0	0.0	0.0	0.0	0.0	0.0	0.0	0.0	0.0	0.0	0.0	0.0	0.0	0.0	0.0	0.0	0.0
O43719	SEQ_ELHENVLDK_MOD_ELHENVLDK_CHARGE_2_	0.0	0.0	0.0	0.0	0.0	899.4865344230836	0.0	0.0	0.0	0.0	0.0	0.0	0.0	0.0	0.0	0.0	0.0	0.0	0.0	0.0
O43719	SEQ_TEDGGEFEEGASENNAK_MOD_TEDGGEFEEGASENNAK_CHARGE_3_	0.0	0.0	0.0	0.0	0.0	1252.6000836573678	0.0	0.0	0.0	1486.4281683197885	0.0	0.0	0.0	1136.6344823596621	0.0	0.0	0.0	0.0	0.0	1931.0557666428845
O43719	SEQ_ELHENVLDK_MOD_ELHENVLDK_CHARGE_3_	0.0	0.0	0.0	0.0	0.0	0.0	0.0	0.0	0.0	0.0	0.0	0.0	0.0	0.0	0.0	0.0	0.0	0.0	0.0	0.0
O43719	SEQ_EEEEDTYEK_MOD_EEEEDTYEK_CHARGE_2_	0.0	0.0	0.0	0.0	0.0	0.0	0.0	3543.487596249635	0.0	0.0	0.0	0.0	0.0	0.0	0.0	0.0	0.0	0.0	0.0	0.0
O43719	SEQ_EDEEYADEK_MOD_EDEEYADEK_CHARGE_2_	0.0	0.0	0.0	0.0	0.0	0.0	0.0	0.0	0.0	0.0	0.0	0.0	0.0	0.0	0.0	0.0	0.0	0.0	0.0	0.0
O43719	SEQ_TEDGGEFEEGASENNAK_MOD_TEDGGEFEEGASENNAK_CHARGE_4_	0.0	0.0	0.0	0.0	60.32999629990421	60.32999629990421	0.0	0.0	0.0	0.0	0.0	0.0	0.0	0.0	0.0	0.0	0.0	0.0	0.0	0.0
O43719	SEQ_EEEEDTYEK_MOD_EEEEDTYEK_CHARGE_3_	0.0	0.0	0.0	0.0	0.0	0.0	0.0	0.0	0.0	0.0	0.0	0.0	0.0	0.0	0.0	0.0	0.0	0.0	0.0	0.0
O43719	SEQ_MQELYGDGK_MOD_M(Oxidation)QELYGDGK_CHARGE_3_	0.0	0.0	0.0	0.0	0.0	0.0	0.0	0.0	0.0	0.0	0.0	0.0	0.0	0.0	0.0	0.0	0.0	0.0	0.0	0.0
O43719	SEQ_MQELYGDGK_MOD_M(Oxidation)QELYGDGK_CHARGE_2_	0.0	0.0	0.0	0.0	0.0	0.0	0.0	0.0	0.0	0.0	0.0	3333.3490051364815	0.0	0.0	3503.4512708111565	0.0	0.0	0.0	3171.505675736657	0.0
O43719	SEQ_DPQTEEFK_MOD_DPQTEEFK_CHARGE_2_	0.0	0.0	3465.771953168601	2742.206429247693	3609.2278803588833	0.0	0.0	0.0	0.0	0.0	0.0	0.0	0.0	0.0	0.0	0.0	2820.7300721099436	0.0	0.0	4380.2593062497535
O43719	SEQ_EDEEYADEK_MOD_EDEEYADEK_CHARGE_3_	0.0	0.0	0.0	0.0	0.0	0.0	0.0	0.0	0.0	0.0	0.0	0.0	0.0	0.0	0.0	0.0	0.0	0.0	0.0	0.0
O43747;O43747-2	SEQ_GYALTAIMK_MOD_GYALTAIM(Oxidation)K_CHARGE_2_	0.0	0.0	0.0	0.0	0.0	0.0	0.0	2221.1413934226734	0.0	0.0	0.0	0.0	0.0	1888.3951022705578	0.0	1686.6371456538348	0.0	0.0	0.0	0.0
O43747;O43747-2	SEQ_AVEYNALFK_MOD_AVEYNALFK_CHARGE_3_	0.0	0.0	0.0	0.0	0.0	0.0	0.0	0.0	0.0	0.0	0.0	0.0	0.0	0.0	0.0	0.0	0.0	0.0	0.0	0.0
O43747;O43747-2	SEQ_SPDMLAHFR_MOD_SPDMLAHFR_CHARGE_3_	0.0	0.0	0.0	0.0	0.0	0.0	0.0	0.0	0.0	0.0	0.0	0.0	0.0	0.0	0.0	0.0	0.0	0.0	0.0	0.0
O43747;O43747-2	SEQ_TVQTDHNAVQR_MOD_TVQTDHNAVQR_CHARGE_3_	0.0	0.0	0.0	2345.904876653128	0.0	1321.8356450111758	0.0	0.0	0.0	0.0	0.0	0.0	0.0	0.0	0.0	1720.8768678902215	0.0	0.0	0.0	0.0
O43747;O43747-2	SEQ_AVEYNALFK_MOD_AVEYNALFK_CHARGE_2_	1271.1748944842902	0.0	1560.9572760493354	0.0	0.0	0.0	0.0	0.0	0.0	0.0	935.2282359372601	1090.3387795250958	0.0	0.0	0.0	0.0	582.3587572863404	0.0	0.0	0.0
O43752	SEQ_DQMSTSSVQALAER_MOD_DQM(Oxidation)STSSVQALAER_CHARGE_2_	0.0	0.0	0.0	0.0	0.0	0.0	0.0	0.0	0.0	0.0	0.0	0.0	0.0	0.0	0.0	0.0	0.0	0.0	0.0	0.0
O43760;O43760-2	SEQ_FLTQPQVVAR_MOD_FLTQPQVVAR_CHARGE_2_	0.0	0.0	0.0	0.0	0.0	0.0	0.0	0.0	0.0	0.0	0.0	0.0	0.0	0.0	0.0	0.0	0.0	0.0	0.0	0.0
O43765	SEQ_ALELDPDNETYK_MOD_ALELDPDNETYK_CHARGE_2_	0.0	0.0	0.0	0.0	0.0	0.0	0.0	0.0	0.0	0.0	0.0	0.0	0.0	0.0	0.0	0.0	0.0	0.0	0.0	0.0
O43765	SEQ_MGLALSSLNK_MOD_M(Oxidation)GLALSSLNK_CHARGE_2_	0.0	382.55769507797316	0.0	0.0	0.0	0.0	0.0	0.0	0.0	0.0	0.0	0.0	0.0	0.0	382.55769507797316	0.0	0.0	0.0	0.0	0.0
O43768;O43768-2;O43768-3;O43768-4;O43768-9	SEQ_QEEENPAEETGEEK_MOD_QEEENPAEETGEEK_CHARGE_3_	0.0	0.0	0.0	0.0	0.0	1571.2764206794664	0.0	0.0	0.0	0.0	0.0	0.0	0.0	0.0	0.0	0.0	0.0	0.0	0.0	0.0
O43768;O43768-2;O43768-3;O43768-4;O43768-9	SEQ_YFDSGDYNMAK_MOD_YFDSGDYNMAK_CHARGE_2_	8150.16131289121	0.0	0.0	0.0	0.0	0.0	7838.564925789895	7992.8448381511	0.0	0.0	0.0	0.0	0.0	0.0	0.0	0.0	0.0	0.0	0.0	0.0
O43768;O43768-2;O43768-3;O43768-4;O43768-9	SEQ_QLPSAGPDK_MOD_QLPSAGPDK_CHARGE_2_	0.0	0.0	0.0	0.0	0.0	0.0	0.0	0.0	0.0	0.0	0.0	526.1604429631501	0.0	0.0	0.0	0.0	0.0	0.0	0.0	0.0
O43768;O43768-2;O43768-3;O43768-4;O43768-9	SEQ_QEEENPAEETGEEK_MOD_QEEENPAEETGEEK_CHARGE_2_	0.0	0.0	0.0	0.0	0.0	0.0	0.0	0.0	0.0	0.0	0.0	0.0	0.0	0.0	0.0	2118.597906379947	0.0	0.0	2660.9457207362857	3342.1311837334174
O43768;O43768-2;O43768-3;O43768-4;O43768-9	SEQ_YFDSGDYNMAK_MOD_YFDSGDYNM(Oxidation)AK_CHARGE_3_	0.0	0.0	0.0	0.0	0.0	0.0	0.0	0.0	0.0	0.0	0.0	0.0	0.0	0.0	0.0	0.0	0.0	0.0	0.0	0.0
O43768;O43768-2;O43768-3;O43768-4;O43768-9	SEQ_NLVTGDHIPTPQDLPQR_MOD_NLVTGDHIPTPQDLPQR_CHARGE_2_	0.0	0.0	0.0	0.0	0.0	0.0	0.0	0.0	0.0	0.0	0.0	148.2563987277035	0.0	0.0	0.0	0.0	0.0	0.0	0.0	0.0
O43772	SEQ_FQTAPPGK_MOD_FQTAPPGK_CHARGE_2_	0.0	1103.0791486347393	0.0	0.0	0.0	0.0	0.0	0.0	0.0	0.0	0.0	0.0	0.0	0.0	0.0	0.0	0.0	0.0	1103.0791486347393	0.0
O43776	SEQ_EPFPTIYVDSQK_MOD_EPFPTIYVDSQK_CHARGE_2_	0.0	0.0	0.0	0.0	0.0	0.0	0.0	0.0	0.0	0.0	0.0	0.0	0.0	0.0	0.0	0.0	0.0	0.0	0.0	0.0
O43776	SEQ_SPAGSIVHELNPNFQPPK_MOD_SPAGSIVHELNPNFQPPK_CHARGE_4_	0.0	0.0	0.0	0.0	0.0	0.0	0.0	0.0	0.0	0.0	0.0	0.0	0.0	0.0	0.0	0.0	0.0	0.0	0.0	0.0
O43776	SEQ_EGIDPTPYYWYTDQR_MOD_EGIDPTPYYWYTDQR_CHARGE_2_	0.0	0.0	0.0	0.0	0.0	0.0	0.0	0.0	0.0	0.0	0.0	0.0	0.0	0.0	0.0	0.0	0.0	0.0	0.0	0.0
O43776	SEQ_IGALEGYR_MOD_IGALEGYR_CHARGE_2_	0.0	0.0	0.0	0.0	0.0	0.0	0.0	0.0	0.0	0.0	0.0	0.0	0.0	0.0	0.0	0.0	0.0	0.0	0.0	0.0
O43776	SEQ_IFDSEEILAGYK_MOD_IFDSEEILAGYK_CHARGE_3_	0.0	0.0	0.0	0.0	0.0	232.21046906436	0.0	0.0	0.0	0.0	0.0	411.5021083991871	0.0	0.0	0.0	0.0	0.0	0.0	0.0	0.0
O43776	SEQ_NDPSLPEPK_MOD_NDPSLPEPK_CHARGE_2_	0.0	841.1867410330726	0.0	0.0	640.4602752311298	0.0	0.0	0.0	0.0	0.0	0.0	487.63175183357686	0.0	0.0	0.0	0.0	0.0	0.0	0.0	0.0
O43776	SEQ_EDGTFYEFGEDIPEAPER_MOD_EDGTFYEFGEDIPEAPER_CHARGE_2_	0.0	0.0	0.0	0.0	0.0	0.0	0.0	0.0	0.0	0.0	0.0	0.0	0.0	0.0	0.0	0.0	0.0	0.0	0.0	0.0
O43776	SEQ_EGIDPTPYYWYTDQR_MOD_EGIDPTPYYWYTDQR_CHARGE_4_	0.0	0.0	0.0	0.0	0.0	0.0	0.0	0.0	0.0	0.0	0.0	0.0	0.0	0.0	0.0	0.0	0.0	0.0	0.0	0.0
O43795;O43795-2	SEQ_SEVPLVDVTK_MOD_SEVPLVDVTK_CHARGE_2_	0.0	0.0	0.0	0.0	0.0	0.0	0.0	0.0	0.0	0.0	0.0	0.0	0.0	0.0	0.0	0.0	0.0	0.0	0.0	0.0
O43795;O43795-2	SEQ_SLPIYSPEK_MOD_SLPIYSPEK_CHARGE_2_	0.0	0.0	0.0	0.0	0.0	0.0	0.0	0.0	0.0	0.0	0.0	0.0	0.0	0.0	0.0	0.0	0.0	0.0	0.0	0.0
O43795;O43795-2	SEQ_SLFPEGNPAK_MOD_SLFPEGNPAK_CHARGE_2_	1398.7469324035337	0.0	0.0	0.0	0.0	0.0	0.0	0.0	0.0	0.0	797.6974520175374	0.0	0.0	0.0	0.0	1056.3033958080637	0.0	0.0	0.0	0.0
O43795;O43795-2	SEQ_YNYLSLDSAK_MOD_YNYLSLDSAK_CHARGE_3_	0.0	0.0	0.0	0.0	0.0	0.0	0.0	0.0	0.0	0.0	0.0	0.0	0.0	0.0	0.0	0.0	0.0	0.0	0.0	0.0
O43795;O43795-2	SEQ_IIIAEVVNK_MOD_IIIAEVVNK_CHARGE_2_	0.0	0.0	0.0	0.0	0.0	0.0	0.0	0.0	0.0	0.0	0.0	0.0	0.0	0.0	0.0	0.0	0.0	0.0	0.0	0.0
O43805	SEQ_TIAETEAAYLK_MOD_TIAETEAAYLK_CHARGE_2_	322.1776890007845	0.0	0.0	0.0	0.0	0.0	0.0	0.0	0.0	0.0	0.0	191.59143542404772	0.0	0.0	0.0	0.0	0.0	541.7698503075047	0.0	0.0
O43808	SEQ_NEDIVPTNYK_MOD_NEDIVPTNYK_CHARGE_2_	0.0	0.0	712.4742960213825	0.0	0.0	0.0	0.0	712.4742960213825	0.0	0.0	0.0	0.0	0.0	0.0	0.0	0.0	0.0	0.0	0.0	0.0
O43808	SEQ_EEGLLAPYR_MOD_EEGLLAPYR_CHARGE_2_	0.0	0.0	0.0	0.0	0.0	0.0	0.0	0.0	0.0	0.0	0.0	0.0	0.0	0.0	0.0	0.0	0.0	0.0	0.0	0.0
O43808	SEQ_FRNEDIVPTNYK_MOD_FRNEDIVPTNYK_CHARGE_2_	0.0	0.0	0.0	0.0	0.0	0.0	0.0	0.0	0.0	0.0	0.0	0.0	0.0	0.0	0.0	0.0	0.0	0.0	0.0	0.0
O43808	SEQ_NEDIVPTNYK_MOD_NEDIVPTNYK_CHARGE_3_	0.0	0.0	0.0	0.0	0.0	0.0	0.0	0.0	0.0	0.0	0.0	0.0	0.0	0.0	0.0	0.0	0.0	0.0	0.0	0.0
O43809	SEQ_ALFAVPK_MOD_ALFAVPK_CHARGE_1_	0.0	0.0	0.0	0.0	0.0	0.0	0.0	0.0	0.0	0.0	0.0	0.0	0.0	0.0	0.0	0.0	0.0	0.0	0.0	0.0
O43809	SEQ_GVTQFGNK_MOD_GVTQFGNK_CHARGE_2_	0.0	1422.6190067020427	1368.2030881254116	2195.382294617268	0.0	1135.0085900580775	1575.0511504840267	1478.2368147143966	1591.7059148353253	1389.6032556803743	0.0	1223.0661832142487	1737.9506526340942	1981.2005886290008	1619.4486791217214	2533.565192697971	0.0	1743.7571677771548	2386.212836136687	2306.359817687447
O43809	SEQ_ALFAVPK_MOD_ALFAVPK_CHARGE_2_	1616.506441030186	1841.4527133579606	0.0	0.0	1993.009856747024	0.0	1747.87149286239	1061.4699022371824	2286.9994753146566	0.0	1410.2803970751677	1029.957434068004	0.0	0.0	564.9227448193644	0.0	0.0	2164.462208466884	1179.8307734158952	1616.506441030186
O43809	SEQ_LFLVQLQEK_MOD_LFLVQLQEK_CHARGE_2_	0.0	0.0	0.0	0.0	0.0	0.0	0.0	0.0	0.0	0.0	0.0	0.0	0.0	0.0	0.0	0.0	0.0	0.0	0.0	0.0
O43809	SEQ_SQTGWPR_MOD_SQTGWPR_CHARGE_2_	0.0	0.0	0.0	0.0	0.0	0.0	0.0	0.0	0.0	0.0	0.0	0.0	0.0	0.0	0.0	0.0	0.0	0.0	0.0	0.0
O43813	SEQ_AFPNPYADYNK_MOD_AFPNPYADYNK_CHARGE_2_	5722.397272358597	0.0	5892.866326474104	3240.9631862919427	0.0	0.0	0.0	5807.006302131012	0.0	5882.845985304205	0.0	0.0	0.0	0.0	0.0	0.0	0.0	0.0	0.0	0.0
O43813	SEQ_ELLQQMER_MOD_ELLQQM(Oxidation)ER_CHARGE_3_	0.0	0.0	0.0	0.0	0.0	0.0	0.0	0.0	0.0	0.0	0.0	0.0	0.0	0.0	0.0	0.0	0.0	0.0	0.0	0.0
O43813	SEQ_ELLQQMER_MOD_ELLQQM(Oxidation)ER_CHARGE_2_	0.0	0.0	0.0	2202.859571175917	0.0	0.0	0.0	5285.566169322161	0.0	7131.813175292888	0.0	0.0	0.0	0.0	5285.566169322161	5524.06545868793	0.0	0.0	0.0	1119.1933933074108
O43813	SEQ_LTPEFSQR_MOD_LTPEFSQR_CHARGE_2_	0.0	0.0	0.0	0.0	0.0	0.0	0.0	0.0	0.0	0.0	0.0	0.0	0.0	0.0	0.0	0.0	0.0	0.0	0.0	0.0
O43813	SEQ_ELLQQMER_MOD_ELLQQMER_CHARGE_2_	0.0	0.0	0.0	0.0	0.0	0.0	0.0	3075.7916539610405	0.0	0.0	0.0	0.0	0.0	0.0	0.0	0.0	0.0	0.0	0.0	0.0
O43813	SEQ_IDPHAPNEMLYGR_MOD_IDPHAPNEM(Oxidation)LYGR_CHARGE_3_	0.0	0.0	0.0	0.0	0.0	0.0	0.0	0.0	0.0	0.0	0.0	0.0	0.0	0.0	0.0	0.0	0.0	982.2962460776984	0.0	0.0
O43813	SEQ_SLAEGYFDAAGR_MOD_SLAEGYFDAAGR_CHARGE_2_	0.0	0.0	0.0	0.0	0.0	0.0	0.0	0.0	0.0	0.0	0.0	0.0	0.0	0.0	0.0	0.0	0.0	0.0	3387.5505753035804	3387.5505753035804
O43813	SEQ_AFPNPYADYNK_MOD_AFPNPYADYNK_CHARGE_3_	0.0	0.0	0.0	0.0	0.0	0.0	0.0	0.0	0.0	0.0	0.0	0.0	0.0	0.0	0.0	0.0	0.0	0.0	0.0	0.0
O43818	SEQ_EIQAPASADIR_MOD_EIQAPASADIR_CHARGE_3_	0.0	1296.1004445984956	0.0	0.0	0.0	0.0	0.0	0.0	0.0	0.0	0.0	0.0	0.0	764.3562169305585	0.0	0.0	0.0	3681.091510769873	0.0	0.0
O43818	SEQ_GTHQLYSTSHDR_MOD_GTHQLYSTSHDR_CHARGE_4_	0.0	0.0	0.0	0.0	0.0	0.0	0.0	0.0	0.0	0.0	0.0	0.0	0.0	986.2736866930173	0.0	0.0	0.0	0.0	0.0	0.0
O43818	SEQ_LYLEQLR_MOD_LYLEQLR_CHARGE_2_	0.0	0.0	0.0	0.0	0.0	0.0	0.0	0.0	0.0	0.0	0.0	0.0	0.0	0.0	0.0	0.0	0.0	0.0	0.0	0.0
O43818	SEQ_DAVSGLAFR_MOD_DAVSGLAFR_CHARGE_2_	0.0	0.0	0.0	14038.735338906135	0.0	0.0	0.0	0.0	0.0	0.0	0.0	0.0	0.0	0.0	0.0	0.0	0.0	0.0	0.0	21260.007534063876
O43818	SEQ_FSSSGDFLVAGVGQEHR_MOD_FSSSGDFLVAGVGQEHR_CHARGE_3_	0.0	0.0	0.0	0.0	0.0	2114.129093827158	0.0	0.0	0.0	0.0	0.0	0.0	0.0	0.0	0.0	0.0	0.0	0.0	0.0	0.0
O43819	SEQ_LLGLTGSTK_MOD_LLGLTGSTK_CHARGE_2_	305.1752539514862	0.0	0.0	305.1752539514862	0.0	0.0	0.0	0.0	0.0	0.0	0.0	0.0	0.0	0.0	0.0	0.0	0.0	0.0	0.0	0.0
O43819	SEQ_SAEQISDSVR_MOD_SAEQISDSVR_CHARGE_2_	0.0	0.0	0.0	0.0	0.0	0.0	0.0	0.0	0.0	0.0	0.0	0.0	0.0	0.0	0.0	0.0	0.0	0.0	0.0	0.0
O43819	SEQ_VYYNAGPK_MOD_VYYNAGPK_CHARGE_2_	0.0	0.0	0.0	0.0	0.0	0.0	0.0	0.0	0.0	0.0	0.0	0.0	0.0	0.0	0.0	0.0	0.0	0.0	0.0	0.0
O43819	SEQ_LLGLTGSTK_MOD_LLGLTGSTK_CHARGE_3_	0.0	0.0	0.0	0.0	0.0	0.0	0.0	0.0	0.0	0.0	0.0	0.0	0.0	0.0	0.0	0.0	0.0	0.0	0.0	0.0
O43823	SEQ_SFDDEEIQK_MOD_SFDDEEIQK_CHARGE_2_	0.0	0.0	0.0	0.0	0.0	0.0	0.0	0.0	0.0	1705.674262585016	0.0	0.0	0.0	0.0	0.0	924.1011866662802	1255.4742570522687	0.0	0.0	0.0
O43823	SEQ_GIGQEHFFK_MOD_GIGQEHFFK_CHARGE_3_	0.0	0.0	0.0	0.0	0.0	0.0	0.0	0.0	0.0	0.0	0.0	0.0	0.0	0.0	0.0	0.0	0.0	0.0	0.0	0.0
O43823	SEQ_QFQLYEEPDTK_MOD_QFQLYEEPDTK_CHARGE_2_	0.0	1546.1773485171586	0.0	0.0	0.0	1353.391446579119	0.0	0.0	0.0	0.0	0.0	0.0	0.0	2004.1336484156864	1546.1773485171586	0.0	0.0	0.0	0.0	0.0
O43823	SEQ_SNPGTFMR_MOD_SNPGTFM(Oxidation)R_CHARGE_2_	0.0	0.0	0.0	0.0	0.0	2845.4114210000544	0.0	0.0	0.0	0.0	0.0	3053.997700056943	0.0	0.0	2947.86022997189	0.0	0.0	0.0	0.0	0.0
O43823	SEQ_VAPAPAAADAEVEQTDAESK_MOD_VAPAPAAADAEVEQTDAESK_CHARGE_3_	0.0	0.0	0.0	0.0	0.0	0.0	0.0	0.0	0.0	0.0	0.0	0.0	0.0	0.0	0.0	0.0	0.0	0.0	0.0	0.0
O43823	SEQ_SFDDEEIQK_MOD_SFDDEEIQK_CHARGE_3_	0.0	0.0	0.0	0.0	0.0	0.0	0.0	0.0	0.0	0.0	0.0	0.0	0.0	0.0	0.0	0.0	0.0	0.0	0.0	0.0
O43824	SEQ_GEPLLPAGTQR_MOD_GEPLLPAGTQR_CHARGE_2_	0.0	0.0	0.0	0.0	0.0	0.0	0.0	901.2283965374431	0.0	0.0	0.0	0.0	0.0	0.0	0.0	0.0	0.0	0.0	0.0	0.0
O43837	SEQ_FAFDYATK_MOD_FAFDYATK_CHARGE_2_	0.0	0.0	0.0	0.0	0.0	0.0	0.0	0.0	0.0	0.0	0.0	0.0	0.0	0.0	0.0	0.0	0.0	0.0	0.0	0.0
O43837	SEQ_GELASYDMR_MOD_GELASYDM(Oxidation)R_CHARGE_2_	0.0	0.0	1133.9414976280955	0.0	0.0	0.0	0.0	0.0	0.0	0.0	0.0	0.0	0.0	0.0	0.0	0.0	0.0	0.0	0.0	1133.9414976280955
O43837	SEQ_LEQVLSSMK_MOD_LEQVLSSM(Oxidation)K_CHARGE_2_	0.0	1573.6547847243673	0.0	0.0	0.0	2992.9305189569086	0.0	0.0	0.0	0.0	0.0	1107.9942211050022	0.0	0.0	0.0	0.0	0.0	0.0	1775.5795142912662	2003.4143715471973
O43837	SEQ_GELASYDMR_MOD_GELASYDM(Oxidation)R_CHARGE_3_	0.0	0.0	0.0	0.0	0.0	79.88137092411552	0.0	0.0	0.0	0.0	0.0	0.0	0.0	0.0	0.0	0.0	0.0	0.0	0.0	0.0
O43837	SEQ_GELASYDMR_MOD_GELASYDMR_CHARGE_2_	0.0	0.0	0.0	0.0	0.0	0.0	0.0	0.0	0.0	0.0	0.0	0.0	0.0	0.0	0.0	0.0	0.0	0.0	0.0	679.7961452931897
O43837	SEQ_LEQVLSSMK_MOD_LEQVLSSM(Oxidation)K_CHARGE_3_	0.0	0.0	0.0	0.0	0.0	0.0	0.0	0.0	0.0	0.0	0.0	0.0	0.0	0.0	0.0	0.0	0.0	0.0	0.0	0.0
O43837	SEQ_SLPGYMTR_MOD_SLPGYM(Oxidation)TR_CHARGE_2_	0.0	0.0	0.0	0.0	0.0	0.0	0.0	0.0	0.0	0.0	0.0	0.0	0.0	0.0	0.0	0.0	0.0	0.0	0.0	0.0
O43837	SEQ_FAFDYATK_MOD_FAFDYATK_CHARGE_3_	0.0	0.0	0.0	0.0	0.0	0.0	0.0	0.0	0.0	0.0	0.0	0.0	0.0	0.0	0.0	0.0	0.0	0.0	0.0	0.0
O43837	SEQ_DMGGYSTTTDFIK_MOD_DM(Oxidation)GGYSTTTDFIK_CHARGE_2_	0.0	0.0	0.0	0.0	0.0	0.0	0.0	0.0	0.0	0.0	0.0	0.0	0.0	0.0	0.0	0.0	0.0	0.0	0.0	0.0
O43847;O43847-2	SEQ_FHLISPLIQK_MOD_FHLISPLIQK_CHARGE_2_	0.0	0.0	0.0	0.0	0.0	0.0	0.0	0.0	0.0	0.0	0.0	0.0	0.0	0.0	0.0	0.0	0.0	0.0	0.0	0.0
O43847;O43847-2	SEQ_EVEAVDSEYQLAR_MOD_EVEAVDSEYQLAR_CHARGE_2_	0.0	0.0	0.0	0.0	0.0	0.0	0.0	0.0	0.0	0.0	0.0	0.0	0.0	0.0	0.0	0.0	0.0	0.0	0.0	0.0
O43847;O43847-2	SEQ_GSLSNAGDPEIVK_MOD_GSLSNAGDPEIVK_CHARGE_3_	0.0	0.0	0.0	0.0	0.0	0.0	0.0	0.0	0.0	0.0	0.0	0.0	0.0	0.0	0.0	0.0	0.0	0.0	0.0	0.0
O43847;O43847-2	SEQ_YIATDFTLK_MOD_YIATDFTLK_CHARGE_2_	0.0	0.0	0.0	0.0	0.0	0.0	0.0	0.0	0.0	0.0	0.0	0.0	0.0	0.0	0.0	0.0	0.0	0.0	0.0	0.0
O43847;O43847-2	SEQ_ETLDTLEK_MOD_ETLDTLEK_CHARGE_3_	0.0	0.0	0.0	0.0	0.0	0.0	0.0	0.0	0.0	0.0	0.0	0.0	0.0	0.0	0.0	0.0	0.0	0.0	0.0	0.0
O43847;O43847-2	SEQ_LGADESEEEGR_MOD_LGADESEEEGR_CHARGE_2_	0.0	0.0	0.0	0.0	0.0	0.0	0.0	0.0	0.0	0.0	0.0	12350.301591643485	6406.644810825536	0.0	0.0	0.0	0.0	0.0	0.0	3323.4085360190666
O43847;O43847-2	SEQ_ETLDTLEK_MOD_ETLDTLEK_CHARGE_2_	0.0	855.8927988530569	512.8891283853281	923.8305065407994	0.0	1067.6540866720766	0.0	0.0	0.0	0.0	0.0	0.0	1194.627572758654	0.0	0.0	0.0	0.0	1313.3122134254422	993.1421930925194	0.0
O43847;O43847-2	SEQ_FHLISPLIQK_MOD_FHLISPLIQK_CHARGE_4_	0.0	0.0	0.0	0.0	0.0	0.0	0.0	0.0	0.0	0.0	0.0	0.0	0.0	0.0	0.0	0.0	0.0	0.0	0.0	0.0
O43847;O43847-2	SEQ_ANLVLLSGANEGK_MOD_ANLVLLSGANEGK_CHARGE_2_	0.0	0.0	388.24288010722216	0.0	563.7072494906954	227.86969038074554	0.0	390.5292370701698	577.8699814244999	388.5458501828713	0.0	417.48810502762893	0.0	370.6296102532404	208.62736275067346	0.0	0.0	0.0	388.5458501828713	0.0
O43847;O43847-2	SEQ_GSLSNAGDPEIVK_MOD_GSLSNAGDPEIVK_CHARGE_2_	518.4543780381483	434.9909408051155	0.0	0.0	457.7422752542554	397.29105865503215	0.0	0.0	413.3704243887411	0.0	0.0	334.8933113997899	0.0	0.0	0.0	1249.8806564957238	0.0	0.0	332.841092839218	1437.3075172549247
O43847;O43847-2	SEQ_SDLVNWFK_MOD_SDLVNWFK_CHARGE_3_	0.0	0.0	0.0	0.0	0.0	0.0	0.0	0.0	0.0	0.0	0.0	0.0	0.0	0.0	0.0	0.0	0.0	0.0	0.0	0.0
O43847;O43847-2	SEQ_SDLVNWFK_MOD_SDLVNWFK_CHARGE_2_	0.0	0.0	0.0	0.0	0.0	0.0	0.0	1037.4154119142559	0.0	0.0	0.0	0.0	0.0	0.0	0.0	0.0	0.0	0.0	0.0	0.0
O43847;O43847-2	SEQ_GDANSEVTVYYQSGTR_MOD_GDANSEVTVYYQSGTR_CHARGE_2_	0.0	0.0	0.0	0.0	0.0	0.0	0.0	0.0	0.0	0.0	0.0	0.0	0.0	0.0	0.0	0.0	0.0	0.0	0.0	0.0
O43847;O43847-2	SEQ_GDANSEVTVYYQSGTR_MOD_GDANSEVTVYYQSGTR_CHARGE_3_	0.0	0.0	0.0	0.0	0.0	0.0	0.0	0.0	0.0	0.0	0.0	0.0	0.0	0.0	0.0	0.0	0.0	0.0	0.0	0.0
O43847;O43847-2	SEQ_KIEEFLSSFEEK_MOD_KIEEFLSSFEEK_CHARGE_2_	0.0	0.0	0.0	0.0	0.0	0.0	0.0	0.0	0.0	0.0	0.0	0.0	0.0	0.0	0.0	0.0	0.0	0.0	0.0	0.0
O43852;O43852-3	SEQ_DWILPSDYDHAEAEAR_MOD_DWILPSDYDHAEAEAR_CHARGE_3_	0.0	0.0	0.0	0.0	0.0	0.0	0.0	0.0	0.0	0.0	0.0	0.0	0.0	0.0	0.0	0.0	0.0	0.0	0.0	0.0
O43852;O43852-3	SEQ_GHDLNEDGLVSWEEYK_MOD_GHDLNEDGLVSWEEYK_CHARGE_4_	0.0	0.0	0.0	0.0	0.0	0.0	0.0	0.0	0.0	0.0	0.0	0.0	0.0	0.0	0.0	0.0	0.0	0.0	0.0	0.0
O43852;O43852-3	SEQ_DGFVTVDELK_MOD_DGFVTVDELK_CHARGE_3_	0.0	0.0	0.0	0.0	0.0	0.0	0.0	0.0	0.0	0.0	0.0	0.0	0.0	0.0	0.0	0.0	0.0	8.702639367678467	0.0	0.0
O43852;O43852-3	SEQ_DIVVQETMEDIDK_MOD_DIVVQETM(Oxidation)EDIDK_CHARGE_2_	0.0	0.0	0.0	0.0	0.0	0.0	0.0	0.0	0.0	0.0	0.0	0.0	0.0	0.0	0.0	0.0	0.0	0.0	0.0	0.0
O43852;O43852-3	SEQ_TFDQLTPEESK_MOD_TFDQLTPEESK_CHARGE_2_	0.0	1616.6865086208172	3066.6631789633916	0.0	0.0	0.0	0.0	2955.3868350690514	2266.2268911910573	2871.9765195199625	0.0	0.0	0.0	0.0	2014.6524320357385	1998.67637446858	1745.5052639213038	0.0	3794.495344194203	2266.2268911910573
O43852;O43852-3	SEQ_EQFVEFR_MOD_EQFVEFR_CHARGE_2_	0.0	0.0	0.0	0.0	0.0	11126.242200915762	0.0	0.0	0.0	20005.54864722925	0.0	0.0	0.0	0.0	0.0	13633.21472928982	0.0	10813.080072964527	11256.525896288204	11256.525896288204
O43852;O43852-3	SEQ_DIVVQETMEDIDK_MOD_DIVVQETM(Oxidation)EDIDK_CHARGE_3_	0.0	0.0	0.0	0.0	0.0	0.0	0.0	0.0	0.0	0.0	0.0	196.101950133494	0.0	0.0	0.0	0.0	0.0	0.0	0.0	0.0
O43852;O43852-3	SEQ_TFDQLTPEESK_MOD_TFDQLTPEESK_CHARGE_3_	0.0	0.0	0.0	0.0	0.0	0.0	0.0	0.0	0.0	0.0	0.0	0.0	0.0	0.0	0.0	0.0	0.0	0.0	0.0	0.0
O43852;O43852-3	SEQ_HLVYESDQNK_MOD_HLVYESDQNK_CHARGE_2_	0.0	0.0	2378.507024346666	0.0	0.0	2104.362331915844	1234.4689993355762	0.0	0.0	0.0	0.0	1395.2887968607135	0.0	0.0	0.0	0.0	0.0	0.0	0.0	0.0
O43852;O43852-3	SEQ_DGFVTVDELK_MOD_DGFVTVDELK_CHARGE_2_	1491.1070740341243	1318.061765733601	2037.6308723855268	0.0	0.0	0.0	1285.6010823817742	2191.70243345124	1386.5707709732862	0.0	816.6669493827318	1437.8892465163012	0.0	0.0	0.0	0.0	0.0	0.0	3175.533370656658	0.0
O43852;O43852-3	SEQ_DGDLIATK_MOD_DGDLIATK_CHARGE_3_	0.0	0.0	0.0	0.0	0.0	0.0	0.0	0.0	0.0	0.0	0.0	0.0	0.0	0.0	0.0	0.0	0.0	0.0	0.0	0.0
O43852;O43852-3	SEQ_VHNDAQSFDYDHDAFLGAEEAK_MOD_VHNDAQSFDYDHDAFLGAEEAK_CHARGE_4_	0.0	0.0	0.0	0.0	0.0	0.0	0.0	0.0	0.0	0.0	0.0	0.0	0.0	0.0	0.0	0.0	0.0	0.0	0.0	0.0
O43852;O43852-3	SEQ_DGDLIATK_MOD_DGDLIATK_CHARGE_2_	1904.0778942474346	1330.4120353908738	1505.6358101529136	1894.5260118168342	2498.2857685363197	2288.1235330251448	2393.605603737971	1678.2474701644167	2054.69627221049	3175.0761328911753	2051.9132349937654	2388.3801688937215	2853.159551535737	2149.41738947121	2648.4579562279573	1469.5558005486632	2636.3235812589355	3787.009761844194	1371.5955062048808	3023.2734096541544
O43852;O43852-3	SEQ_VHHEPQLSDK_MOD_VHHEPQLSDK_CHARGE_3_	0.0	1211.501654270426	1202.501609461483	0.0	1170.4949342693424	0.0	1220.56905932731	1189.5432712697668	2176.3656900413757	1278.6939022417778	0.0	0.0	1651.7329399340024	0.0	1015.7801469422154	0.0	0.0	0.0	0.0	0.0
O43865	SEQ_YSFMATVTK_MOD_YSFM(Oxidation)ATVTK_CHARGE_2_	3575.3195694900924	0.0	0.0	0.0	3704.6429098196277	0.0	0.0	0.0	0.0	0.0	0.0	0.0	0.0	0.0	0.0	0.0	0.0	0.0	0.0	3639.406860114823
O43865	SEQ_YSFMATVTK_MOD_YSFM(Oxidation)ATVTK_CHARGE_3_	0.0	0.0	0.0	0.0	0.0	0.0	0.0	1198.248225612881	0.0	2699.001043591371	0.0	1030.0810546312516	0.0	0.0	0.0	0.0	0.0	1424.6844115538818	0.0	848.4609501297288
O43865	SEQ_TTDVMFGGK_MOD_TTDVM(Oxidation)FGGK_CHARGE_2_	0.0	0.0	0.0	0.0	0.0	0.0	0.0	2394.6446810163125	7844.709181257781	0.0	0.0	0.0	0.0	2391.2697695073252	1342.7997865019408	0.0	1430.4486610443591	1988.3041302552508	4003.108668188858	3991.5087316805925
O43865	SEQ_QDVYLLPK_MOD_QDVYLLPK_CHARGE_2_	1962.8761482787186	1822.856608850989	0.0	3067.1051984935743	1290.8336703803182	0.0	1744.9342732105122	1169.8216514955293	0.0	0.0	0.0	2329.8624992872788	0.0	0.0	0.0	0.0	1822.856608850989	0.0	2279.8627963915474	1659.5104647858875
O43865	SEQ_TTDVMFGGK_MOD_TTDVM(Oxidation)FGGK_CHARGE_3_	0.0	0.0	0.0	0.0	0.0	0.0	0.0	0.0	0.0	0.0	0.0	0.0	0.0	0.0	0.0	0.0	0.0	0.0	0.0	0.0
O43865	SEQ_ESILDGLK_MOD_ESILDGLK_CHARGE_2_	0.0	857.4906237787942	0.0	1621.4681944242507	1427.3031462945355	816.2523393316923	2665.8032767793784	1789.1815868029944	946.3823889224196	1219.8230752886147	1103.0436511995415	1717.757644982125	601.4216682147969	1012.3308835010878	1029.868402512514	1162.136788917121	1367.4064999489467	1594.3157811951216	1556.320303399095	1236.4982175966804
O43865	SEQ_GIVEESVTGVHR_MOD_GIVEESVTGVHR_CHARGE_3_	0.0	0.0	1678.9746067616402	0.0	0.0	0.0	0.0	0.0	0.0	0.0	0.0	0.0	0.0	0.0	0.0	0.0	0.0	1678.9746067616402	0.0	0.0
O43865	SEQ_QDVYLLPK_MOD_QDVYLLPK_CHARGE_3_	0.0	0.0	0.0	0.0	0.0	0.0	0.0	0.0	0.0	0.0	0.0	0.0	0.0	0.0	0.0	0.0	0.0	0.0	0.0	0.0
O43896	SEQ_ISLVDLAGSER_MOD_ISLVDLAGSER_CHARGE_2_	0.0	0.0	0.0	0.0	0.0	0.0	0.0	0.0	0.0	0.0	0.0	0.0	0.0	0.0	0.0	0.0	0.0	0.0	0.0	0.0
O43896	SEQ_LVTEPLVLK_MOD_LVTEPLVLK_CHARGE_2_	0.0	0.0	0.0	0.0	0.0	0.0	0.0	0.0	0.0	0.0	0.0	0.0	0.0	0.0	0.0	0.0	0.0	0.0	0.0	0.0
O43920	SEQ_FGLNIDR_MOD_FGLNIDR_CHARGE_2_	0.0	0.0	0.0	0.0	11246.061083309325	0.0	0.0	13158.281815808677	0.0	0.0	0.0	0.0	0.0	9611.73287363216	0.0	0.0	0.0	0.0	0.0	0.0
O43929;O43929-2;O43929-3	SEQ_SVQEVLQK_MOD_SVQEVLQK_CHARGE_2_	0.0	0.0	0.0	0.0	0.0	0.0	0.0	490.5651483852127	0.0	0.0	0.0	0.0	0.0	0.0	0.0	0.0	490.5651483852127	0.0	0.0	0.0
O43929;O43929-2;O43929-3	SEQ_SVQEVLQK_MOD_SVQEVLQK_CHARGE_3_	0.0	0.0	0.0	0.0	0.0	0.0	0.0	0.0	0.0	0.0	0.0	0.0	0.0	0.0	0.0	0.0	0.0	0.0	0.0	0.0
O43929;O43929-2;O43929-3	SEQ_EQLSLPAEFPDK_MOD_EQLSLPAEFPDK_CHARGE_2_	0.0	0.0	0.0	0.0	0.0	0.0	0.0	0.0	0.0	0.0	0.0	0.0	0.0	0.0	0.0	0.0	0.0	0.0	0.0	0.0
O60216	SEQ_TSGHLLLGVVR_MOD_TSGHLLLGVVR_CHARGE_2_	0.0	0.0	0.0	0.0	0.0	0.0	0.0	0.0	0.0	0.0	0.0	0.0	0.0	0.0	0.0	0.0	0.0	0.0	0.0	0.0
O60216	SEQ_GGEADNLDEFLK_MOD_GGEADNLDEFLK_CHARGE_3_	0.0	0.0	0.0	0.0	0.0	0.0	0.0	0.0	0.0	0.0	0.0	0.0	0.0	0.0	0.0	0.0	0.0	0.0	0.0	0.0
O60216	SEQ_INHLEYEDQYK_MOD_INHLEYEDQYK_CHARGE_4_	0.0	0.0	0.0	0.0	0.0	0.0	0.0	0.0	0.0	0.0	0.0	0.0	0.0	0.0	0.0	0.0	0.0	0.0	0.0	9.08226872335924
O60216	SEQ_GGEADNLDEFLK_MOD_GGEADNLDEFLK_CHARGE_2_	0.0	0.0	0.0	0.0	0.0	917.0886732016935	0.0	0.0	0.0	0.0	0.0	0.0	0.0	0.0	0.0	0.0	0.0	0.0	917.0886732016935	0.0
O60216	SEQ_TNIDESAMPPPPPQGVK_MOD_TNIDESAM(Oxidation)PPPPPQGVK_CHARGE_4_	0.0	0.0	0.0	0.0	0.0	129.2703734964626	0.0	0.0	0.0	0.0	0.0	0.0	0.0	0.0	0.0	0.0	0.0	0.0	0.0	0.0
O60216	SEQ_INHLEYEDQYK_MOD_INHLEYEDQYK_CHARGE_3_	508.0338930308222	0.0	0.0	0.0	0.0	0.0	0.0	485.9261124952809	0.0	508.0338930308222	0.0	0.0	0.0	550.2961158806894	0.0	0.0	0.0	0.0	0.0	0.0
O60216	SEQ_INHLEYEDQYK_MOD_INHLEYEDQYK_CHARGE_2_	0.0	881.285831821292	0.0	0.0	0.0	0.0	0.0	0.0	0.0	0.0	0.0	0.0	0.0	0.0	0.0	0.0	0.0	0.0	0.0	0.0
O60220	SEQ_SKPVFSESLSD_MOD_SKPVFSESLSD_CHARGE_2_	0.0	425.8072145559665	0.0	0.0	0.0	0.0	0.0	0.0	0.0	0.0	0.0	0.0	0.0	0.0	0.0	0.0	0.0	0.0	0.0	0.0
O60220	SEQ_SKPVFSESLSD_MOD_SKPVFSESLSD_CHARGE_3_	0.0	0.0	0.0	0.0	0.0	0.0	0.0	0.0	0.0	0.0	0.0	0.0	0.0	0.0	0.0	0.0	0.0	0.0	0.0	0.0
O60231	SEQ_LRDTDTLDLSGPAR_MOD_LRDTDTLDLSGPAR_CHARGE_3_	0.0	0.0	0.0	0.0	0.0	0.0	0.0	0.0	0.0	0.0	0.0	0.0	0.0	0.0	0.0	0.0	0.0	0.0	0.0	0.0
O60231	SEQ_EQLEGLLER_MOD_EQLEGLLER_CHARGE_2_	0.0	0.0	0.0	0.0	4645.101260838309	4645.101260838309	0.0	0.0	0.0	0.0	0.0	0.0	0.0	0.0	0.0	0.0	0.0	0.0	0.0	0.0
O60231	SEQ_LRDTDTLDLSGPAR_MOD_LRDTDTLDLSGPAR_CHARGE_2_	0.0	0.0	0.0	0.0	0.0	0.0	0.0	0.0	0.0	0.0	0.0	0.0	0.0	0.0	0.0	0.0	0.0	0.0	0.0	0.0
O60231	SEQ_LQDLEER_MOD_LQDLEER_CHARGE_2_	0.0	0.0	0.0	0.0	0.0	0.0	0.0	0.0	0.0	0.0	0.0	0.0	0.0	0.0	0.0	0.0	0.0	0.0	0.0	0.0
O60231	SEQ_VLVASATMDTAR_MOD_VLVASATM(Oxidation)DTAR_CHARGE_2_	0.0	0.0	0.0	0.0	0.0	0.0	0.0	50006.934231608924	0.0	0.0	0.0	0.0	0.0	0.0	0.0	0.0	0.0	0.0	0.0	0.0
O60231	SEQ_AVDLVEEESGAPGEEQR_MOD_AVDLVEEESGAPGEEQR_CHARGE_2_	0.0	0.0	0.0	0.0	0.0	0.0	0.0	0.0	0.0	0.0	0.0	0.0	0.0	0.0	0.0	0.0	0.0	0.0	0.0	0.0
O60232	SEQ_DNPALNAQAALSQAR_MOD_DNPALNAQAALSQAR_CHARGE_3_	0.0	0.0	0.0	0.0	0.0	0.0	0.0	0.0	0.0	0.0	0.0	0.0	0.0	0.0	0.0	0.0	0.0	0.0	0.0	0.0
O60256;O60256-3	SEQ_VQVYQEPNR_MOD_VQVYQEPNR_CHARGE_2_	0.0	0.0	0.0	0.0	0.0	0.0	0.0	0.0	0.0	0.0	0.0	0.0	0.0	0.0	0.0	0.0	0.0	0.0	0.0	0.0
O60256;O60256-3	SEQ_VQIQESVR_MOD_VQIQESVR_CHARGE_2_	0.0	0.0	0.0	0.0	0.0	0.0	0.0	0.0	0.0	0.0	0.0	0.0	0.0	0.0	0.0	0.0	0.0	0.0	0.0	0.0
O60256;O60256-3	SEQ_EKPPITVVGDVGGR_MOD_EKPPITVVGDVGGR_CHARGE_3_	0.0	0.0	0.0	0.0	0.0	0.0	0.0	0.0	0.0	0.0	0.0	0.0	0.0	0.0	0.0	0.0	0.0	0.0	0.0	0.0
O60264	SEQ_LRLDSIVIQQGR_MOD_LRLDSIVIQQGR_CHARGE_4_	0.0	0.0	0.0	0.0	0.0	0.0	0.0	0.0	0.0	0.0	0.0	0.0	0.0	0.0	0.0	0.0	0.0	0.0	0.0	0.0
O60264	SEQ_FEDSPSYVK_MOD_FEDSPSYVK_CHARGE_2_	0.0	1689.1257390952424	1658.187161398685	0.0	2590.1039907399722	0.0	0.0	0.0	0.0	0.0	0.0	0.0	0.0	0.0	0.0	0.0	1689.1257390952424	1307.8316081990247	0.0	2781.240847711686
O60264	SEQ_DDIENIAR_MOD_DDIENIAR_CHARGE_2_	0.0	0.0	0.0	0.0	0.0	0.0	0.0	0.0	0.0	0.0	0.0	0.0	0.0	0.0	0.0	0.0	0.0	0.0	0.0	0.0
O60264	SEQ_ANYAVDAYFR_MOD_ANYAVDAYFR_CHARGE_2_	0.0	0.0	0.0	0.0	0.0	0.0	0.0	0.0	0.0	0.0	0.0	0.0	0.0	0.0	0.0	0.0	0.0	0.0	0.0	0.0
O60264	SEQ_QDSINAYNEPNSTK_MOD_QDSINAYNEPNSTK_CHARGE_2_	0.0	0.0	0.0	0.0	0.0	0.0	0.0	0.0	0.0	0.0	0.0	0.0	0.0	0.0	0.0	2030.2295096854418	0.0	0.0	0.0	0.0
O60264	SEQ_ENMELEEK_MOD_ENM(Oxidation)ELEEK_CHARGE_2_	0.0	0.0	0.0	0.0	0.0	0.0	0.0	0.0	0.0	0.0	0.0	0.0	0.0	0.0	0.0	0.0	0.0	0.0	0.0	0.0
O60264	SEQ_TEQEEDEELLTESSK_MOD_TEQEEDEELLTESSK_CHARGE_3_	0.0	0.0	0.0	0.0	0.0	0.0	0.0	426.3693530914844	426.3693530914844	0.0	0.0	0.0	0.0	0.0	0.0	0.0	0.0	0.0	0.0	0.0
O60264	SEQ_NPELPNAAQAQK_MOD_NPELPNAAQAQK_CHARGE_2_	718.6987488120659	718.6987488120659	0.0	0.0	0.0	0.0	0.0	0.0	0.0	0.0	0.0	0.0	0.0	0.0	0.0	0.0	0.0	0.0	0.0	0.0
O60264	SEQ_LLTQGFTNWNK_MOD_LLTQGFTNWNK_CHARGE_3_	0.0	0.0	0.0	0.0	0.0	0.0	0.0	0.0	0.0	0.0	0.0	0.0	0.0	0.0	0.0	0.0	0.0	0.0	0.0	0.0
O60264	SEQ_ENMELEEK_MOD_ENM(Oxidation)ELEEK_CHARGE_3_	0.0	0.0	0.0	0.0	0.0	0.0	0.0	0.0	0.0	0.0	0.0	0.0	0.0	0.0	0.0	0.0	0.0	0.0	0.0	0.0
O60264	SEQ_LDGQTPHDER_MOD_LDGQTPHDER_CHARGE_3_	0.0	0.0	0.0	0.0	0.0	0.0	0.0	0.0	0.0	0.0	0.0	0.0	0.0	0.0	0.0	0.0	0.0	0.0	0.0	0.0
O60264	SEQ_LLTQGFTNWNK_MOD_LLTQGFTNWNK_CHARGE_2_	0.0	0.0	0.0	0.0	0.0	0.0	0.0	0.0	0.0	0.0	0.0	0.0	0.0	0.0	0.0	0.0	0.0	0.0	0.0	0.0
O60264	SEQ_DIDILNSAGK_MOD_DIDILNSAGK_CHARGE_3_	0.0	0.0	0.0	0.0	0.0	0.0	0.0	0.0	0.0	0.0	0.0	0.0	0.0	0.0	0.0	0.0	0.0	0.0	0.0	171.10801738807285
O60264	SEQ_EIQEPDPTYEEK_MOD_EIQEPDPTYEEK_CHARGE_2_	2323.178918988845	0.0	0.0	0.0	2228.759594711186	0.0	2115.750108646213	0.0	5003.823334600922	2275.4795771281174	0.0	0.0	0.0	0.0	0.0	0.0	0.0	0.0	0.0	0.0
O60264	SEQ_DIDILNSAGK_MOD_DIDILNSAGK_CHARGE_2_	1011.9052818023264	0.0	688.8122836762194	0.0	927.5051632395063	0.0	1661.0164076002377	969.3704618036912	0.0	0.0	0.0	0.0	0.0	0.0	0.0	0.0	0.0	0.0	969.3704618036912	0.0
O60264	SEQ_ESEITDEDIDGILER_MOD_ESEITDEDIDGILER_CHARGE_2_	0.0	0.0	0.0	0.0	0.0	0.0	0.0	0.0	1622.8748690218088	0.0	0.0	0.0	0.0	0.0	0.0	0.0	0.0	0.0	0.0	1622.8748690218088
O60264	SEQ_VLIFSQMTR_MOD_VLIFSQM(Oxidation)TR_CHARGE_2_	0.0	0.0	0.0	0.0	0.0	0.0	0.0	0.0	0.0	0.0	0.0	0.0	0.0	0.0	0.0	823.8952406518737	0.0	0.0	0.0	0.0
O60264	SEQ_RTEQEEDEELLTESSK_MOD_RTEQEEDEELLTESSK_CHARGE_3_	258.10201445700034	0.0	0.0	0.0	0.0	0.0	0.0	0.0	202.07676216361386	0.0	0.0	0.0	149.11315588407922	0.0	0.0	202.07676216361386	0.0	0.0	0.0	0.0
O60264	SEQ_NPELPNAAQAQK_MOD_NPELPNAAQAQK_CHARGE_3_	0.0	0.0	0.0	0.0	0.0	0.0	0.0	0.0	0.0	0.0	0.0	0.0	0.0	0.0	0.0	0.0	0.0	0.0	0.0	0.0
O60264	SEQ_FEDSPSYVK_MOD_FEDSPSYVK_CHARGE_3_	0.0	0.0	0.0	0.0	0.0	0.0	0.0	0.0	0.0	0.0	0.0	0.0	0.0	0.0	0.0	0.0	0.0	0.0	0.0	0.0
O60264	SEQ_LVDQNLNK_MOD_LVDQNLNK_CHARGE_2_	553.5064212990991	1383.4389098288896	1383.4389098288896	1722.9890389050056	1400.2573858140788	1650.4804023080007	955.744076825661	1022.405908283933	1045.5788132091845	978.3084906114188	0.0	1237.469398051887	0.0	0.0	0.0	1790.094959878551	1487.6261098648986	1633.1505491901241	1451.0053069713267	1310.78918629954
O60264	SEQ_LFELLEK_MOD_LFELLEK_CHARGE_2_	0.0	0.0	618.0856740937745	0.0	0.0	705.4021833779508	0.0	0.0	805.0538318072821	0.0	0.0	0.0	0.0	220.9121301855827	0.0	0.0	0.0	0.0	0.0	750.0104487806705
O60264	SEQ_EIQEPDPTYEEK_MOD_EIQEPDPTYEEK_CHARGE_3_	0.0	0.0	0.0	0.0	0.0	0.0	0.0	0.0	0.0	0.0	0.0	0.0	0.0	0.0	0.0	0.0	0.0	0.0	0.0	0.0
O60264	SEQ_TEQEEDEELLTESSK_MOD_TEQEEDEELLTESSK_CHARGE_2_	0.0	0.0	0.0	0.0	0.0	0.0	0.0	0.0	0.0	0.0	0.0	0.0	0.0	0.0	0.0	0.0	0.0	0.0	0.0	0.0
O60264	SEQ_DFNQFIK_MOD_DFNQFIK_CHARGE_2_	0.0	0.0	0.0	0.0	0.0	0.0	0.0	0.0	0.0	0.0	0.0	0.0	0.0	1588.6585258462244	0.0	0.0	0.0	0.0	0.0	0.0
O60264	SEQ_ENVYDELR_MOD_ENVYDELR_CHARGE_2_	0.0	0.0	7433.090787734979	0.0	0.0	0.0	0.0	0.0	8192.835600115477	5606.373119015955	0.0	0.0	0.0	0.0	0.0	11343.909855471855	0.0	0.0	0.0	7803.722882358492
O60264	SEQ_LDSIVIQQGR_MOD_LDSIVIQQGR_CHARGE_2_	0.0	0.0	0.0	0.0	0.0	0.0	0.0	0.0	0.0	0.0	0.0	0.0	0.0	0.0	0.0	0.0	0.0	0.0	0.0	3332.6478534049984
O60271	SEQ_GGETPGSEQWK_MOD_GGETPGSEQWK_CHARGE_3_	0.0	0.0	0.0	0.0	0.0	0.0	0.0	0.0	0.0	0.0	0.0	0.0	0.0	0.0	0.0	0.0	0.0	0.0	0.0	0.0
O60271	SEQ_DQISVLPNEQDLVR_MOD_DQISVLPNEQDLVR_CHARGE_2_	0.0	0.0	0.0	986.3205066531425	0.0	0.0	0.0	0.0	0.0	0.0	0.0	0.0	0.0	0.0	0.0	0.0	0.0	0.0	0.0	0.0
O60271	SEQ_GGETPGSEQWK_MOD_GGETPGSEQWK_CHARGE_2_	0.0	442.59762071953736	0.0	0.0	0.0	0.0	0.0	0.0	0.0	0.0	0.0	0.0	394.0217086984475	0.0	0.0	0.0	497.16208407318015	0.0	0.0	0.0
O60271	SEQ_DGGSVVGASVFYK_MOD_DGGSVVGASVFYK_CHARGE_3_	0.0	0.0	0.0	0.0	0.0	0.0	0.0	1336.544995840451	0.0	0.0	0.0	0.0	0.0	0.0	0.0	0.0	0.0	0.0	0.0	0.0
O60271	SEQ_ETDYPAGEDLSESGQVDK_MOD_ETDYPAGEDLSESGQVDK_CHARGE_4_	297.15234397616007	0.0	0.0	0.0	0.0	0.0	0.0	297.15234397616007	0.0	0.0	0.0	0.0	0.0	0.0	0.0	0.0	0.0	0.0	0.0	0.0
O60271	SEQ_ETDYPAGEDLSESGQVDK_MOD_ETDYPAGEDLSESGQVDK_CHARGE_2_	0.0	0.0	0.0	0.0	0.0	0.0	0.0	0.0	0.0	0.0	0.0	0.0	0.0	0.0	0.0	0.0	0.0	0.0	0.0	0.0
O60271	SEQ_DGGSVVGASVFYK_MOD_DGGSVVGASVFYK_CHARGE_2_	0.0	0.0	0.0	0.0	0.0	0.0	0.0	0.0	0.0	0.0	0.0	0.0	0.0	0.0	0.0	0.0	0.0	0.0	0.0	0.0
O60271	SEQ_ETDYPAGEDLSESGQVDK_MOD_ETDYPAGEDLSESGQVDK_CHARGE_3_	0.0	1122.5507430398627	0.0	0.0	0.0	0.0	0.0	0.0	0.0	1295.9574761543934	0.0	0.0	0.0	0.0	0.0	0.0	0.0	0.0	0.0	1168.6049247498315
O60271	SEQ_SSTLSQLPGDK_MOD_SSTLSQLPGDK_CHARGE_2_	0.0	0.0	1386.331360022229	835.9338052225203	527.6687454890329	0.0	0.0	0.0	0.0	0.0	0.0	875.0976752044468	0.0	0.0	0.0	0.0	0.0	0.0	0.0	0.0
O60271	SEQ_AGPSAQEPGSQTPLK_MOD_AGPSAQEPGSQTPLK_CHARGE_3_	0.0	0.0	0.0	0.0	0.0	0.0	0.0	0.0	0.0	84.95304055947682	0.0	0.0	0.0	0.0	0.0	0.0	0.0	0.0	0.0	0.0
O60271	SEQ_SSTLSQLPGDK_MOD_SSTLSQLPGDK_CHARGE_3_	0.0	0.0	0.0	0.0	0.0	0.0	0.0	0.0	0.0	0.0	0.0	0.0	0.0	0.0	0.0	0.0	0.0	0.0	0.0	0.0
O60271	SEQ_DVAGLDTEGSK_MOD_DVAGLDTEGSK_CHARGE_3_	0.0	0.0	0.0	0.0	0.0	0.0	0.0	0.0	0.0	0.0	0.0	0.0	0.0	0.0	0.0	0.0	0.0	0.0	0.0	0.0
O60271	SEQ_DSILSIVHVK_MOD_DSILSIVHVK_CHARGE_3_	0.0	0.0	0.0	0.0	0.0	0.0	0.0	0.0	0.0	0.0	0.0	0.0	0.0	0.0	0.0	0.0	0.0	0.0	0.0	0.0
O60271	SEQ_DVAGLDTEGSK_MOD_DVAGLDTEGSK_CHARGE_2_	0.0	0.0	0.0	0.0	0.0	0.0	0.0	0.0	0.0	0.0	0.0	0.0	0.0	0.0	0.0	0.0	0.0	0.0	690.1937328120923	690.1937328120923
O60271	SEQ_YNAPTSHVTPSVK_MOD_YNAPTSHVTPSVK_CHARGE_3_	0.0	0.0	0.0	0.0	0.0	0.0	0.0	0.0	0.0	0.0	0.0	0.0	0.0	0.0	0.0	0.0	0.0	0.0	0.0	0.0
O60287	SEQ_IYEAQPEISR_MOD_IYEAQPEISR_CHARGE_3_	0.0	0.0	0.0	0.0	0.0	0.0	0.0	0.0	0.0	0.0	0.0	2914.787904768234	0.0	0.0	0.0	0.0	0.0	0.0	0.0	0.0
O60287	SEQ_TLYTLVTK_MOD_TLYTLVTK_CHARGE_2_	0.0	0.0	0.0	0.0	0.0	0.0	0.0	0.0	0.0	0.0	0.0	0.0	0.0	0.0	0.0	0.0	0.0	0.0	0.0	0.0
O60287	SEQ_IYEAQPEISR_MOD_IYEAQPEISR_CHARGE_2_	0.0	0.0	0.0	0.0	0.0	0.0	0.0	0.0	0.0	0.0	0.0	0.0	0.0	0.0	0.0	0.0	0.0	0.0	0.0	0.0
O60287	SEQ_DLSVLMDR_MOD_DLSVLM(Oxidation)DR_CHARGE_2_	0.0	0.0	0.0	0.0	0.0	0.0	0.0	0.0	0.0	0.0	0.0	0.0	0.0	5271.565405151434	0.0	0.0	0.0	0.0	0.0	0.0
O60293	SEQ_LDSSPVSSPR_MOD_LDSSPVSSPR_CHARGE_2_	0.0	0.0	0.0	0.0	0.0	0.0	0.0	0.0	0.0	0.0	4241.324970534262	0.0	0.0	4241.324970534262	0.0	0.0	0.0	0.0	0.0	0.0
O60299;O60299-2	SEQ_EQADFLPR_MOD_EQADFLPR_CHARGE_2_	0.0	20836.73388740401	0.0	0.0	0.0	45640.88107656901	0.0	0.0	0.0	0.0	0.0	0.0	0.0	0.0	0.0	0.0	0.0	0.0	0.0	0.0
O60306	SEQ_YSNMEQSLFTR_MOD_YSNM(Oxidation)EQSLFTR_CHARGE_2_	0.0	0.0	0.0	4944.6783144361525	0.0	0.0	0.0	0.0	0.0	0.0	0.0	0.0	0.0	0.0	0.0	0.0	0.0	0.0	0.0	0.0
O60306	SEQ_GPYPYNQPK_MOD_GPYPYNQPK_CHARGE_3_	0.0	0.0	0.0	0.0	0.0	0.0	0.0	0.0	0.0	0.0	0.0	0.0	0.0	0.0	0.0	0.0	0.0	0.0	0.0	503.3000621421209
O60306	SEQ_VIEDIYEK_MOD_VIEDIYEK_CHARGE_3_	0.0	0.0	0.0	0.0	0.0	0.0	0.0	0.0	0.0	0.0	0.0	0.0	0.0	0.0	0.0	0.0	0.0	0.0	0.0	0.0
O60306	SEQ_VIEDIYEK_MOD_VIEDIYEK_CHARGE_2_	0.0	4202.122820732962	0.0	4578.400845174415	0.0	3765.0482975105947	0.0	0.0	0.0	0.0	0.0	1727.1338296348647	0.0	0.0	0.0	0.0	0.0	4063.6510355107803	0.0	0.0
O60306	SEQ_IMALDIDER_MOD_IM(Oxidation)ALDIDER_CHARGE_2_	0.0	0.0	0.0	0.0	0.0	0.0	0.0	0.0	0.0	0.0	0.0	0.0	0.0	0.0	0.0	0.0	0.0	0.0	0.0	0.0
O60306	SEQ_GPYPYNQPK_MOD_GPYPYNQPK_CHARGE_2_	0.0	0.0	0.0	763.3797062276067	0.0	524.0823870066088	0.0	0.0	0.0	0.0	0.0	0.0	0.0	351.74600897336217	0.0	0.0	0.0	0.0	0.0	0.0
O60306	SEQ_LGHGEEELETEK_MOD_LGHGEEELETEK_CHARGE_3_	0.0	0.0	543.1304801854047	705.5259431804471	0.0	0.0	0.0	0.0	0.0	0.0	0.0	256.59113852570124	0.0	0.0	501.31347115496055	483.9732661413683	0.0	562.5902200810275	0.0	0.0
O60306	SEQ_DADVEDEDTEEAK_MOD_DADVEDEDTEEAK_CHARGE_3_	0.0	0.0	0.0	289.42710371768067	0.0	345.93517519521635	0.0	0.0	0.0	0.0	0.0	931.057947629237	0.0	0.0	0.0	0.0	0.0	0.0	0.0	246.5796992607679
O60306	SEQ_TLIVEPHVIPNR_MOD_TLIVEPHVIPNR_CHARGE_4_	0.0	0.0	0.0	0.0	0.0	0.0	0.0	0.0	0.0	0.0	0.0	0.0	0.0	0.0	0.0	0.0	0.0	0.0	0.0	165.51623022091704
O60313;O60313-2	SEQ_LDAFIEALHQEK_MOD_LDAFIEALHQEK_CHARGE_4_	0.0	0.0	0.0	0.0	0.0	0.0	0.0	0.0	0.0	0.0	0.0	0.0	0.0	0.0	0.0	194.8987603054206	0.0	0.0	0.0	0.0
O60313;O60313-2	SEQ_EYEEEFFQNSK_MOD_EYEEEFFQNSK_CHARGE_3_	0.0	0.0	0.0	0.0	0.0	0.0	0.0	0.0	0.0	0.0	0.0	0.0	0.0	0.0	0.0	0.0	0.0	0.0	0.0	0.0
O60313;O60313-2	SEQ_GFYYYQR_MOD_GFYYYQR_CHARGE_2_	0.0	0.0	0.0	0.0	0.0	0.0	0.0	0.0	0.0	0.0	0.0	0.0	0.0	0.0	0.0	0.0	0.0	0.0	0.0	0.0
O60313;O60313-2	SEQ_ESVEQQADSFK_MOD_ESVEQQADSFK_CHARGE_2_	0.0	0.0	0.0	0.0	0.0	0.0	0.0	0.0	0.0	0.0	0.0	0.0	0.0	0.0	0.0	0.0	0.0	0.0	0.0	0.0
O60313;O60313-2	SEQ_ESVEQQADSFK_MOD_ESVEQQADSFK_CHARGE_3_	0.0	0.0	0.0	0.0	0.0	0.0	0.0	0.0	0.0	0.0	0.0	0.0	0.0	0.0	0.0	0.0	0.0	0.0	0.0	0.0
O60313;O60313-2	SEQ_GVEVDPSLIK_MOD_GVEVDPSLIK_CHARGE_2_	793.501450946866	0.0	0.0	0.0	0.0	0.0	1131.3263101183327	0.0	0.0	838.0402703000437	0.0	0.0	0.0	0.0	0.0	832.7955473272616	0.0	0.0	835.4137930312206	0.0
O60313;O60313-2	SEQ_ETIFSISK_MOD_ETIFSISK_CHARGE_2_	864.7648578974523	0.0	0.0	0.0	0.0	0.0	799.6077113816117	0.0	0.0	820.9753383350888	0.0	562.5776089365608	0.0	817.7437306923533	0.0	781.873914899483	0.0	0.0	427.64217997962146	0.0
O60313;O60313-2	SEQ_VVVVGDQSAGK_MOD_VVVVGDQSAGK_CHARGE_2_	0.0	0.0	634.7542459303538	0.0	441.07175952037176	0.0	738.4655063648482	1055.8163708121785	1121.2801777241539	0.0	0.0	0.0	0.0	0.0	740.4819191175288	0.0	0.0	0.0	0.0	516.5020349809502
O60313;O60313-2	SEQ_LDAFIEALHQEK_MOD_LDAFIEALHQEK_CHARGE_3_	0.0	0.0	0.0	0.0	0.0	0.0	0.0	0.0	0.0	0.0	0.0	0.0	0.0	0.0	0.0	0.0	0.0	0.0	0.0	0.0
O60313;O60313-2	SEQ_GVEVDPSLIK_MOD_GVEVDPSLIK_CHARGE_3_	0.0	0.0	0.0	0.0	0.0	0.0	0.0	0.0	0.0	0.0	0.0	0.0	0.0	5.324422412210004	0.0	0.0	0.0	2.577569105539194	0.0	3.09478330040127
O60313;O60313-2	SEQ_IVESLSLLK_MOD_IVESLSLLK_CHARGE_2_	0.0	0.0	0.0	0.0	0.0	0.0	0.0	0.0	0.0	0.0	0.0	0.0	0.0	0.0	0.0	0.0	0.0	0.0	0.0	0.0
O60318	SEQ_SAFLEPEGLSK_MOD_SAFLEPEGLSK_CHARGE_2_	0.0	0.0	0.0	0.0	0.0	0.0	0.0	0.0	0.0	0.0	0.0	0.0	0.0	0.0	0.0	0.0	0.0	0.0	0.0	0.0
O60341;O60341-2	SEQ_EYDELAETQGK_MOD_EYDELAETQGK_CHARGE_3_	0.0	0.0	0.0	0.0	0.0	0.0	0.0	0.0	0.0	0.0	0.0	0.0	0.0	0.0	0.0	0.0	0.0	0.0	0.0	297.19993803288264
O60341;O60341-2	SEQ_EYDELAETQGK_MOD_EYDELAETQGK_CHARGE_2_	0.0	0.0	0.0	0.0	0.0	5245.2513227002255	0.0	0.0	0.0	0.0	0.0	3381.2659704190223	0.0	0.0	0.0	0.0	0.0	0.0	0.0	0.0
O60341;O60341-2	SEQ_QATPGVPAQQSPSM_MOD_QATPGVPAQQSPSM(Oxidation)_CHARGE_2_	0.0	0.0	0.0	0.0	0.0	0.0	0.0	0.0	0.0	0.0	0.0	0.0	0.0	0.0	0.0	0.0	0.0	0.0	0.0	0.0
O60341;O60341-2	SEQ_GIFGSSAVPQPK_MOD_GIFGSSAVPQPK_CHARGE_2_	0.0	0.0	0.0	0.0	0.0	0.0	0.0	0.0	0.0	0.0	0.0	0.0	0.0	0.0	0.0	0.0	0.0	0.0	0.0	0.0
O60341;O60341-2	SEQ_GIFGSSAVPQPK_MOD_GIFGSSAVPQPK_CHARGE_3_	0.0	0.0	0.0	0.0	0.0	0.0	0.0	0.0	0.0	0.0	0.0	0.0	0.0	0.0	0.0	0.0	0.0	0.0	0.0	0.0
O60341;O60341-2	SEQ_STSQTFIYK_MOD_STSQTFIYK_CHARGE_2_	0.0	0.0	0.0	2494.6159239884278	1714.4138143133764	0.0	779.044132597028	0.0	0.0	0.0	0.0	0.0	0.0	901.8515480665403	0.0	0.0	0.0	1155.6833575353278	0.0	0.0
O60361;P22392;P22392-2	SEQ_QHYIDLK_MOD_QHYIDLK_CHARGE_3_	0.0	0.0	0.0	0.0	0.0	1894.874002440467	0.0	2180.706562778192	0.0	2381.109558650065	0.0	0.0	0.0	0.0	0.0	0.0	2141.8795064722294	0.0	2220.237459004575	0.0
O60361;P22392;P22392-2	SEQ_NIIHGSDSVK_MOD_NIIHGSDSVK_CHARGE_2_	2549.705286298724	2245.2859014106575	1617.7601429957444	1853.894126983915	2069.0296300341706	1799.8010308987432	1563.5827087693733	1929.9631338096046	0.0	2020.27681751941	0.0	1433.1573097315072	1736.72479863965	2460.3317988260083	1515.6550961888672	1693.9670343592622	2337.810514650279	1861.8672059852186	2314.3032489434636	4037.614552788121
O60361;P22392;P22392-2	SEQ_DRPFFPGLVK_MOD_DRPFFPGLVK_CHARGE_2_	0.0	0.0	0.0	0.0	0.0	0.0	0.0	0.0	0.0	0.0	0.0	0.0	0.0	0.0	0.0	0.0	0.0	0.0	0.0	0.0
O60361;P22392;P22392-2	SEQ_NIIHGSDSVK_MOD_NIIHGSDSVK_CHARGE_3_	13739.003028349747	14246.580212427121	12550.8061963599	10436.265666387473	12165.403437050294	7023.854054395846	15264.166304908884	13611.979936773252	15883.404899634073	20123.730911845567	7514.135494040568	11687.179825588195	11009.132514900377	13215.35186626757	13093.170158696747	16734.06175885134	15754.024878510896	10402.62821330715	18229.58168276778	14729.662465842495
O60361;P22392;P22392-2	SEQ_QHYIDLK_MOD_QHYIDLK_CHARGE_2_	0.0	1151.6116304614509	0.0	0.0	0.0	2011.8195596402966	1468.7705836812409	2104.049498563582	1325.5627919159804	1612.1593993060694	0.0	0.0	0.0	0.0	2851.9169500662956	0.0	0.0	0.0	2755.6501917454457	2732.9133782727895
O60361;P22392;P22392-2	SEQ_DRPFFPGLVK_MOD_DRPFFPGLVK_CHARGE_3_	1672.89172637141	3011.351283685343	2669.0270062566	2161.5326908166794	1779.000019010702	2112.0302275594245	2812.7761473908786	0.0	2737.6595496164314	1573.4143092886964	1206.875805131477	2420.37772014843	1773.8627671784113	1907.0578024406182	2264.06052918283	0.0	1460.419776696446	1758.213312088463	3188.731297278779	1132.9734597505408
O60361;P22392;P22392-2	SEQ_DRPFFPGLVK_MOD_DRPFFPGLVK_CHARGE_4_	0.0	0.0	0.0	0.0	1.5572545955312738	1.221640598027528	0.0	0.0	0.0	0.0	0.0	0.0	0.0	0.0	0.9583569411396768	0.0	0.0	0.0	0.0	0.0
O60437	SEQ_QLEELER_MOD_QLEELER_CHARGE_2_	0.0	4565.8027846252235	0.0	0.0	2929.9330536888865	2006.965058195727	0.0	0.0	0.0	9955.530736062166	0.0	3997.006220847347	0.0	2843.006088902327	0.0	5451.790246905013	0.0	0.0	6228.654989346038	0.0
O60443	SEQ_TVQVSATEDGNVTK_MOD_TVQVSATEDGNVTK_CHARGE_3_	0.0	0.0	0.0	0.0	0.0	0.0	0.0	0.0	0.0	856.1321980089101	0.0	0.0	0.0	0.0	0.0	0.0	0.0	0.0	0.0	0.0
O60443	SEQ_TVQVSATEDGNVTK_MOD_TVQVSATEDGNVTK_CHARGE_2_	0.0	0.0	0.0	0.0	0.0	0.0	0.0	0.0	0.0	0.0	0.0	0.0	0.0	0.0	0.0	0.0	0.0	0.0	0.0	0.0
O60443	SEQ_VESQSSFGTLR_MOD_VESQSSFGTLR_CHARGE_2_	0.0	0.0	0.0	0.0	0.0	0.0	0.0	0.0	0.0	0.0	0.0	0.0	0.0	0.0	0.0	0.0	0.0	0.0	0.0	0.0
O60488;O60488-2	SEQ_DWQEGGYTINDK_MOD_DWQEGGYTINDK_CHARGE_4_	0.0	0.0	0.0	0.0	0.0	0.0	0.0	0.0	0.0	0.0	0.0	0.0	0.0	0.0	0.0	0.0	0.0	0.0	0.0	0.0
O60488;O60488-2	SEQ_IGYSSPLTLSDQSSK_MOD_IGYSSPLTLSDQSSK_CHARGE_3_	0.0	0.0	0.0	0.0	0.0	2949.9231614569558	2949.9231614569558	0.0	0.0	0.0	0.0	0.0	0.0	0.0	0.0	2675.5314758069353	0.0	0.0	0.0	3630.4565949835987
O60488;O60488-2	SEQ_HIIYVDNK_MOD_HIIYVDNK_CHARGE_2_	0.0	0.0	0.0	0.0	0.0	0.0	0.0	0.0	0.0	0.0	0.0	0.0	0.0	0.0	0.0	0.0	0.0	0.0	0.0	569.0015353142958
O60488;O60488-2	SEQ_DWQEGGYTINDK_MOD_DWQEGGYTINDK_CHARGE_2_	0.0	0.0	0.0	0.0	0.0	543.3669820725528	0.0	0.0	0.0	0.0	0.0	0.0	0.0	0.0	0.0	0.0	0.0	0.0	0.0	0.0
O60488;O60488-2	SEQ_HIIYVDNK_MOD_HIIYVDNK_CHARGE_3_	0.0	0.0	0.0	0.0	0.0	0.0	0.0	0.0	0.0	0.0	0.0	0.0	0.0	0.0	0.0	0.0	0.0	0.0	0.0	0.0
O60488;O60488-2	SEQ_IGYSSPLTLSDQSSK_MOD_IGYSSPLTLSDQSSK_CHARGE_2_	0.0	0.0	0.0	0.0	0.0	0.0	0.0	0.0	0.0	0.0	0.0	0.0	0.0	0.0	0.0	1144.0545977828347	0.0	0.0	0.0	0.0
O60488;O60488-2	SEQ_LTLLAQQK_MOD_LTLLAQQK_CHARGE_2_	0.0	712.447824019933	1015.6829092252427	0.0	702.8091865736478	602.8140893700057	816.2710494030322	0.0	638.291539535668	0.0	0.0	700.4787332889172	561.9490566095403	727.1711427926327	501.12939861183776	579.0999948474442	609.3480168519598	0.0	661.5448013579972	558.5635083350319
O60488;O60488-2	SEQ_LILGNYK_MOD_LILGNYK_CHARGE_2_	2542.2716499018034	0.0	2023.036465388201	0.0	708.7825676947249	0.0	1855.9532326716096	1718.6893007545448	0.0	0.0	0.0	0.0	0.0	2250.5804649416727	1502.9509668787111	1622.101248085588	1669.6969964114128	0.0	1600.4960905330297	1361.177403709084
O60488;O60488-2	SEQ_EILSEENEMQPNGK_MOD_EILSEENEM(Oxidation)QPNGK_CHARGE_3_	0.0	0.0	0.0	0.0	0.0	0.0	0.0	0.0	0.0	0.0	0.0	0.0	0.0	0.0	0.0	0.0	0.0	0.0	0.0	0.0
O60488;O60488-2	SEQ_LQAGEYVSLGK_MOD_LQAGEYVSLGK_CHARGE_3_	0.0	0.0	77.55540882575069	0.0	0.0	0.0	0.0	0.0	0.0	0.0	0.0	0.0	0.0	0.0	0.0	0.0	0.0	77.55540882575069	0.0	0.0
O60493	SEQ_GDDGIFDDNFIEER_MOD_GDDGIFDDNFIEER_CHARGE_2_	0.0	0.0	0.0	0.0	0.0	0.0	0.0	0.0	0.0	0.0	0.0	0.0	0.0	0.0	0.0	0.0	0.0	0.0	0.0	0.0
O60493	SEQ_VAGHPLAQNER_MOD_VAGHPLAQNER_CHARGE_3_	0.0	2554.351780556988	0.0	639.8491196578117	0.0	0.0	0.0	2795.850142970381	0.0	0.0	0.0	0.0	0.0	2109.09614063537	0.0	670.2104139231719	0.0	0.0	0.0	135.1188703564357
O60502;O60502-4	SEQ_NDNQILSEIVEAK_MOD_NDNQILSEIVEAK_CHARGE_2_	0.0	0.0	0.0	0.0	0.0	0.0	0.0	0.0	0.0	0.0	0.0	0.0	0.0	0.0	0.0	0.0	0.0	0.0	0.0	0.0
O60502;O60502-4	SEQ_EQFVPGPNEK_MOD_EQFVPGPNEK_CHARGE_2_	1594.0609185664212	1804.218592315201	0.0	0.0	0.0	0.0	0.0	0.0	2656.983249935638	0.0	0.0	0.0	0.0	2347.494465497713	0.0	0.0	0.0	0.0	0.0	0.0
O60502;O60502-4	SEQ_DEASVYK_MOD_DEASVYK_CHARGE_2_	0.0	1116.7168341405606	0.0	0.0	0.0	0.0	0.0	0.0	0.0	0.0	0.0	0.0	0.0	0.0	0.0	0.0	0.0	0.0	0.0	0.0
O60502;O60502-4	SEQ_DEASVYK_MOD_DEASVYK_CHARGE_1_	0.0	14.293585799007397	0.0	0.0	0.0	0.0	0.0	0.0	0.0	0.0	0.0	0.0	0.0	0.0	0.0	0.0	0.0	0.0	0.0	0.0
O60502;O60502-4	SEQ_EQFVPGPNEK_MOD_EQFVPGPNEK_CHARGE_3_	0.0	0.0	0.0	0.0	0.0	0.0	0.0	0.0	0.0	0.0	0.0	0.0	0.0	0.0	0.0	0.0	0.0	0.0	0.0	0.0
O60502;O60502-4	SEQ_ILEFYSK_MOD_ILEFYSK_CHARGE_2_	0.0	0.0	0.0	0.0	0.0	0.0	0.0	0.0	0.0	0.0	0.0	0.0	0.0	0.0	0.0	0.0	0.0	0.0	0.0	0.0
O60504;O60504-2	SEQ_DFVYPSSTR_MOD_DFVYPSSTR_CHARGE_2_	0.0	0.0	0.0	0.0	0.0	0.0	0.0	0.0	0.0	0.0	0.0	0.0	0.0	0.0	0.0	0.0	0.0	0.0	0.0	0.0
O60506;O60506-2	SEQ_DSDLSHVQNK_MOD_DSDLSHVQNK_CHARGE_2_	2083.74411649803	2287.217290787452	1427.5142052320905	2731.127732219392	2204.0754412344572	1694.111810853515	1908.47379181939	2135.7842880315993	4756.618503004412	2101.600754492296	1554.393021385653	2028.9779255965964	2383.7385759719523	3802.2596807717086	1426.5546338024608	2150.3712986028677	2767.886015606725	1915.9533066076833	3165.7849577508805	3717.6572796774058
O60506;O60506-2	SEQ_DSDLSHVQNK_MOD_DSDLSHVQNK_CHARGE_3_	0.0	0.0	2513.1568103999643	0.0	0.0	2502.9333619956274	0.0	2523.422017366018	0.0	0.0	0.0	2950.0453449698352	0.0	1748.4805922552862	0.0	3048.9287723198113	0.0	0.0	0.0	2046.6748532061486
O60506;O60506-2	SEQ_LYNNHEIR_MOD_LYNNHEIR_CHARGE_3_	0.0	0.0	0.0	0.0	0.0	0.0	0.0	0.0	0.0	0.0	0.0	0.0	0.0	0.0	0.0	0.0	0.0	0.0	0.0	0.0
O60506;O60506-2	SEQ_AFSQFGK_MOD_AFSQFGK_CHARGE_1_	0.0	0.0	0.0	0.0	0.0	0.0	0.0	0.0	0.0	0.0	0.0	0.0	0.0	0.0	0.0	0.0	0.0	0.0	0.0	0.0
O60506;O60506-2	SEQ_EQILEEFSK_MOD_EQILEEFSK_CHARGE_3_	0.0	0.0	0.0	0.0	0.0	0.0	0.0	0.0	0.0	0.0	0.0	0.0	0.0	0.0	0.0	0.0	0.0	0.0	0.0	0.0
O60506;O60506-2	SEQ_SENQEFYQDTFGQQWK_MOD_SENQEFYQDTFGQQWK_CHARGE_4_	0.0	0.0	0.0	0.0	0.0	0.0	0.0	0.0	0.0	0.0	0.0	0.0	0.0	0.0	0.0	0.0	0.0	0.0	0.0	0.0
O60506;O60506-2	SEQ_AFSQFGK_MOD_AFSQFGK_CHARGE_2_	0.0	6872.353695983739	0.0	2545.8387009980347	1958.9067875337405	0.0	0.0	2685.15362468639	0.0	4849.913155836838	0.0	1548.9969634900572	0.0	3968.244792409519	6289.058970234701	3739.337013488076	9817.093370032735	4011.7302904297944	2503.8669230187907	4093.4810766516794
O60506;O60506-2	SEQ_VTEGLTDVILYHQPDDK_MOD_VTEGLTDVILYHQPDDK_CHARGE_3_	0.0	0.0	0.0	0.0	0.0	0.0	0.0	0.0	0.0	0.0	0.0	0.0	0.0	0.0	0.0	0.0	0.0	0.0	0.0	0.0
O60506;O60506-2	SEQ_NLANTVTEEILEK_MOD_NLANTVTEEILEK_CHARGE_2_	0.0	0.0	0.0	0.0	0.0	0.0	0.0	0.0	0.0	0.0	0.0	0.0	0.0	0.0	0.0	0.0	0.0	0.0	0.0	0.0
O60506;O60506-2	SEQ_EQILEEFSK_MOD_EQILEEFSK_CHARGE_2_	4442.010939346737	3432.5409942553	4608.951340030089	4039.9737091457137	3166.136592239448	2511.046097334065	4927.361692313131	0.0	0.0	4313.346588696512	0.0	2995.7330883748123	3154.114007618889	3731.826516834713	3394.066611038621	4203.291180426126	3178.453640533894	0.0	7520.937325573417	4160.262530589
O60508	SEQ_NQGLTVFETGQK_MOD_NQGLTVFETGQK_CHARGE_3_	0.0	0.0	0.0	0.0	0.0	0.0	0.0	0.0	0.0	0.0	0.0	0.0	0.0	0.0	0.0	0.0	0.0	0.0	0.0	0.0
O60508	SEQ_NQGLTVFETGQK_MOD_NQGLTVFETGQK_CHARGE_2_	0.0	0.0	0.0	0.0	0.0	0.0	0.0	0.0	1226.714797039227	0.0	0.0	0.0	0.0	0.0	0.0	0.0	0.0	1098.732458926806	984.1024329477798	0.0
O60524;O60524-3;O60524-4;O60524-5	SEQ_EVQTVTSIQK_MOD_EVQTVTSIQK_CHARGE_3_	0.0	0.0	0.0	0.0	0.0	0.0	0.0	0.0	8.45011153084192	0.0	0.0	8.45011153084192	0.0	0.0	0.0	0.0	0.0	0.0	0.0	0.0
O60524;O60524-3;O60524-4;O60524-5	SEQ_ATLLLESGIR_MOD_ATLLLESGIR_CHARGE_3_	0.0	0.0	0.0	0.0	0.0	0.0	0.0	0.0	0.0	0.0	0.0	0.0	0.0	0.0	0.0	0.0	0.0	0.0	0.0	0.0
O60524;O60524-3;O60524-4;O60524-5	SEQ_NVAAVQPMK_MOD_NVAAVQPM(Oxidation)K_CHARGE_2_	0.0	0.0	0.0	0.0	0.0	135.16411680708293	96.57215775100669	0.0	0.0	0.0	165.07323142803708	0.0	0.0	230.33210488317297	0.0	0.0	244.0799558481551	0.0	188.59893430039625	0.0
O60524;O60524-3;O60524-4;O60524-5	SEQ_NVAAVQPMK_MOD_NVAAVQPM(Oxidation)K_CHARGE_3_	0.0	0.0	0.0	0.0	0.0	0.0	0.0	0.0	0.0	0.0	0.0	0.0	0.0	0.0	0.0	0.0	0.0	0.0	0.0	0.0
O60524;O60524-3;O60524-4;O60524-5	SEQ_EAQAQGDPVASAIK_MOD_EAQAQGDPVASAIK_CHARGE_2_	0.0	0.0	0.0	0.0	0.0	0.0	0.0	0.0	0.0	0.0	0.0	0.0	0.0	0.0	0.0	0.0	0.0	0.0	0.0	0.0
O60524;O60524-3;O60524-4;O60524-5	SEQ_VNNVYDVDNK_MOD_VNNVYDVDNK_CHARGE_2_	1307.615085113066	1091.64623943479	0.0	1566.3107232435896	0.0	0.0	0.0	0.0	0.0	0.0	0.0	0.0	0.0	0.0	0.0	0.0	0.0	0.0	0.0	0.0
O60524;O60524-3;O60524-4;O60524-5	SEQ_VNNVYDVDNK_MOD_VNNVYDVDNK_CHARGE_3_	0.0	0.0	402.108095586552	0.0	0.0	0.0	0.0	0.0	0.0	0.0	0.0	0.0	410.8608440952882	406.46091026104784	0.0	0.0	0.0	0.0	0.0	0.0
O60524;O60524-3;O60524-4;O60524-5	SEQ_AAEPLLTLER_MOD_AAEPLLTLER_CHARGE_2_	0.0	0.0	0.0	0.0	0.0	238.12995631163594	0.0	0.0	0.0	0.0	0.0	308.8953178140086	0.0	313.23342722257485	0.0	0.0	0.0	0.0	0.0	0.0
O60524;O60524-3;O60524-4;O60524-5	SEQ_LTEIVASAPK_MOD_LTEIVASAPK_CHARGE_2_	0.0	0.0	0.0	0.0	0.0	0.0	312.2642787511964	0.0	0.0	529.2466266100214	0.0	0.0	0.0	0.0	0.0	0.0	0.0	295.825379682528	501.38486825562615	0.0
O60524;O60524-3;O60524-4;O60524-5	SEQ_EVQTVTSIQK_MOD_EVQTVTSIQK_CHARGE_2_	0.0	0.0	0.0	0.0	0.0	0.0	0.0	0.0	0.0	0.0	0.0	0.0	0.0	0.0	0.0	0.0	0.0	0.0	0.0	622.7033695914803
O60524;O60524-3;O60524-4;O60524-5	SEQ_DQQQNEIIVK_MOD_DQQQNEIIVK_CHARGE_2_	1114.202339732871	0.0	869.5389428588435	1114.202339732871	1915.315320513085	0.0	0.0	0.0	0.0	0.0	0.0	0.0	0.0	0.0	0.0	0.0	0.0	0.0	0.0	0.0
O60524;O60524-3;O60524-4;O60524-5	SEQ_EAQAQGDPVASAIK_MOD_EAQAQGDPVASAIK_CHARGE_3_	0.0	0.0	0.0	0.0	0.0	0.0	0.0	0.0	0.0	0.0	0.0	0.0	0.0	0.0	0.0	0.0	0.0	0.0	0.0	0.0
O60547;O60547-2	SEQ_VAFDELVR_MOD_VAFDELVR_CHARGE_2_	0.0	0.0	0.0	0.0	0.0	0.0	0.0	0.0	0.0	0.0	0.0	0.0	0.0	0.0	0.0	0.0	0.0	0.0	0.0	0.0
O60563	SEQ_GPSEETGGAVFDHPAK_MOD_GPSEETGGAVFDHPAK_CHARGE_3_	0.0	0.0	0.0	829.0617516963318	0.0	0.0	0.0	0.0	0.0	0.0	0.0	0.0	0.0	0.0	0.0	0.0	0.0	0.0	0.0	0.0
O60566;O60566-3	SEQ_AFEYEIR_MOD_AFEYEIR_CHARGE_2_	0.0	7727.995342730087	0.0	0.0	0.0	0.0	0.0	0.0	0.0	0.0	0.0	0.0	0.0	0.0	0.0	0.0	0.0	0.0	0.0	0.0
O60566;O60566-3	SEQ_ADAIFQEGIQQK_MOD_ADAIFQEGIQQK_CHARGE_2_	0.0	0.0	0.0	0.0	0.0	0.0	0.0	0.0	0.0	0.0	0.0	0.0	0.0	0.0	0.0	0.0	0.0	0.0	0.0	0.0
O60566;O60566-3	SEQ_NSAELTVIK_MOD_NSAELTVIK_CHARGE_2_	756.7266793928588	0.0	195.68026136994894	0.0	0.0	0.0	0.0	0.0	0.0	0.0	0.0	0.0	0.0	0.0	0.0	0.0	0.0	384.80706127773703	0.0	0.0
O60566;O60566-3	SEQ_TVQILEGQK_MOD_TVQILEGQK_CHARGE_2_	0.0	0.0	0.0	0.0	0.0	0.0	0.0	0.0	0.0	0.0	0.0	0.0	0.0	0.0	0.0	0.0	0.0	0.0	0.0	0.0
O60566;O60566-3	SEQ_ETSLAENIWQEQPHSK_MOD_ETSLAENIWQEQPHSK_CHARGE_3_	0.0	0.0	0.0	0.0	0.0	0.0	0.0	0.0	0.0	0.0	0.0	0.0	0.0	0.0	0.0	0.0	0.0	0.0	0.0	0.0
O60566;O60566-3	SEQ_EIQTTQQER_MOD_EIQTTQQER_CHARGE_2_	0.0	0.0	0.0	0.0	0.0	0.0	0.0	0.0	0.0	0.0	0.0	0.0	0.0	0.0	0.0	0.0	0.0	0.0	0.0	0.0
O60566;O60566-3	SEQ_EAELLTSAEK_MOD_EAELLTSAEK_CHARGE_2_	0.0	0.0	0.0	0.0	0.0	0.0	0.0	0.0	0.0	0.0	0.0	571.6308669539002	0.0	0.0	0.0	0.0	0.0	0.0	0.0	0.0
O60568	SEQ_DDDDDQLFYTR_MOD_DDDDDQLFYTR_CHARGE_3_	0.0	0.0	0.0	0.0	0.0	0.0	0.0	0.0	0.0	0.0	0.0	35.26382678628377	0.0	0.0	0.0	0.0	0.0	0.0	0.0	0.0
O60568	SEQ_LAGGYENVPTVDIHMK_MOD_LAGGYENVPTVDIHM(Oxidation)K_CHARGE_2_	0.0	0.0	0.0	0.0	0.0	0.0	0.0	0.0	0.0	0.0	0.0	0.0	0.0	0.0	0.0	0.0	0.0	0.0	0.0	0.0
O60568	SEQ_YKDDDDDQLFYTR_MOD_YKDDDDDQLFYTR_CHARGE_4_	0.0	0.0	0.0	0.0	0.0	1475.5404661168686	0.0	0.0	0.0	0.0	0.0	0.0	0.0	0.0	0.0	831.1850153261627	0.0	0.0	0.0	0.0
O60568	SEQ_NVAYDTLPIVVHGNGPTK_MOD_NVAYDTLPIVVHGNGPTK_CHARGE_3_	0.0	0.0	0.0	0.0	0.0	0.0	0.0	0.0	0.0	0.0	0.0	0.0	0.0	0.0	0.0	0.0	0.0	0.0	0.0	0.0
O60568	SEQ_SEDYVELVQR_MOD_SEDYVELVQR_CHARGE_2_	0.0	0.0	0.0	0.0	0.0	0.0	0.0	0.0	0.0	0.0	0.0	0.0	0.0	0.0	0.0	0.0	0.0	0.0	0.0	0.0
O60568	SEQ_TYVGPMTESLFPGYHTK_MOD_TYVGPM(Oxidation)TESLFPGYHTK_CHARGE_4_	0.0	0.0	0.0	0.0	0.0	0.0	0.0	730.956937420169	420.7545771426229	0.0	0.0	275.5800511760199	0.0	0.0	0.0	0.0	478.75213049301163	0.0	0.0	0.0
O60568	SEQ_TYVGPMTESLFPGYHTK_MOD_TYVGPM(Oxidation)TESLFPGYHTK_CHARGE_3_	0.0	0.0	0.0	0.0	0.0	0.0	0.0	0.0	0.0	0.0	0.0	858.0067911465488	0.0	0.0	0.0	0.0	0.0	0.0	0.0	0.0
O60568	SEQ_LAGGYENVPTVDIHMK_MOD_LAGGYENVPTVDIHM(Oxidation)K_CHARGE_3_	0.0	0.0	0.0	0.0	0.0	0.0	0.0	0.0	0.0	0.0	0.0	0.0	0.0	0.0	0.0	0.0	0.0	0.0	0.0	0.0
O60610;O60610-2;O60610-3	SEQ_DVQNFPAATDEK_MOD_DVQNFPAATDEK_CHARGE_3_	0.0	0.0	0.0	0.0	0.0	0.0	0.0	0.0	0.0	0.0	0.0	0.0	0.0	0.0	0.0	0.0	0.0	0.0	0.0	0.0
O60610;O60610-2;O60610-3	SEQ_SGTTIALK_MOD_SGTTIALK_CHARGE_2_	0.0	330.573807696905	0.0	0.0	479.6778802092257	0.0	0.0	561.8335641420222	0.0	856.749015952084	0.0	478.9255347893457	0.0	586.0572168248553	243.03273561167583	492.63077229835625	695.3491983620129	1021.5435473545915	686.4327677070349	602.05060471486
O60610;O60610-2;O60610-3	SEQ_FENNELFAK_MOD_FENNELFAK_CHARGE_2_	0.0	2413.529591872357	0.0	0.0	0.0	0.0	0.0	0.0	0.0	0.0	0.0	1736.790997719156	0.0	562.80492293423	0.0	0.0	0.0	411.60855720331114	0.0	0.0
O60610;O60610-2;O60610-3	SEQ_EIENEDMR_MOD_EIENEDMR_CHARGE_2_	0.0	0.0	0.0	0.0	0.0	0.0	0.0	0.0	0.0	0.0	0.0	0.0	0.0	0.0	0.0	0.0	0.0	0.0	0.0	0.0
O60610;O60610-2;O60610-3	SEQ_FQPLLDGLK_MOD_FQPLLDGLK_CHARGE_2_	0.0	0.0	0.0	0.0	0.0	0.0	0.0	0.0	0.0	0.0	0.0	0.0	0.0	0.0	0.0	0.0	0.0	0.0	0.0	0.0
O60610;O60610-2;O60610-3	SEQ_MEPPGGSLGPGR_MOD_MEPPGGSLGPGR_CHARGE_2_	0.0	0.0	0.0	0.0	0.0	0.0	0.0	0.0	0.0	0.0	0.0	0.0	0.0	0.0	0.0	0.0	0.0	0.0	0.0	0.0
O60610;O60610-2;O60610-3	SEQ_DDAMAAVPAK_MOD_DDAM(Oxidation)AAVPAK_CHARGE_2_	0.0	0.0	0.0	762.9518075946129	0.0	0.0	0.0	719.1311839170343	0.0	0.0	0.0	0.0	0.0	0.0	0.0	1068.2150717626448	0.0	0.0	762.9518075946129	0.0
O60610;O60610-2;O60610-3	SEQ_SPDELPSAGGDGGK_MOD_SPDELPSAGGDGGK_CHARGE_2_	0.0	0.0	1076.3368256372705	0.0	0.0	0.0	0.0	1333.3840402319531	0.0	0.0	0.0	1584.700574363611	1963.1535445716847	0.0	0.0	0.0	0.0	0.0	0.0	0.0
O60610;O60610-2;O60610-3	SEQ_QMPEPEQLK_MOD_QM(Oxidation)PEPEQLK_CHARGE_2_	1023.0889653703123	0.0	0.0	0.0	0.0	0.0	0.0	0.0	0.0	0.0	0.0	0.0	0.0	0.0	0.0	0.0	0.0	0.0	0.0	1023.0889653703123
O60610;O60610-2;O60610-3	SEQ_EETAGSYDSR_MOD_EETAGSYDSR_CHARGE_2_	0.0	0.0	0.0	0.0	0.0	0.0	0.0	0.0	0.0	0.0	0.0	0.0	0.0	4683.771019041503	0.0	0.0	0.0	0.0	0.0	0.0
O60610;O60610-2;O60610-3	SEQ_EDRFENNELFAK_MOD_EDRFENNELFAK_CHARGE_3_	0.0	0.0	0.0	0.0	0.0	0.0	0.0	0.0	0.0	0.0	0.0	0.0	0.0	0.0	0.0	0.0	0.0	0.0	0.0	0.0
O60610;O60610-2;O60610-3	SEQ_FENNELFAK_MOD_FENNELFAK_CHARGE_3_	0.0	0.0	0.0	0.0	0.0	0.0	0.0	0.0	0.0	0.0	0.0	0.0	0.0	799.4519790954057	0.0	0.0	0.0	0.0	0.0	0.0
O60610;O60610-2;O60610-3	SEQ_DVQNFPAATDEK_MOD_DVQNFPAATDEK_CHARGE_2_	0.0	1136.3819052558322	861.5038063056927	570.7025593605074	1122.136681782561	0.0	0.0	0.0	0.0	0.0	0.0	0.0	0.0	983.2217565488043	0.0	0.0	0.0	0.0	0.0	0.0
O60610;O60610-2;O60610-3	SEQ_EIENEDMR_MOD_EIENEDM(Oxidation)R_CHARGE_2_	0.0	0.0	0.0	0.0	0.0	0.0	0.0	0.0	0.0	0.0	0.0	0.0	0.0	4149.281751965127	0.0	0.0	0.0	0.0	0.0	0.0
O60610;O60610-2;O60610-3	SEQ_NMFLQAVK_MOD_NM(Oxidation)FLQAVK_CHARGE_2_	0.0	0.0	0.0	0.0	0.0	0.0	0.0	0.0	0.0	0.0	0.0	0.0	0.0	2136.6993753893344	0.0	0.0	0.0	0.0	0.0	0.0
O60610;O60610-2;O60610-3	SEQ_NSETFPTILEEAK_MOD_NSETFPTILEEAK_CHARGE_2_	0.0	0.0	0.0	0.0	0.0	0.0	0.0	0.0	0.0	0.0	0.0	0.0	0.0	0.0	0.0	0.0	0.0	0.0	0.0	0.0
O60610;O60610-2;O60610-3	SEQ_AEMDEVER_MOD_AEMDEVER_CHARGE_2_	0.0	0.0	0.0	0.0	0.0	0.0	0.0	0.0	0.0	6905.030875212596	0.0	0.0	0.0	0.0	0.0	0.0	0.0	0.0	0.0	0.0
O60610;O60610-2;O60610-3	SEQ_NSETFPTILEEAK_MOD_NSETFPTILEEAK_CHARGE_3_	0.0	0.0	0.0	0.0	0.0	0.0	0.0	0.0	0.0	0.0	0.0	0.0	0.0	0.0	0.0	0.0	0.0	0.0	0.0	0.0
O60664;O60664-4	SEQ_DTVATQLSEAVDATR_MOD_DTVATQLSEAVDATR_CHARGE_2_	0.0	1499.3817158000315	0.0	0.0	0.0	0.0	985.0949384077242	0.0	0.0	0.0	0.0	0.0	0.0	0.0	0.0	0.0	0.0	0.0	2282.1612841796546	0.0
O60664;O60664-4	SEQ_LEENLPILQQPTEK_MOD_LEENLPILQQPTEK_CHARGE_4_	0.0	0.0	0.0	0.0	0.0	0.0	0.0	0.0	0.0	0.0	0.0	0.0	0.0	0.0	0.0	0.0	0.0	0.0	0.0	0.0
O60664;O60664-4	SEQ_SVVTGGVQSVMGSR_MOD_SVVTGGVQSVM(Oxidation)GSR_CHARGE_2_	0.0	0.0	0.0	0.0	0.0	0.0	0.0	0.0	0.0	0.0	0.0	0.0	0.0	0.0	0.0	0.0	0.0	0.0	0.0	0.0
O60664;O60664-4	SEQ_IATSLDGFDVASVQQQR_MOD_IATSLDGFDVASVQQQR_CHARGE_3_	0.0	0.0	0.0	0.0	259.2868379985927	232.1750578639418	0.0	289.5645422804464	0.0	0.0	0.0	0.0	0.0	0.0	0.0	0.0	0.0	0.0	0.0	0.0
O60664;O60664-4	SEQ_QEQSYFVR_MOD_QEQSYFVR_CHARGE_2_	0.0	10750.62424582217	0.0	42946.73580616736	0.0	41622.65034399617	0.0	11861.219107114392	0.0	23154.38824349127	0.0	9647.594310566272	16572.244031730992	8875.8379909025	0.0	23706.093466415194	0.0	25461.786099432808	0.0	7057.921611524893
O60664;O60664-4	SEQ_TLTAAAVSGAQPILSK_MOD_TLTAAAVSGAQPILSK_CHARGE_4_	0.0	0.0	0.0	48.111749611267875	0.0	0.0	0.0	0.0	30.42692187395473	0.0	0.0	16.103180712364786	8.854860155086108	0.0	0.0	0.0	27.834370809815205	0.0	0.0	0.0
O60664;O60664-4	SEQ_QLQGPEK_MOD_QLQGPEK_CHARGE_2_	1212.1430567954653	873.5626850044883	0.0	1210.3687032408154	0.0	1496.829992877647	0.0	1229.8943863782688	1208.5969470120497	0.0	0.0	0.0	1046.3263984852645	990.5739129568066	0.0	0.0	0.0	0.0	1800.291413528524	0.0
O60664;O60664-4	SEQ_TLTAAAVSGAQPILSK_MOD_TLTAAAVSGAQPILSK_CHARGE_2_	798.3614376220664	762.6903049903598	0.0	0.0	706.3793896000113	0.0	922.7023709333886	0.0	1008.4844725300021	0.0	555.2408541479595	0.0	0.0	0.0	728.6129739167787	0.0	0.0	0.0	0.0	0.0
O60664;O60664-4	SEQ_VSGAQEMVSSAK_MOD_VSGAQEM(Oxidation)VSSAK_CHARGE_2_	2454.9140672124327	0.0	3147.5303617596614	3063.600297178125	0.0	0.0	3018.7503506222447	5110.283890925508	0.0	0.0	0.0	3324.7564969986893	0.0	6184.972586191535	5896.691787909384	0.0	4888.205771454724	1065.8006315331336	3511.9615996825946	0.0
O60664;O60664-4	SEQ_TLTAAAVSGAQPILSK_MOD_TLTAAAVSGAQPILSK_CHARGE_3_	125.53791070967964	0.0	221.35837407115912	0.0	278.2459772372999	0.0	0.0	0.0	168.35380174057502	0.0	104.81509909222251	0.0	0.0	0.0	0.0	193.04539316438508	0.0	0.0	461.81836885723027	0.0
O60664;O60664-4	SEQ_EPPKPEQVESR_MOD_EPPKPEQVESR_CHARGE_3_	0.0	0.0	0.0	0.0	0.0	0.0	0.0	0.0	0.0	0.0	0.0	0.0	0.0	0.0	0.0	0.0	0.0	0.0	0.0	0.0
O60664;O60664-4	SEQ_LEENLPILQQPTEK_MOD_LEENLPILQQPTEK_CHARGE_3_	0.0	880.4990096434527	0.0	0.0	0.0	0.0	0.0	0.0	0.0	0.0	0.0	953.8049156791913	0.0	0.0	916.419272848724	0.0	0.0	0.0	0.0	0.0
O60664;O60664-4	SEQ_LEPQIASASEYAHR_MOD_LEPQIASASEYAHR_CHARGE_3_	0.0	0.0	0.0	0.0	0.0	0.0	0.0	0.0	0.0	0.0	0.0	0.0	0.0	0.0	0.0	0.0	0.0	0.0	0.0	0.0
O60664;O60664-4	SEQ_VSGAQEMVSSAK_MOD_VSGAQEMVSSAK_CHARGE_2_	3261.1307909014536	0.0	0.0	0.0	0.0	0.0	4860.003856246393	0.0	0.0	0.0	0.0	0.0	2408.217374973628	2766.9601210469973	0.0	0.0	0.0	2948.957211482612	2666.666623558339	3020.5971073863197
O60671;O60671-2	SEQ_LSTFGNAGSSHLDYPK_MOD_LSTFGNAGSSHLDYPK_CHARGE_3_	0.0	0.0	0.0	0.0	0.0	0.0	0.0	0.0	0.0	0.0	0.0	1360.0612638898208	0.0	0.0	0.0	0.0	0.0	2087.2957110652987	0.0	0.0
O60671;O60671-2	SEQ_IILQSEGLR_MOD_IILQSEGLR_CHARGE_2_	0.0	0.0	0.0	0.0	0.0	0.0	0.0	0.0	0.0	0.0	0.0	0.0	0.0	0.0	0.0	0.0	0.0	0.0	0.0	0.0
O60671;O60671-2	SEQ_LSTFGNAGSSHLDYPK_MOD_LSTFGNAGSSHLDYPK_CHARGE_4_	0.0	0.0	0.0	0.0	0.0	0.0	0.0	0.0	0.0	0.0	0.0	0.0	0.0	0.0	0.0	0.0	0.0	0.0	0.0	0.0
O60678;O60678-2	SEQ_ALSAEAALAR_MOD_ALSAEAALAR_CHARGE_2_	0.0	0.0	0.0	2386.58378265429	0.0	0.0	0.0	0.0	0.0	0.0	0.0	0.0	0.0	0.0	0.0	968.4553787869276	0.0	0.0	0.0	0.0
O60678;O60678-2	SEQ_VVFSTGPQSTK_MOD_VVFSTGPQSTK_CHARGE_2_	713.5035500819054	576.1419746907767	0.0	661.6741809866022	0.0	840.6671783969933	0.0	0.0	0.0	0.0	0.0	921.0983515219165	0.0	0.0	0.0	0.0	779.6005593585272	0.0	0.0	0.0
O60678;O60678-2	SEQ_QTVFLLEK_MOD_QTVFLLEK_CHARGE_2_	0.0	754.1125816982468	0.0	0.0	0.0	0.0	795.4723319122235	0.0	0.0	0.0	0.0	0.0	0.0	0.0	0.0	0.0	0.0	0.0	0.0	839.1004820697606
O60678;O60678-2	SEQ_VVFSTGPQSTK_MOD_VVFSTGPQSTK_CHARGE_3_	0.0	0.0	0.0	233.07388607369515	0.0	0.0	0.0	0.0	0.0	83.68474508605804	0.0	0.0	0.0	0.0	0.0	0.0	0.0	0.0	0.0	0.0
O60684	SEQ_EAAWAITNATSGGTPEQIR_MOD_EAAWAITNATSGGTPEQIR_CHARGE_3_	0.0	0.0	0.0	873.9004598629921	0.0	0.0	0.0	0.0	0.0	0.0	0.0	707.0801478670754	0.0	0.0	0.0	0.0	0.0	846.7287683985091	0.0	0.0
O60684	SEQ_NNALNPEEMR_MOD_NNALNPEEM(Oxidation)R_CHARGE_2_	0.0	0.0	0.0	1201.1128785721608	0.0	6553.567430620958	0.0	10333.892442017226	0.0	0.0	0.0	0.0	0.0	0.0	0.0	0.0	0.0	11882.13176229717	0.0	0.0
O60684	SEQ_NNALNPEEMR_MOD_NNALNPEEM(Oxidation)R_CHARGE_3_	0.0	0.0	0.0	0.0	0.0	0.0	0.0	0.0	0.0	574.7707750023715	0.0	0.0	0.0	0.0	0.0	0.0	0.0	0.0	0.0	0.0
O60701	SEQ_VLIGGDETPEGQR_MOD_VLIGGDETPEGQR_CHARGE_2_	0.0	0.0	0.0	2160.456486582628	0.0	0.0	0.0	0.0	0.0	0.0	0.0	0.0	0.0	0.0	0.0	0.0	0.0	0.0	2160.456486582628	0.0
O60701	SEQ_ESSSIYISK_MOD_ESSSIYISK_CHARGE_2_	1588.3161128121328	2772.3670616408835	0.0	0.0	2087.177073402197	0.0	0.0	2159.9637628498463	0.0	3293.1626843320814	0.0	2372.8907168224073	0.0	0.0	3151.8763539638594	3333.826346137823	0.0	0.0	3371.3890216172595	1356.330132499001
O60701	SEQ_ILTTNTWSSELSK_MOD_ILTTNTWSSELSK_CHARGE_2_	0.0	0.0	0.0	0.0	0.0	0.0	0.0	0.0	0.0	0.0	0.0	0.0	0.0	0.0	0.0	0.0	0.0	0.0	0.0	0.0
O60701	SEQ_VTVVDVNESR_MOD_VTVVDVNESR_CHARGE_2_	0.0	0.0	0.0	4605.110817400937	0.0	0.0	0.0	0.0	0.0	0.0	0.0	0.0	0.0	0.0	0.0	0.0	0.0	0.0	0.0	0.0
O60701	SEQ_IVQNSNGYK_MOD_IVQNSNGYK_CHARGE_2_	923.9265867225756	0.0	1305.480006014308	0.0	0.0	984.6501115870194	0.0	0.0	0.0	0.0	0.0	0.0	448.97068640881423	0.0	471.9627693471942	0.0	0.0	866.9478910401634	1307.471791831358	0.0
O60701	SEQ_PAFIFDGR_MOD_PAFIFDGR_CHARGE_2_	0.0	0.0	0.0	0.0	0.0	0.0	0.0	0.0	0.0	0.0	0.0	0.0	0.0	0.0	0.0	0.0	0.0	0.0	0.0	0.0
O60701	SEQ_IFDANTK_MOD_IFDANTK_CHARGE_2_	0.0	0.0	667.6422128260328	0.0	1445.7251003139274	0.0	0.0	0.0	0.0	0.0	0.0	2772.983462390332	0.0	0.0	1491.9624981686732	0.0	0.0	753.744511651727	0.0	0.0
O60701	SEQ_FSLQDPPNK_MOD_FSLQDPPNK_CHARGE_2_	0.0	0.0	1522.868903895151	0.0	0.0	0.0	0.0	0.0	0.0	0.0	0.0	0.0	0.0	0.0	0.0	1529.056537937974	0.0	2204.2727777803248	2213.229053165931	0.0
O60701	SEQ_IIDSLFNTVTDK_MOD_IIDSLFNTVTDK_CHARGE_3_	0.0	0.0	0.0	0.0	0.0	0.0	0.0	0.0	0.0	0.0	0.0	0.0	0.0	0.0	0.0	0.0	0.0	0.0	0.0	0.0
O60701	SEQ_ESSSIYISK_MOD_ESSSIYISK_CHARGE_3_	0.0	0.0	0.0	0.0	0.0	0.0	0.0	0.0	0.0	0.0	0.0	0.0	0.0	0.0	0.0	0.0	0.0	0.0	0.0	0.0
O60701	SEQ_EADLVFISVNTPTK_MOD_EADLVFISVNTPTK_CHARGE_3_	0.0	0.0	0.0	0.0	0.0	0.0	0.0	0.0	0.0	0.0	0.0	0.0	0.0	0.0	0.0	0.0	0.0	0.0	0.0	0.0
O60701	SEQ_FSLQDPPNK_MOD_FSLQDPPNK_CHARGE_3_	0.0	0.0	0.0	0.0	0.0	0.0	0.0	0.0	0.0	0.0	0.0	0.0	0.0	0.0	0.0	0.0	0.0	0.0	0.0	0.0
O60701	SEQ_ILTTNTWSSELSK_MOD_ILTTNTWSSELSK_CHARGE_3_	0.0	0.0	0.0	0.0	0.0	0.0	0.0	0.0	0.0	0.0	0.0	0.0	0.0	0.0	0.0	0.0	0.0	0.0	0.0	0.0
O60716;O60716-2;O60716-3;O60716-5	SEQ_IYISLLK_MOD_IYISLLK_CHARGE_2_	0.0	0.0	0.0	0.0	0.0	0.0	0.0	0.0	0.0	0.0	0.0	0.0	0.0	0.0	0.0	0.0	0.0	0.0	0.0	0.0
O60716;O60716-2;O60716-3;O60716-5	SEQ_VGGSSVDLHR_MOD_VGGSSVDLHR_CHARGE_3_	0.0	0.0	0.0	0.0	0.0	0.0	0.0	0.0	0.0	0.0	0.0	0.0	0.0	0.0	0.0	0.0	0.0	0.0	0.0	0.0
O60716;O60716-2;O60716-3;O60716-5	SEQ_GSLASLDSLR_MOD_GSLASLDSLR_CHARGE_2_	0.0	0.0	0.0	0.0	0.0	0.0	0.0	0.0	0.0	0.0	0.0	0.0	0.0	0.0	0.0	0.0	0.0	0.0	0.0	0.0
O60716;O60716-2;O60716-3;O60716-5	SEQ_SDFQVNLNNASR_MOD_SDFQVNLNNASR_CHARGE_3_	0.0	0.0	0.0	0.0	0.0	0.0	0.0	0.0	0.0	0.0	0.0	0.0	0.0	0.0	0.0	0.0	0.0	0.0	0.0	0.0
O60716;O60716-2;O60716-3;O60716-5	SEQ_FHPEPYGLEDDQR_MOD_FHPEPYGLEDDQR_CHARGE_3_	0.0	0.0	0.0	0.0	0.0	0.0	0.0	0.0	0.0	0.0	0.0	0.0	0.0	0.0	0.0	0.0	0.0	0.0	0.0	0.0
O60716;O60716-2;O60716-3;O60716-5	SEQ_SGDLGDMEPLK_MOD_SGDLGDM(Oxidation)EPLK_CHARGE_2_	0.0	0.0	0.0	0.0	0.0	0.0	0.0	0.0	0.0	0.0	0.0	0.0	0.0	0.0	0.0	0.0	0.0	0.0	900.466285622728	900.466285622728
O60716;O60716-2;O60716-3;O60716-5	SEQ_SGDLGDMEPLK_MOD_SGDLGDM(Oxidation)EPLK_CHARGE_3_	0.0	0.0	0.0	0.0	0.0	0.0	0.0	0.0	0.0	0.0	0.0	0.0	0.0	0.0	0.0	0.0	0.0	153.4719786639699	0.0	0.0
O60739;P41567	SEQ_TLTTVQGIADDYDK_MOD_TLTTVQGIADDYDK_CHARGE_2_	3230.228591952976	3737.647176791575	0.0	0.0	0.0	0.0	0.0	0.0	0.0	0.0	0.0	4643.787395707014	0.0	0.0	0.0	0.0	0.0	0.0	5373.254045371076	0.0
O60739;P41567	SEQ_GDDLLPAGTEDYIHIR_MOD_GDDLLPAGTEDYIHIR_CHARGE_3_	0.0	0.0	0.0	0.0	0.0	0.0	0.0	671.16698948322	0.0	0.0	0.0	0.0	0.0	0.0	0.0	0.0	0.0	0.0	0.0	0.0
O60749	SEQ_ELSANTAAFAK_MOD_ELSANTAAFAK_CHARGE_2_	0.0	1453.7402436425289	1455.5491999904248	1168.2598769531626	0.0	0.0	0.0	1457.3604073065271	0.0	1694.026632435118	0.0	0.0	0.0	1226.4997851871167	0.0	0.0	0.0	1539.7550909922977	0.0	0.0
O60749	SEQ_YLHVGYIVPPAPEK_MOD_YLHVGYIVPPAPEK_CHARGE_3_	0.0	237.61700002486185	0.0	0.0	0.0	0.0	0.0	0.0	0.0	0.0	0.0	0.0	0.0	0.0	0.0	0.0	0.0	0.0	0.0	0.0
O60749	SEQ_EDSSSTEFVEK_MOD_EDSSSTEFVEK_CHARGE_3_	0.0	0.0	0.0	0.0	0.0	0.0	0.0	0.0	0.0	0.0	0.0	0.0	0.0	0.0	0.0	0.0	0.0	0.0	0.0	0.0
O60749	SEQ_QFLESSELPR_MOD_QFLESSELPR_CHARGE_2_	0.0	0.0	0.0	0.0	0.0	0.0	0.0	0.0	0.0	0.0	0.0	0.0	0.0	0.0	0.0	0.0	0.0	0.0	0.0	0.0
O60749	SEQ_ALSQLAEVEEK_MOD_ALSQLAEVEEK_CHARGE_2_	0.0	0.0	0.0	0.0	1724.023950179382	0.0	0.0	0.0	0.0	0.0	0.0	1724.023950179382	0.0	0.0	0.0	0.0	2111.905396993882	0.0	1438.1216934310048	0.0
O60749	SEQ_ELSANTAAFAK_MOD_ELSANTAAFAK_CHARGE_3_	0.0	0.0	0.0	0.0	0.0	0.0	0.0	0.0	0.0	0.0	0.0	0.0	0.0	0.0	0.0	0.0	0.0	0.0	0.0	0.0
O60749	SEQ_QFLESSELPR_MOD_QFLESSELPR_CHARGE_3_	0.0	0.0	0.0	0.0	0.0	0.0	0.0	0.0	0.0	0.0	0.0	0.0	0.0	0.0	0.0	0.0	0.0	0.0	0.0	0.0
O60749	SEQ_FSDFLGLHSK_MOD_FSDFLGLHSK_CHARGE_3_	0.0	0.0	0.0	0.0	0.0	0.0	0.0	0.0	0.0	0.0	0.0	0.0	0.0	0.0	0.0	0.0	0.0	0.0	0.0	0.0
O60749	SEQ_SMSAPVIFDR_MOD_SMSAPVIFDR_CHARGE_2_	0.0	0.0	0.0	0.0	0.0	0.0	0.0	0.0	0.0	0.0	0.0	0.0	0.0	0.0	0.0	0.0	0.0	0.0	0.0	0.0
O60749	SEQ_EDSSSTEFVEK_MOD_EDSSSTEFVEK_CHARGE_2_	0.0	0.0	0.0	6000.606748971517	0.0	0.0	0.0	0.0	4389.268675204948	0.0	0.0	0.0	0.0	0.0	0.0	3210.621910265573	0.0	0.0	0.0	0.0
O60749	SEQ_SMSAPVIFDR_MOD_SMSAPVIFDR_CHARGE_3_	0.0	0.0	0.0	0.0	0.0	0.0	0.0	0.0	0.0	0.0	0.0	0.0	0.0	0.0	0.0	0.0	0.0	0.0	0.0	0.0
O60762	SEQ_LGLGTAYIHGMK_MOD_LGLGTAYIHGM(Oxidation)K_CHARGE_2_	0.0	0.0	0.0	0.0	0.0	0.0	0.0	0.0	0.0	0.0	0.0	0.0	0.0	0.0	0.0	0.0	0.0	0.0	0.0	0.0
O60762	SEQ_GNGGVYGWDLK_MOD_GNGGVYGWDLK_CHARGE_2_	0.0	1581.0826252945285	0.0	0.0	0.0	0.0	0.0	0.0	0.0	0.0	0.0	0.0	0.0	0.0	0.0	0.0	0.0	0.0	0.0	1086.6107424689835
O60762	SEQ_GNGGVYGWDLK_MOD_GNGGVYGWDLK_CHARGE_3_	0.0	0.0	0.0	0.0	0.0	664.6890802772499	0.0	0.0	0.0	0.0	0.0	0.0	0.0	0.0	0.0	0.0	0.0	0.0	0.0	0.0
O60762	SEQ_YSVLLPTYNER_MOD_YSVLLPTYNER_CHARGE_2_	0.0	0.0	0.0	0.0	0.0	0.0	0.0	0.0	0.0	0.0	0.0	0.0	0.0	0.0	0.0	0.0	0.0	0.0	0.0	0.0
O60762	SEQ_LGLGTAYIHGMK_MOD_LGLGTAYIHGM(Oxidation)K_CHARGE_4_	0.0	0.0	0.0	0.0	0.0	0.0	0.0	0.0	0.0	0.0	0.0	0.0	0.0	0.0	0.0	0.0	0.0	0.0	0.0	0.0
O60763;O60763-2	SEQ_SSQTSGTNEQSSAIVSAR_MOD_SSQTSGTNEQSSAIVSAR_CHARGE_3_	0.0	0.0	0.0	0.0	0.0	0.0	0.0	0.0	0.0	0.0	0.0	0.0	0.0	0.0	0.0	0.0	0.0	0.0	0.0	0.0
O60763;O60763-2	SEQ_EQLDSSNSTIAILQTEK_MOD_EQLDSSNSTIAILQTEK_CHARGE_4_	0.0	0.0	0.0	0.0	0.0	0.0	0.0	0.0	0.0	0.0	0.0	0.0	0.0	0.0	0.0	0.0	0.0	0.0	0.0	0.0
O60763;O60763-2	SEQ_TLEQHDNIVTHYK_MOD_TLEQHDNIVTHYK_CHARGE_4_	0.0	0.0	1913.6352682052839	0.0	0.0	0.0	0.0	0.0	886.701302294546	0.0	0.0	0.0	0.0	1703.2420523877565	0.0	0.0	1515.9803632501043	0.0	2107.8693153095496	0.0
O60763;O60763-2	SEQ_EQDLQLEELR_MOD_EQDLQLEELR_CHARGE_2_	0.0	0.0	0.0	0.0	0.0	0.0	0.0	0.0	0.0	0.0	0.0	0.0	0.0	0.0	0.0	12204.212368531458	0.0	0.0	0.0	0.0
O60763;O60763-2	SEQ_LLTSLLK_MOD_LLTSLLK_CHARGE_2_	0.0	0.0	0.0	0.0	299.0977152475709	0.0	0.0	0.0	0.0	0.0	0.0	0.0	0.0	0.0	0.0	0.0	0.0	0.0	0.0	299.0977152475709
O60763;O60763-2	SEQ_SQLNSQSVEITK_MOD_SQLNSQSVEITK_CHARGE_4_	0.0	0.0	0.0	0.0	0.0	0.0	0.0	0.0	0.0	0.0	0.0	0.0	0.0	0.0	0.0	0.0	0.0	0.0	0.0	0.0
O60763;O60763-2	SEQ_NNNSNQNFFK_MOD_NNNSNQNFFK_CHARGE_2_	0.0	0.0	0.0	0.0	0.0	0.0	0.0	0.0	0.0	0.0	0.0	0.0	0.0	0.0	0.0	0.0	0.0	0.0	0.0	0.0
O60763;O60763-2	SEQ_DQYNLLK_MOD_DQYNLLK_CHARGE_2_	0.0	0.0	0.0	0.0	0.0	0.0	0.0	0.0	674.7562720696346	0.0	0.0	587.5560795675194	0.0	0.0	0.0	674.7562720696346	0.0	0.0	0.0	1187.697803990842
O60763;O60763-2	SEQ_DSEQVAELK_MOD_DSEQVAELK_CHARGE_3_	0.0	0.0	0.0	0.0	0.0	0.0	0.0	0.0	0.0	0.0	0.0	0.0	0.0	0.0	0.0	31.023989199591377	0.0	0.0	0.0	0.0
O60763;O60763-2	SEQ_IVAFENAFER_MOD_IVAFENAFER_CHARGE_3_	0.0	0.0	0.0	0.0	0.0	0.0	0.0	0.0	0.0	0.0	0.0	0.0	0.0	0.0	0.0	0.0	0.0	0.0	0.0	0.0
O60763;O60763-2	SEQ_DSEQVAELK_MOD_DSEQVAELK_CHARGE_2_	0.0	1722.3157778049035	0.0	0.0	0.0	0.0	0.0	699.9107649332545	0.0	3282.5738560203595	0.0	781.5010202995854	1273.1711609455785	1384.8565843377899	1763.704901512736	0.0	831.8120812857734	0.0	0.0	1170.4929040277646
O60763;O60763-2	SEQ_NQELLQSQLTEK_MOD_NQELLQSQLTEK_CHARGE_2_	0.0	0.0	0.0	0.0	0.0	0.0	0.0	0.0	0.0	0.0	0.0	0.0	0.0	0.0	0.0	0.0	0.0	0.0	0.0	0.0
O60763;O60763-2	SEQ_NQELLQSQLTEK_MOD_NQELLQSQLTEK_CHARGE_3_	0.0	0.0	0.0	0.0	0.0	0.0	0.0	0.0	0.0	0.0	0.0	0.0	0.0	0.0	0.0	0.0	0.0	0.0	0.0	0.0
O60763;O60763-2	SEQ_ELEGVITK_MOD_ELEGVITK_CHARGE_2_	0.0	1099.9681181691915	0.0	0.0	0.0	0.0	0.0	0.0	0.0	0.0	677.7952740275813	0.0	1109.385759687319	986.0043555379716	0.0	1196.470388352269	1061.3717834344634	515.5864117811833	1021.859985723559	0.0
O60784;O60784-3	SEQ_GVTSEEFDK_MOD_GVTSEEFDK_CHARGE_3_	0.0	0.0	0.0	0.0	0.0	0.0	0.0	0.0	0.0	0.0	0.0	0.0	0.0	0.0	0.0	0.0	0.0	0.0	0.0	0.0
O60784;O60784-3	SEQ_GVTSEEFDK_MOD_GVTSEEFDK_CHARGE_2_	0.0	222.23043337061097	0.0	0.0	0.0	0.0	0.0	0.0	0.0	0.0	0.0	0.0	0.0	0.0	0.0	0.0	0.0	0.0	0.0	247.8420695643578
O60784;O60784-3	SEQ_AGLQSLEASGR_MOD_AGLQSLEASGR_CHARGE_2_	0.0	0.0	0.0	0.0	0.0	0.0	0.0	0.0	0.0	0.0	0.0	0.0	0.0	648.0700574356683	0.0	0.0	648.0700574356683	0.0	0.0	0.0
O60814;P57053;P58876;P62807;Q5QNW6;Q5QNW6-2;Q93079;Q99877;Q99879;Q99880	SEQ_ESYSVYVYK_MOD_ESYSVYVYK_CHARGE_2_	22318.57614373762	23590.617694887147	23220.117147249584	18371.000085466705	33470.09628753137	31492.944662353988	36620.479792425904	23322.691190071804	40912.08418202616	43498.35778945061	16874.855091693826	0.0	25645.16363981078	32451.794088909515	32909.367147560486	37776.830764968465	26406.582978244085	26334.946298107367	26263.50395640308	14135.968261722413
O60825	SEQ_GADELPYLR_MOD_GADELPYLR_CHARGE_2_	0.0	3264.1511277385343	7615.105101764642	4796.1738594614	0.0	2743.4991779601755	0.0	12522.357624827646	0.0	8172.596768922496	0.0	0.0	0.0	3788.241176111417	0.0	7917.912689580615	0.0	7615.105101764642	0.0	15649.899451045927
O60825	SEQ_IGGDSGLSVR_MOD_IGGDSGLSVR_CHARGE_3_	0.0	0.0	0.0	0.0	0.0	0.0	0.0	0.0	0.0	0.0	0.0	0.0	0.0	0.0	0.0	0.0	0.0	0.0	0.0	0.0
O60825	SEQ_GADELPYLR_MOD_GADELPYLR_CHARGE_3_	0.0	0.0	0.0	0.0	0.0	0.0	0.0	0.0	0.0	0.0	0.0	0.0	0.0	0.0	0.0	0.0	0.0	0.0	0.0	0.0
O60825	SEQ_LNVEAVNTHR_MOD_LNVEAVNTHR_CHARGE_3_	0.0	0.0	0.0	0.0	0.0	0.0	0.0	0.0	0.0	0.0	0.0	0.0	0.0	0.0	0.0	0.0	0.0	0.0	0.0	0.0
O60826	SEQ_ILEIVGNIR_MOD_ILEIVGNIR_CHARGE_2_	0.0	0.0	0.0	0.0	0.0	0.0	0.0	0.0	0.0	0.0	0.0	0.0	0.0	0.0	0.0	0.0	0.0	0.0	0.0	0.0
O60826	SEQ_AVELLPDGTANLAK_MOD_AVELLPDGTANLAK_CHARGE_2_	0.0	0.0	0.0	0.0	0.0	0.0	0.0	0.0	0.0	0.0	0.0	0.0	0.0	0.0	0.0	0.0	0.0	0.0	0.0	0.0
O60826	SEQ_ILEIVGNIR_MOD_ILEIVGNIR_CHARGE_3_	0.0	0.0	0.0	0.0	0.0	0.0	0.0	0.0	0.0	0.0	0.0	0.0	0.0	0.0	0.0	0.0	0.0	0.0	0.0	0.0
O60828;O60828-2;O60828-4;O60828-5	SEQ_GTWSTGLPK_MOD_GTWSTGLPK_CHARGE_2_	0.0	701.3103712940306	0.0	420.912100147098	0.0	0.0	652.3273171542077	407.3116139995741	0.0	0.0	0.0	635.2483713952349	0.0	0.0	0.0	935.6393443033659	640.0553664304572	669.8654382552553	862.5904003887728	0.0
O60828;O60828-2;O60828-4;O60828-5	SEQ_KDEELDPMDPSSYSDAPR_MOD_KDEELDPMDPSSYSDAPR_CHARGE_4_	0.0	0.0	0.0	0.0	0.0	0.0	0.0	0.0	0.0	0.0	0.0	0.0	0.0	0.0	0.0	0.0	0.0	0.0	0.0	0.0
O60828;O60828-2;O60828-4;O60828-5	SEQ_GTWSTGLPK_MOD_GTWSTGLPK_CHARGE_3_	0.0	0.0	0.0	0.0	0.0	0.0	0.0	0.0	0.0	0.0	0.0	0.0	0.0	0.0	0.0	0.0	0.0	0.0	0.0	0.0
O60828;O60828-2;O60828-4;O60828-5	SEQ_PLPVALQTR_MOD_PLPVALQTR_CHARGE_2_	0.0	0.0	0.0	0.0	0.0	0.0	0.0	0.0	0.0	0.0	0.0	0.0	0.0	0.0	0.0	0.0	0.0	0.0	0.0	0.0
O60830;O60830-2	SEQ_DGTPAPGYPSYQQYH_MOD_DGTPAPGYPSYQQYH_CHARGE_2_	0.0	0.0	0.0	0.0	0.0	0.0	0.0	1664.1087832923827	0.0	0.0	0.0	0.0	0.0	0.0	0.0	0.0	0.0	0.0	1664.1087832923827	0.0
O60832	SEQ_APQVVAEAAK_MOD_APQVVAEAAK_CHARGE_3_	0.0	0.0	0.0	0.0	0.0	0.0	0.0	0.0	0.0	0.0	0.0	0.0	0.0	0.0	0.0	0.0	0.0	0.0	0.0	0.0
O60832	SEQ_EVELVSE_MOD_EVELVSE_CHARGE_1_	0.0	0.0	0.0	0.0	0.0	0.0	0.0	0.0	0.0	0.0	0.0	0.0	0.0	0.0	0.0	0.0	0.0	0.0	0.0	0.0
O60832	SEQ_APQVVAEAAK_MOD_APQVVAEAAK_CHARGE_2_	0.0	1037.318299521102	882.4267349133075	0.0	1252.06372286493	0.0	1038.1515914919135	988.81158415593	0.0	1421.053214331177	1177.3238669083569	0.0	1564.4136489221974	1423.1164534543339	1078.247605050201	0.0	1426.1658822340985	0.0	1720.2590034479329	0.0
O60832	SEQ_QEYVDYSESAK_MOD_QEYVDYSESAK_CHARGE_2_	0.0	0.0	0.0	0.0	2258.688803700555	0.0	0.0	0.0	0.0	0.0	0.0	0.0	0.0	2877.1483976537597	0.0	0.0	0.0	0.0	3933.502745567568	3087.9737096577983
O60832	SEQ_VVYPLEK_MOD_VVYPLEK_CHARGE_2_	0.0	0.0	0.0	706.99212984375	0.0	0.0	0.0	0.0	870.3487470174489	812.6423777175477	0.0	0.0	0.0	1339.5336761055557	0.0	728.9979337472129	610.6034957008463	421.9165556848564	0.0	0.0
O60832	SEQ_TGFINLDK_MOD_TGFINLDK_CHARGE_3_	0.0	0.0	0.0	0.0	0.0	0.0	0.0	0.0	0.0	0.0	0.0	0.0	0.0	0.0	0.0	0.0	0.0	0.0	0.0	0.0
O60832	SEQ_AGLESGAEPGDGDSDTTK_MOD_AGLESGAEPGDGDSDTTK_CHARGE_2_	3351.539005250874	0.0	2558.8928846410063	0.0	1670.4031674726755	0.0	0.0	2443.438335570713	0.0	0.0	0.0	0.0	0.0	0.0	1595.1253096590942	0.0	0.0	0.0	2443.438335570713	0.0
O60832	SEQ_EVELVSE_MOD_EVELVSE_CHARGE_2_	0.0	0.0	0.0	0.0	0.0	0.0	0.0	0.0	0.0	0.0	0.0	0.0	0.0	0.0	0.0	0.0	0.0	0.0	0.0	0.0
O60832	SEQ_EVVAEVVK_MOD_EVVAEVVK_CHARGE_2_	1419.9557300753029	1465.5621752680436	1942.5251628650021	998.0177513664211	1555.6687849277184	1945.3057567058288	1575.3561581249885	1484.7628323968934	1300.9597976984649	1671.4770674424624	0.0	1205.0459973520544	1748.9623758861414	1853.3344873044155	2112.403373222543	1359.253219353534	1908.0082651920195	1957.607760220399	1312.2299131975578	1792.4831947989667
O60832	SEQ_PSNPSSHEVVAWIR_MOD_PSNPSSHEVVAWIR_CHARGE_3_	0.0	0.0	0.0	0.0	0.0	0.0	0.0	0.0	0.0	0.0	0.0	0.0	0.0	0.0	0.0	0.0	0.0	0.0	0.0	0.0
O60832	SEQ_EIGDYIR_MOD_EIGDYIR_CHARGE_2_	8177.752237630659	0.0	7314.037022087736	0.0	8237.785837459007	4997.85172650299	7286.933571532761	6904.114083157395	7596.552169581516	0.0	7983.379140654956	9325.306235665992	9642.131745441713	0.0	8064.627393624573	0.0	7523.886260401113	10219.134931036178	8209.490464043374	0.0
O60832	SEQ_TGFINLDK_MOD_TGFINLDK_CHARGE_2_	2563.8596104635485	0.0	0.0	0.0	0.0	2769.296616687175	2715.6216976098176	0.0	3642.534355667584	3248.7445850956283	1700.7125854072065	3462.082925586678	2100.014821629402	2721.2479286441135	2824.032433510528	0.0	4995.192919753113	0.0	3471.117205993373	2218.8903605063538
O60832	SEQ_EYVGIVR_MOD_EYVGIVR_CHARGE_2_	0.0	0.0	0.0	0.0	0.0	0.0	0.0	0.0	0.0	0.0	0.0	0.0	0.0	7146.823172601989	0.0	0.0	0.0	0.0	0.0	0.0
O60841	SEQ_EDEIPVLK_MOD_EDEIPVLK_CHARGE_2_	1397.6963810078269	2001.3156443987277	0.0	2579.660465947055	2461.0283782043634	1124.7770678984555	0.0	2473.0644071084853	0.0	1788.6239816408377	0.0	1693.4609002569512	906.3573312187735	0.0	2051.811723681514	1033.072131852171	0.0	1542.6268426889555	0.0	1083.3270715817548
O60841	SEQ_SPDSDVAATLK_MOD_SPDSDVAATLK_CHARGE_2_	0.0	0.0	0.0	0.0	0.0	0.0	0.0	0.0	0.0	0.0	0.0	0.0	0.0	0.0	0.0	0.0	0.0	0.0	0.0	0.0
O60841	SEQ_DELIHELK_MOD_DELIHELK_CHARGE_3_	0.0	0.0	0.0	0.0	0.0	0.0	0.0	0.0	0.0	0.0	0.0	0.0	0.0	0.0	0.0	0.0	0.0	0.0	0.0	0.0
O60841	SEQ_DELIHELK_MOD_DELIHELK_CHARGE_2_	0.0	1198.2948735478806	1472.1940052058148	0.0	0.0	1379.8983244618255	1007.0337510409302	961.261162811074	0.0	0.0	0.0	670.0331419759325	1425.881309823914	0.0	940.3211479530538	1188.2198024041897	0.0	1341.8502987746995	0.0	1205.2576386932735
O60841	SEQ_TSEVPYAGINIGPVHK_MOD_TSEVPYAGINIGPVHK_CHARGE_4_	0.0	0.0	0.0	2954.247071883732	0.0	0.0	0.0	0.0	4506.651528586159	0.0	0.0	0.0	1936.5987599382152	0.0	0.0	0.0	0.0	0.0	0.0	0.0
O60841	SEQ_TSEVPYAGINIGPVHK_MOD_TSEVPYAGINIGPVHK_CHARGE_3_	0.0	370.9777855703583	0.0	373.59371984223225	0.0	0.0	0.0	0.0	0.0	0.0	0.0	0.0	0.0	0.0	0.0	0.0	0.0	0.0	372.28345503133	0.0
O60841	SEQ_DAQEMADSLGVR_MOD_DAQEM(Oxidation)ADSLGVR_CHARGE_2_	0.0	0.0	0.0	0.0	0.0	0.0	0.0	0.0	0.0	0.0	0.0	0.0	0.0	3867.971380003321	0.0	0.0	0.0	0.0	0.0	0.0
O60841	SEQ_HFEATDILVSK_MOD_HFEATDILVSK_CHARGE_4_	0.0	0.0	0.0	0.0	0.0	0.0	0.0	0.0	0.0	0.0	0.0	0.0	0.0	0.0	0.0	0.0	0.0	0.0	0.0	0.0
O60841	SEQ_QDFDEDDILK_MOD_QDFDEDDILK_CHARGE_2_	0.0	0.0	0.0	0.0	0.0	0.0	0.0	0.0	0.0	0.0	0.0	2807.767577023192	0.0	0.0	0.0	0.0	0.0	0.0	0.0	0.0
O60841	SEQ_ELEELSLEAQGIK_MOD_ELEELSLEAQGIK_CHARGE_3_	0.0	0.0	0.0	0.0	0.0	0.0	0.0	0.0	0.0	0.0	0.0	0.0	0.0	0.0	0.0	0.0	0.0	0.0	0.0	0.0
O60841	SEQ_IEPIPGESPK_MOD_IEPIPGESPK_CHARGE_3_	0.0	0.0	0.0	0.0	0.0	0.0	0.0	0.0	0.0	0.0	0.0	0.0	195.03766538317535	0.0	0.0	195.03766538317535	0.0	260.0959062053799	0.0	52.13671133507407
O60841	SEQ_EDEIPVLK_MOD_EDEIPVLK_CHARGE_3_	0.0	0.0	0.0	0.0	0.0	0.0	0.0	0.0	0.0	0.0	0.0	0.0	0.0	0.0	0.0	0.0	0.0	0.0	0.0	0.0
O60841	SEQ_KQDFDEDDILK_MOD_KQDFDEDDILK_CHARGE_3_	437.94928623075737	321.23494963071914	243.9591077743715	0.0	220.14442107929162	0.0	130.26117175225534	0.0	0.0	0.0	158.48455766854352	250.56562954294174	0.0	0.0	337.8524055524072	0.0	329.93413576450166	0.0	490.6417032953009	0.0
O60841	SEQ_EVEAAQGVK_MOD_EVEAAQGVK_CHARGE_3_	0.0	0.0	0.0	0.0	0.0	0.0	0.0	0.0	0.0	0.0	0.0	0.0	0.0	0.0	0.0	0.0	0.0	0.0	0.0	0.0
O60841	SEQ_AETPTAAEDDNEGDK_MOD_AETPTAAEDDNEGDK_CHARGE_2_	0.0	0.0	0.0	0.0	0.0	0.0	0.0	0.0	0.0	0.0	0.0	0.0	0.0	0.0	0.0	0.0	0.0	1502.4002449695433	0.0	0.0
O60841	SEQ_LLQAQGVEVPSK_MOD_LLQAQGVEVPSK_CHARGE_2_	1051.334815878604	1025.7574609658789	881.6612139925754	0.0	0.0	0.0	972.8791065098401	0.0	0.0	0.0	0.0	0.0	890.5171820743576	0.0	1043.5447835179937	922.7266599573575	968.8007040209247	0.0	1649.6920325961905	0.0
O60841	SEQ_SPDSDVAATLK_MOD_SPDSDVAATLK_CHARGE_3_	0.0	0.0	0.0	0.0	0.0	0.0	0.0	0.0	0.0	0.0	0.0	0.0	0.0	0.0	0.0	0.0	0.0	0.0	0.0	0.0
O60841	SEQ_KIPQQLESK_MOD_KIPQQLESK_CHARGE_2_	0.0	0.0	0.0	0.0	0.0	0.0	0.0	0.0	0.0	0.0	0.0	0.0	0.0	0.0	0.0	0.0	0.0	0.0	0.0	0.0
O60841	SEQ_EVEAAQGVK_MOD_EVEAAQGVK_CHARGE_2_	1243.9569831731083	3358.5915598439533	2685.0672677284297	2882.142864253727	2226.0422390141694	2279.2620866920693	2017.948018902579	2466.789852837732	1604.093952610152	2730.3813251935303	1554.6938653547645	1826.6312433967153	3069.1269500753588	2396.032047534268	2453.3159832863644	1666.0917546779378	2821.2091041620715	1876.71190092016	5154.436195168473	2056.3005993033007
O60841	SEQ_IEPIPGESPK_MOD_IEPIPGESPK_CHARGE_2_	2062.8133225953816	2239.2644265310787	1721.6622293585058	1645.0112381392632	0.0	2207.3708161958393	1329.8427842648175	1776.2323730897635	3251.687430845714	2815.7306078940683	0.0	1692.7355303536885	1744.1576026826342	2054.325841319877	1961.4147721914387	2232.4808679131384	1860.3714604180022	1654.4738777640946	2000.8223746482483	1279.8285133700776
O60841	SEQ_QTLNAIK_MOD_QTLNAIK_CHARGE_2_	0.0	0.0	0.0	645.4363690182278	451.4654717430869	0.0	0.0	579.34951809863	0.0	564.6778018541733	319.93204328741786	0.0	0.0	0.0	743.4585480595051	0.0	1331.585894308448	0.0	0.0	0.0
O60841	SEQ_VTVDTGVIPASEEK_MOD_VTVDTGVIPASEEK_CHARGE_2_	1532.1543909956786	0.0	895.1484511743671	1361.2468125597916	964.4059830068148	0.0	881.4389257874133	0.0	1218.935603605429	0.0	0.0	1217.7400610079744	893.3377514812856	0.0	0.0	0.0	0.0	626.5706293245381	1155.086427197759	763.7745770550371
O60869	SEQ_AIPNNQVLGK_MOD_AIPNNQVLGK_CHARGE_2_	1669.4223247949212	1366.2097531850163	2818.9129696044374	3302.7742793067773	3565.6384261620346	3013.118268181232	0.0	2184.861246960168	2187.309758881028	3887.459978905167	1779.6644175003069	1754.3576300318864	2186.9340238779196	1363.2556533333618	2391.9724300864946	2301.3798927657385	2460.145355777837	2189.761014779627	1622.472933024267	1911.0659053462116
O60869	SEQ_PQVIADYESGR_MOD_PQVIADYESGR_CHARGE_2_	0.0	0.0	0.0	0.0	0.0	0.0	0.0	0.0	0.0	0.0	0.0	0.0	0.0	0.0	0.0	0.0	0.0	0.0	0.0	0.0
O60869	SEQ_VTLEVGK_MOD_VTLEVGK_CHARGE_2_	0.0	0.0	0.0	2055.280535857704	1516.0308864827828	0.0	0.0	0.0	0.0	3286.2964266465915	1545.3772211882438	1158.5656620427205	2292.5907785954696	1520.9191119230713	0.0	2057.792567681764	2022.7523768895408	1292.339707506813	0.0	0.0
O60869	SEQ_QAILAAQR_MOD_QAILAAQR_CHARGE_2_	0.0	2429.135011050484	3057.1439121904996	559.9315794129217	2447.360692374851	2621.3232079494765	0.0	2463.708400889354	0.0	3487.889780011626	0.0	3057.1439121904996	0.0	3784.90989235062	0.0	0.0	3163.9492132907785	4240.289807221705	0.0	4271.158051820555
O60869	SEQ_DIGKPIEK_MOD_DIGKPIEK_CHARGE_3_	0.0	0.0	1134.4614804753348	0.0	0.0	0.0	0.0	675.5379968400691	0.0	405.5992513126878	0.0	0.0	0.0	848.0769029035462	620.6606086107655	0.0	418.5553192358695	620.6606086107655	0.0	410.32504395736504
O60869	SEQ_DIGKPIEK_MOD_DIGKPIEK_CHARGE_2_	0.0	0.0	0.0	0.0	456.3029722224662	0.0	0.0	434.9527524497619	190.00188682633134	0.0	0.0	0.0	0.0	0.0	414.6015002755428	0.0	601.9824844645412	0.0	0.0	0.0
O60869	SEQ_PQVIADYESGR_MOD_PQVIADYESGR_CHARGE_3_	0.0	0.0	0.0	0.0	0.0	0.0	0.0	0.0	0.0	0.0	0.0	0.0	0.0	0.0	0.0	0.0	0.0	0.0	0.0	0.0
O60870	SEQ_RVEGIQYEDISK_MOD_RVEGIQYEDISK_CHARGE_3_	0.0	0.0	0.0	0.0	0.0	0.0	0.0	0.0	0.0	0.0	0.0	0.0	0.0	0.0	0.0	0.0	0.0	0.0	0.0	0.0
O60870	SEQ_SSTLGPSALK_MOD_SSTLGPSALK_CHARGE_2_	0.0	247.5890328498272	0.0	0.0	0.0	249.86914767815063	0.0	0.0	0.0	203.19497620576027	0.0	0.0	0.0	0.0	0.0	0.0	236.08497260797188	296.6000206212539	262.0448897243997	0.0
O60870	SEQ_RVEGIQYEDISK_MOD_RVEGIQYEDISK_CHARGE_4_	0.0	0.0	0.0	0.0	0.0	0.0	0.0	0.0	0.0	0.0	0.0	0.0	0.0	0.0	0.0	0.0	0.0	0.0	0.0	0.0
O60884	SEQ_VSLEDLYNGK_MOD_VSLEDLYNGK_CHARGE_3_	0.0	0.0	0.0	0.0	0.0	0.0	0.0	0.0	0.0	0.0	0.0	0.0	0.0	0.0	0.0	0.0	0.0	0.0	0.0	0.0
O60884	SEQ_ILEVHVDK_MOD_ILEVHVDK_CHARGE_3_	1332.6792677954234	1183.4173832889883	1050.8730321792164	0.0	0.0	1813.4064702888763	1484.8032881989936	0.0	0.0	0.0	0.0	924.9091760159649	0.0	795.7934431919119	0.0	0.0	0.0	0.0	871.307433886811	1500.8521355544285
O60884	SEQ_DGNDLHMTYK_MOD_DGNDLHMTYK_CHARGE_2_	0.0	0.0	0.0	0.0	0.0	2637.4518863105964	0.0	0.0	0.0	0.0	0.0	0.0	0.0	1690.6899630243856	0.0	0.0	0.0	2445.6369415670342	0.0	0.0
O60884	SEQ_DGNDLHMTYK_MOD_DGNDLHM(Oxidation)TYK_CHARGE_3_	0.0	0.0	684.1729766601594	598.7945830266962	0.0	0.0	0.0	0.0	524.0706150254965	0.0	0.0	0.0	0.0	0.0	0.0	0.0	0.0	0.0	0.0	0.0
O60884	SEQ_VSLEDLYNGK_MOD_VSLEDLYNGK_CHARGE_2_	2365.467374166589	0.0	0.0	0.0	0.0	0.0	0.0	0.0	0.0	0.0	0.0	2365.467374166589	0.0	0.0	0.0	0.0	0.0	0.0	0.0	0.0
O60884	SEQ_ILEVHVDK_MOD_ILEVHVDK_CHARGE_2_	0.0	0.0	147.32223274519475	147.32223274519475	0.0	0.0	0.0	0.0	0.0	0.0	0.0	0.0	0.0	0.0	0.0	0.0	0.0	0.0	0.0	0.0
O60885	SEQ_DVPDSQQHPAPEK_MOD_DVPDSQQHPAPEK_CHARGE_3_	0.0	0.0	0.0	0.0	0.0	0.0	0.0	0.0	0.0	350.1694335971766	0.0	0.0	0.0	0.0	0.0	0.0	0.0	0.0	0.0	262.85521351938564
O60885	SEQ_LAELQEQLK_MOD_LAELQEQLK_CHARGE_3_	0.0	0.0	0.0	0.0	0.0	0.0	0.0	0.0	0.0	0.0	0.0	0.0	0.0	0.0	0.0	0.0	0.0	0.0	0.0	0.0
O60885	SEQ_LAELQEQLK_MOD_LAELQEQLK_CHARGE_2_	723.1986947701436	804.803234072934	0.0	0.0	0.0	0.0	0.0	0.0	0.0	0.0	0.0	540.5500292719124	0.0	931.865582741343	0.0	0.0	0.0	649.8686013851702	0.0	0.0
O60885	SEQ_AASVVQPQPLVVVK_MOD_AASVVQPQPLVVVK_CHARGE_2_	0.0	0.0	0.0	0.0	0.0	0.0	0.0	0.0	0.0	0.0	0.0	0.0	0.0	0.0	0.0	0.0	0.0	0.0	0.0	0.0
O60885	SEQ_LNLPDYYK_MOD_LNLPDYYK_CHARGE_2_	0.0	0.0	0.0	0.0	0.0	0.0	0.0	0.0	0.0	0.0	0.0	0.0	0.0	0.0	0.0	0.0	0.0	0.0	0.0	0.0
O60885	SEQ_QLSLDINK_MOD_QLSLDINK_CHARGE_2_	0.0	0.0	0.0	215.44037552301634	0.0	0.0	0.0	0.0	0.0	0.0	0.0	0.0	0.0	0.0	0.0	0.0	0.0	0.0	0.0	0.0
O60885	SEQ_DAQEFGADVR_MOD_DAQEFGADVR_CHARGE_2_	0.0	0.0	4587.518866180414	0.0	0.0	0.0	0.0	0.0	0.0	7019.980807114034	0.0	0.0	0.0	0.0	0.0	0.0	10742.21860874442	8788.223329221886	0.0	4226.17823373987
O60885	SEQ_AVHEQLAALSQPQQNK_MOD_AVHEQLAALSQPQQNK_CHARGE_4_	0.0	0.0	0.0	0.0	0.0	0.0	0.0	0.0	0.0	0.0	0.0	0.0	0.0	0.0	0.0	355.35423884533805	0.0	0.0	0.0	0.0
O60885	SEQ_AVHEQLAALSQPQQNK_MOD_AVHEQLAALSQPQQNK_CHARGE_3_	0.0	0.0	0.0	0.0	0.0	0.0	0.0	0.0	0.0	0.0	0.0	0.0	0.0	0.0	0.0	0.0	0.0	0.0	0.0	0.0
O60921;O60921-2	SEQ_DLGNPPLASESTHEDR_MOD_DLGNPPLASESTHEDR_CHARGE_4_	0.0	0.0	0.0	0.0	0.0	4376.7406181613305	0.0	0.0	0.0	0.0	0.0	0.0	0.0	0.0	0.0	0.0	0.0	0.0	0.0	0.0
O60921;O60921-2	SEQ_DLGNPPLASESTHEDR_MOD_DLGNPPLASESTHEDR_CHARGE_3_	0.0	0.0	0.0	0.0	0.0	0.0	0.0	0.0	0.0	0.0	0.0	0.0	0.0	0.0	0.0	0.0	0.0	0.0	0.0	0.0
O60925	SEQ_LADIQIEQLNR_MOD_LADIQIEQLNR_CHARGE_2_	0.0	0.0	0.0	0.0	0.0	0.0	0.0	0.0	0.0	0.0	0.0	0.0	0.0	0.0	0.0	0.0	0.0	0.0	0.0	0.0
O60925	SEQ_LADIQIEQLNR_MOD_LADIQIEQLNR_CHARGE_3_	0.0	0.0	0.0	0.0	0.0	0.0	0.0	0.0	0.0	0.0	0.0	0.0	0.0	0.0	0.0	0.0	0.0	0.0	0.0	0.0
O60925	SEQ_AFTELQAK_MOD_AFTELQAK_CHARGE_2_	0.0	0.0	0.0	0.0	0.0	2508.5534471588685	0.0	1886.7078467728925	0.0	3331.06305984758	0.0	2410.949031968293	0.0	2042.18611405443	0.0	0.0	2694.9650783866396	0.0	2244.182885178268	3790.8461382759197
O60934	SEQ_EDSLWSAK_MOD_EDSLWSAK_CHARGE_2_	0.0	1223.13960413594	0.0	0.0	0.0	0.0	1223.13960413594	0.0	0.0	0.0	0.0	0.0	0.0	0.0	0.0	0.0	0.0	0.0	0.0	0.0
O60934	SEQ_NPSGINDDYGQLK_MOD_NPSGINDDYGQLK_CHARGE_3_	0.0	0.0	0.0	0.0	0.0	0.0	0.0	0.0	0.0	0.0	0.0	0.0	0.0	0.0	0.0	0.0	0.0	0.0	0.0	0.0
O60936;O60936-1;O60936-3	SEQ_LLLLVQGK_MOD_LLLLVQGK_CHARGE_2_	0.0	0.0	0.0	0.0	0.0	0.0	0.0	0.0	0.0	0.0	0.0	0.0	0.0	0.0	0.0	0.0	0.0	0.0	0.0	0.0
O60942;O60942-4	SEQ_GVTQVTTQPK_MOD_GVTQVTTQPK_CHARGE_2_	0.0	0.0	0.0	0.0	0.0	0.0	0.0	0.0	0.0	0.0	0.0	0.0	0.0	0.0	0.0	0.0	0.0	0.0	0.0	0.0
O60942;O60942-4	SEQ_EVSHEMDGLIFQPTGK_MOD_EVSHEM(Oxidation)DGLIFQPTGK_CHARGE_4_	0.0	0.0	0.0	0.0	0.0	0.0	0.0	0.0	0.0	0.0	0.0	0.0	0.0	0.0	0.0	0.0	0.0	0.0	0.0	0.0
O60942;O60942-4	SEQ_GVTQVTTQPK_MOD_GVTQVTTQPK_CHARGE_3_	0.0	0.0	0.0	0.0	0.0	0.0	0.0	0.0	0.0	0.0	0.0	0.0	0.0	0.0	0.0	0.0	0.0	0.0	0.0	0.0
O75027;O75027-2;O75027-3	SEQ_MPHGYDTQVGER_MOD_MPHGYDTQVGER_CHARGE_3_	0.0	1291.5656106869747	0.0	0.0	0.0	0.0	0.0	0.0	0.0	0.0	2616.617395170194	4775.404791685732	0.0	0.0	0.0	0.0	2357.145762859957	0.0	0.0	0.0
O75027;O75027-2;O75027-3	SEQ_LQEEIVNSVK_MOD_LQEEIVNSVK_CHARGE_2_	0.0	0.0	0.0	0.0	0.0	0.0	0.0	0.0	0.0	0.0	0.0	0.0	0.0	0.0	0.0	0.0	0.0	0.0	0.0	0.0
O75027;O75027-2;O75027-3	SEQ_VAIVGGSGSGK_MOD_VAIVGGSGSGK_CHARGE_2_	0.0	0.0	0.0	0.0	0.0	0.0	0.0	493.603777663011	585.7660222719949	1104.3464142604423	0.0	0.0	525.645012637925	0.0	0.0	0.0	0.0	0.0	950.1903502798579	585.7660222719949
O75027;O75027-2;O75027-3	SEQ_VAIVGGSGSGK_MOD_VAIVGGSGSGK_CHARGE_3_	0.0	0.0	0.0	0.0	0.0	0.0	0.0	0.0	0.0	0.0	0.0	0.0	0.0	0.0	0.0	13.57565944765953	0.0	0.0	0.0	0.0
O75027;O75027-2;O75027-3	SEQ_AGAAFFNEVR_MOD_AGAAFFNEVR_CHARGE_2_	0.0	0.0	0.0	0.0	0.0	0.0	0.0	0.0	0.0	0.0	0.0	0.0	0.0	0.0	0.0	0.0	0.0	0.0	0.0	0.0
O75038;O75038-3	SEQ_ENLAGAHMGR_MOD_ENLAGAHMGR_CHARGE_1_	0.0	0.0	0.0	0.0	0.0	0.0	0.0	0.0	0.0	0.0	0.0	0.0	0.0	22.85520181206152	0.0	0.0	0.0	0.0	0.0	0.0
O75044	SEQ_SEIEVISEPPEEK_MOD_SEIEVISEPPEEK_CHARGE_3_	0.0	0.0	0.0	0.0	0.0	0.0	0.0	0.0	0.0	0.0	0.0	0.0	0.0	0.0	0.0	0.0	0.0	0.0	0.0	0.0
O75044	SEQ_SEIEVISEPPEEK_MOD_SEIEVISEPPEEK_CHARGE_4_	0.0	0.0	0.0	0.0	0.0	0.0	0.0	0.0	0.0	0.0	0.0	0.0	0.0	12.809512841699343	0.0	0.0	0.0	0.0	0.0	0.0
O75044	SEQ_GASLLLYQR_MOD_GASLLLYQR_CHARGE_2_	0.0	0.0	0.0	0.0	0.0	0.0	0.0	0.0	0.0	0.0	0.0	952.5279107426945	0.0	0.0	0.0	0.0	0.0	0.0	0.0	0.0
O75061;O75061-2;O75061-3;O75061-4	SEQ_VIQSVTSYTK_MOD_VIQSVTSYTK_CHARGE_3_	0.0	0.0	0.0	0.0	0.0	0.0	0.0	0.0	0.0	0.0	0.0	0.0	0.0	0.0	0.0	0.0	0.0	0.0	0.0	0.0
O75083	SEQ_IAVVGEGR_MOD_IAVVGEGR_CHARGE_2_	0.0	0.0	0.0	0.0	0.0	0.0	0.0	0.0	0.0	0.0	0.0	0.0	0.0	0.0	0.0	0.0	0.0	0.0	0.0	0.0
O75083	SEQ_VFASLPQVER_MOD_VFASLPQVER_CHARGE_3_	0.0	0.0	0.0	0.0	0.0	0.0	0.0	0.0	0.0	0.0	0.0	0.0	0.0	0.0	0.0	0.0	0.0	0.0	0.0	0.0
O75083	SEQ_YTSLMLR_MOD_YTSLM(Oxidation)LR_CHARGE_2_	0.0	0.0	0.0	0.0	0.0	0.0	0.0	0.0	0.0	0.0	0.0	0.0	0.0	0.0	0.0	0.0	0.0	0.0	0.0	17353.676297986145
O75083	SEQ_DIAWTEDSK_MOD_DIAWTEDSK_CHARGE_3_	0.0	0.0	0.0	0.0	0.0	0.0	0.0	0.0	0.0	0.0	0.0	0.0	0.0	0.0	0.0	0.0	0.0	0.0	0.0	103.16174415344663
O75083	SEQ_DYSGQGVVK_MOD_DYSGQGVVK_CHARGE_2_	2904.257901847114	1350.0843547850218	3496.9220867084605	2613.9131030814697	2551.9887228725993	2394.3182968982387	3785.3650223637583	3799.171129277744	2186.7754831920256	3359.576884865961	0.0	1394.0478151397435	0.0	2232.6895843121215	1993.4349319333817	2735.678170675926	2195.151664660184	3594.70748397365	2527.4944987795475	2467.617401054403
O75083	SEQ_YEYQPFAGK_MOD_YEYQPFAGK_CHARGE_2_	0.0	0.0	0.0	0.0	0.0	0.0	0.0	0.0	0.0	0.0	0.0	0.0	0.0	0.0	0.0	0.0	0.0	0.0	0.0	0.0
O75083	SEQ_LYSILGTTLK_MOD_LYSILGTTLK_CHARGE_2_	0.0	0.0	0.0	0.0	0.0	0.0	0.0	0.0	0.0	0.0	0.0	0.0	0.0	0.0	0.0	0.0	0.0	0.0	0.0	0.0
O75083	SEQ_GNNFLYTNGK_MOD_GNNFLYTNGK_CHARGE_2_	0.0	1480.912289309348	0.0	2148.7472275032387	1594.5688609188146	0.0	2895.525405558468	0.0	0.0	0.0	0.0	0.0	0.0	0.0	0.0	0.0	0.0	2301.7512276334746	0.0	0.0
O75083	SEQ_DYSGQGVVK_MOD_DYSGQGVVK_CHARGE_3_	0.0	0.0	0.0	0.0	0.0	0.0	0.0	0.0	0.0	0.0	0.0	0.0	0.0	0.0	0.0	0.0	0.0	0.0	0.0	0.0
O75083	SEQ_DIAWTEDSK_MOD_DIAWTEDSK_CHARGE_2_	0.0	0.0	0.0	0.0	1630.1420977455994	0.0	0.0	0.0	0.0	0.0	928.434978865326	0.0	0.0	1230.236133458903	0.0	0.0	0.0	0.0	0.0	0.0
O75083	SEQ_VINSVDIK_MOD_VINSVDIK_CHARGE_2_	2247.639157844835	2537.211485887171	2006.6193987751926	1866.746253325954	1878.0753190124428	1361.0708088973506	2300.1838292373836	1817.8770328427938	2925.91191190002	4090.1541627618944	2198.2566848278393	2367.8418637806303	1886.3735001774478	2704.5851231198917	2727.744115614987	1154.0079075829415	1431.828969621196	2393.27455226328	2967.717414168873	2086.6629141881663
O75083	SEQ_LYSILGTTLK_MOD_LYSILGTTLK_CHARGE_3_	0.0	0.0	0.0	0.0	0.0	0.0	0.0	0.0	0.0	0.0	0.0	0.0	0.0	0.0	0.0	0.0	0.0	0.0	0.0	0.0
O75083	SEQ_IWDTTQK_MOD_IWDTTQK_CHARGE_2_	0.0	0.0	0.0	0.0	0.0	0.0	0.0	0.0	0.0	0.0	0.0	0.0	0.0	0.0	0.0	0.0	0.0	0.0	0.0	0.0
O75083	SEQ_YAPSGFYIASGDVSGK_MOD_YAPSGFYIASGDVSGK_CHARGE_3_	0.0	1461.3465965763983	0.0	972.3072166197996	975.443439270887	1941.764762549111	0.0	975.6624911633667	0.0	0.0	0.0	0.0	0.0	1076.6216732837934	0.0	915.3319002940599	0.0	0.0	1076.863446415401	0.0
O75083	SEQ_YEYQPFAGK_MOD_YEYQPFAGK_CHARGE_3_	0.0	0.0	0.0	0.0	0.0	0.0	0.0	0.0	0.0	0.0	0.0	0.0	0.0	0.0	0.0	0.0	0.0	0.0	0.0	0.0
O75116	SEQ_ILFYDSEQDK_MOD_ILFYDSEQDK_CHARGE_2_	0.0	4095.654717761789	0.0	5180.536002403385	0.0	2174.8628570817696	0.0	0.0	0.0	9695.044437787941	0.0	0.0	0.0	0.0	0.0	0.0	0.0	0.0	0.0	0.0
O75116	SEQ_EQEFPVEPVGEK_MOD_EQEFPVEPVGEK_CHARGE_2_	0.0	0.0	0.0	0.0	0.0	0.0	0.0	0.0	0.0	0.0	0.0	0.0	0.0	0.0	0.0	0.0	0.0	0.0	0.0	0.0
O75116	SEQ_TLTSDVANLANEK_MOD_TLTSDVANLANEK_CHARGE_2_	0.0	0.0	0.0	0.0	0.0	0.0	0.0	0.0	0.0	0.0	0.0	0.0	0.0	0.0	0.0	0.0	0.0	0.0	0.0	0.0
O75116	SEQ_GAFGEVQLVR_MOD_GAFGEVQLVR_CHARGE_2_	0.0	0.0	0.0	335.4007981296768	0.0	0.0	0.0	0.0	0.0	0.0	0.0	0.0	0.0	0.0	0.0	0.0	0.0	0.0	0.0	0.0
O75116	SEQ_TLTSDVANLANEK_MOD_TLTSDVANLANEK_CHARGE_3_	0.0	0.0	0.0	916.2950223730836	0.0	2338.2505406668415	0.0	0.0	0.0	0.0	0.0	0.0	0.0	0.0	0.0	0.0	0.0	0.0	0.0	0.0
O75116	SEQ_IEQETQK_MOD_IEQETQK_CHARGE_2_	0.0	0.0	0.0	0.0	0.0	0.0	0.0	0.0	0.0	0.0	0.0	0.0	0.0	0.0	0.0	0.0	0.0	0.0	0.0	0.0
O75116	SEQ_TLTSDVANLANEK_MOD_TLTSDVANLANEK_CHARGE_4_	0.0	0.0	0.0	0.0	0.0	0.0	0.0	0.0	0.0	0.0	0.0	0.0	0.0	0.0	0.0	0.0	0.0	0.0	0.0	0.0
O75116	SEQ_ILFYDSEQDK_MOD_ILFYDSEQDK_CHARGE_3_	0.0	0.0	0.0	0.0	0.0	0.0	0.0	0.0	0.0	0.0	0.0	0.0	0.0	0.0	0.0	0.0	0.0	0.0	0.0	0.0
O75116	SEQ_SIAEEQYSDLEK_MOD_SIAEEQYSDLEK_CHARGE_2_	0.0	0.0	0.0	0.0	0.0	0.0	0.0	0.0	0.0	0.0	0.0	0.0	0.0	0.0	0.0	0.0	0.0	0.0	0.0	0.0
O75116	SEQ_NIDNFLNR_MOD_NIDNFLNR_CHARGE_3_	0.0	0.0	0.0	0.0	0.0	0.0	0.0	0.0	0.0	0.0	0.0	0.0	0.0	0.0	0.0	0.0	0.0	0.0	0.0	0.0
O75116	SEQ_VYYDISTAK_MOD_VYYDISTAK_CHARGE_2_	0.0	3134.2918078231855	1762.1589614897212	0.0	0.0	1183.8772354158455	0.0	1752.6842633819049	0.0	0.0	0.0	0.0	0.0	1771.68487812338	0.0	2285.6114335533953	0.0	887.4654857728866	0.0	0.0
O75116	SEQ_VIQQSLEQEEAEHK_MOD_VIQQSLEQEEAEHK_CHARGE_3_	0.0	0.0	0.0	0.0	0.0	0.0	0.0	0.0	0.0	0.0	0.0	0.0	0.0	0.0	0.0	0.0	0.0	0.0	0.0	0.0
O75116	SEQ_NIDNFLNR_MOD_NIDNFLNR_CHARGE_2_	0.0	0.0	0.0	14350.976737036419	0.0	0.0	0.0	0.0	15944.043214872443	22126.214625832286	0.0	0.0	22812.61478716233	16286.432661899898	0.0	19071.58399322809	0.0	0.0	0.0	22365.758133505646
O75116	SEQ_YVIVSSK_MOD_YVIVSSK_CHARGE_2_	0.0	0.0	0.0	0.0	0.0	0.0	0.0	0.0	0.0	0.0	0.0	0.0	0.0	584.1888259462326	0.0	0.0	628.8284942855208	0.0	542.7180661528361	0.0
O75116	SEQ_SIAEEQYSDLEK_MOD_SIAEEQYSDLEK_CHARGE_3_	0.0	0.0	0.0	0.0	0.0	0.0	0.0	0.0	0.0	0.0	0.0	0.0	0.0	0.0	0.0	0.0	0.0	0.0	0.0	0.0
O75116	SEQ_DSDIEQLR_MOD_DSDIEQLR_CHARGE_2_	0.0	0.0	0.0	0.0	0.0	0.0	0.0	0.0	0.0	0.0	0.0	0.0	0.0	0.0	0.0	0.0	0.0	0.0	0.0	0.0
O75116	SEQ_MQTQQVNTLK_MOD_MQTQQVNTLK_CHARGE_2_	0.0	0.0	0.0	311.5396280188496	0.0	0.0	0.0	0.0	0.0	0.0	0.0	0.0	0.0	0.0	0.0	0.0	0.0	0.0	0.0	0.0
O75122;O75122-3	SEQ_EGGAGAVDEDDFIK_MOD_EGGAGAVDEDDFIK_CHARGE_2_	2396.6743700092584	1631.8844684429957	0.0	2396.6743700092584	0.0	0.0	0.0	0.0	0.0	0.0	0.0	0.0	0.0	0.0	0.0	0.0	0.0	0.0	0.0	4697.763624173922
O75122;O75122-3	SEQ_SDIDVNAAAGAK_MOD_SDIDVNAAAGAK_CHARGE_2_	0.0	0.0	0.0	0.0	0.0	0.0	0.0	0.0	0.0	0.0	0.0	0.0	0.0	0.0	0.0	0.0	0.0	0.0	0.0	0.0
O75122;O75122-3	SEQ_VLVNSASAQK_MOD_VLVNSASAQK_CHARGE_2_	0.0	178.36776618434274	0.0	0.0	0.0	0.0	0.0	0.0	0.0	0.0	0.0	359.04960427578834	0.0	0.0	0.0	0.0	0.0	0.0	0.0	0.0
O75127	SEQ_DSALQSALK_MOD_DSALQSALK_CHARGE_3_	0.0	0.0	0.0	0.0	0.0	0.0	0.0	0.0	0.0	0.0	0.0	0.0	0.0	0.0	0.0	0.0	0.0	0.0	0.0	0.0
O75131	SEQ_GSITISAEEIK_MOD_GSITISAEEIK_CHARGE_2_	0.0	0.0	0.0	0.0	0.0	0.0	0.0	0.0	0.0	0.0	0.0	0.0	0.0	0.0	0.0	0.0	0.0	0.0	0.0	0.0
O75131	SEQ_FGVYDIDNK_MOD_FGVYDIDNK_CHARGE_3_	0.0	0.0	0.0	0.0	0.0	0.0	0.0	0.0	0.0	0.0	0.0	0.0	0.0	0.0	0.0	0.0	0.0	0.0	0.0	0.0
O75131	SEQ_NSGVISVK_MOD_NSGVISVK_CHARGE_2_	0.0	49.04916935731252	131.0780576174639	62.4883134824286	0.0	125.25608970363673	70.30279287625717	0.0	104.80983124234115	0.0	0.0	0.0	0.0	162.17605611514293	0.0	116.62065803417018	0.0	94.19515298764098	0.0	0.0
O75131	SEQ_QFQNAPK_MOD_QFQNAPK_CHARGE_2_	0.0	0.0	0.0	0.0	0.0	870.5482064801233	0.0	0.0	0.0	0.0	0.0	0.0	0.0	0.0	0.0	1027.0960610325333	0.0	0.0	0.0	0.0
O75131	SEQ_FGVYDIDNK_MOD_FGVYDIDNK_CHARGE_2_	0.0	0.0	0.0	0.0	0.0	0.0	0.0	0.0	0.0	0.0	0.0	0.0	0.0	0.0	0.0	0.0	0.0	0.0	0.0	0.0
O75131	SEQ_SDPYLEFHK_MOD_SDPYLEFHK_CHARGE_4_	0.0	0.0	0.0	0.0	0.0	0.0	0.0	0.0	0.0	0.0	0.0	0.0	0.0	0.0	0.0	0.0	0.0	0.0	0.0	0.0
O75131	SEQ_GSITISAEEIK_MOD_GSITISAEEIK_CHARGE_3_	0.0	12.544588101647888	0.0	0.0	0.0	0.0	0.0	0.0	0.0	0.0	0.0	0.0	0.0	0.0	0.0	0.0	0.0	0.0	0.0	0.0
O75131	SEQ_SDPYLEFHK_MOD_SDPYLEFHK_CHARGE_3_	0.0	0.0	857.7708721933184	2246.648620285373	2792.011347935216	2238.208420278422	2725.2501967673848	0.0	2129.7254332481034	2026.500472399974	995.1828601124065	0.0	0.0	1942.9525155907559	0.0	3948.135190168422	1588.3819593615572	1537.4749151267154	2318.703598125112	0.0
O75131	SEQ_SPLGEVAIR_MOD_SPLGEVAIR_CHARGE_2_	0.0	0.0	0.0	9169.892703800415	0.0	0.0	0.0	0.0	0.0	0.0	0.0	0.0	0.0	0.0	0.0	0.0	0.0	0.0	0.0	0.0
O75131	SEQ_QTSDGNWLMVHR_MOD_QTSDGNWLM(Oxidation)VHR_CHARGE_4_	0.0	0.0	0.0	0.0	0.0	0.0	0.0	0.0	0.0	0.0	0.0	0.0	0.0	0.0	0.0	0.0	0.0	0.0	0.0	0.0
O75146	SEQ_AINTQEAPVK_MOD_AINTQEAPVK_CHARGE_2_	0.0	0.0	0.0	0.0	0.0	310.2064420888975	0.0	0.0	0.0	0.0	0.0	0.0	0.0	583.0932312769121	0.0	0.0	0.0	0.0	0.0	0.0
O75146	SEQ_ALVDNEQLR_MOD_ALVDNEQLR_CHARGE_2_	0.0	0.0	0.0	0.0	0.0	0.0	0.0	0.0	0.0	0.0	0.0	0.0	0.0	0.0	0.0	0.0	0.0	0.0	0.0	0.0
O75146	SEQ_GAAAEAAGILQDAVSK_MOD_GAAAEAAGILQDAVSK_CHARGE_3_	0.0	0.0	0.0	1116.7058729858568	0.0	599.9631921746474	0.0	0.0	0.0	0.0	0.0	0.0	0.0	0.0	0.0	0.0	0.0	0.0	0.0	0.0
O75146	SEQ_LDTLSAEK_MOD_LDTLSAEK_CHARGE_2_	0.0	0.0	0.0	0.0	0.0	0.0	0.0	625.4054186351499	0.0	0.0	1362.5942452069628	0.0	0.0	0.0	0.0	0.0	0.0	0.0	287.04945660386153	0.0
O75150	SEQ_SQVDAQLLTVQK_MOD_SQVDAQLLTVQK_CHARGE_3_	0.0	0.0	0.0	0.0	0.0	0.0	0.0	0.0	0.0	0.0	0.0	0.0	0.0	0.0	0.0	0.0	0.0	0.0	0.0	0.0
O75150	SEQ_ALQGSLGGVEK_MOD_ALQGSLGGVEK_CHARGE_2_	0.0	0.0	0.0	0.0	0.0	0.0	0.0	0.0	0.0	0.0	0.0	0.0	0.0	0.0	0.0	0.0	0.0	0.0	0.0	0.0
O75150	SEQ_GLLLATK_MOD_GLLLATK_CHARGE_2_	85.39766881975851	0.0	0.0	0.0	272.5659547846351	0.0	0.0	0.0	0.0	129.9677056823888	0.0	388.30753896572173	0.0	0.0	472.22642185340976	0.0	388.30753896572173	472.4671664454105	697.704083012596	0.0
O75150	SEQ_EEGGPGPVSTPDNRK_MOD_EEGGPGPVSTPDNRK_CHARGE_4_	0.0	0.0	0.0	0.0	0.0	0.0	0.0	0.0	0.0	0.0	0.0	0.0	0.0	114.44078722105681	0.0	0.0	0.0	0.0	0.0	116.90741828476223
O75150	SEQ_AVEAAQLAEDLK_MOD_AVEAAQLAEDLK_CHARGE_3_	0.0	0.0	0.0	0.0	0.0	0.0	0.0	0.0	0.0	0.0	0.0	0.0	0.0	0.0	0.0	0.0	0.0	0.0	0.0	0.0
O75150	SEQ_EEGGPGPVSTPDNRK_MOD_EEGGPGPVSTPDNRK_CHARGE_3_	0.0	0.0	0.0	0.0	0.0	0.0	0.0	0.0	0.0	0.0	0.0	0.0	0.0	183.4875865535055	0.0	0.0	0.0	0.0	0.0	0.0
O75150	SEQ_TEVIQLEDTLAQVR_MOD_TEVIQLEDTLAQVR_CHARGE_2_	0.0	488.15042253312436	0.0	0.0	0.0	0.0	0.0	0.0	0.0	0.0	0.0	0.0	0.0	0.0	0.0	0.0	0.0	0.0	0.0	0.0
O75150	SEQ_AVEAAQLAEDLK_MOD_AVEAAQLAEDLK_CHARGE_2_	800.2141131054602	0.0	0.0	0.0	0.0	0.0	0.0	800.2141131054602	0.0	0.0	0.0	0.0	0.0	0.0	0.0	0.0	564.4962212620043	0.0	921.7697310611824	0.0
O75150	SEQ_LQAELQGAVR_MOD_LQAELQGAVR_CHARGE_3_	0.0	0.0	0.0	0.0	0.0	90.7452808434619	0.0	0.0	0.0	240.65371791093833	0.0	39.5894952137274	0.0	0.0	0.0	46.13454175252496	0.0	0.0	0.0	0.0
O75150	SEQ_AEVDELR_MOD_AEVDELR_CHARGE_2_	0.0	0.0	0.0	0.0	0.0	7856.3123627204295	0.0	0.0	0.0	0.0	0.0	0.0	0.0	0.0	0.0	0.0	0.0	0.0	0.0	0.0
O75151	SEQ_AVLPTPVTK_MOD_AVLPTPVTK_CHARGE_2_	0.0	0.0	0.0	0.0	0.0	0.0	0.0	0.0	0.0	0.0	0.0	0.0	0.0	0.0	0.0	0.0	0.0	0.0	0.0	0.0
O75152	SEQ_EASGETTGVDITK_MOD_EASGETTGVDITK_CHARGE_3_	0.0	0.0	0.0	0.0	0.0	0.0	0.0	0.0	0.0	0.0	0.0	0.0	0.0	0.0	0.0	0.0	0.0	0.0	0.0	0.0
O75152	SEQ_AAVAVVPLVSEDK_MOD_AAVAVVPLVSEDK_CHARGE_2_	0.0	0.0	0.0	0.0	0.0	0.0	0.0	0.0	0.0	0.0	0.0	0.0	0.0	0.0	0.0	0.0	0.0	0.0	0.0	0.0
O75152	SEQ_FSAGGDSDPPLK_MOD_FSAGGDSDPPLK_CHARGE_2_	0.0	0.0	0.0	0.0	0.0	0.0	0.0	0.0	0.0	0.0	0.0	0.0	0.0	0.0	0.0	0.0	0.0	0.0	0.0	0.0
O75152	SEQ_TVLPTVPESPEEEVK_MOD_TVLPTVPESPEEEVK_CHARGE_3_	0.0	0.0	0.0	0.0	0.0	0.0	0.0	0.0	0.0	0.0	0.0	0.0	0.0	0.0	0.0	0.0	0.0	0.0	0.0	0.0
O75152	SEQ_ASQLSVQQNK_MOD_ASQLSVQQNK_CHARGE_2_	0.0	0.0	0.0	627.5738522194432	691.9208060136663	0.0	0.0	305.41089758405695	0.0	0.0	0.0	0.0	0.0	888.2946216055861	0.0	0.0	0.0	762.8654382292468	0.0	0.0
O75152	SEQ_ASQLSVQQNK_MOD_ASQLSVQQNK_CHARGE_3_	0.0	0.0	0.0	0.0	0.0	0.0	0.0	0.0	0.0	1886.4819857108607	0.0	710.3035528820371	0.0	0.0	0.0	0.0	0.0	0.0	0.0	0.0
O75152	SEQ_EASGETTGVDITK_MOD_EASGETTGVDITK_CHARGE_2_	0.0	0.0	0.0	0.0	0.0	0.0	0.0	0.0	0.0	0.0	0.0	0.0	0.0	0.0	0.0	0.0	0.0	0.0	0.0	0.0
O75153	SEQ_TMNEIYR_MOD_TM(Oxidation)NEIYR_CHARGE_3_	0.0	66.98557231459189	0.0	0.0	0.0	0.0	0.0	0.0	0.0	0.0	0.0	0.0	0.0	0.0	0.0	0.0	0.0	0.0	0.0	0.0
O75153	SEQ_DWNEELQTTR_MOD_DWNEELQTTR_CHARGE_2_	0.0	0.0	0.0	0.0	0.0	0.0	0.0	0.0	0.0	0.0	0.0	0.0	0.0	0.0	0.0	0.0	9024.621672939322	0.0	5020.786208741021	6731.322012398387
O75153	SEQ_LHYIMGDYAEALSNQQK_MOD_LHYIM(Oxidation)GDYAEALSNQQK_CHARGE_3_	0.0	0.0	0.0	0.0	0.0	0.0	0.0	0.0	0.0	0.0	0.0	0.0	0.0	0.0	0.0	0.0	0.0	0.0	0.0	0.0
O75153	SEQ_LHYIMGDYAEALSNQQK_MOD_LHYIM(Oxidation)GDYAEALSNQQK_CHARGE_4_	0.0	0.0	0.0	0.0	0.0	0.0	0.0	0.0	0.0	55.41959176845657	0.0	0.0	0.0	0.0	0.0	0.0	0.0	0.0	0.0	0.0
O75153	SEQ_AEEPMATEPAPAGAPGDLGSQPPAAK_MOD_AEEPM(Oxidation)ATEPAPAGAPGDLGSQPPAAK_CHARGE_4_	0.0	0.0	0.0	0.0	0.0	0.0	0.0	0.0	0.0	0.0	0.0	0.0	0.0	0.0	0.0	0.0	0.0	0.0	0.0	0.0
O75153	SEQ_IGIGELITR_MOD_IGIGELITR_CHARGE_3_	0.0	0.0	0.0	0.0	0.0	0.0	0.0	0.0	0.0	0.0	0.0	0.0	0.0	0.0	0.0	0.0	0.0	0.0	0.0	0.0
O75153	SEQ_FLENALAVSTK_MOD_FLENALAVSTK_CHARGE_2_	0.0	0.0	0.0	0.0	0.0	0.0	0.0	0.0	0.0	0.0	0.0	0.0	0.0	0.0	0.0	0.0	0.0	0.0	0.0	0.0
O75153	SEQ_ASDAFHFFQSGQAK_MOD_ASDAFHFFQSGQAK_CHARGE_3_	0.0	0.0	0.0	0.0	0.0	0.0	0.0	0.0	0.0	0.0	0.0	0.0	0.0	0.0	0.0	0.0	0.0	0.0	0.0	0.0
O75153	SEQ_IGIGELITR_MOD_IGIGELITR_CHARGE_2_	0.0	2522.3673925317185	0.0	0.0	0.0	0.0	0.0	0.0	0.0	0.0	0.0	0.0	0.0	0.0	0.0	0.0	0.0	0.0	0.0	0.0
O75153	SEQ_DPSPSVQG_MOD_DPSPSVQG_CHARGE_1_	0.0	0.0	0.0	0.0	0.0	0.0	0.0	5.528022678749733	0.0	0.0	0.0	0.0	0.0	0.0	0.0	0.0	0.0	0.0	0.0	0.0
O75153	SEQ_SEDPPGQEAGSEEEGSSASGLAK_MOD_SEDPPGQEAGSEEEGSSASGLAK_CHARGE_2_	0.0	0.0	0.0	0.0	0.0	0.0	0.0	0.0	0.0	0.0	0.0	0.0	0.0	0.0	0.0	0.0	0.0	0.0	0.0	0.0
O75153	SEQ_LGYEEHIPGQTR_MOD_LGYEEHIPGQTR_CHARGE_4_	0.0	0.0	0.0	0.0	0.0	0.0	0.0	0.0	0.0	0.0	0.0	0.0	0.0	0.0	0.0	0.0	0.0	0.0	0.0	0.0
O75153	SEQ_SEDPPGQEAGSEEEGSSASGLAK_MOD_SEDPPGQEAGSEEEGSSASGLAK_CHARGE_3_	0.0	0.0	0.0	0.0	0.0	0.0	0.0	0.0	0.0	0.0	0.0	0.0	0.0	0.0	0.0	0.0	0.0	0.0	0.0	0.0
O75153	SEQ_SVEGLQEGSVLR_MOD_SVEGLQEGSVLR_CHARGE_3_	0.0	0.0	0.0	0.0	0.0	0.0	0.0	0.0	0.0	0.0	0.0	0.0	0.0	0.0	0.0	0.0	0.0	0.0	0.0	0.0
O75153	SEQ_SVEGLQEGSVLR_MOD_SVEGLQEGSVLR_CHARGE_2_	0.0	0.0	0.0	0.0	0.0	0.0	0.0	0.0	0.0	0.0	0.0	0.0	0.0	0.0	0.0	0.0	0.0	1419.5162823641886	1419.5162823641886	0.0
O75153	SEQ_LGYEEHIPGQTR_MOD_LGYEEHIPGQTR_CHARGE_3_	0.0	0.0	0.0	0.0	0.0	0.0	0.0	0.0	0.0	0.0	0.0	0.0	0.0	0.0	0.0	0.0	0.0	0.0	0.0	0.0
O75153	SEQ_FLENALAVSTK_MOD_FLENALAVSTK_CHARGE_3_	0.0	1224.6607350112279	0.0	0.0	0.0	0.0	0.0	0.0	0.0	0.0	0.0	0.0	0.0	0.0	0.0	0.0	0.0	0.0	0.0	0.0
O75153	SEQ_ASDAFHFFQSGQAK_MOD_ASDAFHFFQSGQAK_CHARGE_2_	0.0	0.0	0.0	0.0	0.0	0.0	0.0	0.0	0.0	0.0	0.0	0.0	0.0	0.0	0.0	0.0	0.0	0.0	0.0	0.0
O75153	SEQ_TGIQVLLK_MOD_TGIQVLLK_CHARGE_2_	0.0	0.0	0.0	0.0	0.0	0.0	0.0	0.0	0.0	0.0	0.0	0.0	0.0	375.6762092346989	0.0	0.0	0.0	0.0	0.0	0.0
O75153	SEQ_NFAVLQK_MOD_NFAVLQK_CHARGE_2_	0.0	225.48065506193026	563.5951220676587	622.5411209188575	373.62898792006655	0.0	0.0	358.1487800268045	351.38167857638894	0.0	0.0	0.0	385.97823281030816	0.0	358.1487800268045	0.0	351.7433307474108	0.0	235.97786641374907	0.0
O75155	SEQ_DIAGIGLK_MOD_DIAGIGLK_CHARGE_2_	0.0	0.0	978.5986331744674	0.0	2287.991624942161	1787.3927023381616	0.0	0.0	0.0	0.0	1839.5783208998794	6470.107870465844	0.0	0.0	1736.6874984746	1459.5992116963112	0.0	0.0	0.0	0.0
O75165	SEQ_AQTAELFAK_MOD_AQTAELFAK_CHARGE_1_	0.0	0.0	0.0	0.0	0.0	0.0	0.0	0.0	0.0	0.0	0.0	0.0	0.0	0.0	0.0	0.0	0.0	0.0	0.0	0.0
O75165	SEQ_TYGSEFVYSDHAK_MOD_TYGSEFVYSDHAK_CHARGE_3_	0.0	0.0	0.0	205.38087540973922	0.0	0.0	0.0	0.0	0.0	0.0	0.0	0.0	0.0	0.0	0.0	0.0	0.0	0.0	205.38087540973922	0.0
O75165	SEQ_TQSILFNR_MOD_TQSILFNR_CHARGE_3_	0.0	0.0	0.0	0.0	0.0	0.0	0.0	0.0	0.0	0.0	0.0	0.0	0.0	0.0	0.0	0.0	0.0	0.0	0.0	0.0
O75165	SEQ_FLENLLEK_MOD_FLENLLEK_CHARGE_2_	0.0	0.0	0.0	0.0	0.0	0.0	0.0	0.0	0.0	0.0	0.0	0.0	0.0	0.0	0.0	0.0	0.0	0.0	0.0	0.0
O75165	SEQ_AQTAELFAK_MOD_AQTAELFAK_CHARGE_2_	0.0	1525.768664851123	0.0	0.0	0.0	0.0	0.0	0.0	0.0	1052.1685110256328	0.0	971.7700589900148	1158.922923156368	0.0	0.0	0.0	0.0	0.0	955.2478024843824	0.0
O75165	SEQ_TYGSEFVYSDHAK_MOD_TYGSEFVYSDHAK_CHARGE_4_	0.0	0.0	0.0	0.0	0.0	0.0	0.0	0.0	0.0	0.0	0.0	0.0	0.0	128.21397548337322	0.0	0.0	184.21552150589142	0.0	89.23690780706168	0.0
O75175	SEQ_TWVASNEIK_MOD_TWVASNEIK_CHARGE_3_	0.0	0.0	0.0	0.0	0.0	0.0	0.0	0.0	0.0	0.0	0.0	0.0	0.0	0.0	0.0	0.0	0.0	0.0	0.0	0.0
O75175	SEQ_STDSEVSQSPAK_MOD_STDSEVSQSPAK_CHARGE_2_	0.0	0.0	0.0	0.0	0.0	0.0	0.0	0.0	0.0	0.0	0.0	0.0	2522.9621333440127	0.0	0.0	5247.6602592386935	0.0	1212.985904543147	0.0	0.0
O75175	SEQ_STDSEVSQSPAK_MOD_STDSEVSQSPAK_CHARGE_3_	0.0	1643.7818154633217	0.0	0.0	0.0	0.0	0.0	0.0	0.0	0.0	0.0	0.0	0.0	0.0	0.0	0.0	0.0	0.0	0.0	0.0
O75175	SEQ_EGFTFEYR_MOD_EGFTFEYR_CHARGE_2_	0.0	0.0	0.0	0.0	0.0	0.0	0.0	0.0	0.0	0.0	0.0	6446.1469730000035	0.0	0.0	0.0	0.0	0.0	0.0	0.0	0.0
O75175	SEQ_TWVASNEIK_MOD_TWVASNEIK_CHARGE_2_	0.0	0.0	0.0	1042.624193866212	0.0	0.0	0.0	0.0	0.0	0.0	0.0	0.0	0.0	0.0	0.0	0.0	0.0	0.0	0.0	0.0
O75179;O75179-2;O75179-7	SEQ_DTALTIAADK_MOD_DTALTIAADK_CHARGE_3_	0.0	0.0	0.0	0.0	0.0	0.0	0.0	0.0	0.0	0.0	0.0	0.0	0.0	0.0	0.0	0.0	0.0	0.0	0.0	0.0
O75179;O75179-2;O75179-7	SEQ_YIATITDK_MOD_YIATITDK_CHARGE_2_	0.0	0.0	0.0	0.0	0.0	549.7854047155158	994.8998944140271	0.0	629.2423529044469	950.0605606259478	540.4386588794557	0.0	0.0	0.0	0.0	0.0	830.0926144227694	0.0	0.0	0.0
O75179;O75179-2;O75179-7	SEQ_AFADPEVLR_MOD_AFADPEVLR_CHARGE_2_	0.0	0.0	0.0	0.0	0.0	0.0	0.0	1769.013665051509	0.0	0.0	0.0	0.0	3792.9102980538282	0.0	1366.0075441391602	2928.832141742542	0.0	0.0	0.0	0.0
O75179;O75179-2;O75179-7	SEQ_FLLEAGADQEHK_MOD_FLLEAGADQEHK_CHARGE_4_	0.0	0.0	0.0	0.0	0.0	0.0	0.0	0.0	0.0	0.0	0.0	0.0	0.0	756.3839549333629	0.0	0.0	0.0	0.0	0.0	0.0
O75179;O75179-2;O75179-7	SEQ_YIATITDK_MOD_YIATITDK_CHARGE_3_	0.0	0.0	0.0	0.0	0.0	0.0	0.0	0.0	0.0	0.0	0.0	0.0	0.0	0.0	0.0	0.0	0.0	0.0	0.0	0.0
O75179;O75179-2;O75179-7	SEQ_DTALTIAADK_MOD_DTALTIAADK_CHARGE_2_	0.0	0.0	0.0	0.0	0.0	0.0	0.0	0.0	0.0	0.0	0.0	0.0	488.0511496393729	528.3126651978106	592.045989158712	0.0	0.0	0.0	626.6979872404871	663.4678219339627
O75179;O75179-2;O75179-7	SEQ_DGSTMLIEAAK_MOD_DGSTM(Oxidation)LIEAAK_CHARGE_3_	0.0	0.0	0.0	0.0	0.0	0.0	228.74389959406793	0.0	0.0	0.0	0.0	0.0	0.0	0.0	0.0	228.74389959406793	0.0	0.0	0.0	0.0
O75179;O75179-2;O75179-7	SEQ_GASLEEVNDEGYTPLMEAAR_MOD_GASLEEVNDEGYTPLM(Oxidation)EAAR_CHARGE_2_	0.0	0.0	0.0	1126.19355970642	0.0	868.7332334676057	0.0	0.0	0.0	0.0	0.0	0.0	0.0	0.0	0.0	0.0	0.0	1612.949082575413	0.0	0.0
O75179;O75179-2;O75179-7	SEQ_SDNHSPAVVTTTVSSK_MOD_SDNHSPAVVTTTVSSK_CHARGE_4_	0.0	0.0	0.0	0.0	217.099707437861	409.90385673390614	0.0	0.0	0.0	114.98375093406675	0.0	0.0	0.0	0.0	0.0	0.0	0.0	0.0	0.0	0.0
O75179;O75179-2;O75179-7	SEQ_ENFELQAAQEK_MOD_ENFELQAAQEK_CHARGE_3_	0.0	0.0	0.0	0.0	0.0	0.0	0.0	0.0	0.0	0.0	0.0	0.0	0.0	0.0	0.0	508.08479702466485	0.0	0.0	0.0	0.0
O75179;O75179-2;O75179-7	SEQ_TVDPETQAR_MOD_TVDPETQAR_CHARGE_2_	0.0	0.0	0.0	0.0	0.0	0.0	0.0	0.0	0.0	0.0	0.0	0.0	0.0	0.0	0.0	0.0	0.0	0.0	0.0	0.0
O75179;O75179-2;O75179-7	SEQ_DGSTMLIEAAK_MOD_DGSTM(Oxidation)LIEAAK_CHARGE_2_	0.0	0.0	0.0	0.0	0.0	0.0	0.0	1111.7957007154016	0.0	0.0	0.0	0.0	0.0	0.0	0.0	0.0	0.0	0.0	0.0	0.0
O75179;O75179-2;O75179-7	SEQ_EIDELIPK_MOD_EIDELIPK_CHARGE_2_	0.0	0.0	0.0	0.0	0.0	0.0	0.0	0.0	0.0	0.0	0.0	0.0	0.0	0.0	0.0	0.0	0.0	0.0	0.0	0.0
O75179;O75179-2;O75179-7	SEQ_GASLEEVNDEGYTPLMEAAR_MOD_GASLEEVNDEGYTPLM(Oxidation)EAAR_CHARGE_3_	0.0	0.0	0.0	0.0	0.0	0.0	0.0	0.0	0.0	0.0	0.0	0.0	0.0	47.47511022251493	0.0	0.0	0.0	0.0	0.0	0.0
O75179;O75179-2;O75179-7	SEQ_FLLEAGADQEHK_MOD_FLLEAGADQEHK_CHARGE_3_	0.0	0.0	0.0	0.0	0.0	0.0	0.0	0.0	0.0	0.0	0.0	0.0	0.0	0.0	0.0	0.0	0.0	0.0	0.0	0.0
O75185;O75185-2;O75185-3	SEQ_MDLSDIK_MOD_MDLSDIK_CHARGE_2_	0.0	573.0812926702638	0.0	0.0	0.0	0.0	0.0	0.0	0.0	0.0	0.0	0.0	0.0	0.0	0.0	0.0	0.0	0.0	0.0	0.0
O75190;O75190-2;O75190-3;O75190-4	SEQ_VEVEEDGQLK_MOD_VEVEEDGQLK_CHARGE_2_	0.0	0.0	0.0	0.0	0.0	0.0	0.0	0.0	0.0	0.0	0.0	0.0	0.0	1749.033171056717	0.0	0.0	1484.4910833977647	0.0	0.0	1259.961110603778
O75208	SEQ_LVQLGQAEK_MOD_LVQLGQAEK_CHARGE_2_	0.0	0.0	0.0	0.0	0.0	331.5162535264907	0.0	365.3153824268543	0.0	847.2257011583221	0.0	484.27959951412186	0.0	0.0	0.0	0.0	0.0	0.0	0.0	609.5796283816253
O75223	SEQ_SNLNSLDEQEGVK_MOD_SNLNSLDEQEGVK_CHARGE_2_	0.0	0.0	0.0	3534.812147986347	0.0	0.0	0.0	0.0	0.0	0.0	0.0	0.0	0.0	0.0	3534.812147986347	0.0	0.0	0.0	0.0	0.0
O75223	SEQ_SYLMTNYESAPPSPQYK_MOD_SYLM(Oxidation)TNYESAPPSPQYK_CHARGE_2_	0.0	0.0	0.0	0.0	0.0	0.0	0.0	0.0	0.0	0.0	0.0	0.0	0.0	0.0	0.0	0.0	0.0	0.0	0.0	0.0
O75223	SEQ_SYLMTNYESAPPSPQYK_MOD_SYLM(Oxidation)TNYESAPPSPQYK_CHARGE_4_	3253.5005154781757	0.0	0.0	0.0	0.0	2555.295569105316	0.0	0.0	0.0	0.0	0.0	0.0	0.0	0.0	0.0	2508.9913366543115	0.0	0.0	1970.5589149212453	0.0
O75223	SEQ_VSEEIEDIIK_MOD_VSEEIEDIIK_CHARGE_2_	0.0	835.2087807334062	0.0	0.0	597.8058654942353	0.0	0.0	0.0	0.0	0.0	0.0	0.0	0.0	0.0	0.0	0.0	0.0	0.0	1166.8900351746533	0.0
O75223	SEQ_ENGLPLEYQEK_MOD_ENGLPLEYQEK_CHARGE_3_	0.0	0.0	0.0	0.0	0.0	0.0	0.0	0.0	0.0	0.0	0.0	0.0	0.0	0.0	0.0	0.0	0.0	0.0	0.0	0.0
O75223	SEQ_AIEPNDYTGK_MOD_AIEPNDYTGK_CHARGE_2_	0.0	0.0	0.0	1880.8164222619496	0.0	0.0	0.0	3038.5175338330523	0.0	0.0	0.0	0.0	0.0	0.0	0.0	0.0	0.0	0.0	0.0	2587.406105851605
O75223	SEQ_SNLNSLDEQEGVK_MOD_SNLNSLDEQEGVK_CHARGE_3_	0.0	0.0	0.0	0.0	0.0	0.0	0.0	0.0	0.0	0.0	0.0	0.0	0.0	0.0	0.0	0.0	0.0	0.0	0.0	0.0
O75223	SEQ_SYLMTNYESAPPSPQYK_MOD_SYLM(Oxidation)TNYESAPPSPQYK_CHARGE_3_	0.0	0.0	0.0	481.0372743359879	0.0	0.0	0.0	0.0	0.0	0.0	0.0	0.0	0.0	0.0	0.0	0.0	0.0	0.0	0.0	0.0
O75223	SEQ_LDFGNSQGK_MOD_LDFGNSQGK_CHARGE_2_	0.0	739.4639302022798	0.0	1695.171970072471	0.0	1503.6792105662184	0.0	1028.108154936958	0.0	1235.3997081493483	0.0	1096.39493868416	0.0	731.4745028722124	1654.2415262199545	1747.6318330432891	1122.9586662164054	2281.182987307323	0.0	2647.481488737337
O75223	SEQ_LDFGNSQGK_MOD_LDFGNSQGK_CHARGE_3_	0.0	0.0	0.0	0.0	51.29544952416558	0.0	0.0	0.0	0.0	0.0	0.0	51.29544952416558	0.0	0.0	0.0	0.0	0.0	0.0	0.0	0.0
O75223	SEQ_ENGLPLEYQEK_MOD_ENGLPLEYQEK_CHARGE_2_	0.0	0.0	0.0	0.0	0.0	0.0	0.0	0.0	0.0	0.0	1267.4065462882488	0.0	0.0	2638.4939286760996	0.0	762.9040518336346	0.0	0.0	1588.217857025053	0.0
O75251;O75251-2	SEQ_GEYVVAK_MOD_GEYVVAK_CHARGE_2_	352.8625968315488	0.0	0.0	0.0	0.0	0.0	0.0	1335.2986541781856	1760.6768203656734	0.0	891.977983072966	647.9217510107301	0.0	1095.9462636990902	0.0	725.9705595432068	0.0	0.0	0.0	0.0
O75251;O75251-2	SEQ_LDDLVNWAR_MOD_LDDLVNWAR_CHARGE_2_	6124.909417611359	0.0	3522.9151660187617	0.0	14542.285071055532	0.0	5413.043941782786	0.0	0.0	0.0	5395.312989219858	0.0	15939.354714697729	0.0	4935.939760018811	0.0	7010.347022064902	6124.909417611359	22859.03974327061	0.0
O75251;O75251-2	SEQ_VYDQMPEPR_MOD_VYDQM(Oxidation)PEPR_CHARGE_2_	0.0	0.0	0.0	0.0	0.0	0.0	0.0	0.0	0.0	0.0	0.0	0.0	0.0	0.0	0.0	0.0	0.0	0.0	0.0	0.0
O75306;O75306-2	SEQ_APGFAHLAGLDK_MOD_APGFAHLAGLDK_CHARGE_3_	0.0	0.0	0.0	0.0	0.0	190.2172346624717	0.0	0.0	190.2172346624717	0.0	0.0	0.0	0.0	0.0	0.0	0.0	0.0	0.0	0.0	0.0
O75306;O75306-2	SEQ_GEFGVYLVSDGSSR_MOD_GEFGVYLVSDGSSR_CHARGE_2_	0.0	0.0	0.0	0.0	0.0	0.0	0.0	0.0	0.0	0.0	0.0	0.0	0.0	0.0	0.0	0.0	0.0	0.0	0.0	0.0
O75312	SEQ_FTTLEGLLK_MOD_FTTLEGLLK_CHARGE_2_	0.0	0.0	0.0	0.0	0.0	0.0	0.0	0.0	0.0	0.0	0.0	0.0	0.0	0.0	0.0	0.0	0.0	0.0	0.0	0.0
O75312	SEQ_TEGYEAGLAPQR_MOD_TEGYEAGLAPQR_CHARGE_3_	0.0	0.0	0.0	0.0	0.0	0.0	0.0	0.0	0.0	0.0	0.0	819.9692224154952	0.0	0.0	0.0	0.0	0.0	0.0	0.0	0.0
O75312	SEQ_SGGAVEPLGTR_MOD_SGGAVEPLGTR_CHARGE_3_	0.0	438.27670832431056	0.0	0.0	0.0	0.0	0.0	0.0	0.0	0.0	0.0	0.0	0.0	1309.629251439444	0.0	0.0	0.0	0.0	0.0	0.0
O75323;O75323-2	SEQ_SGPNIYELR_MOD_SGPNIYELR_CHARGE_2_	0.0	0.0	0.0	0.0	0.0	0.0	0.0	0.0	0.0	0.0	0.0	0.0	0.0	0.0	0.0	3970.9656960796337	0.0	3088.9165789685208	0.0	0.0
O75323;O75323-2	SEQ_DAHSNLLAK_MOD_DAHSNLLAK_CHARGE_2_	0.0	1086.6541970908174	0.0	0.0	0.0	0.0	0.0	0.0	0.0	0.0	0.0	1081.4311364708053	0.0	0.0	0.0	0.0	0.0	0.0	0.0	0.0
O75340	SEQ_QALSGFGYR_MOD_QALSGFGYR_CHARGE_2_	0.0	0.0	0.0	0.0	0.0	5429.686342652937	0.0	0.0	0.0	12333.527105722751	0.0	0.0	0.0	0.0	0.0	0.0	0.0	0.0	0.0	14850.087925253723
O75340	SEQ_SIISMFDR_MOD_SIISM(Oxidation)FDR_CHARGE_2_	0.0	5513.612140315461	0.0	0.0	0.0	0.0	0.0	0.0	0.0	0.0	0.0	0.0	0.0	0.0	0.0	0.0	0.0	0.0	0.0	0.0
O75340	SEQ_DNSGMIDK_MOD_DNSGMIDK_CHARGE_2_	0.0	1865.9090248056575	0.0	968.5535825527953	1144.3341357193783	757.9112596601127	0.0	0.0	1065.7931513338433	1910.2640296868447	0.0	1065.7931513338433	246.8231950821698	0.0	0.0	0.0	0.0	890.0428012145478	0.0	1456.3383542549577
O75340	SEQ_DNSGMIDK_MOD_DNSGM(Oxidation)IDK_CHARGE_2_	1122.7716799549096	1122.7716799549096	0.0	0.0	0.0	0.0	0.0	0.0	0.0	0.0	0.0	0.0	0.0	0.0	0.0	0.0	0.0	0.0	0.0	0.0
O75340	SEQ_LSDQFHDILIR_MOD_LSDQFHDILIR_CHARGE_3_	0.0	0.0	0.0	0.0	0.0	0.0	0.0	0.0	0.0	1290.578614367205	0.0	0.0	0.0	0.0	0.0	0.0	0.0	0.0	0.0	0.0
O75347	SEQ_AEDGENYDIK_MOD_AEDGENYDIK_CHARGE_3_	0.0	0.0	0.0	0.0	0.0	0.0	0.0	0.0	0.0	75.27850385134245	0.0	0.0	0.0	0.0	0.0	0.0	0.0	0.0	0.0	237.82641790919263
O75347	SEQ_AEDGENYDIK_MOD_AEDGENYDIK_CHARGE_2_	0.0	0.0	6956.983854421798	5611.63638130817	0.0	7241.112561479236	0.0	0.0	5693.599361139138	10938.080474475462	0.0	5567.53475709488	0.0	0.0	6125.030215592876	6487.854695210929	0.0	8697.172781363026	6872.171575417479	5393.966500648171
O75347	SEQ_LVLDSVK_MOD_LVLDSVK_CHARGE_2_	0.0	0.0	0.0	0.0	0.0	0.0	0.0	0.0	0.0	0.0	0.0	0.0	0.0	0.0	0.0	0.0	0.0	0.0	0.0	0.0
O75347	SEQ_QAEILQESR_MOD_QAEILQESR_CHARGE_2_	0.0	0.0	0.0	8254.744258229366	0.0	0.0	0.0	0.0	0.0	0.0	0.0	0.0	0.0	0.0	0.0	0.0	0.0	0.0	0.0	0.0
O75347	SEQ_QAEILQESR_MOD_QAEILQESR_CHARGE_3_	0.0	0.0	0.0	0.0	0.0	0.0	0.0	0.0	0.0	0.0	0.0	0.0	0.0	0.0	0.0	0.0	0.0	0.0	0.0	0.0
O75347	SEQ_DLEEAEEYK_MOD_DLEEAEEYK_CHARGE_2_	0.0	3370.510059541944	0.0	3626.953382826437	0.0	0.0	3992.6599273025813	4264.824126512521	3613.976637048711	7738.454263589013	0.0	3798.6023346689153	0.0	3646.921766764166	0.0	3952.7175597774194	0.0	0.0	0.0	0.0
O75347	SEQ_MRAEDGENYDIK_MOD_M(Oxidation)RAEDGENYDIK_CHARGE_3_	0.0	0.0	0.0	0.0	0.0	629.8001732011144	0.0	0.0	0.0	319.1801726292639	0.0	0.0	0.0	0.0	0.0	0.0	0.0	0.0	0.0	0.0
O75347	SEQ_RLEAAYLDLQR_MOD_RLEAAYLDLQR_CHARGE_3_	0.0	0.0	0.0	0.0	0.0	0.0	0.0	0.0	0.0	0.0	0.0	0.0	0.0	0.0	0.0	0.0	0.0	0.0	0.0	0.0
O75351	SEQ_EGQPSPADEK_MOD_EGQPSPADEK_CHARGE_2_	0.0	0.0	0.0	0.0	0.0	0.0	0.0	0.0	0.0	0.0	0.0	0.0	0.0	0.0	0.0	0.0	0.0	0.0	0.0	0.0
O75351	SEQ_GILLFGPPGTGK_MOD_GILLFGPPGTGK_CHARGE_2_	0.0	0.0	0.0	0.0	0.0	0.0	0.0	0.0	0.0	0.0	0.0	0.0	0.0	0.0	0.0	0.0	0.0	0.0	0.0	0.0
O75351	SEQ_EAVILPIK_MOD_EAVILPIK_CHARGE_2_	559.0827207532922	0.0	603.5517081588871	542.3000831489238	928.2936168087069	0.0	799.5206277279143	742.4709609946926	610.3408592298699	0.0	315.91478489053094	0.0	0.0	420.7716747946223	568.411733080882	686.9185088123199	680.6242461933108	0.0	939.1465336558862	0.0
O75351	SEQ_FTEDFGQEG_MOD_FTEDFGQEG_CHARGE_2_	0.0	0.0	0.0	0.0	0.0	0.0	0.0	0.0	0.0	0.0	0.0	0.0	0.0	0.0	0.0	0.0	0.0	0.0	0.0	0.0
O75367;O75367-3	SEQ_NGPLEVAGAAVSAGHGLPAK_MOD_NGPLEVAGAAVSAGHGLPAK_CHARGE_3_	0.0	0.0	0.0	0.0	0.0	0.0	0.0	0.0	0.0	0.0	0.0	0.0	0.0	0.0	0.0	0.0	0.0	0.0	0.0	0.0
O75367;O75367-3	SEQ_AISSYFVSTMSSSIK_MOD_AISSYFVSTM(Oxidation)SSSIK_CHARGE_2_	1319.1491363993007	0.0	0.0	0.0	0.0	1319.1491363993007	0.0	0.0	0.0	0.0	0.0	0.0	0.0	0.0	0.0	0.0	0.0	0.0	0.0	0.0
O75367;O75367-3	SEQ_GVTIASGGVLPNIHPELLAK_MOD_GVTIASGGVLPNIHPELLAK_CHARGE_3_	0.0	1010.3534199398747	0.0	0.0	0.0	0.0	1010.3534199398747	0.0	0.0	0.0	0.0	0.0	0.0	0.0	0.0	0.0	0.0	0.0	0.0	0.0
O75367;O75367-3	SEQ_SLFLGQK_MOD_SLFLGQK_CHARGE_2_	3576.026876832596	3824.845752618248	5478.369434557735	3656.005282729539	2921.559086205175	5535.416167166205	1701.56072754911	2595.9370850838545	4889.934952576108	6825.126688508714	2725.515556294873	2765.45520892933	2811.504984516983	5190.978679519299	3910.3890319705138	3093.5999027101984	4550.705017000061	4275.442226026814	3920.7982757153172	2888.249403674542
O75367;O75367-3	SEQ_QTAAQLILK_MOD_QTAAQLILK_CHARGE_2_	2066.8797635170936	2507.0917543471464	1839.2825759131772	1923.7994779967921	1386.4612298996992	2282.56666338959	1946.1566404484133	2021.9689698654997	4126.186624356222	3132.5206522774683	2074.2679490627784	1860.1708260940393	1961.8806535839417	2120.340377090526	2572.0841484820103	2418.6212691851406	2589.787133328543	1920.7109477245174	2570.8374394239027	1458.557391364279
O75367;O75367-3	SEQ_AISSYFVSTMSSSIK_MOD_AISSYFVSTM(Oxidation)SSSIK_CHARGE_3_	0.0	0.0	0.0	361.1251296061241	0.0	0.0	0.0	0.0	405.88372336076435	0.0	0.0	0.0	0.0	0.0	0.0	0.0	0.0	456.1897895858974	0.0	0.0
O75367;O75367-3	SEQ_DDLGNTLEK_MOD_DDLGNTLEK_CHARGE_2_	4897.887382777249	3600.248592371441	0.0	5328.616295401759	3168.8425603607798	2548.6781031468295	0.0	3722.2938631796283	4910.643709710447	5704.906612689888	0.0	4899.326751823709	1725.7896938331785	5811.357263567603	0.0	3111.878469721588	7786.561951596693	5072.036587778584	5540.330311574723	4909.201015864538
O75367;O75367-3	SEQ_AGVIFPVGR_MOD_AGVIFPVGR_CHARGE_2_	0.0	2608.9307417578966	2446.3103060258013	1348.0821108006126	6202.768763303848	6939.208688960893	0.0	4254.39074906679	3331.5778262995377	4905.53918941703	0.0	1205.4008094728863	0.0	8591.516404514188	0.0	6147.793721593977	2615.093681623817	2318.774087988882	3472.7422705595295	2565.560615519979
O75367;O75367-3	SEQ_LEAIITPPPAK_MOD_LEAIITPPPAK_CHARGE_2_	545.3448630483598	479.51364642558207	0.0	984.1415636197794	403.4568423842274	0.0	696.4725416197326	0.0	0.0	0.0	0.0	0.0	421.6292344317328	0.0	411.3340170837178	0.0	0.0	0.0	697.1929436741849	238.11895654614372
O75367;O75367-3	SEQ_NGPLEVAGAAVSAGHGLPAK_MOD_NGPLEVAGAAVSAGHGLPAK_CHARGE_4_	0.0	0.0	0.0	0.0	0.0	0.0	0.0	0.0	0.0	0.0	0.0	0.0	0.0	0.0	0.0	0.0	0.0	0.0	0.0	0.0
O75367;O75367-3	SEQ_AASADSTTEGTPADGFTVLSTK_MOD_AASADSTTEGTPADGFTVLSTK_CHARGE_2_	0.0	0.0	0.0	0.0	0.0	0.0	0.0	0.0	0.0	0.0	0.0	0.0	0.0	0.0	0.0	0.0	0.0	0.0	0.0	0.0
O75367;O75367-3	SEQ_SIAFPSIGSGR_MOD_SIAFPSIGSGR_CHARGE_2_	0.0	1883.5329732220841	0.0	0.0	0.0	0.0	0.0	0.0	0.0	0.0	0.0	0.0	0.0	0.0	0.0	2162.849246174642	0.0	1210.218025114784	0.0	0.0
O75367;O75367-3	SEQ_LEAIITPPPAK_MOD_LEAIITPPPAK_CHARGE_3_	0.0	0.0	0.0	0.0	0.0	0.0	0.0	0.0	0.0	0.0	0.0	0.0	0.0	0.0	0.0	0.0	0.0	0.0	0.0	0.0
O75368	SEQ_VYIASSSGSTAIK_MOD_VYIASSSGSTAIK_CHARGE_2_	0.0	0.0	0.0	0.0	0.0	1906.7909953728154	1906.7909953728154	0.0	0.0	0.0	0.0	0.0	0.0	0.0	0.0	0.0	0.0	0.0	0.0	0.0
O75368	SEQ_DIAANEENRK_MOD_DIAANEENRK_CHARGE_3_	0.0	867.4602361381015	0.0	0.0	0.0	0.0	0.0	0.0	0.0	0.0	0.0	0.0	0.0	0.0	0.0	0.0	0.0	1098.0915644104396	0.0	1191.7858611395625
O75368	SEQ_GDYDAFFEAR_MOD_GDYDAFFEAR_CHARGE_3_	0.0	0.0	0.0	0.0	0.0	0.0	0.0	0.0	0.0	0.0	0.0	0.0	0.0	0.0	0.0	0.0	0.0	0.0	0.0	0.0
O75369;O75369-2;O75369-8;O75369-9	SEQ_TATPEIVDNK_MOD_TATPEIVDNK_CHARGE_2_	755.9538271838317	691.0742371784723	948.3880333459392	646.2040672826431	1172.8006894496332	1098.898883789635	515.4217689794644	1058.3896308117073	865.089823642314	0.0	538.9890125235727	1013.3016405804398	847.8876141022243	723.8702842048419	875.9188193513352	0.0	615.6293409242372	0.0	874.0897379743094	0.0
O75369;O75369-2;O75369-8;O75369-9	SEQ_FVPQEMGVHTVSVK_MOD_FVPQEM(Oxidation)GVHTVSVK_CHARGE_4_	0.0	137.46828129526241	130.8399618738974	0.0	0.0	0.0	0.0	0.0	92.35195453591565	0.0	0.0	0.0	0.0	87.89901275120944	0.0	0.0	0.0	0.0	0.0	0.0
O75369;O75369-2;O75369-8;O75369-9	SEQ_TATPEIVDNK_MOD_TATPEIVDNK_CHARGE_3_	0.0	784.3269155959947	0.0	0.0	0.0	0.0	784.3269155959947	486.64172061601914	0.0	0.0	0.0	347.8454692548126	0.0	819.671371488405	0.0	0.0	0.0	0.0	0.0	793.4619398916914
O75369;O75369-2;O75369-8;O75369-9	SEQ_AEVSIQNNK_MOD_AEVSIQNNK_CHARGE_3_	0.0	0.0	0.0	0.0	0.0	0.0	0.0	0.0	0.0	0.0	0.0	0.0	0.0	0.0	0.0	0.0	0.0	0.0	0.0	0.0
O75369;O75369-2;O75369-8;O75369-9	SEQ_GPGLEAVGNIANK_MOD_GPGLEAVGNIANK_CHARGE_3_	0.0	0.0	0.0	0.0	0.0	0.0	0.0	0.0	0.0	0.0	0.0	0.0	0.0	0.0	0.0	0.0	0.0	0.0	0.0	0.0
O75369;O75369-2;O75369-8;O75369-9	SEQ_YGGPNHIVGSPFK_MOD_YGGPNHIVGSPFK_CHARGE_3_	0.0	0.0	0.0	1283.1061469105373	0.0	0.0	0.0	0.0	0.0	1107.519966911462	0.0	0.0	0.0	0.0	0.0	0.0	0.0	0.0	0.0	0.0
O75369;O75369-2;O75369-8;O75369-9	SEQ_YAPTEVGLHEMHIK_MOD_YAPTEVGLHEM(Oxidation)HIK_CHARGE_3_	0.0	0.0	0.0	0.0	0.0	0.0	0.0	0.0	0.0	0.0	0.0	0.0	0.0	0.0	0.0	0.0	0.0	0.0	0.0	0.0
O75369;O75369-2;O75369-8;O75369-9	SEQ_YAPTEVGLHEMHIK_MOD_YAPTEVGLHEM(Oxidation)HIK_CHARGE_4_	0.0	0.0	0.0	0.0	0.0	0.0	0.0	0.0	0.0	0.0	0.0	0.0	0.0	0.0	748.0110601847839	0.0	1002.2854611971017	865.8640831203475	0.0	0.0
O75369;O75369-2;O75369-8;O75369-9	SEQ_DAGYGGISLAVEGPSK_MOD_DAGYGGISLAVEGPSK_CHARGE_2_	0.0	0.0	0.0	0.0	0.0	0.0	0.0	0.0	0.0	0.0	0.0	2740.0892527428364	0.0	0.0	0.0	0.0	0.0	0.0	0.0	0.0
O75369;O75369-2;O75369-8;O75369-9	SEQ_PAEFTIDTK_MOD_PAEFTIDTK_CHARGE_3_	0.0	0.0	0.0	0.0	0.0	0.0	0.0	0.0	0.0	0.0	0.0	0.0	0.0	0.0	0.0	0.0	0.0	0.0	0.0	398.31581174801283
O75369;O75369-2;O75369-8;O75369-9	SEQ_FNGSHVVGSPFK_MOD_FNGSHVVGSPFK_CHARGE_3_	0.0	0.0	0.0	1428.2786957333788	535.6569931914914	0.0	0.0	784.6308691561248	1094.3793354961672	0.0	0.0	0.0	1058.6177565252046	0.0	0.0	0.0	945.0262758675093	0.0	1119.2317942447594	0.0
O75369;O75369-2;O75369-8;O75369-9	SEQ_SPFEVSVDK_MOD_SPFEVSVDK_CHARGE_2_	0.0	0.0	0.0	4149.522134463673	2825.575529849673	2666.6398347666286	0.0	2891.5029606285498	0.0	3368.3926630223623	0.0	0.0	0.0	2813.268013240534	0.0	0.0	0.0	2825.575529849673	0.0	2036.428891791724
O75369;O75369-2;O75369-8;O75369-9	SEQ_SPFEVQVGPEAGMQK_MOD_SPFEVQVGPEAGM(Oxidation)QK_CHARGE_3_	1471.0750228042702	1163.11307199919	0.0	0.0	0.0	0.0	0.0	0.0	0.0	0.0	0.0	0.0	0.0	1860.5772515297563	0.0	0.0	0.0	0.0	0.0	0.0
O75369;O75369-2;O75369-8;O75369-9	SEQ_LVSPGSANETSSILVESVTR_MOD_LVSPGSANETSSILVESVTR_CHARGE_3_	0.0	0.0	0.0	0.0	0.0	0.0	0.0	0.0	0.0	0.0	0.0	0.0	0.0	0.0	0.0	0.0	0.0	0.0	0.0	0.0
O75369;O75369-2;O75369-8;O75369-9	SEQ_ERGDYVLAVK_MOD_ERGDYVLAVK_CHARGE_3_	980.0648777394899	832.465210523743	481.37278982167027	0.0	887.9476382693837	993.3336326553992	1112.775404153666	887.1968939545158	0.0	1594.122249548856	510.9054143893473	0.0	1013.9248250313539	1022.6639971717168	1206.1704468497207	519.3077200546807	1239.8604932017327	966.9733642369695	636.2234122428316	1271.885114528946
O75369;O75369-2;O75369-8;O75369-9	SEQ_TYSVEYLPK_MOD_TYSVEYLPK_CHARGE_2_	4151.53171464665	0.0	0.0	2236.2919800513096	3616.4580686163636	0.0	0.0	3616.4580686163636	4543.675485158477	0.0	0.0	1446.163690266113	0.0	4753.034725445136	2173.985159092741	3755.0076266812903	2883.8704935309083	0.0	0.0	0.0
O75369;O75369-2;O75369-8;O75369-9	SEQ_VFGPGIEGK_MOD_VFGPGIEGK_CHARGE_2_	0.0	601.7615329209739	0.0	927.5749606103614	1702.3289704093438	1351.6878790964938	1420.1860343836618	0.0	903.319417064172	3216.701495668863	0.0	1361.1406622171705	0.0	399.585214656742	1054.4025437278653	0.0	1295.4903726136024	2785.7152531428	2056.388390039016	2826.1993867985943
O75369;O75369-2;O75369-8;O75369-9	SEQ_GAGIGGLGITVEGPSESK_MOD_GAGIGGLGITVEGPSESK_CHARGE_2_	0.0	0.0	0.0	0.0	0.0	0.0	0.0	0.0	0.0	0.0	0.0	0.0	0.0	0.0	0.0	0.0	0.0	0.0	0.0	0.0
O75369;O75369-2;O75369-8;O75369-9	SEQ_EEAQVTPDSDK_MOD_EEAQVTPDSDK_CHARGE_2_	0.0	0.0	0.0	2877.2162958992017	0.0	2345.100199067506	0.0	2202.1862239922953	3746.7006522903457	3861.7501900322072	0.0	1237.9404129386012	0.0	0.0	0.0	1724.3026345013523	1378.3720215574476	0.0	0.0	0.0
O75369;O75369-2;O75369-8;O75369-9	SEQ_HIPGSPFTAK_MOD_HIPGSPFTAK_CHARGE_3_	0.0	0.0	0.0	0.0	0.0	0.0	0.0	0.0	0.0	0.0	0.0	0.0	0.0	0.0	0.0	0.0	0.0	0.0	0.0	0.0
O75369;O75369-2;O75369-8;O75369-9	SEQ_YVPPAAGR_MOD_YVPPAAGR_CHARGE_2_	0.0	0.0	0.0	0.0	0.0	0.0	0.0	0.0	0.0	0.0	0.0	0.0	0.0	0.0	0.0	0.0	0.0	0.0	0.0	0.0
O75369;O75369-2;O75369-8;O75369-9	SEQ_YGGPNHIVGSPFK_MOD_YGGPNHIVGSPFK_CHARGE_4_	0.0	0.0	0.0	0.0	0.0	0.0	0.0	0.0	0.0	0.0	0.0	0.0	0.0	0.0	0.0	0.0	0.0	0.0	0.0	0.0
O75369;O75369-2;O75369-8;O75369-9	SEQ_EATTDFTVDSRPLTQVGGDHIK_MOD_EATTDFTVDSRPLTQVGGDHIK_CHARGE_4_	0.0	0.0	0.0	0.0	0.0	0.0	0.0	0.0	0.0	0.0	0.0	0.0	0.0	0.0	0.0	0.0	0.0	0.0	0.0	0.0
O75369;O75369-2;O75369-8;O75369-9	SEQ_VEPAVDTSR_MOD_VEPAVDTSR_CHARGE_2_	0.0	0.0	0.0	0.0	0.0	0.0	0.0	0.0	0.0	0.0	0.0	0.0	0.0	0.0	0.0	0.0	0.0	0.0	0.0	0.0
O75369;O75369-2;O75369-8;O75369-9	SEQ_TYSVEYLPK_MOD_TYSVEYLPK_CHARGE_3_	0.0	0.0	0.0	0.0	0.0	0.0	0.0	0.0	0.0	0.0	0.0	0.0	0.0	0.0	0.0	0.0	0.0	0.0	0.0	0.0
O75369;O75369-2;O75369-8;O75369-9	SEQ_FVPQEMGVHTVSVK_MOD_FVPQEM(Oxidation)GVHTVSVK_CHARGE_3_	0.0	0.0	0.0	0.0	0.0	0.0	0.0	476.81425682282156	0.0	0.0	0.0	0.0	0.0	0.0	0.0	0.0	476.81425682282156	0.0	0.0	0.0
O75369;O75369-2;O75369-8;O75369-9	SEQ_GPGLEAVGNIANK_MOD_GPGLEAVGNIANK_CHARGE_2_	0.0	0.0	0.0	0.0	0.0	0.0	0.0	0.0	0.0	0.0	0.0	0.0	0.0	0.0	0.0	0.0	0.0	0.0	0.0	0.0
O75369;O75369-2;O75369-8;O75369-9	SEQ_FNGSHVVGSPFK_MOD_FNGSHVVGSPFK_CHARGE_4_	0.0	0.0	0.0	0.0	0.0	0.0	0.0	49.49572191580704	0.0	0.0	0.0	0.0	36.92655134563535	63.88779245617532	63.88779245617532	0.0	0.0	0.0	85.86005296450269	123.93621444790726
O75369;O75369-2;O75369-8;O75369-9	SEQ_FADEHVPGSPFTVK_MOD_FADEHVPGSPFTVK_CHARGE_4_	0.0	0.0	0.0	0.0	0.0	121.75497904859965	0.0	0.0	0.0	0.0	0.0	0.0	0.0	0.0	0.0	573.4113831496418	0.0	0.0	0.0	99.52308413976569
O75369;O75369-2;O75369-8;O75369-9	SEQ_AAGSGELGVTMK_MOD_AAGSGELGVTM(Oxidation)K_CHARGE_2_	0.0	0.0	0.0	3108.1474875976296	2724.2653951775333	1721.3618103858494	0.0	0.0	3863.1498513992656	0.0	1775.8139528375584	0.0	0.0	2655.311089468429	0.0	0.0	0.0	2612.2699819909203	2546.1504096277486	0.0
O75369;O75369-2;O75369-8;O75369-9	SEQ_EATTDFTVDSR_MOD_EATTDFTVDSR_CHARGE_3_	0.0	0.0	0.0	0.0	0.0	0.0	0.0	0.0	0.0	0.0	0.0	0.0	0.0	0.0	0.0	0.0	0.0	0.0	0.0	0.0
O75369;O75369-2;O75369-8;O75369-9	SEQ_AAGSGELGVTMK_MOD_AAGSGELGVTM(Oxidation)K_CHARGE_3_	0.0	0.0	0.0	0.0	0.0	0.0	0.0	0.0	0.0	0.0	0.0	0.0	0.0	0.0	0.0	0.0	0.0	0.0	0.0	0.0
O75369;O75369-2;O75369-8;O75369-9	SEQ_IAGPGLGSGVR_MOD_IAGPGLGSGVR_CHARGE_2_	0.0	0.0	0.0	0.0	0.0	0.0	0.0	0.0	0.0	0.0	0.0	0.0	0.0	0.0	0.0	0.0	0.0	0.0	0.0	0.0
O75369;O75369-2;O75369-8;O75369-9	SEQ_ADIEMPFDPSK_MOD_ADIEM(Oxidation)PFDPSK_CHARGE_2_	0.0	0.0	0.0	940.3256745381013	0.0	0.0	0.0	0.0	0.0	0.0	0.0	0.0	1138.1789032419824	0.0	0.0	0.0	0.0	0.0	0.0	1377.662283252515
O75369;O75369-2;O75369-8;O75369-9	SEQ_AEVSIQNNK_MOD_AEVSIQNNK_CHARGE_2_	0.0	783.6391748646328	0.0	0.0	0.0	0.0	1068.719477493017	0.0	0.0	1590.9036026877732	0.0	0.0	890.7896421121139	615.485179655435	0.0	0.0	0.0	1457.5092187935168	1266.443281555437	0.0
O75369;O75369-2;O75369-8;O75369-9	SEQ_SPFEVSVDK_MOD_SPFEVSVDK_CHARGE_3_	0.0	0.0	0.0	0.0	0.0	0.0	0.0	0.0	0.0	0.0	0.0	0.0	0.0	0.0	0.0	0.0	506.91328635576434	0.0	0.0	506.91328635576434
O75369;O75369-2;O75369-8;O75369-9	SEQ_SPFTVGVAAPLDLSK_MOD_SPFTVGVAAPLDLSK_CHARGE_3_	0.0	0.0	0.0	269.6495974633477	0.0	0.0	0.0	0.0	0.0	0.0	0.0	0.0	0.0	0.0	0.0	0.0	0.0	0.0	0.0	0.0
O75369;O75369-2;O75369-8;O75369-9	SEQ_AYGPGLEK_MOD_AYGPGLEK_CHARGE_2_	1253.0431562148572	1439.3370848472555	1518.82708649636	445.91086211608916	0.0	1837.1177776368247	0.0	1484.2773724958747	0.0	2274.1656949998082	0.0	1959.5252736689986	1006.1001821608861	1485.5679012644855	0.0	1672.661664977987	2550.1512401913924	1552.8308848834772	2699.426210851358	1165.1966204664557
O75369;O75369-2;O75369-8;O75369-9	SEQ_VFGPGIEGK_MOD_VFGPGIEGK_CHARGE_3_	0.0	0.0	0.0	0.0	0.0	0.0	0.0	0.0	0.0	0.0	0.0	0.0	0.0	0.0	0.0	0.0	0.0	0.0	0.0	0.0
O75369;O75369-2;O75369-8;O75369-9	SEQ_EVGEHLVSIK_MOD_EVGEHLVSIK_CHARGE_3_	953.3990091966709	0.0	1364.0727134154529	0.0	0.0	0.0	0.0	0.0	0.0	0.0	0.0	0.0	0.0	0.0	1341.3307198283364	0.0	0.0	0.0	0.0	1341.3307198283364
O75369;O75369-2;O75369-8;O75369-9	SEQ_VLFASQEIPASPFR_MOD_VLFASQEIPASPFR_CHARGE_2_	0.0	2195.7410693907373	0.0	0.0	0.0	0.0	0.0	0.0	0.0	0.0	0.0	0.0	0.0	0.0	0.0	0.0	0.0	0.0	0.0	0.0
O75369;O75369-2;O75369-8;O75369-9	SEQ_YADEEIPR_MOD_YADEEIPR_CHARGE_2_	0.0	0.0	0.0	0.0	0.0	0.0	0.0	0.0	0.0	0.0	0.0	0.0	0.0	0.0	0.0	0.0	0.0	0.0	0.0	0.0
O75369;O75369-2;O75369-8;O75369-9	SEQ_GAGIGGLGITVEGPSESK_MOD_GAGIGGLGITVEGPSESK_CHARGE_3_	0.0	0.0	0.0	0.0	0.0	0.0	0.0	0.0	0.0	0.0	0.0	0.0	0.0	0.0	0.0	0.0	0.0	0.0	0.0	0.0
O75369;O75369-2;O75369-8;O75369-9	SEQ_EEAQVTPDSDK_MOD_EEAQVTPDSDK_CHARGE_3_	0.0	0.0	0.0	0.0	0.0	0.0	0.0	0.0	0.0	0.0	0.0	0.0	0.0	0.0	0.0	0.0	0.0	0.0	0.0	0.0
O75369;O75369-2;O75369-8;O75369-9	SEQ_VTEAEIVPMGK_MOD_VTEAEIVPM(Oxidation)GK_CHARGE_2_	0.0	0.0	0.0	0.0	0.0	0.0	0.0	0.0	0.0	0.0	0.0	2415.1459493613665	0.0	0.0	0.0	0.0	0.0	0.0	0.0	0.0
O75369;O75369-2;O75369-8;O75369-9	SEQ_DGTYAVTYIPDK_MOD_DGTYAVTYIPDK_CHARGE_2_	711.0113369559978	0.0	912.4437195505415	0.0	0.0	0.0	663.7368472163281	0.0	1465.9148929476069	0.0	0.0	908.7173226911245	0.0	0.0	908.7173226911245	0.0	490.20144552417395	0.0	1165.9193141818907	0.0
O75369;O75369-2;O75369-8;O75369-9	SEQ_VLPTYDASK_MOD_VLPTYDASK_CHARGE_2_	0.0	0.0	0.0	3249.8357634510776	0.0	3502.3880257843066	0.0	0.0	4255.5075289889355	0.0	0.0	2423.0921384772514	2045.0218217063025	1391.0810775751243	0.0	2107.672178411478	2674.368308433588	0.0	0.0	2951.701974341199
O75369;O75369-2;O75369-8;O75369-9	SEQ_VTVLFAGQHISK_MOD_VTVLFAGQHISK_CHARGE_3_	541.3356163132503	803.9157164967896	289.5557025402599	0.0	1076.1654618084335	0.0	810.4280125467171	0.0	797.4557508194373	0.0	311.75459398311676	0.0	990.7185425021454	973.2567053263606	0.0	0.0	0.0	0.0	1222.7917150677063	792.8803796485431
O75369;O75369-2;O75369-8;O75369-9	SEQ_VLQSFTVDSSK_MOD_VLQSFTVDSSK_CHARGE_3_	0.0	0.0	0.0	0.0	0.0	0.0	0.0	0.0	0.0	0.0	0.0	0.0	0.0	0.0	0.0	0.0	0.0	0.0	0.0	0.0
O75369;O75369-2;O75369-8;O75369-9	SEQ_GIEPTGNMVK_MOD_GIEPTGNM(Oxidation)VK_CHARGE_2_	3195.650894321268	0.0	0.0	2532.120384850993	0.0	2452.530739204269	0.0	0.0	0.0	2887.3244856648507	0.0	2678.3954477958496	2047.8853732563632	2975.4452394000436	2122.265521589906	1768.068172668517	0.0	3037.543439166205	4246.33835724594	1548.4332235461004
O75369;O75369-2;O75369-8;O75369-9	SEQ_AGLAPLEVR_MOD_AGLAPLEVR_CHARGE_2_	0.0	2080.7477239672144	0.0	822.0629463585869	0.0	2248.6612591762905	0.0	0.0	0.0	0.0	0.0	1527.7281496356304	0.0	0.0	1804.55827190931	1850.666775206826	0.0	1804.55827190931	0.0	1442.7760791897379
O75369;O75369-2;O75369-8;O75369-9	SEQ_DGTYAVTYIPDK_MOD_DGTYAVTYIPDK_CHARGE_3_	0.0	0.0	0.0	0.0	0.0	0.0	0.0	0.0	0.0	0.0	0.0	0.0	0.0	0.0	0.0	0.0	0.0	93.23653319536469	0.0	65.06736695736197
O75369;O75369-2;O75369-8;O75369-9	SEQ_VNIGQGSHPQK_MOD_VNIGQGSHPQK_CHARGE_3_	0.0	1759.8231181851922	1551.295088808635	1439.0730486850746	0.0	845.310259395299	0.0	0.0	1114.405359135416	984.6176642204268	0.0	1492.7844261889807	0.0	2033.9584946158757	0.0	0.0	1893.1027075737377	981.5327419286443	1384.795098445888	1878.2372874362404
O75369;O75369-2;O75369-8;O75369-9	SEQ_VLQSFTVDSSK_MOD_VLQSFTVDSSK_CHARGE_2_	4596.044181082038	4592.963222070275	0.0	3292.6791957115893	0.0	3853.294456512236	0.0	0.0	3943.0126818650397	0.0	0.0	0.0	0.0	0.0	2561.3621155493693	3877.89749009844	3292.007706460055	2526.3654280489245	3853.294456512236	0.0
O75369;O75369-2;O75369-8;O75369-9	SEQ_VVASGPGLEHGK_MOD_VVASGPGLEHGK_CHARGE_3_	0.0	2060.995278254796	0.0	1639.2213947028365	1639.2213947028365	1532.4010505820195	0.0	0.0	0.0	0.0	0.0	0.0	0.0	0.0	0.0	0.0	0.0	0.0	0.0	0.0
O75369;O75369-2;O75369-8;O75369-9	SEQ_GLEELVK_MOD_GLEELVK_CHARGE_2_	1443.1243489488265	908.8642877164554	1582.4958891449878	1069.7336316383846	1676.0379274673728	1602.6310879592372	2429.210816780685	1445.5251845388532	2290.2149243530653	2548.925200262992	1477.4841780092438	1588.434640770108	0.0	1695.088090156669	1050.575892740967	1085.2220787174258	1342.8169273530764	1510.1497501505337	1386.8379678218457	1052.842341434619
O75369;O75369-2;O75369-8;O75369-9	SEQ_VTEAEIVPMGK_MOD_VTEAEIVPM(Oxidation)GK_CHARGE_4_	0.0	0.0	0.0	0.0	0.0	0.0	0.0	0.0	0.0	0.0	0.0	0.0	0.0	0.0	0.0	0.0	0.0	0.0	0.0	0.0
O75369;O75369-2;O75369-8;O75369-9	SEQ_SPFEVQVGPEAGMQK_MOD_SPFEVQVGPEAGM(Oxidation)QK_CHARGE_2_	0.0	1392.612430420735	0.0	1320.5344667322786	0.0	0.0	0.0	0.0	0.0	0.0	0.0	0.0	0.0	0.0	0.0	0.0	0.0	0.0	1356.0946549449952	0.0
O75369;O75369-2;O75369-8;O75369-9	SEQ_AEITFDDHK_MOD_AEITFDDHK_CHARGE_3_	1150.132880791087	0.0	974.7478937356525	0.0	0.0	1573.3056941007808	1911.2535160940522	0.0	0.0	0.0	0.0	1911.2535160940522	0.0	0.0	0.0	0.0	2195.9000775541367	2615.3263364184877	2369.2248590023164	0.0
O75369;O75369-2;O75369-8;O75369-9	SEQ_GDYVLAVK_MOD_GDYVLAVK_CHARGE_2_	0.0	0.0	483.6556089571278	0.0	0.0	0.0	0.0	0.0	1083.9493262060157	0.0	0.0	0.0	0.0	0.0	0.0	882.3943101927235	0.0	594.1314051881587	0.0	0.0
O75369;O75369-2;O75369-8;O75369-9	SEQ_PAEFTIDTK_MOD_PAEFTIDTK_CHARGE_2_	0.0	0.0	0.0	0.0	0.0	0.0	0.0	0.0	0.0	0.0	0.0	0.0	0.0	0.0	0.0	0.0	0.0	0.0	0.0	0.0
O75369;O75369-2;O75369-8;O75369-9	SEQ_VQAQGPGLK_MOD_VQAQGPGLK_CHARGE_2_	0.0	864.515678891446	0.0	1316.584636987313	481.8216298847885	1121.7976490957283	936.1430993517116	557.5550415727038	0.0	844.4991559497272	0.0	1335.0533598195875	713.4657186855387	841.8842867770311	854.4488054466052	1138.5924033210777	0.0	841.7654100453323	910.2659761473085	836.4451392074072
O75369;O75369-2;O75369-8;O75369-9	SEQ_IFFAGDTIPK_MOD_IFFAGDTIPK_CHARGE_2_	0.0	1952.9213227856753	0.0	0.0	0.0	0.0	0.0	0.0	0.0	0.0	1714.7317990044567	0.0	0.0	1505.5932403477284	0.0	0.0	0.0	0.0	0.0	0.0
O75369;O75369-2;O75369-8;O75369-9	SEQ_FNGSHVVGSPFK_MOD_FNGSHVVGSPFK_CHARGE_2_	0.0	0.0	0.0	0.0	0.0	0.0	0.0	0.0	0.0	0.0	0.0	0.0	0.0	0.0	0.0	0.0	0.0	0.0	0.0	0.0
O75369;O75369-2;O75369-8;O75369-9	SEQ_VTEAEIVPMGK_MOD_VTEAEIVPM(Oxidation)GK_CHARGE_3_	0.0	0.0	0.0	0.0	0.0	0.0	0.0	0.0	0.0	0.0	0.0	0.0	0.0	0.0	0.0	1357.5164773460658	0.0	0.0	0.0	0.0
O75369;O75369-2;O75369-8;O75369-9	SEQ_EAGAGGLSIAVEGPSK_MOD_EAGAGGLSIAVEGPSK_CHARGE_2_	0.0	0.0	0.0	0.0	0.0	0.0	0.0	0.0	0.0	0.0	0.0	0.0	0.0	0.0	0.0	0.0	0.0	0.0	0.0	0.0
O75369;O75369-2;O75369-8;O75369-9	SEQ_FADEHVPGSPFTVK_MOD_FADEHVPGSPFTVK_CHARGE_3_	450.4328554462252	426.61665548870445	0.0	0.0	331.35120139231907	0.0	404.0597139834894	0.0	487.9550211059989	0.0	0.0	0.0	0.0	0.0	0.0	0.0	0.0	0.0	0.0	0.0
O75369;O75369-2;O75369-8;O75369-9	SEQ_FVPQEMGVHTVSVK_MOD_FVPQEMGVHTVSVK_CHARGE_4_	0.0	0.0	0.0	0.0	0.0	0.0	0.0	0.0	0.0	0.0	0.0	0.0	40.22383171264606	38.96523529228635	0.0	0.0	0.0	0.0	0.0	41.52308142144249
O75376	SEQ_GTAGAIQEGSITR_MOD_GTAGAIQEGSITR_CHARGE_2_	0.0	0.0	0.0	0.0	0.0	0.0	0.0	0.0	0.0	0.0	0.0	0.0	0.0	0.0	0.0	0.0	0.0	0.0	0.0	0.0
O75376	SEQ_EQPLGLPYPATR_MOD_EQPLGLPYPATR_CHARGE_2_	0.0	0.0	0.0	0.0	0.0	0.0	0.0	0.0	0.0	0.0	0.0	0.0	0.0	0.0	0.0	0.0	0.0	0.0	0.0	0.0
O75380	SEQ_VTHTGQVYDDK_MOD_VTHTGQVYDDK_CHARGE_3_	0.0	0.0	0.0	0.0	1255.4258975937632	1512.3844923789713	0.0	2776.868261168668	1636.5408342894148	0.0	0.0	0.0	1892.5795623281463	879.2604710322813	0.0	0.0	0.0	1982.8699075035106	1832.4392741567851	0.0
O75380	SEQ_VYINLDK_MOD_VYINLDK_CHARGE_2_	0.0	0.0	0.0	0.0	0.0	0.0	0.0	0.0	0.0	1645.5430078920388	0.0	0.0	0.0	0.0	1645.5430078920388	0.0	0.0	0.0	0.0	0.0
O75380	SEQ_VTHTGQVYDDK_MOD_VTHTGQVYDDK_CHARGE_2_	0.0	0.0	0.0	0.0	0.0	0.0	0.0	0.0	0.0	0.0	0.0	0.0	0.0	0.0	0.0	0.0	0.0	0.0	0.0	0.0
O75380	SEQ_VYINLDK_MOD_VYINLDK_CHARGE_3_	0.0	0.0	0.0	0.0	0.0	0.0	0.0	0.0	0.0	0.0	0.0	0.0	0.0	0.0	0.0	0.0	0.0	0.0	0.0	0.0
O75381;O75381-2	SEQ_IQELAHELAAAK_MOD_IQELAHELAAAK_CHARGE_4_	0.0	0.0	0.0	0.0	0.0	0.0	0.0	167.85157086223788	0.0	0.0	0.0	0.0	0.0	0.0	0.0	0.0	0.0	0.0	0.0	132.4373569490128
O75381;O75381-2	SEQ_GGDGQINEQVEK_MOD_GGDGQINEQVEK_CHARGE_3_	0.0	0.0	0.0	0.0	0.0	0.0	0.0	0.0	0.0	0.0	0.0	0.0	0.0	0.0	0.0	390.51387622433685	0.0	314.66032983179787	0.0	143.03612485136617
O75381;O75381-2	SEQ_GGDGQINEQVEK_MOD_GGDGQINEQVEK_CHARGE_2_	1285.5904087069923	0.0	0.0	0.0	0.0	0.0	0.0	0.0	600.1670416208553	1163.8829275400842	0.0	0.0	0.0	0.0	0.0	785.0165298377011	0.0	0.0	955.859475506134	0.0
O75381;O75381-2	SEQ_EPLIATAVK_MOD_EPLIATAVK_CHARGE_2_	0.0	0.0	0.0	0.0	0.0	0.0	0.0	400.81222662583554	0.0	0.0	0.0	0.0	0.0	0.0	0.0	225.12705085684848	0.0	433.4133131945173	0.0	0.0
[truncated: 23,716 more rows]
