# Supplementary material for: Robust dimethyl‐based multiplex‐DIA doubles single‐cell proteome depth via a reference channel
Source: Mol Syst Biol. 2023 Aug 21;19(9):e11503. doi: 10.15252/msb.202211503 (PMC10495816; doi:10.15252/msb.202211503)
Supplement: Supplementary file 4 — Source Data for Figure 5 [file MSB-19-e11503-s003.zip › 5C/all_report.tsv.filtered_lib_pg_ch_qval0.15.tsv.precursortable_corrected.tsv]

protein	ion	20221021_TIMS06_MCT_SA_HeLa_M14_Ref0s4s8_00625pg_AID8_01_S3-A6_1_6059_target4	20221021_TIMS06_MCT_SA_HeLa_M14_Ref0s4s8_00625pg_AID8_01_S3-A6_1_6059_target8	20221021_TIMS06_MCT_SA_HeLa_M14_Ref0s4s8_00625pg_AID8_02_S3-A7_1_6060_target4	20221021_TIMS06_MCT_SA_HeLa_M14_Ref0s4s8_00625pg_AID8_02_S3-A7_1_6060_target8	20221021_TIMS06_MCT_SA_HeLa_M14_Ref0s4s8_00625pg_AID8_03_S3-A8_1_6061_target4	20221021_TIMS06_MCT_SA_HeLa_M14_Ref0s4s8_00625pg_AID8_03_S3-A8_1_6061_target8	20221021_TIMS06_MCT_SA_HeLa_M14_Ref0s4s8_00625pg_AID8_04_S3-A9_1_6062_target4	20221021_TIMS06_MCT_SA_HeLa_M14_Ref0s4s8_00625pg_AID8_04_S3-A9_1_6062_target8	20221021_TIMS06_MCT_SA_HeLa_M14_Ref0s4s8_00625pg_AID8_05_S3-A10_1_6063_target4	20221021_TIMS06_MCT_SA_HeLa_M14_Ref0s4s8_00625pg_AID8_05_S3-A10_1_6063_target8	20221021_TIMS06_MCT_SA_HeLa_M14_Ref0s4s8_01250pg_AID8_01_S3-B1_1_6064_target4	20221021_TIMS06_MCT_SA_HeLa_M14_Ref0s4s8_01250pg_AID8_01_S3-B1_1_6064_target8	20221021_TIMS06_MCT_SA_HeLa_M14_Ref0s4s8_01250pg_AID8_02_S3-B2_1_6065_target4	20221021_TIMS06_MCT_SA_HeLa_M14_Ref0s4s8_01250pg_AID8_02_S3-B2_1_6065_target8	20221021_TIMS06_MCT_SA_HeLa_M14_Ref0s4s8_01250pg_AID8_03_S3-B3_1_6066_target4	20221021_TIMS06_MCT_SA_HeLa_M14_Ref0s4s8_01250pg_AID8_03_S3-B3_1_6066_target8	20221021_TIMS06_MCT_SA_HeLa_M14_Ref0s4s8_01250pg_AID8_04_S3-B4_1_6067_target4	20221021_TIMS06_MCT_SA_HeLa_M14_Ref0s4s8_01250pg_AID8_04_S3-B4_1_6067_target8	20221021_TIMS06_MCT_SA_HeLa_M14_Ref0s4s8_01250pg_AID8_05_S3-B5_1_6068_target4	20221021_TIMS06_MCT_SA_HeLa_M14_Ref0s4s8_01250pg_AID8_05_S3-B5_1_6068_target8	20221021_TIMS06_MCT_SA_HeLa_M14_Ref0s4s8_02500pg_AID8_01_S3-B6_1_6069_target4	20221021_TIMS06_MCT_SA_HeLa_M14_Ref0s4s8_02500pg_AID8_01_S3-B6_1_6069_target8	20221021_TIMS06_MCT_SA_HeLa_M14_Ref0s4s8_02500pg_AID8_02_S3-B7_1_6070_target4	20221021_TIMS06_MCT_SA_HeLa_M14_Ref0s4s8_02500pg_AID8_02_S3-B7_1_6070_target8	20221021_TIMS06_MCT_SA_HeLa_M14_Ref0s4s8_02500pg_AID8_03_S3-B8_1_6071_target4	20221021_TIMS06_MCT_SA_HeLa_M14_Ref0s4s8_02500pg_AID8_03_S3-B8_1_6071_target8	20221021_TIMS06_MCT_SA_HeLa_M14_Ref0s4s8_02500pg_AID8_04_S3-B9_1_6072_target4	20221021_TIMS06_MCT_SA_HeLa_M14_Ref0s4s8_02500pg_AID8_04_S3-B9_1_6072_target8	20221021_TIMS06_MCT_SA_HeLa_M14_Ref0s4s8_02500pg_AID8_05_S3-B10_1_6073_target4	20221021_TIMS06_MCT_SA_HeLa_M14_Ref0s4s8_02500pg_AID8_05_S3-B10_1_6073_target8	20221021_TIMS06_MCT_SA_HeLa_M14_Ref0s4s8_05000pg_AID8_01_S3-C1_1_6074_target4	20221021_TIMS06_MCT_SA_HeLa_M14_Ref0s4s8_05000pg_AID8_01_S3-C1_1_6074_target8	20221021_TIMS06_MCT_SA_HeLa_M14_Ref0s4s8_05000pg_AID8_02_S3-C2_1_6075_target4	20221021_TIMS06_MCT_SA_HeLa_M14_Ref0s4s8_05000pg_AID8_02_S3-C2_1_6075_target8	20221021_TIMS06_MCT_SA_HeLa_M14_Ref0s4s8_05000pg_AID8_03_S3-C3_1_6076_target4	20221021_TIMS06_MCT_SA_HeLa_M14_Ref0s4s8_05000pg_AID8_03_S3-C3_1_6076_target8	20221021_TIMS06_MCT_SA_HeLa_M14_Ref0s4s8_05000pg_AID8_04_S3-C4_1_6077_target4	20221021_TIMS06_MCT_SA_HeLa_M14_Ref0s4s8_05000pg_AID8_04_S3-C4_1_6077_target8	20221021_TIMS06_MCT_SA_HeLa_M14_Ref0s4s8_05000pg_AID8_05_S3-C5_1_6078_target4	20221021_TIMS06_MCT_SA_HeLa_M14_Ref0s4s8_05000pg_AID8_05_S3-C5_1_6078_target8	20221021_TIMS06_MCT_SA_HeLa_M14_Ref0s4s8_10000pg_AID8_01_S3-C6_1_6079_target4	20221021_TIMS06_MCT_SA_HeLa_M14_Ref0s4s8_10000pg_AID8_01_S3-C6_1_6079_target8	20221021_TIMS06_MCT_SA_HeLa_M14_Ref0s4s8_10000pg_AID8_02_S3-C7_1_6080_target4	20221021_TIMS06_MCT_SA_HeLa_M14_Ref0s4s8_10000pg_AID8_02_S3-C7_1_6080_target8	20221021_TIMS06_MCT_SA_HeLa_M14_Ref0s4s8_10000pg_AID8_03_S3-C8_1_6081_target4	20221021_TIMS06_MCT_SA_HeLa_M14_Ref0s4s8_10000pg_AID8_03_S3-C8_1_6081_target8	20221021_TIMS06_MCT_SA_HeLa_M14_Ref0s4s8_10000pg_AID8_04_S3-C9_1_6082_target4	20221021_TIMS06_MCT_SA_HeLa_M14_Ref0s4s8_10000pg_AID8_04_S3-C9_1_6082_target8
A0A087X0M5	SEQ_FSAEFPK_MOD_FSAEFPK_CHARGE_2_	0.0	0.0	0.0	0.0	0.0	0.0	0.0	0.0	0.0	0.0	0.0	0.0	0.0	0.0	0.0	0.0	0.0	0.0	0.0	0.0	0.0	0.0	0.0	0.0	0.0	0.0	0.0	0.0	0.0	0.0	0.0	0.0	0.0	0.0	0.0	0.0	4133.576241225971	0.0	0.0	0.0	0.0	0.0	0.0	2412.032393822923	0.0	0.0	0.0	0.0
A0A0B4J2D5;P0DPI2	SEQ_GGAEVQIFAPDVPQMHVIDHTK_MOD_GGAEVQIFAPDVPQM(Oxidation)HVIDHTK_CHARGE_3_	0.0	0.0	0.0	0.0	0.0	0.0	0.0	0.0	0.0	0.0	0.0	0.0	0.0	0.0	0.0	0.0	0.0	0.0	0.0	0.0	0.0	0.0	0.0	0.0	0.0	0.0	0.0	0.0	0.0	0.0	0.0	0.0	0.0	0.0	0.0	0.0	0.0	0.0	0.0	0.0	0.0	0.0	0.0	0.0	0.0	0.0	0.0	0.0
A0A0B4J2D5;P0DPI2	SEQ_GGAEVQIFAPDVPQMHVIDHTK_MOD_GGAEVQIFAPDVPQM(Oxidation)HVIDHTK_CHARGE_4_	0.0	0.0	0.0	0.0	0.0	0.0	0.0	0.0	0.0	0.0	0.0	0.0	0.0	0.0	0.0	0.0	0.0	0.0	0.0	0.0	0.0	0.0	0.0	0.0	0.0	0.0	0.0	0.0	0.0	0.0	0.0	0.0	0.0	0.0	0.0	0.0	0.0	0.0	0.0	0.0	0.0	0.0	0.0	0.0	0.0	0.0	0.0	433.40229629977586
A0A0B4J2D5;P0DPI2	SEQ_NVLTESAR_MOD_NVLTESAR_CHARGE_2_	0.0	0.0	0.0	0.0	0.0	0.0	0.0	0.0	0.0	0.0	0.0	0.0	0.0	0.0	0.0	0.0	0.0	0.0	0.0	0.0	0.0	0.0	0.0	0.0	0.0	0.0	0.0	0.0	0.0	0.0	0.0	0.0	0.0	0.0	0.0	0.0	0.0	0.0	0.0	0.0	0.0	0.0	0.0	0.0	0.0	0.0	0.0	7120.877318355216
A0A0B4J2D5;P0DPI2	SEQ_GVEVTVGHEQEEGGK_MOD_GVEVTVGHEQEEGGK_CHARGE_3_	0.0	0.0	0.0	0.0	0.0	0.0	0.0	0.0	0.0	0.0	0.0	0.0	0.0	0.0	0.0	0.0	0.0	0.0	0.0	0.0	0.0	0.0	0.0	919.8970973737933	0.0	0.0	0.0	0.0	0.0	0.0	0.0	0.0	1747.8380949623597	0.0	0.0	0.0	0.0	0.0	0.0	0.0	3267.750893501234	0.0	2375.91430494135	0.0	2155.2741555970797	0.0	2187.7257859938563	0.0
A0A0B4J2D5;P0DPI2	SEQ_NLSTFAVDGK_MOD_NLSTFAVDGK_CHARGE_3_	0.0	0.0	0.0	0.0	0.0	0.0	0.0	0.0	0.0	0.0	0.0	0.0	0.0	0.0	0.0	0.0	0.0	0.0	0.0	0.0	0.0	0.0	0.0	0.0	0.0	0.0	0.0	0.0	0.0	0.0	0.0	0.0	0.0	0.0	0.0	0.0	0.0	0.0	0.0	0.0	0.0	0.0	0.0	0.0	0.0	0.0	0.0	0.0
A0A0B4J2D5;P0DPI2	SEQ_NLSTFAVDGK_MOD_NLSTFAVDGK_CHARGE_2_	0.0	0.0	0.0	0.0	0.0	0.0	0.0	0.0	0.0	0.0	0.0	0.0	0.0	0.0	0.0	0.0	0.0	0.0	0.0	0.0	0.0	0.0	0.0	0.0	0.0	0.0	0.0	0.0	0.0	0.0	0.0	0.0	0.0	0.0	0.0	0.0	0.0	0.0	0.0	2316.4797219450984	1894.7988496766418	0.0	0.0	1713.8956519340095	1441.1549226047796	0.0	0.0	0.0
A0A3B3IU63	SEQ_AELQFPVSHLER_MOD_AELQFPVSHLER_CHARGE_2_	0.0	0.0	0.0	0.0	0.0	0.0	0.0	0.0	0.0	0.0	0.0	0.0	0.0	0.0	0.0	0.0	0.0	0.0	0.0	0.0	0.0	0.0	0.0	0.0	0.0	0.0	0.0	0.0	0.0	0.0	0.0	0.0	0.0	0.0	0.0	0.0	0.0	0.0	0.0	0.0	0.0	0.0	0.0	0.0	0.0	0.0	0.0	0.0
A0A3B3IU63	SEQ_AELQFPVSHLER_MOD_AELQFPVSHLER_CHARGE_4_	0.0	0.0	0.0	0.0	0.0	0.0	0.0	0.0	0.0	0.0	0.0	0.0	0.0	0.0	0.0	0.0	0.0	0.0	0.0	0.0	0.0	0.0	0.0	0.0	0.0	0.0	0.0	0.0	0.0	0.0	0.0	0.0	0.0	0.0	0.0	0.0	0.0	0.0	0.0	0.0	0.0	0.0	0.0	0.0	0.0	0.0	0.0	0.0
A0A3B3IU63	SEQ_AELQFPVSHLER_MOD_AELQFPVSHLER_CHARGE_3_	0.0	0.0	0.0	0.0	0.0	0.0	0.0	0.0	0.0	0.0	0.0	0.0	0.0	0.0	0.0	0.0	0.0	0.0	0.0	0.0	0.0	0.0	0.0	0.0	0.0	0.0	0.0	0.0	0.0	0.0	0.0	0.0	0.0	0.0	0.0	0.0	0.0	0.0	0.0	0.0	0.0	0.0	0.0	0.0	0.0	0.0	0.0	0.0
A0A455ZAR2	SEQ_SPSGMLRGAPGGWR_MOD_SPSGMLRGAPGGWR_CHARGE_2_	0.0	0.0	0.0	0.0	0.0	0.0	0.0	0.0	0.0	0.0	0.0	10305.794843789821	0.0	58990.91918322294	0.0	0.0	0.0	0.0	0.0	0.0	0.0	0.0	0.0	0.0	59371.15801548044	25892.064922997663	0.0	0.0	0.0	0.0	0.0	0.0	0.0	0.0	0.0	0.0	0.0	0.0	0.0	0.0	0.0	102475.40494636036	101819.1076866411	117672.67614033955	0.0	0.0	0.0	202443.12367396048
A0AV96	SEQ_DVYEDELVPVFEAVGR_MOD_DVYEDELVPVFEAVGR_CHARGE_3_	0.0	0.0	0.0	0.0	0.0	0.0	0.0	0.0	0.0	0.0	0.0	0.0	0.0	0.0	0.0	0.0	0.0	0.0	0.0	0.0	0.0	0.0	0.0	0.0	0.0	0.0	0.0	0.0	0.0	0.0	0.0	0.0	0.0	0.0	0.0	0.0	0.0	1563.7243569454504	0.0	0.0	0.0	0.0	0.0	0.0	0.0	0.0	0.0	0.0
A0AV96	SEQ_ELNNYEIRPGR_MOD_ELNNYEIRPGR_CHARGE_3_	0.0	0.0	0.0	0.0	0.0	0.0	0.0	0.0	0.0	0.0	0.0	0.0	0.0	0.0	0.0	0.0	0.0	0.0	0.0	0.0	0.0	0.0	0.0	0.0	0.0	0.0	0.0	0.0	0.0	0.0	0.0	0.0	0.0	0.0	0.0	0.0	0.0	0.0	0.0	0.0	0.0	0.0	0.0	0.0	0.0	0.0	0.0	0.0
A0AV96	SEQ_GYELVPNLEIPTVNPVAIK_MOD_GYELVPNLEIPTVNPVAIK_CHARGE_4_	0.0	0.0	0.0	0.0	0.0	0.0	0.0	0.0	0.0	0.0	0.0	0.0	0.0	0.0	0.0	0.0	0.0	0.0	0.0	0.0	0.0	0.0	0.0	0.0	0.0	0.0	0.0	0.0	0.0	0.0	0.0	0.0	0.0	0.0	0.0	0.0	0.0	0.0	0.0	0.0	0.0	0.0	0.0	0.0	0.0	0.0	0.0	0.0
A0AV96	SEQ_DVYEDELVPVFEAVGR_MOD_DVYEDELVPVFEAVGR_CHARGE_2_	0.0	0.0	0.0	0.0	0.0	0.0	0.0	0.0	0.0	0.0	0.0	0.0	0.0	0.0	0.0	0.0	0.0	0.0	0.0	0.0	0.0	0.0	0.0	0.0	0.0	0.0	0.0	0.0	0.0	0.0	0.0	0.0	0.0	4359.291949101024	0.0	0.0	0.0	0.0	0.0	4390.305572068787	0.0	0.0	0.0	0.0	2105.4593167044163	3584.4277849278355	7421.452915759955	0.0
A0AV96	SEQ_ELNNYEIRPGR_MOD_ELNNYEIRPGR_CHARGE_2_	0.0	0.0	0.0	0.0	0.0	0.0	0.0	0.0	0.0	0.0	0.0	0.0	0.0	0.0	0.0	0.0	0.0	0.0	0.0	0.0	0.0	0.0	0.0	0.0	0.0	0.0	0.0	0.0	0.0	0.0	0.0	0.0	0.0	0.0	0.0	0.0	0.0	0.0	0.0	0.0	0.0	0.0	0.0	0.0	0.0	0.0	0.0	0.0
A0AV96	SEQ_GFAFVEYESHR_MOD_GFAFVEYESHR_CHARGE_3_	0.0	0.0	0.0	0.0	0.0	0.0	0.0	0.0	0.0	0.0	0.0	0.0	0.0	0.0	0.0	0.0	0.0	0.0	0.0	0.0	0.0	0.0	0.0	0.0	0.0	0.0	0.0	0.0	0.0	0.0	0.0	0.0	0.0	0.0	0.0	0.0	0.0	0.0	0.0	0.0	0.0	0.0	0.0	0.0	0.0	1971.022151865157	0.0	0.0
A0AV96	SEQ_GYELVPNLEIPTVNPVAIK_MOD_GYELVPNLEIPTVNPVAIK_CHARGE_3_	0.0	0.0	0.0	0.0	0.0	0.0	0.0	0.0	0.0	0.0	0.0	0.0	0.0	0.0	0.0	0.0	0.0	0.0	0.0	0.0	0.0	0.0	0.0	0.0	0.0	0.0	0.0	0.0	0.0	0.0	0.0	0.0	0.0	0.0	0.0	0.0	0.0	0.0	0.0	0.0	0.0	0.0	0.0	0.0	0.0	0.0	0.0	0.0
A0AV96	SEQ_GYELVPNLEIPTVNPVAIK_MOD_GYELVPNLEIPTVNPVAIK_CHARGE_2_	0.0	0.0	0.0	0.0	0.0	0.0	0.0	0.0	0.0	0.0	0.0	0.0	0.0	0.0	0.0	0.0	0.0	0.0	0.0	0.0	0.0	0.0	0.0	0.0	0.0	0.0	0.0	0.0	0.0	0.0	0.0	0.0	0.0	0.0	0.0	0.0	0.0	0.0	0.0	0.0	0.0	0.0	0.0	0.0	0.0	355.8731031922194	0.0	0.0
A0AVT1	SEQ_FISADVHGIWSR_MOD_FISADVHGIWSR_CHARGE_4_	0.0	0.0	0.0	0.0	0.0	0.0	0.0	0.0	0.0	0.0	0.0	0.0	0.0	0.0	0.0	0.0	0.0	0.0	0.0	0.0	0.0	0.0	0.0	0.0	0.0	0.0	0.0	0.0	0.0	0.0	0.0	0.0	0.0	0.0	0.0	0.0	0.0	0.0	0.0	0.0	0.0	0.0	0.0	0.0	0.0	0.0	0.0	362.9407064890441
A0AVT1	SEQ_NFALLGVGTSK_MOD_NFALLGVGTSK_CHARGE_2_	0.0	0.0	0.0	0.0	0.0	0.0	0.0	0.0	0.0	0.0	0.0	0.0	0.0	0.0	0.0	0.0	0.0	0.0	0.0	0.0	0.0	0.0	0.0	0.0	0.0	0.0	0.0	0.0	0.0	0.0	0.0	0.0	0.0	0.0	0.0	0.0	0.0	0.0	0.0	0.0	0.0	0.0	0.0	0.0	0.0	0.0	0.0	0.0
A0AVT1	SEQ_YYFSHDTD_MOD_YYFSHDTD_CHARGE_2_	0.0	0.0	0.0	0.0	0.0	0.0	0.0	0.0	0.0	0.0	0.0	0.0	0.0	0.0	0.0	0.0	0.0	0.0	0.0	0.0	6804.759874337643	0.0	0.0	0.0	0.0	0.0	0.0	0.0	0.0	0.0	0.0	0.0	0.0	0.0	0.0	0.0	0.0	0.0	0.0	0.0	0.0	10865.910669250046	0.0	0.0	10815.469501400597	0.0	10581.749125292421	0.0
A0AVT1	SEQ_VTGGYPFEAYK_MOD_VTGGYPFEAYK_CHARGE_3_	0.0	0.0	0.0	0.0	0.0	0.0	0.0	0.0	0.0	0.0	0.0	0.0	0.0	0.0	0.0	0.0	0.0	0.0	0.0	0.0	0.0	0.0	0.0	0.0	0.0	0.0	0.0	0.0	0.0	0.0	0.0	0.0	0.0	0.0	0.0	0.0	0.0	0.0	0.0	0.0	0.0	0.0	0.0	0.0	0.0	0.0	0.0	0.0
A0AVT1	SEQ_AILSNEATK_MOD_AILSNEATK_CHARGE_2_	0.0	0.0	0.0	0.0	0.0	0.0	0.0	0.0	0.0	0.0	0.0	0.0	0.0	0.0	0.0	0.0	0.0	0.0	0.0	0.0	0.0	0.0	0.0	0.0	0.0	0.0	0.0	0.0	0.0	0.0	0.0	0.0	942.610534738084	0.0	0.0	0.0	0.0	1011.1995031811241	0.0	0.0	1492.4943110335635	858.9952466478182	0.0	0.0	1386.3192604653755	809.152546509356	1333.119573149439	1640.4745935062444
A0AVT1	SEQ_VTGGYPFEAYK_MOD_VTGGYPFEAYK_CHARGE_2_	0.0	0.0	0.0	0.0	0.0	0.0	0.0	0.0	0.0	0.0	0.0	0.0	0.0	0.0	0.0	0.0	0.0	0.0	0.0	0.0	0.0	0.0	0.0	0.0	0.0	0.0	0.0	0.0	0.0	0.0	4131.829949848899	0.0	0.0	0.0	0.0	0.0	0.0	0.0	0.0	0.0	0.0	6092.464897718728	7036.536635172733	0.0	0.0	0.0	0.0	0.0
A0AVT1	SEQ_TVFFESLER_MOD_TVFFESLER_CHARGE_3_	0.0	0.0	0.0	0.0	0.0	0.0	0.0	0.0	0.0	0.0	0.0	0.0	0.0	0.0	0.0	0.0	0.0	0.0	0.0	0.0	0.0	0.0	0.0	0.0	0.0	0.0	0.0	0.0	0.0	0.0	0.0	0.0	0.0	0.0	0.0	0.0	0.0	0.0	0.0	0.0	0.0	0.0	0.0	0.0	0.0	0.0	0.0	0.0
A0AVT1	SEQ_FISADVHGIWSR_MOD_FISADVHGIWSR_CHARGE_3_	0.0	0.0	0.0	0.0	0.0	0.0	0.0	0.0	0.0	0.0	0.0	0.0	0.0	0.0	0.0	0.0	0.0	0.0	0.0	0.0	0.0	0.0	0.0	0.0	0.0	0.0	0.0	0.0	0.0	0.0	0.0	0.0	0.0	0.0	0.0	0.0	0.0	0.0	0.0	0.0	0.0	0.0	0.0	0.0	0.0	0.0	0.0	0.0
A0AVT1	SEQ_NAIFQLEK_MOD_NAIFQLEK_CHARGE_2_	0.0	0.0	0.0	0.0	0.0	0.0	0.0	0.0	0.0	0.0	0.0	0.0	0.0	0.0	0.0	0.0	0.0	0.0	0.0	0.0	0.0	0.0	0.0	0.0	0.0	0.0	0.0	0.0	0.0	0.0	0.0	0.0	0.0	1243.2837046362283	1148.061925709744	0.0	0.0	0.0	0.0	0.0	0.0	0.0	0.0	0.0	0.0	0.0	2458.1770984070763	0.0
A0AVT1	SEQ_TVFFESLER_MOD_TVFFESLER_CHARGE_2_	0.0	0.0	0.0	0.0	0.0	0.0	0.0	0.0	0.0	0.0	0.0	0.0	0.0	0.0	0.0	0.0	0.0	0.0	0.0	0.0	0.0	0.0	0.0	0.0	0.0	0.0	0.0	0.0	0.0	0.0	0.0	0.0	0.0	0.0	0.0	0.0	0.0	0.0	0.0	0.0	0.0	0.0	0.0	0.0	0.0	0.0	0.0	0.0
A0AVT1	SEQ_NLVLAGIK_MOD_NLVLAGIK_CHARGE_2_	0.0	0.0	0.0	0.0	0.0	0.0	0.0	0.0	0.0	0.0	0.0	0.0	0.0	0.0	0.0	0.0	0.0	0.0	0.0	0.0	0.0	0.0	0.0	0.0	0.0	0.0	0.0	0.0	0.0	0.0	0.0	0.0	0.0	0.0	0.0	0.0	0.0	0.0	0.0	969.7127444167086	0.0	0.0	0.0	0.0	1125.7889849759244	0.0	0.0	0.0
A0AVT1	SEQ_NFALLGVGTSK_MOD_NFALLGVGTSK_CHARGE_3_	0.0	0.0	0.0	0.0	0.0	0.0	0.0	0.0	0.0	0.0	0.0	0.0	0.0	0.0	0.0	0.0	0.0	0.0	0.0	0.0	0.0	0.0	0.0	0.0	0.0	0.0	0.0	0.0	0.0	0.0	0.0	0.0	0.0	0.0	0.0	0.0	0.0	0.0	0.0	0.0	0.0	0.0	0.0	0.0	0.0	0.0	0.0	0.0
A0FGR8;A0FGR8-2;A0FGR8-6	SEQ_NLIAFSEDGSDPYVR_MOD_NLIAFSEDGSDPYVR_CHARGE_2_	0.0	0.0	0.0	0.0	0.0	0.0	0.0	0.0	0.0	0.0	0.0	0.0	0.0	0.0	0.0	0.0	0.0	0.0	0.0	0.0	0.0	0.0	0.0	0.0	0.0	0.0	0.0	0.0	0.0	0.0	0.0	0.0	0.0	0.0	0.0	0.0	0.0	0.0	0.0	0.0	0.0	0.0	0.0	0.0	0.0	0.0	0.0	0.0
A0FGR8;A0FGR8-2;A0FGR8-6	SEQ_VGNQIFQSR_MOD_VGNQIFQSR_CHARGE_2_	0.0	0.0	0.0	0.0	0.0	0.0	0.0	0.0	0.0	0.0	0.0	0.0	0.0	0.0	0.0	0.0	0.0	0.0	0.0	0.0	0.0	0.0	0.0	0.0	0.0	0.0	0.0	0.0	0.0	0.0	0.0	0.0	0.0	0.0	0.0	0.0	0.0	0.0	8717.46756862552	0.0	0.0	0.0	0.0	0.0	0.0	0.0	0.0	0.0
A0FGR8;A0FGR8-2;A0FGR8-6	SEQ_SDPYGIIR_MOD_SDPYGIIR_CHARGE_3_	0.0	0.0	0.0	0.0	0.0	0.0	0.0	0.0	0.0	0.0	0.0	0.0	0.0	0.0	0.0	0.0	0.0	0.0	0.0	0.0	0.0	0.0	0.0	0.0	0.0	0.0	0.0	0.0	0.0	0.0	0.0	0.0	0.0	0.0	0.0	0.0	0.0	0.0	0.0	0.0	0.0	0.0	0.0	0.0	0.0	0.0	0.0	0.0
A0FGR8;A0FGR8-2;A0FGR8-6	SEQ_SSSSLLASPGHISVK_MOD_SSSSLLASPGHISVK_CHARGE_4_	0.0	0.0	0.0	0.0	0.0	0.0	0.0	0.0	0.0	0.0	0.0	0.0	0.0	0.0	0.0	0.0	0.0	0.0	0.0	0.0	0.0	0.0	0.0	0.0	0.0	0.0	0.0	0.0	0.0	0.0	0.0	0.0	0.0	0.0	0.0	184.00167193129545	0.0	574.5639728411608	0.0	0.0	571.2177666081363	0.0	0.0	0.0	0.0	126.40944257399785	0.0	0.0
A0FGR8;A0FGR8-2;A0FGR8-6	SEQ_ITVPLVSEVQIAQLR_MOD_ITVPLVSEVQIAQLR_CHARGE_2_	0.0	0.0	0.0	0.0	0.0	0.0	0.0	0.0	0.0	0.0	0.0	0.0	0.0	0.0	0.0	0.0	0.0	0.0	0.0	0.0	0.0	0.0	0.0	0.0	0.0	0.0	0.0	0.0	0.0	0.0	0.0	0.0	0.0	0.0	0.0	0.0	0.0	0.0	0.0	0.0	0.0	0.0	0.0	0.0	0.0	0.0	0.0	0.0
A0FGR8;A0FGR8-2;A0FGR8-6	SEQ_GANTHLSTFSFTK_MOD_GANTHLSTFSFTK_CHARGE_3_	0.0	0.0	0.0	0.0	0.0	0.0	0.0	0.0	0.0	0.0	0.0	0.0	0.0	0.0	0.0	0.0	0.0	0.0	0.0	0.0	0.0	0.0	0.0	0.0	0.0	0.0	0.0	0.0	0.0	0.0	0.0	0.0	0.0	0.0	0.0	0.0	0.0	0.0	0.0	0.0	0.0	0.0	0.0	0.0	0.0	0.0	0.0	0.0
A0FGR8;A0FGR8-2;A0FGR8-6	SEQ_AQPPEAGPQGLHDLGR_MOD_AQPPEAGPQGLHDLGR_CHARGE_3_	0.0	0.0	0.0	0.0	0.0	0.0	0.0	0.0	0.0	0.0	0.0	0.0	0.0	0.0	0.0	0.0	0.0	0.0	0.0	0.0	0.0	0.0	0.0	0.0	0.0	0.0	0.0	0.0	0.0	0.0	0.0	0.0	0.0	0.0	0.0	0.0	0.0	0.0	0.0	0.0	0.0	0.0	0.0	0.0	0.0	0.0	0.0	0.0
A0FGR8;A0FGR8-2;A0FGR8-6	SEQ_ALALLEDEER_MOD_ALALLEDEER_CHARGE_3_	0.0	0.0	0.0	0.0	0.0	0.0	0.0	0.0	0.0	0.0	0.0	0.0	0.0	0.0	0.0	0.0	0.0	0.0	0.0	0.0	0.0	0.0	0.0	0.0	0.0	0.0	0.0	0.0	0.0	0.0	0.0	0.0	0.0	0.0	0.0	0.0	0.0	143.322268572524	0.0	0.0	0.0	0.0	0.0	0.0	0.0	0.0	0.0	0.0
A0FGR8;A0FGR8-2;A0FGR8-6	SEQ_SDPYGIIR_MOD_SDPYGIIR_CHARGE_2_	0.0	0.0	0.0	0.0	0.0	0.0	0.0	0.0	0.0	0.0	0.0	0.0	0.0	0.0	0.0	0.0	0.0	0.0	0.0	0.0	0.0	0.0	0.0	0.0	0.0	0.0	0.0	0.0	0.0	0.0	0.0	0.0	0.0	0.0	0.0	0.0	0.0	0.0	0.0	0.0	0.0	0.0	0.0	0.0	0.0	0.0	0.0	0.0
A0FGR8;A0FGR8-2;A0FGR8-6	SEQ_NLIAFSEDGSDPYVR_MOD_NLIAFSEDGSDPYVR_CHARGE_3_	0.0	0.0	0.0	0.0	0.0	0.0	0.0	0.0	0.0	0.0	0.0	0.0	0.0	0.0	0.0	0.0	0.0	0.0	0.0	0.0	0.0	0.0	0.0	0.0	0.0	0.0	0.0	0.0	0.0	0.0	0.0	0.0	0.0	0.0	0.0	0.0	0.0	0.0	0.0	0.0	0.0	0.0	0.0	0.0	0.0	0.0	0.0	0.0
A0FGR8;A0FGR8-2;A0FGR8-6	SEQ_ISSNPNPVVQMSVGHK_MOD_ISSNPNPVVQM(Oxidation)SVGHK_CHARGE_4_	0.0	0.0	0.0	0.0	0.0	0.0	0.0	0.0	0.0	0.0	0.0	0.0	0.0	0.0	0.0	0.0	0.0	0.0	0.0	0.0	0.0	0.0	0.0	0.0	0.0	0.0	0.0	0.0	0.0	0.0	0.0	128.97216998536456	0.0	0.0	0.0	0.0	0.0	0.0	0.0	0.0	0.0	0.0	0.0	113.12020111903706	0.0	0.0	0.0	0.0
A0FGR8;A0FGR8-2;A0FGR8-6	SEQ_ISSNPNPVVQMSVGHK_MOD_ISSNPNPVVQM(Oxidation)SVGHK_CHARGE_3_	0.0	0.0	0.0	0.0	0.0	0.0	0.0	0.0	0.0	0.0	0.0	0.0	0.0	0.0	0.0	0.0	0.0	0.0	0.0	0.0	0.0	0.0	0.0	0.0	0.0	0.0	0.0	0.0	0.0	0.0	0.0	0.0	0.0	0.0	0.0	0.0	1157.7417058576636	0.0	0.0	0.0	743.4823900670499	0.0	0.0	0.0	1364.4857622930292	1395.229416367813	0.0	0.0
A0FGR8;A0FGR8-2;A0FGR8-6	SEQ_EPTPSIASDISLPIATQELR_MOD_EPTPSIASDISLPIATQELR_CHARGE_4_	0.0	0.0	0.0	0.0	0.0	0.0	0.0	0.0	0.0	0.0	0.0	0.0	0.0	0.0	0.0	0.0	0.0	0.0	0.0	0.0	0.0	0.0	0.0	0.0	0.0	0.0	0.0	0.0	0.0	0.0	0.0	0.0	0.0	0.0	0.0	0.0	0.0	0.0	0.0	0.0	0.0	0.0	0.0	0.0	0.0	0.0	0.0	0.0
A0FGR8;A0FGR8-2;A0FGR8-6	SEQ_SSSSLLASPGHISVK_MOD_SSSSLLASPGHISVK_CHARGE_3_	0.0	0.0	0.0	0.0	0.0	0.0	0.0	0.0	0.0	0.0	0.0	0.0	0.0	0.0	0.0	0.0	0.0	0.0	0.0	0.0	0.0	0.0	0.0	0.0	0.0	0.0	0.0	0.0	0.0	0.0	0.0	1541.0819795081388	0.0	0.0	0.0	0.0	0.0	0.0	0.0	0.0	0.0	0.0	975.4891148920407	718.699677818355	0.0	0.0	0.0	0.0
A0FGR8;A0FGR8-2;A0FGR8-6	SEQ_ALALLEDEER_MOD_ALALLEDEER_CHARGE_2_	0.0	0.0	0.0	0.0	0.0	0.0	0.0	0.0	0.0	0.0	0.0	0.0	0.0	0.0	0.0	0.0	0.0	0.0	0.0	0.0	0.0	0.0	0.0	0.0	0.0	0.0	0.0	0.0	0.0	0.0	0.0	0.0	0.0	0.0	0.0	0.0	0.0	0.0	0.0	0.0	0.0	0.0	0.0	0.0	0.0	0.0	0.0	0.0
A0FGR8;A0FGR8-2;A0FGR8-6	SEQ_EPTPSIASDISLPIATQELR_MOD_EPTPSIASDISLPIATQELR_CHARGE_3_	0.0	0.0	0.0	0.0	0.0	0.0	0.0	0.0	0.0	0.0	0.0	0.0	0.0	0.0	0.0	0.0	0.0	0.0	0.0	0.0	0.0	0.0	0.0	0.0	0.0	0.0	0.0	0.0	0.0	0.0	0.0	0.0	0.0	697.2720110713448	0.0	0.0	0.0	0.0	0.0	0.0	0.0	0.0	0.0	0.0	0.0	0.0	0.0	0.0
A0FGR8;A0FGR8-2;A0FGR8-6	SEQ_GANTHLSTFSFTK_MOD_GANTHLSTFSFTK_CHARGE_4_	0.0	0.0	0.0	0.0	0.0	0.0	0.0	0.0	0.0	0.0	0.0	0.0	0.0	0.0	0.0	0.0	0.0	0.0	0.0	0.0	0.0	0.0	0.0	0.0	0.0	0.0	0.0	0.0	0.0	0.0	0.0	0.0	0.0	0.0	0.0	0.0	0.0	0.0	0.0	0.0	0.0	0.0	0.0	0.0	0.0	0.0	0.0	0.0
A0MZ66	SEQ_TVLNSEVLEQR_MOD_TVLNSEVLEQR_CHARGE_2_	0.0	0.0	0.0	0.0	0.0	0.0	0.0	0.0	0.0	0.0	0.0	0.0	0.0	0.0	0.0	0.0	0.0	0.0	0.0	0.0	0.0	0.0	0.0	0.0	0.0	0.0	0.0	0.0	0.0	0.0	0.0	0.0	0.0	0.0	0.0	0.0	0.0	0.0	0.0	0.0	0.0	0.0	0.0	0.0	0.0	0.0	0.0	0.0
A0MZ66	SEQ_TLEAEFNSPSPPTPEPGEGPR_MOD_TLEAEFNSPSPPTPEPGEGPR_CHARGE_3_	0.0	0.0	0.0	0.0	0.0	0.0	0.0	0.0	0.0	0.0	0.0	0.0	0.0	0.0	0.0	0.0	0.0	0.0	0.0	0.0	0.0	0.0	0.0	0.0	0.0	0.0	0.0	0.0	0.0	0.0	0.0	0.0	0.0	0.0	0.0	0.0	0.0	0.0	0.0	0.0	0.0	0.0	0.0	0.0	0.0	0.0	0.0	0.0
A0MZ66	SEQ_QLQLITSLK_MOD_QLQLITSLK_CHARGE_2_	0.0	0.0	0.0	0.0	0.0	0.0	0.0	0.0	0.0	0.0	0.0	0.0	0.0	0.0	0.0	0.0	0.0	0.0	0.0	0.0	0.0	0.0	0.0	0.0	0.0	0.0	0.0	0.0	0.0	0.0	0.0	0.0	0.0	0.0	0.0	0.0	0.0	0.0	0.0	0.0	0.0	0.0	0.0	0.0	0.0	0.0	0.0	0.0
A0MZ66	SEQ_EDEGEIQPENK_MOD_EDEGEIQPENK_CHARGE_2_	0.0	0.0	0.0	0.0	0.0	0.0	0.0	0.0	0.0	0.0	0.0	0.0	0.0	0.0	0.0	0.0	0.0	0.0	0.0	0.0	0.0	0.0	0.0	0.0	945.4170372617735	0.0	0.0	0.0	0.0	0.0	0.0	0.0	2870.716355817367	0.0	0.0	0.0	1126.6728437560032	0.0	0.0	0.0	4134.1076850370255	3596.6765269265	3151.4905585146435	0.0	763.6749522824713	1367.9807410307521	3845.1207332129156	3754.1041509326797
A0MZ66	SEQ_EQAIGEYEDLR_MOD_EQAIGEYEDLR_CHARGE_3_	0.0	0.0	0.0	0.0	0.0	0.0	0.0	0.0	0.0	0.0	0.0	0.0	0.0	0.0	0.0	0.0	0.0	0.0	0.0	0.0	0.0	0.0	0.0	0.0	0.0	0.0	0.0	0.0	0.0	0.0	0.0	0.0	0.0	0.0	0.0	0.0	0.0	0.0	0.0	0.0	0.0	0.0	0.0	0.0	0.0	0.0	0.0	0.0
A0MZ66	SEQ_SLDPENSETELER_MOD_SLDPENSETELER_CHARGE_2_	0.0	0.0	0.0	0.0	0.0	0.0	0.0	0.0	0.0	0.0	0.0	0.0	0.0	0.0	0.0	0.0	0.0	0.0	0.0	0.0	0.0	0.0	0.0	0.0	0.0	0.0	0.0	0.0	0.0	0.0	0.0	0.0	0.0	0.0	0.0	0.0	0.0	0.0	0.0	0.0	0.0	0.0	0.0	0.0	0.0	0.0	0.0	0.0
A0MZ66	SEQ_VTAEADSSSPTGILATSESK_MOD_VTAEADSSSPTGILATSESK_CHARGE_3_	0.0	0.0	0.0	0.0	0.0	0.0	0.0	0.0	0.0	0.0	0.0	0.0	0.0	0.0	0.0	0.0	0.0	0.0	0.0	0.0	0.0	0.0	0.0	0.0	0.0	0.0	0.0	0.0	0.0	0.0	0.0	0.0	0.0	0.0	0.0	0.0	0.0	0.0	0.0	0.0	0.0	0.0	0.0	0.0	0.0	0.0	1024.337767597463	0.0
A0MZ66	SEQ_EQAIGEYEDLR_MOD_EQAIGEYEDLR_CHARGE_2_	0.0	0.0	0.0	0.0	0.0	0.0	0.0	0.0	0.0	0.0	0.0	0.0	0.0	0.0	0.0	0.0	0.0	7360.95259792222	0.0	0.0	0.0	0.0	0.0	0.0	0.0	0.0	0.0	0.0	0.0	0.0	0.0	0.0	0.0	0.0	0.0	0.0	0.0	0.0	0.0	0.0	0.0	0.0	0.0	0.0	0.0	0.0	0.0	0.0
A0MZ66	SEQ_SMPVLGSVSSVTK_MOD_SM(Oxidation)PVLGSVSSVTK_CHARGE_2_	0.0	0.0	0.0	0.0	0.0	0.0	0.0	0.0	0.0	0.0	0.0	0.0	0.0	0.0	0.0	0.0	0.0	0.0	0.0	0.0	285.32770047384344	0.0	0.0	0.0	0.0	0.0	0.0	0.0	0.0	0.0	0.0	0.0	0.0	0.0	0.0	0.0	0.0	0.0	0.0	0.0	0.0	0.0	0.0	0.0	0.0	0.0	0.0	0.0
A0MZ66	SEQ_DQIVSVQEEK_MOD_DQIVSVQEEK_CHARGE_3_	0.0	0.0	0.0	0.0	0.0	0.0	0.0	0.0	0.0	0.0	0.0	0.0	0.0	0.0	0.0	0.0	0.0	0.0	0.0	0.0	0.0	0.0	0.0	0.0	0.0	0.0	0.0	0.0	0.0	0.0	0.0	0.0	0.0	0.0	0.0	381.2199245725649	0.0	0.0	0.0	0.0	0.0	0.0	0.0	0.0	0.0	0.0	0.0	0.0
A0MZ66	SEQ_QAEPVVVLDPVSTHEPQTK_MOD_QAEPVVVLDPVSTHEPQTK_CHARGE_4_	0.0	0.0	0.0	0.0	0.0	0.0	0.0	0.0	0.0	0.0	0.0	0.0	0.0	0.0	0.0	0.0	0.0	0.0	0.0	0.0	0.0	0.0	0.0	0.0	0.0	0.0	0.0	0.0	0.0	0.0	0.0	0.0	0.0	0.0	0.0	0.0	0.0	0.0	0.0	0.0	0.0	0.0	0.0	0.0	0.0	0.0	0.0	0.0
A0MZ66	SEQ_ELEEQLENETLHK_MOD_ELEEQLENETLHK_CHARGE_3_	0.0	0.0	0.0	0.0	0.0	0.0	0.0	0.0	0.0	0.0	0.0	0.0	0.0	0.0	0.0	0.0	0.0	0.0	0.0	0.0	0.0	0.0	0.0	0.0	0.0	0.0	0.0	0.0	0.0	0.0	0.0	0.0	0.0	0.0	0.0	0.0	0.0	0.0	0.0	0.0	0.0	0.0	674.9281504398059	0.0	0.0	0.0	0.0	0.0
A0MZ66	SEQ_HSVDELQK_MOD_HSVDELQK_CHARGE_2_	0.0	0.0	0.0	0.0	0.0	0.0	0.0	0.0	0.0	0.0	0.0	0.0	0.0	0.0	0.0	0.0	0.0	0.0	0.0	0.0	0.0	0.0	0.0	0.0	0.0	0.0	0.0	0.0	0.0	0.0	0.0	0.0	0.0	0.0	0.0	0.0	0.0	0.0	0.0	0.0	0.0	0.0	0.0	0.0	3402.8830213734163	0.0	0.0	0.0
A0MZ66	SEQ_ESAEALATK_MOD_ESAEALATK_CHARGE_2_	0.0	0.0	0.0	0.0	0.0	0.0	0.0	0.0	0.0	0.0	0.0	0.0	0.0	0.0	0.0	0.0	0.0	0.0	0.0	0.0	0.0	0.0	0.0	846.185340986015	0.0	0.0	0.0	0.0	0.0	0.0	0.0	2065.200431945647	0.0	0.0	0.0	0.0	0.0	1887.8687666344772	0.0	1428.2365792616472	0.0	1870.872502560952	0.0	1721.6428099905502	1521.878690021834	2316.1576091089237	0.0	2427.0145976207764
A0MZ66	SEQ_ATQPETTEEVTDLK_MOD_ATQPETTEEVTDLK_CHARGE_2_	0.0	0.0	0.0	0.0	0.0	0.0	0.0	0.0	0.0	0.0	0.0	0.0	0.0	0.0	0.0	0.0	0.0	0.0	0.0	0.0	0.0	0.0	0.0	0.0	0.0	0.0	0.0	0.0	0.0	0.0	0.0	0.0	0.0	0.0	0.0	0.0	0.0	0.0	0.0	0.0	0.0	0.0	0.0	0.0	0.0	0.0	0.0	0.0
A0MZ66	SEQ_QAEPVVVLDPVSTHEPQTK_MOD_QAEPVVVLDPVSTHEPQTK_CHARGE_3_	0.0	0.0	0.0	0.0	0.0	0.0	0.0	0.0	0.0	0.0	0.0	0.0	0.0	0.0	0.0	0.0	0.0	0.0	0.0	0.0	0.0	0.0	0.0	0.0	0.0	0.0	0.0	0.0	0.0	0.0	0.0	0.0	0.0	0.0	0.0	0.0	0.0	0.0	0.0	0.0	0.0	0.0	0.0	0.0	0.0	0.0	0.0	0.0
A0MZ66	SEQ_EDEGEIQPENK_MOD_EDEGEIQPENK_CHARGE_3_	0.0	0.0	0.0	0.0	0.0	0.0	0.0	0.0	0.0	0.0	0.0	0.0	0.0	0.0	0.0	0.0	0.0	0.0	0.0	0.0	0.0	0.0	0.0	0.0	0.0	0.0	0.0	0.0	0.0	0.0	0.0	0.0	0.0	0.0	0.0	0.0	0.0	0.0	0.0	0.0	0.0	0.0	0.0	0.0	0.0	0.0	0.0	0.0
A0MZ66	SEQ_SMPVLGSVSSVTK_MOD_SM(Oxidation)PVLGSVSSVTK_CHARGE_3_	0.0	0.0	0.0	0.0	0.0	0.0	0.0	0.0	0.0	0.0	0.0	0.0	0.0	0.0	0.0	0.0	0.0	0.0	0.0	0.0	0.0	0.0	0.0	0.0	0.0	0.0	0.0	0.0	0.0	0.0	0.0	0.0	0.0	0.0	0.0	0.0	0.0	0.0	0.0	0.0	0.0	0.0	0.0	0.0	0.0	0.0	0.0	0.0
A0MZ66	SEQ_GILGTLNK_MOD_GILGTLNK_CHARGE_2_	0.0	0.0	0.0	0.0	0.0	0.0	0.0	0.0	0.0	0.0	0.0	0.0	0.0	0.0	0.0	0.0	0.0	0.0	0.0	0.0	0.0	0.0	0.0	0.0	0.0	0.0	0.0	0.0	0.0	0.0	0.0	0.0	0.0	0.0	0.0	0.0	0.0	0.0	0.0	0.0	0.0	653.8236754178146	0.0	630.4772942678061	0.0	600.2622969404359	0.0	0.0
A0MZ66	SEQ_LTQQLEEER_MOD_LTQQLEEER_CHARGE_2_	0.0	0.0	0.0	0.0	0.0	0.0	0.0	0.0	0.0	0.0	0.0	0.0	0.0	0.0	0.0	0.0	0.0	0.0	0.0	1869.45056063199	0.0	0.0	0.0	0.0	0.0	0.0	0.0	0.0	0.0	0.0	3401.488296448071	0.0	0.0	0.0	0.0	0.0	0.0	0.0	0.0	0.0	0.0	0.0	0.0	0.0	7683.8149181048175	8008.462157358224	0.0	0.0
A0MZ66	SEQ_LTQQLEEER_MOD_LTQQLEEER_CHARGE_3_	0.0	0.0	0.0	0.0	0.0	0.0	0.0	0.0	0.0	0.0	0.0	0.0	0.0	0.0	0.0	0.0	0.0	0.0	0.0	0.0	0.0	0.0	0.0	0.0	0.0	0.0	0.0	0.0	0.0	0.0	0.0	0.0	0.0	0.0	0.0	0.0	0.0	0.0	0.0	0.0	0.0	0.0	0.0	0.0	0.0	0.0	0.0	0.0
A0MZ66	SEQ_ELEEQLENETLHK_MOD_ELEEQLENETLHK_CHARGE_4_	0.0	0.0	0.0	0.0	0.0	0.0	0.0	0.0	0.0	0.0	0.0	0.0	0.0	0.0	0.0	0.0	0.0	0.0	0.0	0.0	0.0	0.0	0.0	0.0	0.0	0.0	0.0	0.0	0.0	0.0	0.0	0.0	0.0	0.0	0.0	0.0	0.0	0.0	0.0	0.0	0.0	0.0	0.0	0.0	0.0	0.0	0.0	0.0
A0MZ66	SEQ_DQIVSVQEEK_MOD_DQIVSVQEEK_CHARGE_2_	0.0	0.0	0.0	0.0	0.0	0.0	0.0	0.0	0.0	0.0	0.0	0.0	0.0	0.0	0.0	0.0	0.0	0.0	0.0	0.0	0.0	0.0	0.0	657.67140304184	0.0	862.3160423156054	0.0	0.0	717.4562204702637	0.0	0.0	1053.550755756016	0.0	1347.4943558715022	0.0	1697.6327859379533	0.0	0.0	1649.7186253805546	0.0	2655.3081552507624	2590.397030727898	1960.8179176729288	3894.0737611691825	2527.0727103876256	2261.933670598632	1900.3907085057272	3197.6670716471253
A0MZ66	SEQ_EDSIENVR_MOD_EDSIENVR_CHARGE_2_	0.0	28611.538826462136	0.0	0.0	0.0	0.0	0.0	47392.35298964211	0.0	0.0	0.0	30741.102136049194	0.0	0.0	0.0	0.0	0.0	0.0	0.0	17478.87682176139	0.0	25037.795773502443	0.0	0.0	0.0	0.0	0.0	0.0	0.0	12146.530969552561	0.0	0.0	0.0	0.0	0.0	0.0	0.0	16680.152330583856	0.0	38504.43151224743	0.0	0.0	0.0	0.0	0.0	0.0	0.0	0.0
A0MZ66	SEQ_ESAEALATK_MOD_ESAEALATK_CHARGE_3_	0.0	0.0	0.0	0.0	0.0	0.0	0.0	0.0	0.0	0.0	0.0	0.0	0.0	0.0	0.0	0.0	0.0	0.0	0.0	0.0	0.0	0.0	0.0	0.0	0.0	0.0	0.0	0.0	0.0	0.0	0.0	0.0	0.0	0.0	0.0	0.0	0.0	0.0	0.0	0.0	0.0	0.0	0.0	0.0	0.0	0.0	0.0	0.0
A1L0T0	SEQ_PQEAVQGDVGSFVLK_MOD_PQEAVQGDVGSFVLK_CHARGE_3_	0.0	0.0	0.0	0.0	0.0	0.0	0.0	0.0	0.0	0.0	0.0	3120.039138522094	0.0	0.0	0.0	701.2241588226002	0.0	448.53391329128294	0.0	0.0	0.0	0.0	0.0	0.0	0.0	1069.135598095351	0.0	0.0	0.0	0.0	0.0	0.0	0.0	700.8707593358741	0.0	0.0	0.0	531.461659126688	0.0	0.0	0.0	279.10033814787175	0.0	0.0	0.0	518.1920797171299	0.0	515.6706549783205
A1L0T0	SEQ_NAQMAQSPILLLGGAASTLLQNR_MOD_NAQM(Oxidation)AQSPILLLGGAASTLLQNR_CHARGE_3_	0.0	0.0	0.0	0.0	0.0	0.0	0.0	0.0	0.0	0.0	0.0	0.0	0.0	0.0	0.0	0.0	0.0	0.0	0.0	0.0	0.0	0.0	0.0	0.0	0.0	0.0	0.0	0.0	0.0	0.0	0.0	0.0	0.0	0.0	0.0	0.0	0.0	0.0	0.0	0.0	0.0	581.3195960223777	0.0	1478.8249806270126	0.0	0.0	0.0	0.0
A1L390;A1L390-2;A1L390-3	SEQ_ELSSSTQGELVAPLHPR_MOD_ELSSSTQGELVAPLHPR_CHARGE_3_	0.0	0.0	0.0	0.0	0.0	0.0	0.0	0.0	0.0	0.0	0.0	0.0	0.0	0.0	0.0	0.0	0.0	0.0	0.0	0.0	0.0	0.0	0.0	0.0	0.0	0.0	0.0	0.0	0.0	0.0	0.0	0.0	0.0	0.0	0.0	0.0	0.0	0.0	0.0	0.0	0.0	0.0	0.0	0.0	0.0	0.0	0.0	0.0
A1X283	SEQ_AAAASVPNADGLK_MOD_AAAASVPNADGLK_CHARGE_2_	0.0	0.0	0.0	0.0	0.0	0.0	0.0	0.0	0.0	0.0	0.0	0.0	0.0	0.0	0.0	0.0	0.0	0.0	0.0	0.0	0.0	0.0	0.0	0.0	0.0	0.0	0.0	0.0	0.0	0.0	0.0	0.0	0.0	0.0	745.4346456699658	764.1897053913672	0.0	0.0	0.0	0.0	1195.6726565592076	646.1664756605036	789.9356819356767	1355.7448342176335	1514.276493795229	0.0	1160.0216244351489	862.4694347251374
A1X283	SEQ_IIPFLPGK_MOD_IIPFLPGK_CHARGE_2_	0.0	0.0	0.0	0.0	0.0	0.0	0.0	0.0	0.0	0.0	0.0	0.0	0.0	0.0	0.0	0.0	0.0	0.0	0.0	0.0	0.0	0.0	0.0	0.0	0.0	0.0	0.0	0.0	0.0	0.0	0.0	0.0	0.0	0.0	0.0	0.0	0.0	0.0	0.0	0.0	0.0	0.0	0.0	0.0	0.0	0.0	0.0	0.0
A1X283	SEQ_SFLPGEGPGR_MOD_SFLPGEGPGR_CHARGE_2_	0.0	0.0	0.0	0.0	0.0	0.0	0.0	0.0	0.0	0.0	0.0	0.0	0.0	0.0	0.0	0.0	0.0	0.0	0.0	0.0	0.0	0.0	0.0	0.0	0.0	0.0	0.0	0.0	0.0	0.0	0.0	0.0	0.0	0.0	0.0	0.0	0.0	0.0	0.0	0.0	0.0	107.70141179332653	0.0	0.0	0.0	0.0	0.0	0.0
A1X283	SEQ_GAVVEVIQK_MOD_GAVVEVIQK_CHARGE_2_	0.0	0.0	0.0	0.0	0.0	0.0	0.0	0.0	0.0	0.0	0.0	0.0	0.0	0.0	0.0	0.0	0.0	0.0	0.0	0.0	0.0	0.0	0.0	0.0	0.0	0.0	0.0	0.0	0.0	0.0	93.22460249777852	142.59100519386024	0.0	0.0	280.1351320338811	0.0	0.0	0.0	103.8202248197407	0.0	223.8625706371854	497.6723009106275	168.80605767482234	261.6033677945319	119.2404966695443	186.29913534442093	79.26365191279194	191.56653431025262
A1X283	SEQ_AAAASVPNADGLK_MOD_AAAASVPNADGLK_CHARGE_3_	0.0	0.0	0.0	0.0	0.0	0.0	0.0	0.0	0.0	0.0	0.0	0.0	0.0	0.0	0.0	0.0	0.0	0.0	0.0	0.0	0.0	0.0	0.0	0.0	0.0	0.0	0.0	0.0	0.0	0.0	0.0	0.0	0.0	0.0	0.0	0.0	0.0	0.0	0.0	0.0	0.0	150.30696271752473	0.0	0.0	0.0	0.0	0.0	0.0
A2RTX5;A2RTX5-2	SEQ_FADFGVLHR_MOD_FADFGVLHR_CHARGE_2_	0.0	0.0	0.0	0.0	0.0	0.0	0.0	0.0	0.0	0.0	0.0	0.0	0.0	0.0	0.0	0.0	0.0	0.0	0.0	0.0	0.0	0.0	0.0	0.0	0.0	0.0	0.0	0.0	0.0	0.0	0.0	0.0	0.0	0.0	0.0	0.0	0.0	0.0	0.0	0.0	0.0	0.0	0.0	0.0	0.0	0.0	0.0	0.0
A2RTX5;A2RTX5-2	SEQ_FADFGVLHR_MOD_FADFGVLHR_CHARGE_3_	0.0	0.0	0.0	0.0	0.0	0.0	0.0	0.0	0.0	0.0	0.0	0.0	0.0	0.0	0.0	0.0	0.0	0.0	0.0	0.0	0.0	0.0	0.0	0.0	0.0	0.0	0.0	0.0	0.0	0.0	0.0	0.0	0.0	0.0	0.0	0.0	0.0	0.0	0.0	0.0	0.0	0.0	0.0	0.0	0.0	0.0	0.0	0.0
A2RUR9;A2RUR9-2;A2RUR9-3	SEQ_DLESEISR_MOD_DLESEISR_CHARGE_2_	0.0	0.0	0.0	0.0	0.0	0.0	0.0	0.0	0.0	0.0	0.0	0.0	0.0	0.0	0.0	0.0	0.0	0.0	0.0	0.0	0.0	0.0	0.0	0.0	0.0	0.0	0.0	0.0	0.0	0.0	0.0	0.0	0.0	0.0	0.0	0.0	0.0	0.0	0.0	0.0	0.0	10832.282703213717	0.0	0.0	0.0	0.0	0.0	0.0
A3KMH1;A3KMH1-3	SEQ_ENVVVIHPDFR_MOD_ENVVVIHPDFR_CHARGE_3_	0.0	0.0	0.0	0.0	0.0	0.0	0.0	0.0	0.0	0.0	0.0	0.0	0.0	0.0	0.0	0.0	0.0	0.0	0.0	0.0	0.0	0.0	0.0	0.0	0.0	0.0	0.0	0.0	0.0	0.0	0.0	0.0	0.0	0.0	0.0	0.0	0.0	0.0	0.0	2261.7184107661633	0.0	0.0	0.0	0.0	0.0	0.0	0.0	0.0
A3KMH1;A3KMH1-3	SEQ_DTTVQTLTLQPSVK_MOD_DTTVQTLTLQPSVK_CHARGE_2_	0.0	0.0	0.0	0.0	0.0	0.0	0.0	0.0	0.0	0.0	0.0	0.0	0.0	0.0	0.0	0.0	0.0	0.0	0.0	0.0	0.0	0.0	0.0	0.0	0.0	0.0	0.0	0.0	0.0	0.0	0.0	0.0	0.0	0.0	0.0	0.0	0.0	0.0	212.68415631259035	0.0	0.0	0.0	366.20220643206096	0.0	0.0	0.0	0.0	0.0
A3KMH1;A3KMH1-3	SEQ_DLLGQDVFLIGPPGPLR_MOD_DLLGQDVFLIGPPGPLR_CHARGE_2_	0.0	0.0	0.0	0.0	0.0	0.0	0.0	0.0	0.0	0.0	0.0	0.0	0.0	0.0	0.0	0.0	0.0	0.0	0.0	0.0	0.0	0.0	0.0	0.0	0.0	0.0	0.0	0.0	0.0	0.0	0.0	0.0	0.0	0.0	0.0	0.0	0.0	0.0	0.0	0.0	0.0	0.0	0.0	0.0	0.0	0.0	0.0	0.0
A3KMH1;A3KMH1-3	SEQ_IGAVSAPIYNAHEK_MOD_IGAVSAPIYNAHEK_CHARGE_3_	0.0	0.0	0.0	0.0	0.0	0.0	0.0	0.0	0.0	0.0	0.0	0.0	0.0	0.0	0.0	0.0	0.0	0.0	0.0	0.0	0.0	0.0	0.0	0.0	0.0	0.0	0.0	0.0	0.0	0.0	0.0	0.0	0.0	0.0	0.0	0.0	0.0	0.0	0.0	0.0	0.0	0.0	0.0	0.0	0.0	0.0	0.0	0.0
A3KMH1;A3KMH1-3	SEQ_DTTVQTLTLQPSVK_MOD_DTTVQTLTLQPSVK_CHARGE_3_	0.0	0.0	0.0	0.0	0.0	0.0	0.0	0.0	0.0	0.0	0.0	0.0	0.0	0.0	0.0	0.0	0.0	0.0	0.0	0.0	0.0	0.0	0.0	0.0	0.0	0.0	0.0	0.0	0.0	0.0	0.0	0.0	0.0	0.0	0.0	0.0	0.0	0.0	0.0	0.0	0.0	237.5343516770641	0.0	0.0	0.0	430.2722342447409	0.0	0.0
A3KMH1;A3KMH1-3	SEQ_EELQLSDEQLQK_MOD_EELQLSDEQLQK_CHARGE_2_	0.0	0.0	0.0	0.0	0.0	0.0	0.0	0.0	0.0	0.0	0.0	0.0	0.0	0.0	0.0	0.0	0.0	0.0	0.0	0.0	0.0	0.0	0.0	0.0	0.0	0.0	0.0	0.0	0.0	0.0	0.0	0.0	0.0	0.0	0.0	0.0	0.0	0.0	0.0	0.0	0.0	0.0	0.0	0.0	0.0	0.0	0.0	0.0
A3KMH1;A3KMH1-3	SEQ_ELSLYDGSR_MOD_ELSLYDGSR_CHARGE_2_	0.0	0.0	0.0	0.0	0.0	0.0	0.0	0.0	0.0	0.0	0.0	0.0	0.0	0.0	0.0	0.0	0.0	0.0	0.0	0.0	0.0	0.0	0.0	0.0	0.0	0.0	0.0	0.0	0.0	0.0	0.0	0.0	0.0	0.0	0.0	0.0	0.0	0.0	0.0	0.0	0.0	0.0	0.0	0.0	0.0	0.0	0.0	0.0
A3KMH1;A3KMH1-3	SEQ_LGHILVVDEADK_MOD_LGHILVVDEADK_CHARGE_3_	0.0	0.0	0.0	0.0	0.0	0.0	0.0	0.0	0.0	0.0	0.0	0.0	0.0	0.0	0.0	0.0	0.0	0.0	0.0	0.0	0.0	0.0	0.0	0.0	0.0	0.0	0.0	0.0	0.0	0.0	0.0	0.0	0.0	0.0	0.0	0.0	0.0	0.0	0.0	0.0	0.0	0.0	0.0	0.0	0.0	0.0	0.0	0.0
A3KMH1;A3KMH1-3	SEQ_IGAVSAPIYNAHEK_MOD_IGAVSAPIYNAHEK_CHARGE_4_	0.0	0.0	0.0	0.0	0.0	0.0	0.0	0.0	0.0	0.0	0.0	0.0	0.0	0.0	0.0	0.0	0.0	0.0	0.0	0.0	0.0	0.0	0.0	0.0	0.0	0.0	0.0	0.0	0.0	0.0	0.0	0.0	0.0	0.0	0.0	0.0	0.0	0.0	0.0	0.0	0.0	0.0	0.0	0.0	0.0	0.0	0.0	0.0
A3KMH1;A3KMH1-3	SEQ_SLADQGIINYPYSTR_MOD_SLADQGIINYPYSTR_CHARGE_2_	0.0	0.0	0.0	0.0	0.0	0.0	0.0	0.0	0.0	0.0	0.0	0.0	0.0	0.0	0.0	0.0	0.0	0.0	0.0	0.0	0.0	0.0	0.0	0.0	0.0	0.0	0.0	0.0	0.0	0.0	0.0	0.0	0.0	0.0	0.0	0.0	0.0	0.0	0.0	0.0	0.0	0.0	0.0	0.0	0.0	0.0	0.0	0.0
A3KMH1;A3KMH1-3	SEQ_SLADQGIINYPYSTR_MOD_SLADQGIINYPYSTR_CHARGE_3_	0.0	0.0	0.0	0.0	0.0	0.0	0.0	0.0	0.0	0.0	0.0	0.0	0.0	0.0	0.0	0.0	0.0	0.0	0.0	0.0	0.0	0.0	0.0	0.0	0.0	0.0	0.0	0.0	0.0	0.0	0.0	0.0	0.0	0.0	0.0	0.0	0.0	0.0	0.0	0.0	0.0	0.0	0.0	0.0	0.0	0.0	0.0	0.0
A3KMH1;A3KMH1-3	SEQ_SLADQGIINYPYSTR_MOD_SLADQGIINYPYSTR_CHARGE_4_	0.0	0.0	0.0	0.0	0.0	0.0	0.0	0.0	0.0	0.0	0.0	0.0	0.0	0.0	0.0	0.0	0.0	0.0	0.0	0.0	0.0	0.0	0.0	0.0	0.0	0.0	0.0	0.0	0.0	0.0	0.0	0.0	0.0	0.0	0.0	0.0	0.0	0.0	0.0	0.0	0.0	0.0	0.0	0.0	0.0	0.0	0.0	0.0
A3KN83;A3KN83-2;A3KN83-3	SEQ_SNQVTAPEYVFLISELAGEQR_MOD_SNQVTAPEYVFLISELAGEQR_CHARGE_3_	0.0	0.0	0.0	0.0	0.0	0.0	0.0	0.0	0.0	0.0	0.0	0.0	0.0	0.0	0.0	0.0	0.0	0.0	0.0	0.0	0.0	0.0	0.0	0.0	0.0	0.0	0.0	0.0	0.0	0.0	0.0	0.0	0.0	0.0	0.0	0.0	0.0	0.0	0.0	0.0	0.0	0.0	0.0	0.0	0.0	0.0	0.0	0.0
A3KN83;A3KN83-2;A3KN83-3	SEQ_VVYASATGASEPR_MOD_VVYASATGASEPR_CHARGE_2_	0.0	0.0	0.0	0.0	0.0	0.0	0.0	0.0	0.0	0.0	0.0	0.0	0.0	0.0	0.0	0.0	0.0	0.0	0.0	0.0	0.0	0.0	0.0	0.0	0.0	0.0	0.0	0.0	0.0	0.0	0.0	0.0	0.0	0.0	0.0	0.0	0.0	0.0	0.0	0.0	0.0	0.0	0.0	0.0	0.0	0.0	0.0	0.0
A3KN83;A3KN83-2;A3KN83-3	SEQ_LESLGALTHGDR_MOD_LESLGALTHGDR_CHARGE_3_	0.0	0.0	0.0	0.0	0.0	0.0	0.0	0.0	0.0	0.0	0.0	0.0	0.0	0.0	0.0	0.0	0.0	0.0	0.0	0.0	0.0	0.0	0.0	0.0	0.0	0.0	0.0	0.0	0.0	0.0	0.0	0.0	0.0	0.0	0.0	0.0	0.0	0.0	0.0	0.0	0.0	0.0	0.0	0.0	0.0	0.0	0.0	0.0
A3KN83;A3KN83-2;A3KN83-3	SEQ_LAEDLPPNTLDELIDELGGPENVAEMTGR_MOD_LAEDLPPNTLDELIDELGGPENVAEM(Oxidation)TGR_CHARGE_4_	0.0	0.0	0.0	0.0	0.0	0.0	0.0	0.0	0.0	0.0	0.0	0.0	0.0	0.0	0.0	0.0	0.0	0.0	0.0	0.0	0.0	0.0	0.0	0.0	0.0	0.0	0.0	0.0	0.0	0.0	0.0	0.0	0.0	0.0	0.0	0.0	0.0	0.0	0.0	0.0	0.0	0.0	0.0	0.0	0.0	0.0	0.0	0.0
A3KN83;A3KN83-2;A3KN83-3	SEQ_LAEDLPPNTLDELIDELGGPENVAEMTGR_MOD_LAEDLPPNTLDELIDELGGPENVAEM(Oxidation)TGR_CHARGE_3_	0.0	0.0	0.0	0.0	0.0	0.0	0.0	0.0	0.0	0.0	0.0	0.0	0.0	0.0	0.0	0.0	0.0	0.0	0.0	0.0	0.0	0.0	0.0	0.0	0.0	0.0	0.0	0.0	0.0	0.0	0.0	0.0	0.0	0.0	0.0	0.0	0.0	0.0	0.0	0.0	0.0	0.0	0.0	0.0	0.0	0.0	0.0	0.0
A3KN83;A3KN83-2;A3KN83-3	SEQ_SELDVPVEILNITEK_MOD_SELDVPVEILNITEK_CHARGE_3_	0.0	0.0	0.0	0.0	0.0	0.0	0.0	0.0	0.0	0.0	0.0	0.0	0.0	0.0	0.0	0.0	0.0	0.0	0.0	0.0	0.0	0.0	0.0	0.0	0.0	0.0	0.0	0.0	0.0	0.0	0.0	0.0	0.0	0.0	0.0	0.0	0.0	0.0	0.0	0.0	0.0	0.0	0.0	0.0	0.0	0.0	0.0	0.0
A4D1E9	SEQ_SLDEQANQENDALHK_MOD_SLDEQANQENDALHK_CHARGE_4_	0.0	0.0	0.0	0.0	0.0	0.0	0.0	0.0	0.0	0.0	0.0	0.0	0.0	0.0	0.0	0.0	0.0	0.0	0.0	0.0	0.0	0.0	0.0	0.0	0.0	0.0	0.0	0.0	0.0	0.0	0.0	0.0	0.0	0.0	0.0	0.0	0.0	0.0	0.0	0.0	0.0	0.0	0.0	0.0	0.0	0.0	0.0	0.0
A4D1E9	SEQ_ILVAQGGLGGK_MOD_ILVAQGGLGGK_CHARGE_2_	0.0	0.0	0.0	0.0	0.0	0.0	0.0	0.0	0.0	0.0	0.0	0.0	0.0	0.0	0.0	0.0	0.0	0.0	0.0	0.0	0.0	0.0	0.0	0.0	0.0	0.0	0.0	0.0	0.0	0.0	0.0	0.0	0.0	0.0	0.0	0.0	495.60244404249926	0.0	0.0	0.0	474.8326191459037	0.0	472.95778153103385	522.6698731086162	0.0	328.23552304599343	661.0209903784943	0.0
A4D1E9	SEQ_ILVAQGGLGGK_MOD_ILVAQGGLGGK_CHARGE_3_	0.0	0.0	0.0	0.0	0.0	0.0	0.0	0.0	0.0	0.0	0.0	0.0	0.0	0.0	0.0	0.0	0.0	0.0	0.0	0.0	0.0	0.0	0.0	0.0	0.0	0.0	0.0	0.0	0.0	0.0	0.0	0.0	0.0	0.0	0.0	0.0	0.0	0.0	0.0	240.02116893119407	0.0	184.32797864549093	0.0	0.0	0.0	0.0	0.0	0.0
A4D1E9	SEQ_GGDVWVVAQNR_MOD_GGDVWVVAQNR_CHARGE_2_	0.0	0.0	0.0	0.0	0.0	0.0	0.0	0.0	0.0	0.0	0.0	0.0	0.0	0.0	0.0	0.0	0.0	0.0	0.0	0.0	0.0	0.0	0.0	0.0	0.0	0.0	0.0	0.0	0.0	0.0	0.0	0.0	0.0	0.0	0.0	0.0	0.0	0.0	0.0	0.0	0.0	0.0	0.0	0.0	0.0	0.0	0.0	0.0
A4D1E9	SEQ_SLDEQANQENDALHK_MOD_SLDEQANQENDALHK_CHARGE_3_	0.0	0.0	0.0	0.0	0.0	0.0	0.0	0.0	0.0	0.0	0.0	0.0	0.0	0.0	0.0	0.0	0.0	0.0	0.0	0.0	0.0	0.0	0.0	0.0	0.0	0.0	0.0	0.0	0.0	0.0	0.0	0.0	0.0	0.0	0.0	0.0	512.7859464752062	0.0	0.0	0.0	0.0	0.0	789.7596936111402	0.0	0.0	0.0	0.0	0.0
A4FU01;A4FU01-4	SEQ_SVILQER_MOD_SVILQER_CHARGE_2_	0.0	0.0	0.0	0.0	0.0	0.0	0.0	0.0	0.0	0.0	0.0	0.0	0.0	0.0	0.0	0.0	0.0	0.0	0.0	0.0	0.0	0.0	0.0	0.0	0.0	0.0	0.0	0.0	0.0	0.0	0.0	0.0	0.0	0.0	0.0	0.0	0.0	0.0	0.0	0.0	0.0	0.0	0.0	2308.6265006721887	0.0	9673.028049025346	0.0	0.0
A4FU69;A4FU69-3	SEQ_YILEIENVR_MOD_YILEIENVR_CHARGE_2_	0.0	0.0	0.0	0.0	0.0	0.0	0.0	0.0	0.0	0.0	0.0	0.0	0.0	0.0	0.0	0.0	0.0	0.0	0.0	0.0	0.0	0.0	0.0	0.0	0.0	0.0	0.0	0.0	0.0	0.0	0.0	0.0	0.0	0.0	0.0	0.0	0.0	0.0	0.0	6020.7784566967575	0.0	0.0	0.0	0.0	0.0	0.0	0.0	0.0
A5D8W1;A5D8W1-2;A5D8W1-3;A5D8W1-4;A5D8W1-5	SEQ_FIESAYDIIK_MOD_FIESAYDIIK_CHARGE_3_	0.0	0.0	0.0	0.0	0.0	0.0	0.0	0.0	0.0	0.0	0.0	0.0	0.0	0.0	0.0	0.0	0.0	0.0	0.0	0.0	0.0	0.0	0.0	0.0	0.0	0.0	0.0	0.0	0.0	0.0	0.0	0.0	0.0	0.0	0.0	0.0	0.0	0.0	0.0	0.0	0.0	0.0	0.0	0.0	0.0	0.0	0.0	0.0
A5D8W1;A5D8W1-2;A5D8W1-3;A5D8W1-4;A5D8W1-5	SEQ_FIESAYDIIK_MOD_FIESAYDIIK_CHARGE_2_	0.0	0.0	0.0	0.0	0.0	0.0	0.0	0.0	0.0	0.0	0.0	0.0	0.0	0.0	0.0	0.0	0.0	0.0	0.0	0.0	0.0	0.0	0.0	0.0	0.0	0.0	0.0	0.0	0.0	0.0	0.0	0.0	0.0	0.0	0.0	0.0	0.0	0.0	0.0	0.0	0.0	0.0	0.0	0.0	0.0	0.0	0.0	0.0
A5PKW4;A5PKW4-2	SEQ_PLLPSAATR_MOD_PLLPSAATR_CHARGE_2_	0.0	0.0	0.0	0.0	0.0	0.0	0.0	0.0	0.0	0.0	0.0	0.0	0.0	0.0	0.0	0.0	0.0	0.0	0.0	0.0	0.0	0.0	0.0	0.0	0.0	0.0	0.0	0.0	0.0	0.0	0.0	0.0	0.0	0.0	0.0	0.0	0.0	0.0	0.0	0.0	0.0	0.0	0.0	0.0	0.0	0.0	0.0	0.0
A5PLL7;A5PLL7-2	SEQ_EHHIDPTAITR_MOD_EHHIDPTAITR_CHARGE_4_	0.0	0.0	0.0	0.0	0.0	0.0	0.0	0.0	0.0	0.0	0.0	0.0	0.0	0.0	0.0	0.0	0.0	0.0	0.0	0.0	0.0	0.0	0.0	0.0	0.0	0.0	0.0	0.0	0.0	0.0	0.0	0.0	0.0	0.0	0.0	0.0	0.0	0.0	0.0	0.0	0.0	0.0	0.0	0.0	0.0	0.0	0.0	0.0
A5YKK6	SEQ_NLFEEYR_MOD_NLFEEYR_CHARGE_2_	0.0	0.0	0.0	0.0	0.0	0.0	0.0	0.0	0.0	0.0	0.0	0.0	0.0	0.0	0.0	0.0	0.0	0.0	0.0	0.0	0.0	0.0	0.0	0.0	0.0	0.0	0.0	0.0	0.0	0.0	0.0	0.0	0.0	0.0	0.0	1311.4614784403216	0.0	0.0	0.0	0.0	0.0	0.0	0.0	0.0	0.0	0.0	0.0	0.0
A5YKK6	SEQ_SNLQVSNEPGNR_MOD_SNLQVSNEPGNR_CHARGE_3_	0.0	0.0	0.0	0.0	0.0	0.0	0.0	0.0	0.0	0.0	0.0	0.0	0.0	0.0	0.0	0.0	0.0	0.0	0.0	0.0	0.0	0.0	0.0	0.0	0.0	0.0	0.0	0.0	0.0	0.0	0.0	0.0	0.0	0.0	0.0	0.0	0.0	0.0	0.0	0.0	0.0	0.0	0.0	0.0	0.0	0.0	0.0	0.0
A5YKK6	SEQ_YLFLNAIANQLR_MOD_YLFLNAIANQLR_CHARGE_3_	0.0	0.0	0.0	0.0	0.0	0.0	0.0	0.0	0.0	0.0	0.0	0.0	0.0	0.0	0.0	0.0	0.0	0.0	0.0	0.0	0.0	0.0	0.0	0.0	0.0	0.0	0.0	0.0	0.0	0.0	0.0	0.0	0.0	0.0	0.0	0.0	0.0	0.0	0.0	0.0	0.0	0.0	0.0	0.0	0.0	0.0	0.0	0.0
A5YKK6	SEQ_NLALDINELK_MOD_NLALDINELK_CHARGE_2_	0.0	0.0	0.0	0.0	0.0	0.0	0.0	0.0	0.0	0.0	0.0	0.0	0.0	0.0	0.0	0.0	0.0	0.0	0.0	0.0	0.0	0.0	0.0	0.0	0.0	0.0	0.0	0.0	0.0	0.0	0.0	0.0	0.0	0.0	0.0	0.0	0.0	0.0	0.0	0.0	0.0	0.0	0.0	0.0	0.0	0.0	0.0	0.0
A5YKK6	SEQ_ILPDSGGVAK_MOD_ILPDSGGVAK_CHARGE_2_	0.0	0.0	0.0	0.0	0.0	0.0	0.0	0.0	0.0	0.0	0.0	0.0	0.0	0.0	0.0	0.0	0.0	0.0	0.0	0.0	0.0	0.0	0.0	0.0	0.0	0.0	551.9377786432818	778.6966870345288	0.0	0.0	0.0	439.61298294205534	0.0	0.0	739.323317979285	0.0	0.0	1101.618794704677	0.0	1014.5340721049242	845.0617796888982	1888.9500817429696	931.1341651828438	1418.051021183857	1866.2059810100295	2584.775243511506	876.5134007698138	884.51957114233
A5YKK6	SEQ_NVPGFLPTNDLSQPTGFLAQPMK_MOD_NVPGFLPTNDLSQPTGFLAQPM(Oxidation)K_CHARGE_3_	0.0	0.0	0.0	0.0	0.0	0.0	0.0	0.0	0.0	0.0	0.0	0.0	0.0	0.0	0.0	0.0	0.0	0.0	0.0	0.0	0.0	0.0	0.0	0.0	0.0	0.0	0.0	0.0	0.0	0.0	0.0	0.0	0.0	0.0	0.0	0.0	0.0	0.0	0.0	1255.8652134945619	0.0	0.0	0.0	0.0	0.0	0.0	0.0	0.0
A5YKK6	SEQ_ILPDSGGVAK_MOD_ILPDSGGVAK_CHARGE_3_	0.0	0.0	0.0	0.0	0.0	0.0	0.0	0.0	0.0	0.0	0.0	0.0	0.0	0.0	0.0	0.0	0.0	0.0	0.0	0.0	0.0	0.0	0.0	0.0	0.0	0.0	0.0	0.0	0.0	0.0	0.0	0.0	0.0	0.0	0.0	0.0	0.0	0.0	0.0	0.0	0.0	0.0	0.0	0.0	0.0	0.0	0.0	0.0
A5YKK6	SEQ_AVQELVHPVVDR_MOD_AVQELVHPVVDR_CHARGE_3_	0.0	0.0	0.0	0.0	0.0	0.0	0.0	0.0	0.0	0.0	0.0	0.0	0.0	0.0	0.0	0.0	0.0	0.0	0.0	0.0	0.0	0.0	0.0	0.0	0.0	0.0	0.0	0.0	0.0	0.0	0.0	0.0	0.0	0.0	0.0	0.0	0.0	0.0	0.0	0.0	0.0	0.0	0.0	0.0	0.0	0.0	0.0	0.0
A5YKK6	SEQ_ELNPSLNFK_MOD_ELNPSLNFK_CHARGE_3_	0.0	0.0	0.0	0.0	0.0	0.0	0.0	0.0	0.0	0.0	0.0	0.0	0.0	0.0	0.0	0.0	0.0	0.0	0.0	0.0	0.0	0.0	0.0	0.0	0.0	0.0	0.0	0.0	0.0	0.0	0.0	0.0	0.0	0.0	0.0	0.0	0.0	0.0	0.0	0.0	0.0	0.0	0.0	0.0	0.0	0.0	0.0	0.0
A5YKK6	SEQ_TVTVTRPTGVSFK_MOD_TVTVTRPTGVSFK_CHARGE_4_	0.0	0.0	0.0	0.0	0.0	0.0	0.0	0.0	0.0	0.0	0.0	0.0	0.0	0.0	0.0	0.0	0.0	0.0	0.0	0.0	0.0	0.0	0.0	0.0	0.0	0.0	0.0	0.0	0.0	0.0	0.0	0.0	0.0	0.0	0.0	0.0	0.0	0.0	0.0	0.0	0.0	0.0	0.0	0.0	0.0	0.0	0.0	0.0
A5YKK6	SEQ_DFALDSEESR_MOD_DFALDSEESR_CHARGE_2_	0.0	0.0	0.0	0.0	0.0	0.0	0.0	0.0	0.0	0.0	0.0	0.0	0.0	0.0	0.0	0.0	0.0	0.0	0.0	0.0	0.0	0.0	0.0	0.0	0.0	0.0	0.0	0.0	0.0	0.0	0.0	0.0	2051.249470945096	0.0	3823.2073876173736	0.0	0.0	0.0	0.0	0.0	4344.335296404892	0.0	4596.187351812623	0.0	0.0	0.0	8021.124070671726	0.0
A5YKK6	SEQ_GQQELLYVVPFVAK_MOD_GQQELLYVVPFVAK_CHARGE_3_	0.0	0.0	0.0	0.0	0.0	0.0	0.0	0.0	0.0	0.0	0.0	0.0	0.0	0.0	0.0	0.0	0.0	0.0	0.0	0.0	0.0	0.0	0.0	0.0	0.0	0.0	0.0	0.0	0.0	0.0	0.0	0.0	0.0	0.0	0.0	0.0	0.0	0.0	0.0	0.0	0.0	0.0	0.0	0.0	0.0	0.0	0.0	0.0
A5YKK6	SEQ_GFAAQFIK_MOD_GFAAQFIK_CHARGE_3_	0.0	0.0	0.0	0.0	0.0	0.0	0.0	0.0	0.0	0.0	0.0	0.0	0.0	0.0	0.0	0.0	0.0	0.0	0.0	0.0	0.0	0.0	0.0	0.0	0.0	0.0	0.0	0.0	0.0	0.0	0.0	0.0	0.0	0.0	0.0	0.0	0.0	0.0	0.0	0.0	0.0	0.0	0.0	0.0	0.0	0.0	0.0	0.0
A5YKK6	SEQ_YVLEALR_MOD_YVLEALR_CHARGE_2_	0.0	0.0	0.0	0.0	0.0	0.0	0.0	0.0	0.0	0.0	0.0	0.0	0.0	0.0	0.0	0.0	0.0	0.0	0.0	0.0	0.0	0.0	0.0	0.0	0.0	0.0	0.0	0.0	0.0	0.0	0.0	0.0	0.0	0.0	0.0	0.0	0.0	0.0	0.0	0.0	0.0	7354.518195730538	0.0	0.0	0.0	0.0	0.0	0.0
A5YKK6	SEQ_SNYEAMIDR_MOD_SNYEAM(Oxidation)IDR_CHARGE_2_	0.0	0.0	0.0	0.0	0.0	0.0	0.0	0.0	0.0	0.0	0.0	0.0	0.0	0.0	0.0	0.0	0.0	0.0	0.0	0.0	0.0	0.0	0.0	0.0	3802.8996063676705	0.0	0.0	0.0	0.0	0.0	0.0	0.0	0.0	0.0	0.0	0.0	0.0	0.0	0.0	0.0	0.0	0.0	0.0	0.0	0.0	0.0	0.0	0.0
A5YKK6	SEQ_LGTSGLNQPTFQQSK_MOD_LGTSGLNQPTFQQSK_CHARGE_3_	0.0	0.0	0.0	0.0	0.0	0.0	0.0	0.0	0.0	0.0	0.0	0.0	0.0	0.0	0.0	0.0	0.0	0.0	0.0	0.0	0.0	0.0	0.0	0.0	0.0	0.0	0.0	0.0	0.0	0.0	0.0	0.0	0.0	0.0	0.0	0.0	0.0	0.0	0.0	0.0	0.0	0.0	155.63995572078127	0.0	0.0	0.0	0.0	0.0
A5YKK6	SEQ_QSEFQQLPYHR_MOD_QSEFQQLPYHR_CHARGE_3_	0.0	0.0	0.0	0.0	0.0	0.0	0.0	0.0	0.0	0.0	0.0	0.0	0.0	0.0	0.0	0.0	0.0	0.0	0.0	0.0	0.0	0.0	0.0	0.0	0.0	0.0	0.0	0.0	0.0	0.0	0.0	0.0	0.0	0.0	0.0	0.0	0.0	0.0	0.0	0.0	0.0	1986.4273860716119	0.0	0.0	0.0	0.0	0.0	0.0
A5YKK6	SEQ_DLDSYLK_MOD_DLDSYLK_CHARGE_2_	0.0	0.0	0.0	0.0	0.0	0.0	0.0	0.0	0.0	0.0	0.0	0.0	0.0	0.0	0.0	0.0	0.0	0.0	0.0	0.0	1051.9121516240432	0.0	0.0	0.0	1884.6723143052775	0.0	0.0	0.0	0.0	0.0	951.6309423004338	0.0	0.0	0.0	1385.1537648076287	0.0	0.0	0.0	1007.0988448191239	0.0	0.0	0.0	0.0	0.0	2057.7322448513414	0.0	2185.213374473707	0.0
A5YKK6	SEQ_NLILSAFPR_MOD_NLILSAFPR_CHARGE_3_	0.0	0.0	0.0	0.0	0.0	0.0	0.0	0.0	0.0	0.0	0.0	0.0	0.0	0.0	0.0	0.0	0.0	0.0	0.0	0.0	0.0	0.0	0.0	0.0	0.0	0.0	0.0	0.0	0.0	0.0	0.0	0.0	0.0	0.0	0.0	0.0	0.0	0.0	0.0	0.0	0.0	0.0	0.0	0.0	0.0	0.0	0.0	0.0
A5YKK6	SEQ_AVQELVHPVVDR_MOD_AVQELVHPVVDR_CHARGE_4_	0.0	0.0	0.0	0.0	0.0	0.0	0.0	0.0	0.0	0.0	0.0	0.0	0.0	0.0	0.0	0.0	0.0	0.0	0.0	427.67497813990934	0.0	0.0	0.0	0.0	0.0	0.0	0.0	0.0	0.0	0.0	0.0	0.0	0.0	0.0	0.0	0.0	0.0	0.0	0.0	0.0	0.0	0.0	0.0	0.0	0.0	0.0	0.0	0.0
A5YKK6	SEQ_ELNPSLNFK_MOD_ELNPSLNFK_CHARGE_2_	0.0	0.0	0.0	0.0	0.0	0.0	0.0	0.0	0.0	0.0	0.0	0.0	0.0	0.0	0.0	0.0	0.0	0.0	0.0	0.0	0.0	0.0	0.0	0.0	0.0	0.0	0.0	0.0	0.0	0.0	0.0	0.0	0.0	0.0	0.0	572.2438923774386	0.0	0.0	0.0	0.0	0.0	0.0	1285.4682097339373	0.0	1507.3276047986024	1214.6762943667075	0.0	0.0
A5YKK6	SEQ_QLAVYEEFAR_MOD_QLAVYEEFAR_CHARGE_2_	0.0	0.0	0.0	0.0	0.0	0.0	0.0	0.0	0.0	0.0	0.0	0.0	0.0	0.0	0.0	0.0	0.0	0.0	0.0	0.0	0.0	0.0	0.0	0.0	5276.0743256783835	0.0	0.0	0.0	0.0	0.0	0.0	0.0	0.0	0.0	0.0	0.0	0.0	0.0	0.0	0.0	0.0	0.0	0.0	0.0	0.0	0.0	0.0	0.0
A5YKK6	SEQ_AQAEQQHNPAANPTMIR_MOD_AQAEQQHNPAANPTM(Oxidation)IR_CHARGE_3_	0.0	0.0	0.0	0.0	0.0	0.0	0.0	0.0	0.0	0.0	0.0	0.0	0.0	0.0	0.0	0.0	0.0	0.0	0.0	0.0	0.0	0.0	0.0	0.0	0.0	0.0	0.0	0.0	0.0	0.0	0.0	0.0	0.0	0.0	0.0	0.0	0.0	0.0	0.0	776.0214246834267	0.0	0.0	0.0	0.0	0.0	0.0	0.0	0.0
A5YKK6	SEQ_EVTAAQVAR_MOD_EVTAAQVAR_CHARGE_2_	0.0	0.0	0.0	0.0	0.0	0.0	0.0	0.0	0.0	0.0	0.0	0.0	0.0	0.0	0.0	0.0	0.0	0.0	0.0	0.0	0.0	0.0	0.0	0.0	0.0	0.0	0.0	0.0	5108.185642053928	0.0	0.0	0.0	0.0	0.0	0.0	0.0	0.0	0.0	0.0	0.0	0.0	5402.121008525727	0.0	0.0	0.0	0.0	0.0	0.0
A5YKK6	SEQ_NLILSAFPR_MOD_NLILSAFPR_CHARGE_2_	0.0	0.0	0.0	0.0	0.0	0.0	0.0	0.0	0.0	0.0	0.0	0.0	0.0	0.0	0.0	0.0	0.0	0.0	0.0	0.0	0.0	0.0	0.0	0.0	0.0	0.0	0.0	0.0	0.0	0.0	0.0	0.0	0.0	0.0	0.0	0.0	0.0	0.0	0.0	0.0	0.0	0.0	0.0	0.0	0.0	0.0	0.0	0.0
A5YKK6	SEQ_EIDDEANSYFQR_MOD_EIDDEANSYFQR_CHARGE_2_	0.0	0.0	0.0	0.0	0.0	0.0	0.0	0.0	0.0	0.0	0.0	0.0	0.0	0.0	0.0	0.0	0.0	0.0	0.0	0.0	0.0	0.0	0.0	0.0	0.0	0.0	0.0	0.0	0.0	0.0	0.0	0.0	0.0	0.0	0.0	0.0	0.0	0.0	0.0	0.0	0.0	0.0	0.0	0.0	0.0	0.0	0.0	0.0
A5YKK6	SEQ_TVTVTRPTGVSFK_MOD_TVTVTRPTGVSFK_CHARGE_3_	0.0	0.0	0.0	0.0	0.0	0.0	0.0	0.0	0.0	0.0	0.0	0.0	0.0	0.0	0.0	0.0	0.0	0.0	0.0	0.0	0.0	0.0	0.0	0.0	0.0	0.0	0.0	0.0	0.0	0.0	0.0	0.0	0.0	0.0	0.0	0.0	0.0	0.0	0.0	0.0	0.0	0.0	0.0	0.0	0.0	0.0	0.0	0.0
A5YKK6	SEQ_DFALDSEESR_MOD_DFALDSEESR_CHARGE_3_	0.0	0.0	0.0	0.0	0.0	0.0	0.0	0.0	0.0	0.0	0.0	0.0	0.0	0.0	0.0	0.0	0.0	0.0	0.0	0.0	0.0	0.0	0.0	0.0	0.0	0.0	0.0	0.0	0.0	0.0	0.0	0.0	0.0	0.0	0.0	0.0	0.0	0.0	0.0	0.0	0.0	0.0	0.0	0.0	0.0	0.0	0.0	0.0
A5YKK6	SEQ_SNLQVSNEPGNR_MOD_SNLQVSNEPGNR_CHARGE_2_	0.0	0.0	0.0	0.0	0.0	0.0	0.0	0.0	0.0	0.0	0.0	0.0	0.0	0.0	0.0	0.0	0.0	0.0	0.0	0.0	0.0	0.0	0.0	0.0	0.0	0.0	0.0	0.0	0.0	0.0	0.0	0.0	0.0	0.0	0.0	0.0	0.0	0.0	0.0	0.0	0.0	735.3356403064522	5473.371453770623	0.0	0.0	2213.0954849345585	0.0	6310.84686250124
A5YKK6	SEQ_IVEPPENIQEK_MOD_IVEPPENIQEK_CHARGE_3_	0.0	0.0	0.0	0.0	0.0	0.0	0.0	0.0	0.0	0.0	0.0	0.0	0.0	0.0	0.0	0.0	0.0	0.0	0.0	0.0	0.0	0.0	0.0	0.0	0.0	0.0	0.0	0.0	0.0	0.0	0.0	0.0	0.0	0.0	0.0	0.0	0.0	0.0	0.0	0.0	0.0	0.0	0.0	0.0	0.0	0.0	0.0	0.0
A5YKK6	SEQ_IVEPPENIQEK_MOD_IVEPPENIQEK_CHARGE_2_	0.0	0.0	0.0	0.0	0.0	0.0	0.0	0.0	0.0	0.0	0.0	0.0	0.0	0.0	0.0	0.0	0.0	0.0	0.0	0.0	0.0	0.0	0.0	0.0	0.0	0.0	0.0	0.0	0.0	0.0	0.0	0.0	0.0	0.0	0.0	0.0	0.0	0.0	0.0	3282.5978984780963	0.0	1425.7875952501383	3500.0535305183002	3630.487227817422	3318.9660439645313	0.0	0.0	0.0
A5YKK6	SEQ_ILLVDER_MOD_ILLVDER_CHARGE_2_	0.0	0.0	0.0	0.0	0.0	0.0	0.0	0.0	0.0	0.0	0.0	0.0	0.0	0.0	0.0	0.0	0.0	0.0	0.0	0.0	0.0	0.0	0.0	0.0	0.0	0.0	0.0	0.0	0.0	0.0	0.0	0.0	0.0	0.0	0.0	0.0	0.0	0.0	0.0	0.0	0.0	4215.40626884426	0.0	3702.2260544828478	0.0	0.0	0.0	0.0
A5YKK6	SEQ_SNYEAMIDR_MOD_SNYEAM(Oxidation)IDR_CHARGE_3_	0.0	0.0	0.0	0.0	0.0	0.0	0.0	0.0	0.0	0.0	0.0	0.0	0.0	0.0	0.0	0.0	0.0	0.0	0.0	0.0	0.0	0.0	0.0	0.0	0.0	0.0	0.0	0.0	0.0	0.0	0.0	0.0	0.0	0.0	0.0	0.0	0.0	0.0	0.0	0.0	0.0	0.0	0.0	0.0	0.0	0.0	0.0	0.0
A5YKK6	SEQ_MQGSITTPGSIALAQAQAQAQVPAK_MOD_M(Oxidation)QGSITTPGSIALAQAQAQAQVPAK_CHARGE_4_	0.0	0.0	0.0	0.0	0.0	0.0	0.0	0.0	0.0	0.0	0.0	0.0	0.0	0.0	0.0	0.0	0.0	0.0	0.0	0.0	0.0	0.0	0.0	0.0	0.0	0.0	0.0	0.0	0.0	0.0	0.0	0.0	0.0	0.0	0.0	0.0	0.0	0.0	0.0	0.0	0.0	0.0	0.0	0.0	0.0	0.0	0.0	0.0
A5YKK6	SEQ_GQQELLYVVPFVAK_MOD_GQQELLYVVPFVAK_CHARGE_2_	0.0	0.0	0.0	0.0	0.0	0.0	0.0	0.0	0.0	0.0	0.0	0.0	0.0	0.0	0.0	0.0	0.0	0.0	0.0	0.0	0.0	0.0	0.0	0.0	0.0	0.0	0.0	0.0	0.0	0.0	0.0	0.0	0.0	0.0	0.0	0.0	0.0	0.0	0.0	0.0	0.0	0.0	0.0	0.0	0.0	0.0	0.0	0.0
A5YKK6	SEQ_NLDEQLSAPK_MOD_NLDEQLSAPK_CHARGE_2_	0.0	0.0	0.0	0.0	0.0	0.0	0.0	0.0	0.0	0.0	0.0	0.0	0.0	0.0	0.0	0.0	0.0	0.0	0.0	0.0	0.0	0.0	0.0	0.0	0.0	0.0	0.0	0.0	0.0	0.0	0.0	0.0	725.8790081566511	0.0	0.0	1103.4435724750317	0.0	0.0	0.0	0.0	0.0	3772.5004133422553	0.0	3199.1813408208864	0.0	2769.5895265121135	0.0	2955.8137976736
A5YKK6	SEQ_LAEVGQYEQVK_MOD_LAEVGQYEQVK_CHARGE_3_	0.0	0.0	0.0	0.0	0.0	0.0	0.0	0.0	0.0	0.0	0.0	0.0	0.0	0.0	0.0	0.0	0.0	0.0	0.0	0.0	0.0	0.0	0.0	0.0	0.0	0.0	0.0	0.0	0.0	0.0	0.0	0.0	0.0	0.0	0.0	0.0	0.0	0.0	0.0	0.0	0.0	0.0	0.0	0.0	0.0	0.0	0.0	0.0
A5YKK6	SEQ_GFAAQFIK_MOD_GFAAQFIK_CHARGE_2_	0.0	0.0	0.0	0.0	0.0	0.0	0.0	0.0	0.0	0.0	0.0	0.0	0.0	0.0	0.0	0.0	0.0	0.0	0.0	0.0	0.0	0.0	0.0	0.0	0.0	0.0	0.0	0.0	0.0	0.0	0.0	0.0	0.0	0.0	0.0	0.0	736.8682022059904	0.0	0.0	0.0	0.0	0.0	0.0	0.0	1962.8768465485298	0.0	0.0	0.0
A5YKK6	SEQ_YLAPFLR_MOD_YLAPFLR_CHARGE_2_	0.0	0.0	0.0	0.0	0.0	0.0	0.0	0.0	0.0	0.0	0.0	0.0	0.0	0.0	0.0	0.0	0.0	0.0	0.0	0.0	0.0	0.0	0.0	0.0	0.0	0.0	0.0	0.0	0.0	0.0	0.0	0.0	0.0	0.0	0.0	0.0	0.0	0.0	0.0	0.0	0.0	0.0	0.0	0.0	0.0	0.0	0.0	0.0
A5YKK6	SEQ_ASQQEIQHIVNR_MOD_ASQQEIQHIVNR_CHARGE_3_	0.0	0.0	0.0	0.0	0.0	0.0	0.0	0.0	0.0	0.0	0.0	0.0	0.0	0.0	0.0	0.0	0.0	0.0	0.0	0.0	0.0	0.0	0.0	0.0	0.0	0.0	0.0	0.0	0.0	0.0	0.0	0.0	0.0	0.0	0.0	0.0	0.0	0.0	0.0	0.0	0.0	0.0	0.0	0.0	0.0	0.0	0.0	0.0
A5YKK6	SEQ_DLDSYLK_MOD_DLDSYLK_CHARGE_3_	0.0	0.0	0.0	0.0	0.0	0.0	0.0	0.0	0.0	0.0	0.0	0.0	0.0	0.0	0.0	0.0	0.0	0.0	0.0	0.0	0.0	0.0	0.0	0.0	0.0	0.0	0.0	0.0	0.0	0.0	0.0	0.0	0.0	0.0	0.0	0.0	0.0	0.0	0.0	0.0	0.0	0.0	0.0	0.0	0.0	0.0	0.0	0.0
A6NCC3	SEQ_AQLTQLK_MOD_AQLTQLK_CHARGE_2_	0.0	0.0	0.0	3427.1257463232932	0.0	0.0	5727.162645409699	3472.7659905889527	0.0	0.0	0.0	0.0	0.0	0.0	0.0	0.0	0.0	0.0	0.0	0.0	23602.57822427625	25157.696777527635	0.0	0.0	0.0	0.0	0.0	0.0	25627.385018994857	36465.23421900949	51886.42171886229	46592.16230989819	0.0	0.0	0.0	0.0	0.0	0.0	0.0	0.0	88764.47377644527	95608.7506526367	0.0	0.0	89719.95315375313	93155.55448218441	0.0	0.0
A6NCW0;A8MUK1;C9J2P7;C9JJH3;C9JLJ4;C9JPN9;C9JVI0;D6R901;D6R9N7;D6RA61;D6RBQ6;D6RCP7;D6RJB6;Q0WX57;Q7RTZ2	SEQ_FLQEQNK_MOD_FLQEQNK_CHARGE_3_	0.0	0.0	0.0	0.0	0.0	0.0	0.0	0.0	0.0	0.0	0.0	0.0	0.0	0.0	0.0	0.0	0.0	0.0	0.0	0.0	0.0	0.0	0.0	0.0	0.0	0.0	0.0	0.0	0.0	0.0	0.0	0.0	0.0	0.0	0.0	0.0	0.0	0.0	0.0	0.0	0.0	0.0	0.0	0.0	0.0	0.0	0.0	0.0
A6NCW0;A8MUK1;C9J2P7;C9JJH3;C9JLJ4;C9JPN9;C9JVI0;D6R901;D6R9N7;D6RA61;D6RBQ6;D6RCP7;D6RJB6;Q0WX57;Q7RTZ2	SEQ_FLQEQNK_MOD_FLQEQNK_CHARGE_2_	0.0	3969.928081323806	0.0	5249.087515831963	0.0	3301.5272993554195	0.0	0.0	0.0	8257.579891404188	0.0	0.0	9662.389661121682	19249.19109837214	5512.770539379501	24975.27444890123	0.0	0.0	8141.6882826812935	16146.78881751904	14206.552616690846	31923.288163587207	0.0	0.0	0.0	0.0	0.0	0.0	0.0	0.0	0.0	0.0	0.0	0.0	32533.60385573977	123133.38658927237	30576.241228730345	91341.34583716652	26075.568845518872	71339.68210957258	70888.53370978209	239671.5078698816	0.0	0.0	0.0	0.0	0.0	0.0
A6ND36	SEQ_DGFPGPPRYR_MOD_DGFPGPPRYR_CHARGE_2_	0.0	0.0	0.0	0.0	0.0	0.0	0.0	0.0	0.0	0.0	0.0	0.0	0.0	0.0	0.0	0.0	0.0	0.0	0.0	0.0	0.0	0.0	0.0	0.0	0.0	0.0	0.0	0.0	0.0	0.0	0.0	0.0	0.0	0.0	0.0	17235.72945233248	0.0	0.0	0.0	0.0	0.0	13832.797892094188	0.0	0.0	0.0	960.8197503268511	0.0	44593.334471352624
A6NDG6	SEQ_GETAVPGAPEALR_MOD_GETAVPGAPEALR_CHARGE_3_	0.0	0.0	0.0	0.0	0.0	0.0	0.0	0.0	0.0	0.0	0.0	0.0	0.0	0.0	0.0	0.0	0.0	0.0	0.0	0.0	0.0	0.0	0.0	0.0	0.0	0.0	0.0	0.0	0.0	0.0	0.0	0.0	0.0	0.0	0.0	0.0	0.0	0.0	0.0	0.0	0.0	0.0	0.0	0.0	0.0	0.0	0.0	0.0
A6NDG6	SEQ_AVVVGFDPHFSYMK_MOD_AVVVGFDPHFSYM(Oxidation)K_CHARGE_2_	0.0	0.0	0.0	0.0	0.0	0.0	0.0	0.0	0.0	0.0	0.0	0.0	0.0	0.0	0.0	0.0	0.0	0.0	0.0	0.0	0.0	0.0	0.0	0.0	0.0	0.0	0.0	0.0	0.0	0.0	0.0	0.0	0.0	0.0	0.0	0.0	0.0	0.0	0.0	0.0	0.0	0.0	0.0	0.0	0.0	0.0	0.0	0.0
A6NDG6	SEQ_LGFITNNSSK_MOD_LGFITNNSSK_CHARGE_3_	0.0	0.0	0.0	0.0	0.0	0.0	0.0	0.0	0.0	0.0	0.0	0.0	0.0	0.0	0.0	0.0	0.0	0.0	0.0	0.0	0.0	0.0	0.0	0.0	0.0	0.0	0.0	0.0	0.0	0.0	0.0	0.0	0.0	0.0	0.0	0.0	0.0	0.0	0.0	0.0	0.0	0.0	0.0	0.0	0.0	0.0	0.0	0.0
A6NDG6	SEQ_AVVVGFDPHFSYMK_MOD_AVVVGFDPHFSYM(Oxidation)K_CHARGE_3_	0.0	0.0	0.0	0.0	0.0	0.0	0.0	0.0	0.0	0.0	0.0	0.0	0.0	0.0	0.0	0.0	0.0	0.0	0.0	0.0	0.0	0.0	0.0	0.0	0.0	0.0	0.0	0.0	0.0	0.0	0.0	0.0	0.0	0.0	0.0	0.0	0.0	0.0	0.0	0.0	0.0	0.0	0.0	0.0	0.0	0.0	0.0	0.0
A6NDG6	SEQ_MVPDFYVDSIADLLPALQG_MOD_M(Oxidation)VPDFYVDSIADLLPALQG_CHARGE_2_	0.0	0.0	0.0	0.0	0.0	0.0	0.0	0.0	0.0	0.0	0.0	0.0	0.0	0.0	0.0	0.0	0.0	0.0	0.0	0.0	0.0	0.0	0.0	0.0	0.0	0.0	0.0	0.0	0.0	2777.689930657598	0.0	0.0	0.0	0.0	0.0	0.0	0.0	0.0	5905.05837843306	0.0	0.0	0.0	0.0	0.0	0.0	0.0	0.0	0.0
A6NDG6	SEQ_MVPDFYVDSIADLLPALQG_MOD_M(Oxidation)VPDFYVDSIADLLPALQG_CHARGE_3_	0.0	0.0	0.0	0.0	0.0	0.0	0.0	0.0	0.0	0.0	0.0	0.0	0.0	0.0	0.0	0.0	0.0	0.0	0.0	0.0	0.0	0.0	0.0	0.0	0.0	0.0	0.0	0.0	0.0	0.0	0.0	0.0	0.0	0.0	0.0	0.0	0.0	0.0	0.0	1565.0329974401561	0.0	0.0	0.0	0.0	0.0	619.9729203734141	0.0	0.0
A6NDG6	SEQ_GETAVPGAPEALR_MOD_GETAVPGAPEALR_CHARGE_2_	0.0	0.0	0.0	0.0	0.0	0.0	0.0	0.0	0.0	0.0	0.0	0.0	0.0	0.0	0.0	0.0	0.0	0.0	0.0	274.52195159900873	0.0	0.0	0.0	912.0016989326663	0.0	1248.8050806216702	0.0	0.0	0.0	0.0	0.0	2061.328321061465	2170.360225116285	3139.6535812799207	2977.907329965666	0.0	0.0	1519.2124084567145	4190.589651566749	3485.6661027727396	7676.609312394573	4788.1236891914	3706.880303942046	8018.334166247715	15570.091424188626	7676.609312394573	9118.881709818814	10123.266012159082
A6NDG6	SEQ_LGFITNNSSK_MOD_LGFITNNSSK_CHARGE_2_	0.0	0.0	0.0	0.0	0.0	0.0	0.0	0.0	0.0	0.0	0.0	0.0	1588.4542579881966	0.0	0.0	0.0	0.0	0.0	0.0	0.0	0.0	4860.696826488284	0.0	0.0	0.0	0.0	0.0	2791.9245073323787	0.0	5609.877650514498	2926.9641534507855	0.0	2912.8458021762417	4311.588900521072	0.0	6930.624326244308	2544.732082390874	5098.227852424908	3747.550089864968	6059.9192217342725	1300.8162145541635	0.0	7289.503084755997	8085.972295983535	5088.189096783802	0.0	6059.9192217342725	5272.269645042756
A6NDG6	SEQ_TILTLTGVSTLGDVK_MOD_TILTLTGVSTLGDVK_CHARGE_3_	0.0	0.0	0.0	0.0	0.0	0.0	0.0	0.0	0.0	0.0	0.0	0.0	0.0	0.0	0.0	0.0	0.0	0.0	0.0	0.0	0.0	0.0	0.0	0.0	0.0	0.0	0.0	0.0	0.0	0.0	0.0	0.0	0.0	0.0	0.0	0.0	0.0	0.0	0.0	0.0	0.0	0.0	0.0	0.0	0.0	0.0	0.0	0.0
A6NDU8	SEQ_EQEWNTTNAK_MOD_EQEWNTTNAK_CHARGE_3_	0.0	0.0	0.0	0.0	0.0	0.0	0.0	0.0	0.0	0.0	0.0	0.0	0.0	0.0	0.0	0.0	0.0	0.0	0.0	0.0	0.0	0.0	0.0	0.0	0.0	0.0	0.0	0.0	0.0	0.0	0.0	0.0	0.0	0.0	0.0	0.0	0.0	0.0	0.0	0.0	0.0	0.0	0.0	0.0	0.0	0.0	0.0	0.0
A6NDU8	SEQ_EQEWNTTNAK_MOD_EQEWNTTNAK_CHARGE_2_	0.0	0.0	0.0	0.0	0.0	0.0	0.0	0.0	0.0	0.0	0.0	0.0	0.0	0.0	0.0	0.0	0.0	0.0	1922.501886130221	0.0	0.0	0.0	0.0	0.0	0.0	0.0	0.0	0.0	0.0	0.0	0.0	0.0	4164.390263116395	0.0	3490.276332425465	0.0	0.0	0.0	0.0	0.0	0.0	5080.40408026371	0.0	0.0	0.0	0.0	0.0	2298.972680691234
A6NED2	SEQ_EATELNEDGSQVK_MOD_EATELNEDGSQVK_CHARGE_2_	0.0	0.0	0.0	0.0	0.0	0.0	0.0	0.0	0.0	0.0	0.0	0.0	0.0	0.0	0.0	0.0	0.0	0.0	0.0	0.0	0.0	0.0	0.0	0.0	0.0	0.0	0.0	0.0	0.0	0.0	0.0	0.0	0.0	0.0	0.0	0.0	0.0	0.0	0.0	0.0	0.0	0.0	0.0	0.0	0.0	0.0	0.0	0.0
A6NER3;O76087;P0CL80;P0CL81;P0CL82;P0DSO3;P0DTW1;Q13069;Q13070;Q4V321;Q4V326	SEQ_QDPAAAQEGEDEGASAGQGPK_MOD_QDPAAAQEGEDEGASAGQGPK_CHARGE_4_	0.0	0.0	0.0	0.0	0.0	0.0	0.0	0.0	0.0	0.0	0.0	0.0	0.0	0.0	0.0	0.0	0.0	0.0	0.0	0.0	0.0	0.0	0.0	0.0	0.0	0.0	0.0	0.0	0.0	0.0	0.0	0.0	0.0	0.0	0.0	0.0	0.0	0.0	0.0	0.0	0.0	0.0	0.0	0.0	0.0	0.0	0.0	0.0
A6NER3;O76087;P0CL80;P0CL81;P0CL82;P0DSO3;P0DTW1;Q13069;Q13070;Q4V321;Q4V326	SEQ_QDPAAAQEGEDEGASAGQGPK_MOD_QDPAAAQEGEDEGASAGQGPK_CHARGE_3_	0.0	0.0	0.0	0.0	0.0	0.0	0.0	0.0	0.0	0.0	0.0	0.0	0.0	0.0	0.0	0.0	0.0	0.0	0.0	0.0	0.0	0.0	0.0	0.0	0.0	0.0	0.0	0.0	0.0	0.0	0.0	0.0	0.0	0.0	0.0	0.0	0.0	0.0	0.0	0.0	651.3714268866987	0.0	0.0	0.0	0.0	0.0	0.0	0.0
A6NER3;O76087;P0CL80;P0CL81;P0CL82;P0DSO3;P0DTW1;Q13069;Q13070;Q4V321;Q4V326	SEQ_STYYWPR_MOD_STYYWPR_CHARGE_2_	0.0	0.0	0.0	0.0	0.0	0.0	0.0	0.0	0.0	0.0	0.0	0.0	0.0	0.0	0.0	0.0	0.0	0.0	0.0	0.0	0.0	0.0	0.0	0.0	0.0	0.0	0.0	0.0	0.0	0.0	0.0	0.0	0.0	0.0	0.0	0.0	0.0	0.0	0.0	0.0	0.0	0.0	0.0	0.0	0.0	0.0	0.0	0.0
A6NFE2	SEQ_INVTENTVK_MOD_INVTENTVK_CHARGE_2_	0.0	0.0	0.0	0.0	0.0	0.0	0.0	0.0	0.0	0.0	0.0	0.0	0.0	0.0	0.0	0.0	0.0	0.0	0.0	0.0	0.0	0.0	0.0	0.0	0.0	0.0	0.0	878.6540072999964	0.0	0.0	0.0	0.0	0.0	3680.706519582652	0.0	0.0	2616.347069924691	0.0	2220.1226850254275	1258.5879430338225	1337.0227363277586	0.0	1564.826674114963	2332.1506671301163	0.0	1673.151347812065	0.0	0.0
A6NFE2	SEQ_INVTENTVK_MOD_INVTENTVK_CHARGE_3_	0.0	0.0	0.0	0.0	0.0	0.0	0.0	0.0	0.0	0.0	0.0	0.0	0.0	0.0	0.0	0.0	0.0	0.0	0.0	0.0	0.0	0.0	0.0	0.0	0.0	0.0	0.0	0.0	0.0	0.0	0.0	0.0	0.0	0.0	0.0	0.0	0.0	0.0	0.0	0.0	0.0	0.0	0.0	0.0	0.0	0.0	0.0	0.0
A6NGU5	SEQ_TAGGWAAASDSR_MOD_TAGGWAAASDSR_CHARGE_2_	0.0	0.0	0.0	0.0	0.0	0.0	0.0	0.0	0.0	0.0	0.0	0.0	0.0	0.0	0.0	0.0	0.0	0.0	0.0	0.0	0.0	0.0	0.0	0.0	0.0	0.0	0.0	0.0	0.0	0.0	0.0	0.0	0.0	0.0	0.0	0.0	0.0	0.0	0.0	0.0	0.0	0.0	0.0	0.0	0.0	0.0	0.0	0.0
A6NHR9	SEQ_DLNSQLEYLR_MOD_DLNSQLEYLR_CHARGE_3_	0.0	0.0	0.0	0.0	0.0	0.0	0.0	0.0	0.0	0.0	0.0	0.0	0.0	0.0	0.0	0.0	0.0	0.0	0.0	0.0	0.0	0.0	0.0	0.0	0.0	0.0	0.0	0.0	0.0	0.0	0.0	0.0	0.0	0.0	0.0	0.0	0.0	0.0	0.0	0.0	0.0	0.0	0.0	0.0	0.0	0.0	0.0	0.0
A6NHR9	SEQ_DLNSQLEYLR_MOD_DLNSQLEYLR_CHARGE_2_	0.0	0.0	0.0	0.0	0.0	0.0	0.0	0.0	0.0	0.0	0.0	0.0	0.0	0.0	0.0	0.0	0.0	0.0	0.0	0.0	0.0	0.0	0.0	0.0	0.0	0.0	0.0	0.0	0.0	0.0	0.0	0.0	0.0	0.0	0.0	0.0	0.0	0.0	0.0	0.0	0.0	0.0	0.0	0.0	0.0	0.0	0.0	0.0
A6NHR9	SEQ_VQLISGPPAK_MOD_VQLISGPPAK_CHARGE_3_	0.0	0.0	0.0	0.0	0.0	0.0	0.0	0.0	0.0	0.0	0.0	0.0	0.0	0.0	0.0	0.0	0.0	0.0	0.0	0.0	0.0	0.0	0.0	0.0	0.0	0.0	0.0	0.0	0.0	0.0	0.0	0.0	0.0	0.0	0.0	0.0	0.0	0.0	0.0	0.0	0.0	0.0	0.0	0.0	0.0	0.0	0.0	0.0
A6NHR9	SEQ_SIIEGPIIK_MOD_SIIEGPIIK_CHARGE_3_	0.0	0.0	0.0	0.0	0.0	0.0	0.0	0.0	0.0	0.0	0.0	0.0	0.0	0.0	0.0	0.0	0.0	0.0	0.0	0.0	0.0	0.0	0.0	0.0	0.0	0.0	0.0	0.0	0.0	0.0	0.0	0.0	0.0	0.0	0.0	0.0	0.0	0.0	0.0	0.0	0.0	0.0	0.0	0.0	0.0	0.0	0.0	0.0
A6NHR9	SEQ_AHVEGDGVVEGIIR_MOD_AHVEGDGVVEGIIR_CHARGE_3_	0.0	0.0	0.0	0.0	0.0	0.0	0.0	0.0	0.0	0.0	0.0	0.0	0.0	0.0	0.0	0.0	0.0	0.0	0.0	0.0	0.0	0.0	0.0	0.0	0.0	0.0	0.0	0.0	0.0	0.0	0.0	0.0	0.0	0.0	0.0	0.0	0.0	0.0	0.0	0.0	0.0	0.0	0.0	0.0	0.0	0.0	0.0	0.0
A6NHR9	SEQ_YHPFLYDR_MOD_YHPFLYDR_CHARGE_3_	0.0	0.0	0.0	0.0	0.0	0.0	0.0	0.0	0.0	0.0	0.0	0.0	0.0	0.0	0.0	0.0	0.0	0.0	0.0	0.0	0.0	0.0	0.0	0.0	0.0	0.0	0.0	0.0	0.0	0.0	0.0	0.0	0.0	0.0	0.0	0.0	0.0	0.0	0.0	0.0	0.0	0.0	0.0	0.0	0.0	0.0	0.0	0.0
A6NHR9	SEQ_LQIFSVEGQK_MOD_LQIFSVEGQK_CHARGE_2_	0.0	0.0	0.0	0.0	0.0	0.0	0.0	0.0	0.0	0.0	0.0	0.0	0.0	0.0	0.0	0.0	0.0	0.0	0.0	0.0	0.0	0.0	0.0	0.0	0.0	0.0	0.0	0.0	0.0	0.0	0.0	0.0	0.0	0.0	526.3306637429122	0.0	0.0	0.0	0.0	0.0	527.7414443187637	258.0807166947533	0.0	0.0	0.0	527.0355819799438	0.0	0.0
A6NHR9	SEQ_QGDFESDHSGYVRPVPVPR_MOD_QGDFESDHSGYVRPVPVPR_CHARGE_4_	0.0	0.0	0.0	0.0	0.0	0.0	0.0	0.0	0.0	0.0	0.0	0.0	0.0	0.0	0.0	0.0	0.0	0.0	0.0	0.0	0.0	0.0	0.0	0.0	0.0	0.0	0.0	0.0	0.0	0.0	0.0	0.0	0.0	0.0	0.0	0.0	0.0	0.0	0.0	0.0	0.0	0.0	0.0	0.0	0.0	0.0	0.0	0.0
A6NHR9	SEQ_PIGDPVFAR_MOD_PIGDPVFAR_CHARGE_2_	0.0	0.0	0.0	0.0	0.0	0.0	0.0	0.0	0.0	0.0	0.0	0.0	0.0	0.0	0.0	0.0	0.0	0.0	0.0	0.0	0.0	0.0	0.0	0.0	0.0	0.0	0.0	0.0	0.0	0.0	0.0	0.0	0.0	0.0	0.0	0.0	0.0	0.0	0.0	0.0	0.0	0.0	0.0	0.0	0.0	0.0	0.0	0.0
A6NHR9	SEQ_ANLGVFSVFAPR_MOD_ANLGVFSVFAPR_CHARGE_3_	0.0	0.0	0.0	0.0	0.0	0.0	0.0	0.0	0.0	0.0	0.0	0.0	0.0	0.0	0.0	0.0	0.0	0.0	0.0	0.0	0.0	0.0	0.0	0.0	0.0	0.0	0.0	0.0	0.0	0.0	0.0	0.0	0.0	0.0	0.0	0.0	0.0	0.0	0.0	0.0	0.0	0.0	0.0	0.0	0.0	0.0	0.0	0.0
A6NHR9	SEQ_PIGDPVFAR_MOD_PIGDPVFAR_CHARGE_3_	0.0	0.0	0.0	0.0	0.0	0.0	0.0	0.0	0.0	0.0	0.0	0.0	0.0	0.0	0.0	0.0	0.0	0.0	0.0	0.0	0.0	0.0	0.0	0.0	0.0	0.0	0.0	0.0	0.0	0.0	0.0	0.0	0.0	0.0	0.0	0.0	0.0	0.0	0.0	0.0	0.0	0.0	0.0	0.0	0.0	0.0	0.0	0.0
A6NHR9	SEQ_EAIYSGYIR_MOD_EAIYSGYIR_CHARGE_2_	0.0	0.0	0.0	0.0	0.0	0.0	0.0	0.0	0.0	0.0	0.0	0.0	0.0	0.0	0.0	0.0	0.0	0.0	0.0	0.0	0.0	0.0	0.0	0.0	0.0	0.0	0.0	0.0	0.0	0.0	0.0	0.0	0.0	1650.0109211192112	0.0	0.0	0.0	0.0	0.0	0.0	0.0	0.0	0.0	12559.516572858967	0.0	0.0	0.0	0.0
A6NHR9	SEQ_ESELGDRPLQVGER_MOD_ESELGDRPLQVGER_CHARGE_3_	0.0	0.0	0.0	0.0	0.0	0.0	0.0	0.0	0.0	0.0	0.0	0.0	0.0	0.0	0.0	0.0	0.0	0.0	0.0	0.0	0.0	0.0	0.0	0.0	0.0	0.0	0.0	0.0	0.0	0.0	0.0	0.0	0.0	0.0	0.0	0.0	0.0	0.0	0.0	0.0	0.0	0.0	0.0	0.0	0.0	0.0	0.0	0.0
A6NHR9	SEQ_IAHLAQIEDDR_MOD_IAHLAQIEDDR_CHARGE_3_	0.0	0.0	0.0	0.0	0.0	0.0	0.0	0.0	0.0	0.0	0.0	0.0	0.0	0.0	0.0	0.0	0.0	0.0	0.0	0.0	0.0	0.0	0.0	0.0	0.0	0.0	0.0	0.0	0.0	0.0	0.0	296.25205335473913	0.0	0.0	0.0	0.0	0.0	0.0	0.0	0.0	0.0	0.0	0.0	0.0	0.0	0.0	0.0	0.0
A6NHR9	SEQ_TLPLFYGSIVR_MOD_TLPLFYGSIVR_CHARGE_2_	0.0	0.0	0.0	0.0	0.0	0.0	0.0	0.0	0.0	0.0	0.0	0.0	0.0	0.0	0.0	0.0	0.0	0.0	0.0	0.0	0.0	0.0	0.0	0.0	0.0	0.0	0.0	0.0	0.0	0.0	0.0	0.0	0.0	0.0	0.0	0.0	0.0	0.0	0.0	0.0	0.0	0.0	0.0	0.0	0.0	0.0	0.0	0.0
A6NHR9	SEQ_TNILNSEQVIVEVLPNQPVK_MOD_TNILNSEQVIVEVLPNQPVK_CHARGE_4_	0.0	0.0	0.0	0.0	0.0	0.0	0.0	0.0	0.0	0.0	0.0	0.0	0.0	0.0	0.0	0.0	0.0	0.0	0.0	0.0	0.0	0.0	0.0	0.0	0.0	0.0	0.0	0.0	0.0	0.0	0.0	0.0	0.0	0.0	0.0	0.0	0.0	0.0	0.0	0.0	0.0	0.0	0.0	0.0	0.0	0.0	0.0	0.0
A6NHR9	SEQ_EFSDFIR_MOD_EFSDFIR_CHARGE_3_	0.0	0.0	0.0	0.0	0.0	0.0	0.0	0.0	0.0	0.0	0.0	0.0	0.0	0.0	0.0	0.0	0.0	0.0	0.0	0.0	0.0	0.0	0.0	0.0	0.0	0.0	0.0	0.0	0.0	0.0	0.0	0.0	0.0	0.0	0.0	0.0	0.0	0.0	0.0	0.0	0.0	0.0	0.0	0.0	0.0	0.0	0.0	0.0
A6NHR9	SEQ_SIIEGPIIK_MOD_SIIEGPIIK_CHARGE_2_	0.0	0.0	0.0	0.0	0.0	0.0	0.0	0.0	0.0	0.0	0.0	0.0	0.0	0.0	0.0	0.0	0.0	0.0	0.0	0.0	0.0	0.0	0.0	0.0	0.0	0.0	0.0	0.0	0.0	0.0	0.0	0.0	0.0	0.0	0.0	0.0	0.0	0.0	0.0	0.0	0.0	0.0	0.0	0.0	0.0	0.0	165.50328334203533	163.37003719194968
A6NHR9	SEQ_VQLISGPPAK_MOD_VQLISGPPAK_CHARGE_2_	0.0	0.0	0.0	0.0	0.0	0.0	0.0	0.0	0.0	0.0	0.0	0.0	0.0	0.0	0.0	0.0	0.0	0.0	0.0	0.0	0.0	0.0	0.0	0.0	0.0	0.0	0.0	0.0	0.0	0.0	0.0	0.0	0.0	0.0	0.0	0.0	0.0	0.0	0.0	0.0	902.5152784740196	678.5972483703359	0.0	0.0	684.7901816339818	916.2543625911381	755.5370736103796	0.0
A6NHR9	SEQ_EFSDFIR_MOD_EFSDFIR_CHARGE_2_	0.0	0.0	0.0	0.0	0.0	0.0	0.0	0.0	0.0	0.0	0.0	0.0	0.0	0.0	0.0	0.0	0.0	0.0	0.0	0.0	0.0	0.0	0.0	0.0	0.0	0.0	0.0	0.0	0.0	0.0	0.0	0.0	0.0	0.0	0.0	0.0	0.0	0.0	0.0	0.0	0.0	0.0	0.0	0.0	0.0	0.0	0.0	0.0
A6NHR9	SEQ_GSNEEDTDTPLFIGK_MOD_GSNEEDTDTPLFIGK_CHARGE_2_	0.0	0.0	0.0	0.0	0.0	0.0	0.0	0.0	0.0	0.0	0.0	0.0	0.0	0.0	0.0	0.0	0.0	0.0	0.0	0.0	0.0	0.0	0.0	0.0	0.0	0.0	0.0	0.0	0.0	0.0	0.0	0.0	0.0	0.0	0.0	0.0	0.0	0.0	9712.822308294823	0.0	0.0	0.0	0.0	0.0	7631.551167039372	0.0	0.0	0.0
A6NJ78;A6NJ78-2;A6NJ78-3;A6NJ78-4	SEQ_EQTDQTQAQELHR_MOD_EQTDQTQAQELHR_CHARGE_3_	0.0	0.0	0.0	0.0	0.0	0.0	0.0	0.0	0.0	0.0	0.0	0.0	0.0	0.0	0.0	0.0	0.0	0.0	0.0	0.0	0.0	0.0	0.0	0.0	0.0	0.0	0.0	0.0	0.0	0.0	0.0	0.0	0.0	0.0	0.0	0.0	0.0	0.0	0.0	0.0	0.0	1119.242811568786	0.0	0.0	0.0	0.0	0.0	0.0
A6NJ78;A6NJ78-2;A6NJ78-3;A6NJ78-4	SEQ_EQTDQTQAQELHR_MOD_EQTDQTQAQELHR_CHARGE_4_	0.0	0.0	0.0	0.0	0.0	0.0	0.0	0.0	0.0	0.0	0.0	0.0	0.0	0.0	0.0	0.0	0.0	0.0	0.0	0.0	0.0	0.0	0.0	0.0	0.0	0.0	0.0	0.0	0.0	0.0	0.0	0.0	0.0	0.0	0.0	0.0	0.0	0.0	0.0	0.0	0.0	0.0	0.0	0.0	0.0	0.0	0.0	0.0
A6NKT7	SEQ_ILDDSDSNLSVVK_MOD_ILDDSDSNLSVVK_CHARGE_3_	0.0	0.0	0.0	0.0	0.0	0.0	0.0	0.0	0.0	0.0	0.0	0.0	0.0	0.0	0.0	0.0	0.0	0.0	0.0	0.0	0.0	0.0	0.0	0.0	0.0	0.0	0.0	0.0	0.0	0.0	0.0	0.0	0.0	0.0	0.0	264.775844153055	0.0	0.0	0.0	0.0	0.0	0.0	0.0	0.0	0.0	0.0	0.0	0.0
A6ZKI3	SEQ_ESPLLNDYR_MOD_ESPLLNDYR_CHARGE_2_	0.0	0.0	0.0	0.0	0.0	0.0	0.0	0.0	0.0	0.0	0.0	0.0	0.0	0.0	0.0	0.0	0.0	0.0	0.0	0.0	0.0	0.0	0.0	0.0	0.0	0.0	0.0	0.0	0.0	0.0	0.0	0.0	0.0	0.0	0.0	0.0	0.0	0.0	0.0	0.0	0.0	0.0	0.0	0.0	0.0	0.0	0.0	5320.289077083712
A6ZKI3	SEQ_ESPLLNDYR_MOD_ESPLLNDYR_CHARGE_3_	0.0	0.0	0.0	0.0	0.0	0.0	0.0	0.0	0.0	0.0	0.0	0.0	0.0	0.0	0.0	0.0	0.0	0.0	0.0	0.0	0.0	0.0	0.0	0.0	0.0	0.0	0.0	0.0	0.0	0.0	0.0	0.0	0.0	0.0	0.0	0.0	0.0	0.0	0.0	0.0	0.0	0.0	0.0	0.0	0.0	0.0	0.0	0.0
A8CG34;A8CG34-2;Q96HA1;Q96HA1-2;Q96HA1-3	SEQ_NAITSSYSSTR_MOD_NAITSSYSSTR_CHARGE_2_	0.0	0.0	0.0	0.0	0.0	0.0	0.0	0.0	0.0	0.0	0.0	0.0	0.0	0.0	0.0	0.0	0.0	0.0	0.0	0.0	0.0	0.0	0.0	0.0	0.0	0.0	0.0	0.0	0.0	0.0	0.0	0.0	0.0	0.0	0.0	0.0	0.0	0.0	0.0	0.0	0.0	0.0	0.0	0.0	0.0	0.0	0.0	0.0
A8CG34;A8CG34-2;Q96HA1;Q96HA1-2;Q96HA1-3	SEQ_NAITSSYSSTR_MOD_NAITSSYSSTR_CHARGE_3_	0.0	0.0	0.0	0.0	0.0	0.0	0.0	0.0	0.0	0.0	0.0	0.0	0.0	0.0	0.0	0.0	0.0	0.0	0.0	0.0	0.0	0.0	0.0	0.0	0.0	0.0	0.0	0.0	0.0	0.0	0.0	0.0	0.0	0.0	0.0	0.0	0.0	0.0	0.0	0.0	0.0	0.0	0.0	0.0	0.0	0.0	0.0	0.0
A8CG34;A8CG34-2;Q96HA1;Q96HA1-2;Q96HA1-3	SEQ_ETVLSALK_MOD_ETVLSALK_CHARGE_2_	0.0	0.0	0.0	0.0	0.0	0.0	0.0	0.0	0.0	0.0	0.0	0.0	0.0	0.0	0.0	0.0	0.0	0.0	0.0	0.0	0.0	0.0	0.0	0.0	0.0	0.0	0.0	0.0	0.0	0.0	0.0	0.0	0.0	0.0	0.0	0.0	0.0	0.0	324.4324645206501	0.0	0.0	650.3908738121057	0.0	0.0	896.8064933367659	0.0	0.0	0.0
A8K0Z3;C4AMC7;Q6VEQ5;Q9NQA3	SEQ_YVFLDPLAGAVTK_MOD_YVFLDPLAGAVTK_CHARGE_2_	0.0	0.0	0.0	0.0	0.0	0.0	0.0	0.0	0.0	0.0	0.0	0.0	0.0	0.0	0.0	0.0	0.0	0.0	0.0	0.0	0.0	0.0	0.0	0.0	0.0	0.0	0.0	0.0	0.0	0.0	0.0	0.0	0.0	0.0	0.0	0.0	0.0	0.0	0.0	0.0	0.0	0.0	0.0	0.0	0.0	0.0	0.0	0.0
A8MWD9;P62308	SEQ_GNSIIMLEALER_MOD_GNSIIM(Oxidation)LEALER_CHARGE_2_	0.0	0.0	0.0	0.0	0.0	0.0	0.0	0.0	0.0	0.0	0.0	0.0	0.0	0.0	0.0	0.0	0.0	0.0	0.0	0.0	0.0	0.0	0.0	0.0	0.0	0.0	0.0	0.0	0.0	0.0	0.0	0.0	0.0	0.0	0.0	0.0	0.0	0.0	0.0	0.0	0.0	0.0	0.0	0.0	0.0	0.0	0.0	0.0
A8MX76;A8MX76-2	SEQ_VENMEDVFQNLTQDGK_MOD_VENMEDVFQNLTQDGK_CHARGE_2_	0.0	0.0	0.0	0.0	0.0	0.0	0.0	0.0	0.0	0.0	0.0	0.0	0.0	0.0	0.0	0.0	0.0	0.0	0.0	0.0	0.0	0.0	0.0	0.0	0.0	0.0	0.0	0.0	0.0	0.0	0.0	0.0	0.0	0.0	0.0	0.0	0.0	492.1147713041152	0.0	0.0	0.0	0.0	0.0	0.0	0.0	0.0	0.0	0.0
A8MX76;A8MX76-2	SEQ_VENMEDVFQNLTQDGK_MOD_VENMEDVFQNLTQDGK_CHARGE_3_	0.0	0.0	0.0	0.0	0.0	0.0	0.0	0.0	0.0	0.0	0.0	0.0	0.0	0.0	0.0	0.0	0.0	0.0	0.0	0.0	0.0	0.0	0.0	0.0	0.0	0.0	0.0	0.0	0.0	0.0	0.0	0.0	0.0	0.0	0.0	0.0	0.0	0.0	0.0	0.0	0.0	0.0	0.0	0.0	0.0	0.0	0.0	0.0
B1AK76	SEQ_EISNFEIVSK_MOD_EISNFEIVSK_CHARGE_2_	0.0	0.0	0.0	0.0	0.0	0.0	0.0	0.0	0.0	0.0	0.0	0.0	0.0	0.0	0.0	0.0	0.0	0.0	0.0	0.0	0.0	0.0	0.0	0.0	0.0	0.0	0.0	0.0	0.0	0.0	0.0	0.0	0.0	0.0	0.0	0.0	0.0	0.0	0.0	0.0	0.0	0.0	0.0	0.0	0.0	0.0	0.0	0.0
B1ANS9;B1ANS9-2	SEQ_ILISGSR_MOD_ILISGSR_CHARGE_2_	0.0	0.0	0.0	0.0	0.0	0.0	0.0	0.0	0.0	0.0	0.0	0.0	0.0	0.0	0.0	0.0	0.0	0.0	0.0	0.0	0.0	0.0	0.0	8840.9574903193	0.0	0.0	0.0	0.0	0.0	0.0	15110.579765165681	13336.185251558689	14339.035874782308	0.0	0.0	0.0	0.0	0.0	0.0	14350.170239706098	36365.95719572954	0.0	0.0	0.0	40636.41762297376	0.0	42201.128348435625	41342.311516731934
B5MCY1	SEQ_SLAVNISEFK_MOD_SLAVNISEFK_CHARGE_2_	0.0	0.0	0.0	0.0	0.0	0.0	0.0	0.0	0.0	0.0	0.0	0.0	0.0	0.0	0.0	0.0	0.0	0.0	0.0	0.0	0.0	0.0	0.0	0.0	0.0	0.0	0.0	0.0	0.0	0.0	0.0	0.0	0.0	0.0	0.0	0.0	0.0	0.0	0.0	0.0	0.0	0.0	0.0	0.0	0.0	0.0	0.0	0.0
B7ZAQ6;B7ZAQ6-2;B7ZAQ6-3;P0CG08	SEQ_NVTDTDILALER_MOD_NVTDTDILALER_CHARGE_2_	0.0	0.0	0.0	0.0	0.0	0.0	0.0	0.0	0.0	0.0	0.0	0.0	0.0	0.0	0.0	0.0	0.0	0.0	0.0	0.0	0.0	0.0	0.0	0.0	0.0	0.0	0.0	0.0	0.0	0.0	0.0	0.0	0.0	0.0	0.0	0.0	0.0	0.0	0.0	0.0	0.0	0.0	0.0	0.0	0.0	0.0	0.0	0.0
D6REC4	SEQ_QVEQELQR_MOD_QVEQELQR_CHARGE_3_	0.0	0.0	0.0	0.0	0.0	0.0	0.0	0.0	0.0	0.0	0.0	0.0	0.0	0.0	0.0	0.0	0.0	0.0	0.0	0.0	0.0	0.0	0.0	0.0	0.0	0.0	0.0	0.0	0.0	0.0	0.0	0.0	0.0	0.0	0.0	0.0	0.0	0.0	0.0	0.0	0.0	0.0	0.0	0.0	0.0	0.0	0.0	0.0
D6REC4	SEQ_QVEQELQR_MOD_QVEQELQR_CHARGE_2_	0.0	0.0	0.0	0.0	0.0	0.0	0.0	0.0	0.0	0.0	0.0	0.0	0.0	0.0	0.0	0.0	0.0	0.0	0.0	0.0	0.0	0.0	0.0	0.0	0.0	0.0	0.0	0.0	0.0	0.0	0.0	0.0	0.0	6396.8680458933895	0.0	0.0	0.0	0.0	0.0	0.0	0.0	12083.6817094299	0.0	0.0	0.0	8606.474591023582	0.0	5121.735551536376
E7ERA6	SEQ_PPATSTAASPLGPLTDN_MOD_PPATSTAASPLGPLTDN_CHARGE_3_	0.0	0.0	0.0	0.0	0.0	0.0	0.0	0.0	0.0	0.0	0.0	0.0	0.0	0.0	0.0	0.0	0.0	0.0	0.0	0.0	0.0	0.0	0.0	0.0	0.0	0.0	0.0	0.0	0.0	0.0	0.0	0.0	0.0	0.0	0.0	0.0	0.0	0.0	0.0	0.0	0.0	0.0	0.0	0.0	0.0	0.0	0.0	0.0
E9PAV3	SEQ_NNSNDIVNAIMELTM_MOD_NNSNDIVNAIMELTM(Oxidation)_CHARGE_2_	0.0	0.0	0.0	0.0	0.0	0.0	0.0	0.0	0.0	0.0	0.0	0.0	0.0	0.0	0.0	0.0	0.0	0.0	0.0	0.0	0.0	0.0	0.0	0.0	0.0	0.0	0.0	0.0	0.0	0.0	0.0	0.0	0.0	0.0	0.0	0.0	0.0	5088.689806860347	0.0	0.0	0.0	0.0	0.0	0.0	0.0	0.0	3651.3470547644706	0.0
E9PAV3	SEQ_QVTGVTR_MOD_QVTGVTR_CHARGE_2_	0.0	0.0	0.0	0.0	0.0	0.0	0.0	0.0	0.0	0.0	0.0	0.0	0.0	0.0	0.0	0.0	0.0	0.0	0.0	557.7307647145051	0.0	0.0	0.0	0.0	0.0	0.0	0.0	0.0	0.0	0.0	0.0	0.0	0.0	0.0	0.0	0.0	0.0	0.0	0.0	0.0	0.0	0.0	0.0	0.0	0.0	0.0	0.0	0.0
E9PAV3	SEQ_DIELVMSQANVSR_MOD_DIELVM(Oxidation)SQANVSR_CHARGE_3_	0.0	0.0	0.0	0.0	0.0	0.0	0.0	0.0	0.0	0.0	0.0	0.0	0.0	0.0	0.0	0.0	0.0	0.0	0.0	0.0	0.0	0.0	0.0	0.0	0.0	0.0	0.0	0.0	0.0	0.0	0.0	0.0	0.0	0.0	0.0	0.0	0.0	0.0	0.0	0.0	0.0	0.0	0.0	0.0	0.0	0.0	0.0	0.0
E9PAV3	SEQ_IEDLSQQAQLAAAEK_MOD_IEDLSQQAQLAAAEK_CHARGE_2_	0.0	0.0	0.0	0.0	0.0	0.0	0.0	0.0	0.0	0.0	0.0	0.0	0.0	0.0	0.0	0.0	0.0	0.0	0.0	0.0	0.0	0.0	1207.790240674176	0.0	0.0	0.0	0.0	0.0	0.0	2562.543202437567	1008.5503790347693	1995.1129827762968	0.0	0.0	1586.5111685418165	0.0	0.0	2051.207702649275	0.0	4647.348416360049	2247.3235565912382	4824.648825005379	2919.947224818774	5855.962251770753	4001.548337590444	4065.959392469484	5315.3514838890615	2475.5834867714525
E9PAV3	SEQ_IEDLSQQAQLAAAEK_MOD_IEDLSQQAQLAAAEK_CHARGE_3_	0.0	0.0	0.0	0.0	0.0	0.0	0.0	0.0	0.0	0.0	0.0	0.0	0.0	0.0	0.0	0.0	0.0	0.0	0.0	0.0	0.0	619.406137690118	0.0	0.0	0.0	1212.2626425067956	0.0	0.0	0.0	1753.114738198056	0.0	1214.0652968381535	1003.8918324886109	3401.781065070305	1781.7737711813509	2422.5724424190876	2169.3381715170913	2241.6452653967963	2257.0396461514947	4564.239189441207	2482.219652295357	4897.3721115202325	2630.3342633770335	5243.872876519379	4969.558714013012	8096.346951781768	5167.701653148456	9496.452630984728
E9PAV3	SEQ_DIELVMSQANVSR_MOD_DIELVMSQANVSR_CHARGE_2_	0.0	0.0	0.0	0.0	0.0	0.0	0.0	0.0	0.0	0.0	0.0	0.0	0.0	0.0	0.0	0.0	0.0	0.0	0.0	0.0	0.0	0.0	0.0	0.0	0.0	0.0	0.0	0.0	0.0	0.0	0.0	0.0	0.0	0.0	0.0	0.0	0.0	0.0	0.0	0.0	0.0	0.0	0.0	0.0	0.0	0.0	0.0	0.0
E9PAV3	SEQ_NNSNDIVNAIMELTM_MOD_NNSNDIVNAIM(Oxidation)ELTM_CHARGE_2_	0.0	0.0	0.0	0.0	0.0	0.0	0.0	0.0	0.0	0.0	0.0	0.0	0.0	0.0	0.0	0.0	0.0	0.0	0.0	0.0	0.0	0.0	0.0	0.0	0.0	0.0	0.0	0.0	0.0	0.0	0.0	0.0	0.0	0.0	0.0	0.0	0.0	0.0	0.0	0.0	0.0	0.0	0.0	0.0	4544.066935431337	0.0	7134.135254351621	0.0
E9PAV3	SEQ_DIELVMSQANVSR_MOD_DIELVM(Oxidation)SQANVSR_CHARGE_2_	0.0	0.0	0.0	0.0	0.0	0.0	0.0	0.0	0.0	0.0	0.0	0.0	0.0	0.0	0.0	0.0	0.0	0.0	0.0	0.0	0.0	0.0	0.0	0.0	0.0	0.0	0.0	0.0	0.0	0.0	0.0	0.0	0.0	0.0	0.0	0.0	0.0	0.0	0.0	0.0	0.0	0.0	0.0	0.0	0.0	0.0	0.0	0.0
E9PAV3	SEQ_SPASDTYIVFGEAK_MOD_SPASDTYIVFGEAK_CHARGE_3_	0.0	0.0	0.0	0.0	0.0	0.0	0.0	0.0	0.0	0.0	0.0	0.0	0.0	0.0	0.0	0.0	0.0	0.0	0.0	0.0	0.0	0.0	0.0	0.0	0.0	0.0	0.0	0.0	0.0	0.0	0.0	0.0	0.0	0.0	0.0	0.0	0.0	0.0	0.0	0.0	0.0	0.0	1637.8201383393612	2269.710261980792	0.0	1961.677370086272	1688.589515829043	0.0
E9PAV3	SEQ_NILFVITKPDVYK_MOD_NILFVITKPDVYK_CHARGE_4_	0.0	0.0	0.0	0.0	0.0	0.0	0.0	0.0	0.0	0.0	0.0	0.0	0.0	0.0	0.0	0.0	0.0	0.0	0.0	0.0	0.0	0.0	0.0	0.0	0.0	0.0	0.0	0.0	0.0	0.0	0.0	0.0	0.0	0.0	0.0	0.0	0.0	0.0	0.0	0.0	0.0	0.0	0.0	0.0	0.0	0.0	0.0	0.0
E9PAV3	SEQ_NILFVITK_MOD_NILFVITK_CHARGE_2_	0.0	0.0	0.0	0.0	0.0	0.0	0.0	0.0	0.0	0.0	0.0	0.0	0.0	0.0	0.0	0.0	0.0	0.0	0.0	0.0	0.0	0.0	0.0	0.0	0.0	0.0	0.0	0.0	0.0	0.0	0.0	0.0	0.0	0.0	0.0	0.0	0.0	0.0	0.0	0.0	0.0	0.0	0.0	0.0	0.0	0.0	0.0	0.0
E9PAV3	SEQ_GGPATPSLK_MOD_GGPATPSLK_CHARGE_2_	0.0	0.0	0.0	0.0	0.0	0.0	0.0	0.0	0.0	0.0	0.0	0.0	0.0	0.0	0.0	0.0	0.0	0.0	0.0	0.0	1398.367766007573	660.775828140618	0.0	0.0	1259.1478564076142	0.0	0.0	0.0	0.0	0.0	0.0	0.0	1126.4035847160471	0.0	0.0	0.0	0.0	2421.0110579065094	0.0	0.0	0.0	0.0	0.0	0.0	0.0	0.0	3552.411187695204	3971.0705594048723
E9PAV3	SEQ_SPASDTYIVFGEAK_MOD_SPASDTYIVFGEAK_CHARGE_2_	0.0	0.0	0.0	0.0	0.0	0.0	0.0	0.0	0.0	0.0	0.0	0.0	0.0	0.0	0.0	0.0	0.0	0.0	0.0	0.0	0.0	0.0	0.0	0.0	0.0	0.0	0.0	0.0	0.0	0.0	0.0	0.0	0.0	0.0	0.0	0.0	0.0	0.0	0.0	0.0	0.0	11193.654083076413	8383.684783946657	0.0	4905.709939857812	0.0	0.0	0.0
E9PRG8	SEQ_TAMEVEAPSK_MOD_TAM(Oxidation)EVEAPSK_CHARGE_2_	0.0	0.0	0.0	0.0	0.0	0.0	0.0	0.0	0.0	0.0	0.0	0.0	0.0	0.0	0.0	0.0	0.0	0.0	0.0	0.0	0.0	0.0	0.0	0.0	0.0	0.0	0.0	0.0	0.0	0.0	0.0	0.0	3010.6182413173533	0.0	0.0	2503.460108136669	0.0	0.0	3840.6622606804485	0.0	4849.041170806293	0.0	0.0	0.0	4825.898909793661	5217.458640304822	3727.9216732705454	3141.89015694406
E9PRG8	SEQ_TAMEVEAPSK_MOD_TAM(Oxidation)EVEAPSK_CHARGE_3_	0.0	0.0	0.0	0.0	0.0	0.0	0.0	0.0	0.0	0.0	0.0	0.0	0.0	0.0	0.0	0.0	0.0	0.0	0.0	0.0	0.0	0.0	0.0	0.0	0.0	0.0	0.0	0.0	0.0	0.0	0.0	0.0	0.0	0.0	0.0	0.0	0.0	0.0	0.0	0.0	0.0	0.0	0.0	0.0	0.0	0.0	0.0	0.0
E9PRG8	SEQ_APQDVEMK_MOD_APQDVEM(Oxidation)K_CHARGE_2_	0.0	0.0	0.0	0.0	0.0	0.0	0.0	0.0	0.0	0.0	0.0	0.0	0.0	0.0	0.0	0.0	0.0	0.0	0.0	0.0	0.0	2226.838547092306	0.0	0.0	0.0	0.0	0.0	0.0	0.0	0.0	0.0	0.0	0.0	0.0	0.0	0.0	0.0	0.0	0.0	0.0	0.0	0.0	0.0	0.0	0.0	4390.670007713759	0.0	0.0
E9PRG8	SEQ_VVGAVIDQGLITR_MOD_VVGAVIDQGLITR_CHARGE_2_	0.0	0.0	0.0	0.0	0.0	0.0	0.0	0.0	0.0	0.0	0.0	0.0	0.0	0.0	0.0	0.0	0.0	0.0	0.0	0.0	0.0	0.0	0.0	0.0	0.0	0.0	0.0	0.0	0.0	0.0	0.0	0.0	0.0	0.0	0.0	0.0	0.0	0.0	0.0	0.0	0.0	0.0	0.0	0.0	0.0	0.0	0.0	0.0
H3BV60	SEQ_ASPSGPQPR_MOD_ASPSGPQPR_CHARGE_2_	0.0	0.0	0.0	0.0	0.0	0.0	0.0	0.0	0.0	0.0	0.0	0.0	0.0	0.0	0.0	0.0	0.0	0.0	0.0	0.0	0.0	0.0	0.0	0.0	0.0	0.0	0.0	0.0	0.0	0.0	0.0	0.0	0.0	0.0	0.0	0.0	0.0	0.0	0.0	0.0	0.0	0.0	0.0	0.0	0.0	0.0	0.0	0.0
I3L3R5	SEQ_SEVQEQAIR_MOD_SEVQEQAIR_CHARGE_2_	0.0	0.0	0.0	0.0	0.0	0.0	0.0	0.0	0.0	0.0	0.0	0.0	0.0	0.0	0.0	0.0	0.0	0.0	0.0	0.0	0.0	0.0	0.0	0.0	0.0	0.0	0.0	0.0	0.0	0.0	0.0	0.0	0.0	0.0	0.0	0.0	0.0	0.0	0.0	0.0	0.0	14841.460662169324	0.0	11921.613819966777	28433.99251425694	20814.193620569953	0.0	15176.238885516783
L0R6Q1	SEQ_NQLESLQR_MOD_NQLESLQR_CHARGE_2_	0.0	0.0	0.0	0.0	0.0	0.0	0.0	0.0	0.0	0.0	0.0	0.0	0.0	0.0	0.0	0.0	0.0	0.0	0.0	0.0	0.0	0.0	0.0	10617.344235865232	0.0	0.0	0.0	13663.08716666582	0.0	0.0	0.0	0.0	0.0	7363.070971836149	0.0	0.0	0.0	0.0	0.0	0.0	0.0	17728.746653180388	0.0	7937.920399332568	0.0	15701.942290411287	28652.24555335609	0.0
L0R6Q1	SEQ_GFLAGYVVAK_MOD_GFLAGYVVAK_CHARGE_2_	0.0	0.0	0.0	0.0	0.0	0.0	0.0	0.0	0.0	0.0	0.0	0.0	0.0	0.0	0.0	0.0	0.0	0.0	0.0	0.0	0.0	0.0	0.0	0.0	0.0	0.0	0.0	0.0	0.0	0.0	0.0	0.0	0.0	0.0	0.0	0.0	0.0	0.0	0.0	0.0	0.0	0.0	0.0	0.0	0.0	0.0	0.0	0.0
L0R6Q1	SEQ_GFLAGYVVAK_MOD_GFLAGYVVAK_CHARGE_3_	0.0	0.0	0.0	0.0	0.0	0.0	0.0	0.0	0.0	0.0	0.0	0.0	0.0	0.0	0.0	0.0	0.0	0.0	0.0	0.0	0.0	0.0	0.0	0.0	0.0	0.0	0.0	0.0	0.0	0.0	0.0	0.0	0.0	0.0	0.0	0.0	0.0	0.0	0.0	0.0	0.0	0.0	0.0	0.0	0.0	0.0	0.0	42.490951496948
L0R8F8	SEQ_EAVLSLYR_MOD_EAVLSLYR_CHARGE_3_	0.0	0.0	0.0	0.0	0.0	0.0	0.0	0.0	0.0	0.0	0.0	0.0	0.0	0.0	0.0	0.0	0.0	0.0	0.0	0.0	0.0	0.0	0.0	0.0	0.0	0.0	0.0	0.0	0.0	0.0	0.0	0.0	0.0	0.0	0.0	0.0	0.0	0.0	0.0	0.0	0.0	0.0	0.0	0.0	0.0	0.0	0.0	0.0
L0R8F8	SEQ_EAVLSLYR_MOD_EAVLSLYR_CHARGE_2_	0.0	0.0	0.0	0.0	0.0	0.0	0.0	0.0	0.0	0.0	0.0	0.0	0.0	0.0	0.0	0.0	0.0	0.0	0.0	0.0	0.0	0.0	0.0	0.0	0.0	0.0	0.0	0.0	0.0	0.0	0.0	0.0	0.0	0.0	0.0	0.0	0.0	0.0	0.0	0.0	0.0	0.0	0.0	0.0	0.0	0.0	0.0	0.0
L0R8F8	SEQ_GLVFLNGK_MOD_GLVFLNGK_CHARGE_2_	0.0	0.0	0.0	0.0	0.0	0.0	0.0	0.0	0.0	0.0	0.0	0.0	0.0	0.0	0.0	0.0	0.0	0.0	0.0	0.0	0.0	0.0	0.0	0.0	0.0	0.0	0.0	0.0	0.0	0.0	0.0	0.0	0.0	0.0	0.0	0.0	0.0	0.0	0.0	0.0	0.0	0.0	0.0	0.0	0.0	0.0	0.0	0.0
O00115;O00115-2	SEQ_ALINSPEGAVGR_MOD_ALINSPEGAVGR_CHARGE_3_	0.0	0.0	0.0	0.0	0.0	0.0	0.0	0.0	0.0	0.0	0.0	0.0	0.0	0.0	0.0	0.0	0.0	0.0	0.0	0.0	0.0	7.350078215255587	0.0	0.0	0.0	0.0	0.0	0.0	0.0	0.0	0.0	0.0	0.0	0.0	0.0	0.0	0.0	0.0	0.0	0.0	0.0	0.0	0.0	0.0	0.0	0.0	0.0	0.0
O00115;O00115-2	SEQ_YLDESSGGWR_MOD_YLDESSGGWR_CHARGE_2_	0.0	0.0	0.0	0.0	0.0	0.0	0.0	0.0	0.0	0.0	0.0	0.0	0.0	0.0	0.0	0.0	0.0	0.0	0.0	0.0	0.0	0.0	0.0	0.0	0.0	0.0	0.0	0.0	0.0	0.0	0.0	0.0	0.0	0.0	0.0	0.0	0.0	0.0	0.0	0.0	0.0	0.0	0.0	0.0	0.0	0.0	0.0	0.0
O00115;O00115-2	SEQ_YLDESSGGWR_MOD_YLDESSGGWR_CHARGE_3_	0.0	0.0	0.0	0.0	0.0	0.0	0.0	0.0	0.0	0.0	0.0	0.0	0.0	0.0	0.0	0.0	0.0	0.0	0.0	0.0	0.0	0.0	0.0	0.0	0.0	0.0	0.0	0.0	0.0	0.0	0.0	0.0	0.0	0.0	0.0	0.0	0.0	0.0	0.0	0.0	0.0	0.0	0.0	0.0	0.0	0.0	0.0	0.0
O00115;O00115-2	SEQ_ALINSPEGAVGR_MOD_ALINSPEGAVGR_CHARGE_2_	0.0	0.0	0.0	0.0	0.0	0.0	0.0	0.0	0.0	0.0	0.0	0.0	0.0	0.0	0.0	0.0	0.0	0.0	5997.151299934405	0.0	0.0	0.0	0.0	0.0	0.0	0.0	0.0	0.0	0.0	0.0	0.0	0.0	0.0	0.0	0.0	0.0	15394.39966431415	0.0	0.0	0.0	10838.419872738743	2320.3721780931082	13442.403326651362	0.0	4031.6560300013766	6106.428614098908	23849.13225865455	0.0
O00115;O00115-2	SEQ_SLQPLYR_MOD_SLQPLYR_CHARGE_2_	0.0	0.0	0.0	0.0	0.0	0.0	0.0	0.0	0.0	0.0	0.0	0.0	0.0	0.0	0.0	0.0	0.0	0.0	0.0	0.0	0.0	0.0	0.0	0.0	0.0	0.0	0.0	0.0	0.0	0.0	0.0	0.0	0.0	0.0	0.0	0.0	0.0	0.0	0.0	0.0	0.0	0.0	0.0	0.0	0.0	0.0	0.0	0.0
O00116	SEQ_EWIQNTLGVNVEHK_MOD_EWIQNTLGVNVEHK_CHARGE_2_	0.0	0.0	0.0	0.0	0.0	0.0	0.0	0.0	0.0	0.0	0.0	0.0	0.0	0.0	0.0	0.0	0.0	0.0	0.0	0.0	0.0	0.0	0.0	0.0	0.0	0.0	0.0	0.0	0.0	0.0	0.0	0.0	0.0	0.0	0.0	0.0	0.0	0.0	0.0	0.0	0.0	0.0	0.0	0.0	0.0	0.0	0.0	0.0
O00116	SEQ_AASAATAAPTATPAAQESGTIPK_MOD_AASAATAAPTATPAAQESGTIPK_CHARGE_3_	0.0	0.0	0.0	0.0	0.0	0.0	0.0	0.0	0.0	0.0	0.0	0.0	0.0	0.0	0.0	0.0	0.0	0.0	0.0	0.0	0.0	0.0	0.0	0.0	0.0	0.0	0.0	0.0	0.0	0.0	0.0	0.0	0.0	0.0	1518.0893447427175	0.0	0.0	0.0	0.0	0.0	0.0	0.0	919.7365699370686	1098.045908477771	1869.8616595713863	0.0	1739.2824539757812	1199.6797747582145
O00116	SEQ_IRPVPEYQK_MOD_IRPVPEYQK_CHARGE_2_	0.0	0.0	0.0	0.0	0.0	0.0	0.0	0.0	0.0	0.0	0.0	0.0	0.0	0.0	0.0	0.0	0.0	0.0	0.0	0.0	0.0	0.0	0.0	0.0	0.0	0.0	0.0	0.0	0.0	0.0	0.0	0.0	0.0	0.0	0.0	0.0	0.0	0.0	0.0	0.0	0.0	0.0	0.0	0.0	0.0	0.0	0.0	0.0
O00116	SEQ_ETNISYSQEADDR_MOD_ETNISYSQEADDR_CHARGE_3_	0.0	0.0	0.0	0.0	0.0	0.0	0.0	0.0	0.0	0.0	0.0	0.0	0.0	0.0	0.0	0.0	0.0	0.0	0.0	0.0	0.0	0.0	0.0	0.0	0.0	0.0	0.0	0.0	0.0	0.0	0.0	0.0	0.0	0.0	0.0	0.0	0.0	0.0	0.0	0.0	0.0	0.0	0.0	0.0	0.0	0.0	0.0	0.0
O00116	SEQ_FGGLAAGEDNGQR_MOD_FGGLAAGEDNGQR_CHARGE_2_	0.0	0.0	0.0	0.0	0.0	0.0	0.0	0.0	0.0	0.0	0.0	0.0	0.0	0.0	0.0	0.0	0.0	0.0	0.0	0.0	0.0	0.0	0.0	0.0	0.0	0.0	0.0	0.0	0.0	0.0	3644.4062373721013	0.0	0.0	0.0	0.0	0.0	0.0	0.0	0.0	0.0	0.0	3121.108058350435	0.0	0.0	6944.262418580798	0.0	0.0	0.0
O00116	SEQ_FGGLAAGEDNGQR_MOD_FGGLAAGEDNGQR_CHARGE_3_	0.0	0.0	0.0	0.0	0.0	0.0	0.0	0.0	0.0	0.0	0.0	0.0	0.0	0.0	0.0	0.0	0.0	0.0	0.0	0.0	0.0	0.0	0.0	0.0	0.0	0.0	0.0	0.0	0.0	0.0	0.0	0.0	0.0	0.0	0.0	0.0	0.0	0.0	0.0	0.0	0.0	0.0	0.0	0.0	0.0	0.0	0.0	0.0
O00116	SEQ_IRPVPEYQK_MOD_IRPVPEYQK_CHARGE_3_	0.0	0.0	0.0	0.0	0.0	0.0	0.0	0.0	0.0	0.0	0.0	0.0	0.0	0.0	0.0	0.0	0.0	0.0	0.0	0.0	0.0	0.0	0.0	0.0	0.0	0.0	0.0	0.0	0.0	0.0	0.0	0.0	0.0	0.0	0.0	0.0	0.0	0.0	0.0	0.0	0.0	649.7700250592017	0.0	1234.8373717564048	0.0	0.0	0.0	0.0
O00116	SEQ_EWIQNTLGVNVEHK_MOD_EWIQNTLGVNVEHK_CHARGE_3_	0.0	0.0	0.0	0.0	0.0	0.0	0.0	0.0	0.0	0.0	0.0	0.0	0.0	0.0	0.0	0.0	0.0	0.0	0.0	0.0	0.0	0.0	0.0	0.0	0.0	0.0	0.0	0.0	0.0	0.0	0.0	0.0	0.0	0.0	0.0	0.0	0.0	0.0	0.0	0.0	0.0	0.0	0.0	0.0	0.0	0.0	0.0	0.0
O00116	SEQ_EYVDPNNIFGNR_MOD_EYVDPNNIFGNR_CHARGE_2_	0.0	0.0	0.0	0.0	0.0	0.0	0.0	0.0	0.0	0.0	0.0	0.0	0.0	0.0	0.0	0.0	0.0	0.0	0.0	0.0	0.0	0.0	0.0	0.0	0.0	0.0	0.0	0.0	0.0	0.0	0.0	0.0	0.0	0.0	0.0	0.0	0.0	0.0	0.0	0.0	0.0	0.0	0.0	0.0	0.0	0.0	0.0	0.0
O00116	SEQ_ETNISYSQEADDR_MOD_ETNISYSQEADDR_CHARGE_2_	0.0	0.0	0.0	0.0	0.0	0.0	0.0	0.0	0.0	0.0	0.0	0.0	0.0	0.0	0.0	0.0	0.0	0.0	0.0	0.0	0.0	0.0	0.0	0.0	0.0	0.0	0.0	0.0	0.0	0.0	0.0	0.0	0.0	0.0	0.0	0.0	0.0	0.0	0.0	0.0	0.0	2696.1946470959792	0.0	0.0	5689.1899793434295	4799.937979946527	0.0	0.0
O00116	SEQ_TIISLDTSQMNR_MOD_TIISLDTSQM(Oxidation)NR_CHARGE_2_	0.0	0.0	0.0	0.0	0.0	0.0	0.0	0.0	0.0	0.0	0.0	0.0	0.0	0.0	0.0	0.0	0.0	0.0	0.0	0.0	0.0	0.0	0.0	0.0	0.0	0.0	0.0	0.0	0.0	0.0	0.0	0.0	0.0	0.0	0.0	0.0	0.0	0.0	0.0	0.0	0.0	0.0	0.0	0.0	1302.3390258398808	0.0	0.0	0.0
O00116	SEQ_EWIQNTLGVNVEHK_MOD_EWIQNTLGVNVEHK_CHARGE_4_	0.0	0.0	0.0	0.0	0.0	0.0	0.0	0.0	0.0	0.0	0.0	0.0	0.0	0.0	0.0	0.0	0.0	0.0	0.0	0.0	0.0	0.0	0.0	0.0	0.0	0.0	0.0	0.0	0.0	0.0	0.0	0.0	0.0	0.0	0.0	0.0	0.0	0.0	0.0	0.0	0.0	0.0	0.0	0.0	0.0	0.0	0.0	0.0
O00116	SEQ_QVYDIAAK_MOD_QVYDIAAK_CHARGE_2_	0.0	0.0	0.0	0.0	0.0	0.0	0.0	0.0	0.0	0.0	0.0	0.0	0.0	0.0	0.0	0.0	0.0	0.0	0.0	0.0	0.0	0.0	0.0	0.0	0.0	0.0	0.0	0.0	0.0	0.0	0.0	2243.481631405458	0.0	0.0	0.0	0.0	0.0	1311.7311340186104	0.0	0.0	0.0	1932.1039992771475	3088.3463896341455	4346.536803915441	0.0	3649.008608177812	1528.6926883788037	0.0
O00139;O00139-1;O00139-2;O00139-4;O00139-5	SEQ_FDYAFDDSAPNEMVYR_MOD_FDYAFDDSAPNEM(Oxidation)VYR_CHARGE_4_	0.0	0.0	0.0	0.0	0.0	0.0	0.0	0.0	0.0	0.0	0.0	0.0	0.0	0.0	0.0	0.0	0.0	0.0	0.0	0.0	0.0	0.0	0.0	0.0	0.0	0.0	0.0	0.0	0.0	0.0	0.0	0.0	0.0	0.0	0.0	0.0	0.0	0.0	0.0	0.0	0.0	0.0	0.0	0.0	0.0	0.0	0.0	0.0
O00139;O00139-1;O00139-2;O00139-4;O00139-5	SEQ_QQVQVVGLQER_MOD_QQVQVVGLQER_CHARGE_2_	0.0	0.0	0.0	0.0	0.0	0.0	0.0	0.0	0.0	0.0	0.0	0.0	0.0	0.0	0.0	0.0	0.0	0.0	0.0	0.0	0.0	0.0	0.0	0.0	0.0	0.0	0.0	0.0	0.0	0.0	0.0	0.0	0.0	0.0	0.0	0.0	0.0	0.0	814.7344035553986	0.0	0.0	0.0	0.0	0.0	0.0	0.0	0.0	0.0
O00139;O00139-1;O00139-2;O00139-4;O00139-5	SEQ_DLDVITIPSK_MOD_DLDVITIPSK_CHARGE_2_	0.0	0.0	0.0	0.0	0.0	0.0	0.0	0.0	0.0	0.0	0.0	0.0	0.0	0.0	0.0	0.0	0.0	0.0	0.0	0.0	0.0	0.0	0.0	0.0	0.0	0.0	0.0	0.0	0.0	0.0	0.0	0.0	0.0	0.0	0.0	0.0	0.0	0.0	0.0	0.0	0.0	0.0	0.0	0.0	0.0	0.0	0.0	0.0
O00139;O00139-1;O00139-2;O00139-4;O00139-5	SEQ_FDYAFDDSAPNEMVYR_MOD_FDYAFDDSAPNEM(Oxidation)VYR_CHARGE_3_	0.0	0.0	0.0	0.0	0.0	0.0	0.0	0.0	0.0	0.0	0.0	0.0	0.0	0.0	0.0	0.0	0.0	0.0	0.0	0.0	0.0	0.0	0.0	0.0	0.0	0.0	0.0	0.0	0.0	0.0	0.0	0.0	0.0	0.0	0.0	0.0	0.0	0.0	0.0	0.0	0.0	0.0	0.0	0.0	0.0	0.0	0.0	0.0
O00139;O00139-1;O00139-2;O00139-4;O00139-5	SEQ_YLENQTFR_MOD_YLENQTFR_CHARGE_2_	0.0	0.0	0.0	0.0	0.0	0.0	0.0	0.0	0.0	0.0	0.0	0.0	0.0	0.0	0.0	0.0	0.0	0.0	0.0	0.0	0.0	0.0	0.0	0.0	0.0	0.0	0.0	0.0	0.0	0.0	0.0	0.0	0.0	0.0	0.0	0.0	0.0	0.0	0.0	0.0	0.0	0.0	0.0	0.0	0.0	0.0	0.0	0.0
O00139;O00139-1;O00139-2;O00139-4;O00139-5	SEQ_DSFIGENSR_MOD_DSFIGENSR_CHARGE_2_	0.0	0.0	0.0	0.0	0.0	0.0	0.0	0.0	0.0	0.0	0.0	0.0	0.0	0.0	0.0	0.0	0.0	0.0	0.0	0.0	0.0	0.0	0.0	1530.068085051715	0.0	0.0	0.0	0.0	0.0	0.0	0.0	0.0	0.0	0.0	0.0	0.0	0.0	0.0	0.0	0.0	0.0	7280.854805904575	0.0	0.0	0.0	0.0	0.0	0.0
O00139;O00139-1;O00139-2;O00139-4;O00139-5	SEQ_FDYAFDDSAPNEMVYR_MOD_FDYAFDDSAPNEM(Oxidation)VYR_CHARGE_2_	0.0	0.0	0.0	0.0	0.0	0.0	0.0	0.0	0.0	0.0	0.0	0.0	0.0	0.0	0.0	0.0	0.0	0.0	0.0	0.0	0.0	0.0	0.0	0.0	0.0	0.0	0.0	0.0	0.0	0.0	0.0	0.0	0.0	0.0	0.0	0.0	0.0	0.0	0.0	0.0	0.0	0.0	0.0	0.0	0.0	0.0	0.0	0.0
O00139;O00139-1;O00139-2;O00139-4;O00139-5	SEQ_AALQEEEQASK_MOD_AALQEEEQASK_CHARGE_3_	0.0	0.0	0.0	0.0	0.0	0.0	0.0	0.0	0.0	0.0	0.0	0.0	0.0	0.0	0.0	0.0	0.0	0.0	0.0	0.0	0.0	0.0	0.0	0.0	0.0	0.0	0.0	0.0	0.0	0.0	0.0	0.0	0.0	0.0	0.0	0.0	0.0	0.0	0.0	0.0	0.0	0.0	0.0	0.0	0.0	0.0	0.0	0.0
O00139;O00139-1;O00139-2;O00139-4;O00139-5	SEQ_AVFQESIR_MOD_AVFQESIR_CHARGE_2_	0.0	0.0	0.0	0.0	0.0	0.0	0.0	0.0	0.0	0.0	0.0	0.0	0.0	0.0	0.0	0.0	0.0	0.0	0.0	0.0	0.0	0.0	0.0	0.0	2926.464878708232	0.0	0.0	0.0	0.0	0.0	0.0	0.0	2832.8899328229077	0.0	0.0	0.0	0.0	0.0	0.0	0.0	7919.178336420797	0.0	0.0	0.0	0.0	0.0	0.0	0.0
O00139;O00139-1;O00139-2;O00139-4;O00139-5	SEQ_AALQEEEQASK_MOD_AALQEEEQASK_CHARGE_2_	0.0	0.0	0.0	0.0	0.0	0.0	0.0	0.0	0.0	0.0	0.0	0.0	0.0	0.0	0.0	0.0	0.0	0.0	0.0	0.0	0.0	0.0	0.0	0.0	1939.253439341296	0.0	0.0	0.0	0.0	0.0	0.0	0.0	0.0	0.0	0.0	0.0	5144.55342122706	0.0	0.0	0.0	3006.0996545801436	0.0	0.0	0.0	5604.784012304981	2811.6208897000265	0.0	0.0
O00139;O00139-1;O00139-2;O00139-4;O00139-5	SEQ_DSFIGENSR_MOD_DSFIGENSR_CHARGE_3_	0.0	0.0	0.0	0.0	0.0	0.0	0.0	0.0	0.0	0.0	0.0	0.0	0.0	0.0	0.0	0.0	0.0	0.0	0.0	0.0	0.0	0.0	0.0	0.0	0.0	0.0	0.0	0.0	0.0	0.0	0.0	0.0	0.0	0.0	0.0	0.0	0.0	0.0	0.0	0.0	0.0	0.0	0.0	0.0	0.0	0.0	0.0	0.0
O00148	SEQ_VSVFFGGLSIK_MOD_VSVFFGGLSIK_CHARGE_2_	0.0	0.0	0.0	0.0	0.0	0.0	0.0	0.0	0.0	0.0	0.0	0.0	0.0	0.0	0.0	0.0	0.0	0.0	0.0	0.0	0.0	0.0	0.0	0.0	0.0	0.0	0.0	0.0	0.0	0.0	0.0	0.0	0.0	0.0	0.0	0.0	0.0	0.0	0.0	0.0	0.0	0.0	687.9384901826661	0.0	0.0	0.0	0.0	0.0
O00148	SEQ_VSVFFGGLSIK_MOD_VSVFFGGLSIK_CHARGE_3_	0.0	0.0	0.0	0.0	0.0	0.0	0.0	0.0	0.0	0.0	0.0	0.0	0.0	0.0	0.0	0.0	0.0	0.0	0.0	0.0	0.0	0.0	0.0	0.0	0.0	0.0	0.0	0.0	0.0	0.0	0.0	0.0	0.0	0.0	0.0	0.0	0.0	0.0	0.0	0.0	0.0	0.0	0.0	0.0	0.0	0.0	0.0	0.0
O00151	SEQ_QSTSFLVLQEILESEEK_MOD_QSTSFLVLQEILESEEK_CHARGE_3_	0.0	0.0	0.0	0.0	0.0	0.0	0.0	0.0	0.0	0.0	0.0	0.0	0.0	0.0	0.0	0.0	0.0	0.0	0.0	0.0	0.0	0.0	0.0	0.0	0.0	0.0	0.0	0.0	0.0	0.0	0.0	0.0	0.0	0.0	0.0	0.0	0.0	0.0	0.0	0.0	0.0	0.0	0.0	0.0	929.3393745190785	0.0	0.0	0.0
O00151	SEQ_TAASGVEANSR_MOD_TAASGVEANSR_CHARGE_3_	0.0	0.0	0.0	0.0	0.0	0.0	0.0	0.0	0.0	0.0	0.0	0.0	0.0	0.0	0.0	0.0	0.0	0.0	0.0	0.0	0.0	0.0	0.0	0.0	0.0	0.0	0.0	0.0	0.0	0.0	0.0	0.0	0.0	0.0	0.0	0.0	0.0	0.0	0.0	0.0	0.0	0.0	0.0	0.0	0.0	0.0	0.0	0.0
O00151	SEQ_TAASGVEANSR_MOD_TAASGVEANSR_CHARGE_2_	0.0	0.0	0.0	0.0	0.0	0.0	0.0	0.0	0.0	0.0	0.0	0.0	0.0	0.0	0.0	0.0	0.0	0.0	0.0	0.0	0.0	0.0	0.0	0.0	0.0	0.0	0.0	0.0	0.0	0.0	0.0	0.0	0.0	0.0	0.0	0.0	0.0	0.0	0.0	0.0	0.0	0.0	0.0	0.0	0.0	0.0	0.0	0.0
O00151	SEQ_VAASIGNAQK_MOD_VAASIGNAQK_CHARGE_2_	0.0	0.0	0.0	0.0	0.0	0.0	0.0	0.0	0.0	0.0	0.0	0.0	0.0	0.0	0.0	0.0	0.0	0.0	0.0	0.0	0.0	824.0147094061074	1662.5283096359226	1161.6581664285452	1365.5160848594178	1037.9788888158046	1947.4633430785157	1266.745844198806	2263.301584123048	1176.4746318391626	2130.095136766792	3311.3722120554526	2161.100033185722	1580.47714267791	3285.6119044080338	3009.196929251965	1157.6002888324783	1872.0589446589372	3105.169622536662	2618.5416920855155	5209.276631940048	3476.820864191286	3754.5712838176246	2822.7681955959583	2874.814204611022	5044.056463219142	2992.528824204948	3434.974892243451
O00151	SEQ_QELNEPPK_MOD_QELNEPPK_CHARGE_3_	0.0	0.0	0.0	0.0	0.0	0.0	0.0	0.0	0.0	0.0	0.0	0.0	0.0	0.0	0.0	0.0	0.0	0.0	0.0	0.0	0.0	0.0	0.0	0.0	0.0	0.0	0.0	0.0	0.0	0.0	0.0	0.0	0.0	0.0	0.0	0.0	0.0	0.0	0.0	0.0	0.0	0.0	0.0	0.0	0.0	0.0	0.0	0.0
O00151	SEQ_VWSPLVTEEGK_MOD_VWSPLVTEEGK_CHARGE_3_	0.0	0.0	0.0	0.0	0.0	0.0	0.0	0.0	0.0	0.0	0.0	0.0	0.0	0.0	0.0	0.0	0.0	0.0	0.0	0.0	0.0	0.0	0.0	0.0	0.0	0.0	0.0	0.0	359.81773827295376	0.0	0.0	0.0	0.0	0.0	0.0	0.0	0.0	0.0	0.0	0.0	0.0	0.0	0.0	0.0	0.0	252.38584935643817	0.0	0.0
O00151	SEQ_MNLASEPQEVLHIGSAHNR_MOD_M(Oxidation)NLASEPQEVLHIGSAHNR_CHARGE_4_	0.0	0.0	0.0	0.0	0.0	0.0	0.0	0.0	0.0	0.0	0.0	0.0	0.0	0.0	0.0	0.0	0.0	0.0	0.0	0.0	0.0	0.0	0.0	0.0	0.0	0.0	0.0	0.0	0.0	0.0	0.0	0.0	0.0	0.0	0.0	0.0	0.0	0.0	0.0	0.0	0.0	0.0	0.0	0.0	0.0	0.0	0.0	0.0
O00151	SEQ_VWSPLVTEEGK_MOD_VWSPLVTEEGK_CHARGE_2_	0.0	0.0	0.0	0.0	0.0	0.0	0.0	0.0	0.0	0.0	0.0	0.0	0.0	0.0	0.0	0.0	0.0	0.0	0.0	0.0	0.0	0.0	0.0	0.0	0.0	0.0	0.0	0.0	0.0	0.0	0.0	0.0	0.0	0.0	0.0	0.0	0.0	0.0	0.0	0.0	0.0	0.0	0.0	0.0	0.0	0.0	0.0	0.0
O00151	SEQ_QSTSFLVLQEILESEEK_MOD_QSTSFLVLQEILESEEK_CHARGE_4_	0.0	0.0	0.0	0.0	0.0	0.0	0.0	0.0	0.0	0.0	0.0	0.0	0.0	0.0	0.0	0.0	0.0	0.0	0.0	0.0	0.0	0.0	0.0	0.0	0.0	0.0	0.0	0.0	0.0	0.0	0.0	0.0	0.0	1716.1876592387582	0.0	0.0	0.0	0.0	0.0	0.0	0.0	0.0	0.0	0.0	802.0124559712197	756.2791782633903	0.0	0.0
O00151	SEQ_VAASIGNAQK_MOD_VAASIGNAQK_CHARGE_3_	0.0	0.0	0.0	0.0	0.0	0.0	0.0	0.0	0.0	0.0	0.0	0.0	0.0	0.0	0.0	0.0	0.0	0.0	0.0	0.0	0.0	0.0	0.0	0.0	0.0	0.0	0.0	0.0	0.0	0.0	0.0	0.0	0.0	0.0	0.0	0.0	0.0	0.0	0.0	0.0	0.0	0.0	0.0	0.0	0.0	0.0	0.0	0.0
O00151	SEQ_DFEQPLAISR_MOD_DFEQPLAISR_CHARGE_2_	0.0	0.0	0.0	0.0	0.0	0.0	0.0	0.0	0.0	0.0	0.0	0.0	0.0	0.0	0.0	0.0	0.0	0.0	0.0	0.0	0.0	0.0	0.0	0.0	0.0	0.0	0.0	0.0	0.0	0.0	0.0	0.0	0.0	0.0	0.0	0.0	0.0	0.0	0.0	0.0	0.0	0.0	0.0	0.0	0.0	0.0	0.0	0.0
O00151	SEQ_SAMPFTASPASSTTAR_MOD_SAM(Oxidation)PFTASPASSTTAR_CHARGE_2_	0.0	0.0	0.0	0.0	0.0	0.0	0.0	0.0	0.0	0.0	0.0	0.0	0.0	0.0	0.0	0.0	0.0	0.0	0.0	0.0	0.0	0.0	0.0	0.0	0.0	0.0	0.0	0.0	0.0	0.0	0.0	0.0	0.0	0.0	0.0	0.0	0.0	0.0	0.0	0.0	6612.588527146528	0.0	11650.251444610463	5561.668174036915	14114.208412645283	0.0	6036.570057144247	9308.545832570959
O00151	SEQ_QSTSFLVLQEILESEEK_MOD_QSTSFLVLQEILESEEK_CHARGE_2_	0.0	0.0	0.0	0.0	0.0	0.0	0.0	0.0	0.0	0.0	0.0	0.0	0.0	0.0	0.0	0.0	0.0	0.0	0.0	0.0	0.0	0.0	0.0	0.0	0.0	0.0	2992.687154480039	0.0	0.0	0.0	0.0	0.0	0.0	0.0	0.0	0.0	0.0	0.0	2811.6981543609127	0.0	0.0	0.0	0.0	0.0	0.0	0.0	0.0	0.0
O00151	SEQ_VTPPEGYEVVTVFPK_MOD_VTPPEGYEVVTVFPK_CHARGE_3_	0.0	0.0	0.0	0.0	0.0	0.0	0.0	0.0	0.0	0.0	0.0	0.0	0.0	0.0	0.0	0.0	0.0	0.0	0.0	0.0	0.0	0.0	0.0	0.0	0.0	0.0	0.0	0.0	0.0	0.0	0.0	0.0	0.0	0.0	0.0	0.0	0.0	0.0	0.0	0.0	0.0	0.0	0.0	0.0	0.0	0.0	0.0	0.0
O00151	SEQ_QELNEPPK_MOD_QELNEPPK_CHARGE_2_	0.0	0.0	0.0	0.0	0.0	0.0	0.0	0.0	0.0	0.0	0.0	0.0	0.0	0.0	0.0	0.0	0.0	0.0	0.0	0.0	0.0	0.0	0.0	0.0	0.0	0.0	0.0	0.0	0.0	0.0	0.0	0.0	0.0	0.0	0.0	0.0	0.0	0.0	0.0	0.0	0.0	0.0	0.0	0.0	0.0	1442.1339348924187	0.0	0.0
O00154;O00154-4;O00154-6;O00154-7	SEQ_TNIVTASVDAINFHDK_MOD_TNIVTASVDAINFHDK_CHARGE_4_	0.0	0.0	0.0	0.0	0.0	0.0	0.0	0.0	0.0	0.0	0.0	0.0	0.0	0.0	0.0	0.0	0.0	0.0	0.0	0.0	0.0	0.0	0.0	0.0	0.0	0.0	0.0	0.0	0.0	0.0	0.0	0.0	0.0	0.0	0.0	0.0	0.0	0.0	0.0	0.0	0.0	0.0	0.0	0.0	0.0	0.0	0.0	0.0
O00154;O00154-4;O00154-6;O00154-7	SEQ_AASAFFTYVSLSQEGR_MOD_AASAFFTYVSLSQEGR_CHARGE_2_	0.0	0.0	0.0	0.0	0.0	0.0	0.0	0.0	0.0	0.0	0.0	0.0	0.0	0.0	0.0	0.0	0.0	0.0	0.0	0.0	0.0	0.0	0.0	0.0	0.0	0.0	0.0	0.0	0.0	0.0	0.0	0.0	0.0	0.0	0.0	0.0	0.0	0.0	0.0	0.0	0.0	0.0	0.0	0.0	0.0	0.0	0.0	0.0
O00154;O00154-4;O00154-6;O00154-7	SEQ_SLPVPQLVPETEDEK_MOD_SLPVPQLVPETEDEK_CHARGE_3_	0.0	0.0	0.0	0.0	0.0	0.0	0.0	0.0	0.0	0.0	0.0	0.0	0.0	0.0	0.0	0.0	0.0	0.0	0.0	0.0	0.0	0.0	0.0	0.0	0.0	0.0	0.0	0.0	0.0	0.0	0.0	0.0	0.0	0.0	0.0	0.0	0.0	0.0	0.0	0.0	0.0	0.0	0.0	0.0	0.0	0.0	0.0	0.0
O00154;O00154-4;O00154-6;O00154-7	SEQ_AASAFFTYVSLSQEGR_MOD_AASAFFTYVSLSQEGR_CHARGE_4_	0.0	0.0	0.0	0.0	0.0	0.0	0.0	0.0	0.0	0.0	0.0	0.0	0.0	0.0	0.0	0.0	0.0	0.0	0.0	0.0	0.0	0.0	0.0	0.0	0.0	0.0	0.0	0.0	0.0	0.0	0.0	0.0	0.0	0.0	0.0	0.0	0.0	0.0	0.0	0.0	0.0	0.0	0.0	0.0	0.0	0.0	0.0	0.0
O00154;O00154-4;O00154-6;O00154-7	SEQ_ATLWYVPLSLK_MOD_ATLWYVPLSLK_CHARGE_3_	0.0	0.0	0.0	0.0	0.0	0.0	0.0	0.0	0.0	0.0	0.0	0.0	0.0	0.0	0.0	0.0	0.0	0.0	0.0	0.0	0.0	0.0	0.0	0.0	0.0	0.0	0.0	0.0	0.0	0.0	0.0	0.0	0.0	0.0	0.0	0.0	0.0	0.0	0.0	0.0	0.0	0.0	0.0	0.0	0.0	0.0	0.0	0.0
O00159;O00159-2;O00159-3	SEQ_HLGYKPEEYK_MOD_HLGYKPEEYK_CHARGE_3_	0.0	0.0	0.0	0.0	0.0	0.0	0.0	0.0	0.0	0.0	0.0	0.0	0.0	0.0	0.0	0.0	0.0	0.0	0.0	0.0	0.0	0.0	0.0	1262.6512344213938	0.0	0.0	0.0	0.0	0.0	618.5573174016446	0.0	0.0	0.0	0.0	0.0	0.0	0.0	0.0	0.0	0.0	0.0	0.0	0.0	889.1543008102714	0.0	1497.1229189869923	0.0	0.0
O00159;O00159-2;O00159-3	SEQ_QLLLTPNAVVIVEDAK_MOD_QLLLTPNAVVIVEDAK_CHARGE_3_	0.0	0.0	0.0	0.0	0.0	0.0	0.0	0.0	0.0	0.0	0.0	0.0	0.0	0.0	0.0	0.0	0.0	0.0	0.0	0.0	0.0	0.0	0.0	0.0	0.0	0.0	0.0	0.0	0.0	0.0	0.0	0.0	0.0	0.0	0.0	0.0	0.0	0.0	0.0	0.0	0.0	0.0	0.0	0.0	0.0	0.0	0.0	0.0
O00159;O00159-2;O00159-3	SEQ_DNYPQSVPR_MOD_DNYPQSVPR_CHARGE_2_	0.0	0.0	0.0	0.0	0.0	0.0	0.0	0.0	0.0	0.0	0.0	0.0	0.0	0.0	0.0	0.0	0.0	0.0	0.0	0.0	0.0	0.0	0.0	0.0	0.0	0.0	0.0	0.0	0.0	0.0	0.0	0.0	0.0	0.0	0.0	0.0	0.0	0.0	0.0	0.0	12378.375187303494	6065.5319395526585	0.0	7757.510734857113	0.0	0.0	0.0	0.0
O00159;O00159-2;O00159-3	SEQ_NNDLLFR_MOD_NNDLLFR_CHARGE_2_	0.0	0.0	0.0	0.0	0.0	0.0	0.0	0.0	0.0	0.0	0.0	0.0	0.0	0.0	0.0	0.0	0.0	0.0	0.0	0.0	0.0	0.0	0.0	0.0	0.0	0.0	0.0	0.0	0.0	0.0	0.0	0.0	0.0	0.0	0.0	0.0	0.0	0.0	0.0	0.0	10394.44652245831	0.0	0.0	0.0	0.0	0.0	0.0	0.0
O00159;O00159-2;O00159-3	SEQ_LLSVEGSTLR_MOD_LLSVEGSTLR_CHARGE_2_	0.0	0.0	0.0	0.0	0.0	0.0	0.0	0.0	0.0	0.0	0.0	0.0	0.0	0.0	0.0	0.0	0.0	0.0	0.0	0.0	0.0	0.0	0.0	0.0	0.0	0.0	0.0	0.0	0.0	0.0	0.0	0.0	0.0	0.0	0.0	0.0	0.0	0.0	0.0	0.0	0.0	0.0	0.0	0.0	0.0	0.0	0.0	0.0
O00159;O00159-2;O00159-3	SEQ_GDVVLQSDHVIETLTK_MOD_GDVVLQSDHVIETLTK_CHARGE_4_	0.0	0.0	0.0	0.0	0.0	0.0	0.0	0.0	0.0	0.0	0.0	0.0	0.0	0.0	0.0	0.0	0.0	0.0	0.0	0.0	0.0	0.0	0.0	0.0	0.0	0.0	0.0	0.0	0.0	0.0	0.0	0.0	0.0	0.0	0.0	0.0	0.0	304.5307809424958	0.0	0.0	0.0	1538.2167349883127	0.0	925.646063643422	0.0	0.0	0.0	1332.7825593749074
O00159;O00159-2;O00159-3	SEQ_DLQIYSR_MOD_DLQIYSR_CHARGE_2_	0.0	0.0	0.0	0.0	0.0	0.0	0.0	0.0	0.0	0.0	0.0	0.0	0.0	0.0	0.0	0.0	0.0	0.0	0.0	0.0	0.0	0.0	0.0	7204.84986745598	0.0	0.0	0.0	0.0	0.0	0.0	0.0	0.0	0.0	0.0	0.0	0.0	0.0	0.0	0.0	0.0	6818.910159093172	7696.815821178371	0.0	0.0	0.0	0.0	8687.748100939916	0.0
O00159;O00159-2;O00159-3	SEQ_TFTWLVGK_MOD_TFTWLVGK_CHARGE_3_	0.0	0.0	0.0	0.0	0.0	0.0	0.0	0.0	0.0	0.0	0.0	0.0	0.0	0.0	0.0	0.0	0.0	0.0	0.0	0.0	0.0	0.0	0.0	0.0	0.0	0.0	0.0	0.0	0.0	0.0	0.0	0.0	0.0	0.0	0.0	0.0	0.0	0.0	0.0	0.0	0.0	0.0	0.0	0.0	0.0	0.0	0.0	0.0
O00159;O00159-2;O00159-3	SEQ_HLGYKPEEYK_MOD_HLGYKPEEYK_CHARGE_4_	0.0	0.0	0.0	0.0	0.0	0.0	0.0	0.0	0.0	0.0	0.0	0.0	0.0	0.0	0.0	0.0	0.0	0.0	0.0	0.0	0.0	0.0	0.0	0.0	0.0	0.0	0.0	0.0	0.0	0.0	0.0	0.0	0.0	0.0	2004.3850565169157	0.0	0.0	0.0	0.0	0.0	0.0	0.0	0.0	0.0	0.0	0.0	0.0	0.0
O00159;O00159-2;O00159-3	SEQ_DQAVMISGESGAGK_MOD_DQAVM(Oxidation)ISGESGAGK_CHARGE_3_	0.0	0.0	0.0	0.0	0.0	0.0	0.0	0.0	0.0	0.0	0.0	0.0	0.0	0.0	0.0	0.0	0.0	0.0	0.0	0.0	0.0	0.0	0.0	0.0	0.0	0.0	0.0	0.0	0.0	0.0	2054.1070607387987	0.0	2100.078240075832	0.0	0.0	0.0	0.0	0.0	0.0	2100.078240075832	0.0	0.0	3791.4818703056617	0.0	0.0	0.0	0.0	0.0
O00159;O00159-2;O00159-3	SEQ_VNSININQGSITFAGGPGR_MOD_VNSININQGSITFAGGPGR_CHARGE_4_	0.0	0.0	0.0	0.0	0.0	0.0	0.0	0.0	0.0	0.0	0.0	0.0	0.0	0.0	0.0	0.0	0.0	0.0	0.0	0.0	0.0	0.0	0.0	0.0	0.0	0.0	0.0	0.0	0.0	0.0	0.0	0.0	0.0	0.0	0.0	0.0	0.0	0.0	0.0	0.0	0.0	253.74937460963895	0.0	0.0	0.0	0.0	0.0	0.0
O00159;O00159-2;O00159-3	SEQ_DVESPSWR_MOD_DVESPSWR_CHARGE_2_	0.0	0.0	0.0	0.0	0.0	0.0	0.0	0.0	0.0	0.0	0.0	0.0	0.0	0.0	0.0	0.0	0.0	0.0	0.0	0.0	0.0	0.0	0.0	0.0	0.0	0.0	0.0	0.0	0.0	0.0	0.0	0.0	0.0	0.0	0.0	0.0	0.0	0.0	0.0	0.0	0.0	10668.28529209682	0.0	9770.485301845343	0.0	0.0	0.0	0.0
O00159;O00159-2;O00159-3	SEQ_AVASEIFK_MOD_AVASEIFK_CHARGE_2_	0.0	0.0	0.0	0.0	0.0	0.0	0.0	0.0	0.0	0.0	0.0	0.0	0.0	0.0	0.0	0.0	0.0	0.0	0.0	0.0	0.0	0.0	0.0	0.0	0.0	0.0	0.0	0.0	0.0	0.0	0.0	0.0	0.0	0.0	0.0	1618.7293909705163	0.0	0.0	0.0	0.0	985.0750755944715	3192.019762805842	2795.2999481852585	1968.9947911323218	0.0	1931.9492592743047	2040.1141078267126	2251.927703963834
O00159;O00159-2;O00159-3	SEQ_FDEVLIR_MOD_FDEVLIR_CHARGE_2_	0.0	0.0	0.0	0.0	0.0	0.0	0.0	0.0	0.0	0.0	0.0	0.0	0.0	0.0	0.0	0.0	0.0	0.0	0.0	0.0	0.0	0.0	0.0	0.0	0.0	0.0	0.0	0.0	0.0	0.0	0.0	0.0	0.0	0.0	0.0	0.0	0.0	0.0	0.0	0.0	0.0	0.0	0.0	0.0	0.0	0.0	0.0	0.0
O00159;O00159-2;O00159-3	SEQ_TFTWLVGK_MOD_TFTWLVGK_CHARGE_2_	0.0	0.0	0.0	0.0	0.0	0.0	0.0	0.0	0.0	0.0	0.0	0.0	0.0	0.0	0.0	0.0	0.0	0.0	0.0	0.0	0.0	0.0	0.0	0.0	0.0	0.0	0.0	0.0	0.0	0.0	0.0	0.0	0.0	0.0	0.0	0.0	0.0	0.0	0.0	0.0	0.0	0.0	0.0	0.0	0.0	0.0	0.0	0.0
O00159;O00159-2;O00159-3	SEQ_TLFATEDALEVR_MOD_TLFATEDALEVR_CHARGE_2_	0.0	0.0	0.0	0.0	0.0	0.0	0.0	0.0	0.0	0.0	0.0	0.0	0.0	0.0	0.0	0.0	0.0	0.0	0.0	0.0	0.0	0.0	0.0	0.0	0.0	0.0	0.0	0.0	0.0	0.0	0.0	0.0	0.0	0.0	0.0	0.0	0.0	0.0	0.0	0.0	0.0	0.0	0.0	0.0	0.0	0.0	0.0	6832.010956254081
O00159;O00159-2;O00159-3	SEQ_DQAVMISGESGAGK_MOD_DQAVM(Oxidation)ISGESGAGK_CHARGE_2_	0.0	0.0	0.0	0.0	0.0	0.0	0.0	0.0	0.0	0.0	0.0	0.0	0.0	0.0	0.0	0.0	0.0	0.0	0.0	0.0	0.0	0.0	1104.3715102259043	0.0	0.0	1598.2272012001265	0.0	0.0	0.0	0.0	2186.638056737856	0.0	0.0	0.0	0.0	0.0	0.0	0.0	1164.2266225096807	0.0	1685.9285087033218	1470.5601969018871	2313.6041829863634	1502.8868793431259	1207.4817839112425	1920.0300617620494	0.0	2091.4276690853158
O00161	SEQ_DMALNIGNEIDAQNPQIK_MOD_DM(Oxidation)ALNIGNEIDAQNPQIK_CHARGE_3_	0.0	0.0	0.0	0.0	0.0	0.0	0.0	0.0	0.0	0.0	0.0	0.0	0.0	0.0	0.0	0.0	0.0	0.0	0.0	0.0	0.0	0.0	0.0	0.0	0.0	0.0	0.0	0.0	0.0	0.0	0.0	0.0	635.7596049873061	0.0	0.0	0.0	0.0	0.0	0.0	345.9095081876589	0.0	0.0	0.0	0.0	0.0	0.0	0.0	0.0
O00161	SEQ_DMALNIGNEIDAQNPQIK_MOD_DM(Oxidation)ALNIGNEIDAQNPQIK_CHARGE_4_	0.0	0.0	0.0	0.0	0.0	0.0	0.0	0.0	0.0	0.0	0.0	0.0	0.0	0.0	0.0	0.0	0.0	0.0	0.0	0.0	0.0	0.0	0.0	0.0	0.0	0.0	0.0	0.0	0.0	0.0	0.0	0.0	0.0	0.0	0.0	0.0	0.0	0.0	0.0	0.0	0.0	0.0	0.0	0.0	0.0	0.0	0.0	0.0
O00161	SEQ_IEEGLDQINK_MOD_IEEGLDQINK_CHARGE_3_	0.0	0.0	0.0	0.0	0.0	0.0	0.0	0.0	0.0	0.0	0.0	0.0	0.0	0.0	0.0	0.0	0.0	0.0	0.0	0.0	0.0	0.0	0.0	0.0	0.0	0.0	0.0	0.0	0.0	0.0	0.0	379.4394191056358	0.0	0.0	0.0	0.0	0.0	0.0	0.0	0.0	0.0	0.0	0.0	0.0	0.0	0.0	0.0	0.0
O00161	SEQ_IEEGLDQINK_MOD_IEEGLDQINK_CHARGE_2_	0.0	0.0	0.0	0.0	0.0	0.0	0.0	0.0	0.0	0.0	0.0	0.0	0.0	0.0	0.0	0.0	0.0	0.0	0.0	0.0	0.0	0.0	0.0	0.0	0.0	0.0	0.0	0.0	2810.653406020903	0.0	0.0	3656.137490736255	2192.2492464613088	0.0	0.0	0.0	0.0	2517.808126471389	0.0	4946.952304504018	3886.5873568557413	0.0	6156.935080146254	0.0	0.0	0.0	0.0	0.0
O00161	SEQ_AHQITDESLESTR_MOD_AHQITDESLESTR_CHARGE_3_	0.0	0.0	0.0	0.0	0.0	0.0	0.0	0.0	0.0	0.0	0.0	0.0	0.0	0.0	0.0	0.0	0.0	0.0	0.0	0.0	0.0	0.0	0.0	0.0	0.0	0.0	0.0	0.0	0.0	0.0	0.0	0.0	0.0	0.0	0.0	0.0	0.0	0.0	0.0	0.0	0.0	0.0	780.86784269748	0.0	0.0	0.0	0.0	0.0
O00165;O00165-2;O00165-5	SEQ_GFFGFPGPR_MOD_GFFGFPGPR_CHARGE_2_	0.0	0.0	0.0	0.0	0.0	0.0	0.0	0.0	0.0	0.0	0.0	0.0	0.0	0.0	0.0	0.0	0.0	0.0	0.0	0.0	0.0	0.0	0.0	0.0	0.0	0.0	0.0	0.0	0.0	0.0	0.0	0.0	0.0	0.0	0.0	0.0	0.0	0.0	0.0	0.0	8944.795015257447	6204.339418954639	0.0	0.0	0.0	0.0	0.0	0.0
O00165;O00165-2;O00165-5	SEQ_FHDNFGFDDLVR_MOD_FHDNFGFDDLVR_CHARGE_3_	0.0	0.0	0.0	0.0	0.0	0.0	0.0	0.0	0.0	0.0	0.0	0.0	0.0	0.0	0.0	0.0	0.0	0.0	0.0	0.0	0.0	0.0	0.0	0.0	0.0	0.0	0.0	0.0	0.0	0.0	0.0	0.0	0.0	0.0	0.0	0.0	0.0	0.0	0.0	0.0	0.0	0.0	0.0	0.0	0.0	0.0	0.0	0.0
O00165;O00165-2;O00165-5	SEQ_FHDNFGFDDLVR_MOD_FHDNFGFDDLVR_CHARGE_4_	0.0	0.0	0.0	0.0	0.0	0.0	0.0	0.0	0.0	0.0	0.0	0.0	0.0	0.0	0.0	0.0	0.0	0.0	0.0	0.0	0.0	0.0	0.0	0.0	0.0	0.0	0.0	0.0	0.0	0.0	0.0	0.0	0.0	0.0	0.0	0.0	0.0	0.0	0.0	0.0	0.0	0.0	0.0	0.0	0.0	0.0	0.0	0.0
O00165;O00165-2;O00165-5	SEQ_FDDVWPMDPHPR_MOD_FDDVWPM(Oxidation)DPHPR_CHARGE_2_	0.0	0.0	0.0	0.0	0.0	0.0	0.0	0.0	0.0	0.0	0.0	0.0	0.0	0.0	0.0	0.0	0.0	0.0	0.0	0.0	0.0	0.0	0.0	0.0	0.0	0.0	0.0	0.0	0.0	0.0	0.0	0.0	0.0	0.0	0.0	0.0	0.0	0.0	0.0	0.0	0.0	0.0	0.0	0.0	0.0	0.0	0.0	0.0
O00165;O00165-2;O00165-5	SEQ_IFGGVLESDAR_MOD_IFGGVLESDAR_CHARGE_2_	0.0	0.0	0.0	0.0	0.0	0.0	0.0	0.0	0.0	0.0	0.0	0.0	0.0	0.0	0.0	0.0	0.0	0.0	0.0	0.0	0.0	0.0	0.0	0.0	0.0	0.0	0.0	0.0	0.0	0.0	0.0	0.0	0.0	0.0	0.0	0.0	0.0	0.0	0.0	0.0	0.0	0.0	0.0	0.0	0.0	0.0	0.0	0.0
O00170	SEQ_TLHSDDEGTVLDDSR_MOD_TLHSDDEGTVLDDSR_CHARGE_4_	0.0	0.0	0.0	0.0	0.0	0.0	0.0	0.0	0.0	0.0	0.0	0.0	0.0	0.0	0.0	0.0	0.0	0.0	0.0	0.0	0.0	0.0	0.0	0.0	0.0	0.0	0.0	0.0	0.0	0.0	0.0	0.0	0.0	0.0	0.0	0.0	0.0	0.0	0.0	0.0	0.0	0.0	0.0	0.0	0.0	0.0	0.0	0.0
O00170	SEQ_HVVLYPLVAK_MOD_HVVLYPLVAK_CHARGE_3_	0.0	0.0	0.0	0.0	0.0	0.0	0.0	0.0	0.0	0.0	0.0	0.0	0.0	0.0	0.0	0.0	0.0	0.0	0.0	0.0	0.0	0.0	0.0	0.0	0.0	0.0	0.0	0.0	0.0	0.0	0.0	0.0	0.0	0.0	0.0	0.0	0.0	0.0	0.0	0.0	0.0	0.0	0.0	0.0	0.0	0.0	0.0	0.0
O00170	SEQ_TLHSDDEGTVLDDSR_MOD_TLHSDDEGTVLDDSR_CHARGE_3_	0.0	0.0	0.0	0.0	0.0	0.0	0.0	0.0	0.0	0.0	0.0	0.0	0.0	0.0	0.0	0.0	0.0	0.0	0.0	0.0	0.0	0.0	0.0	0.0	0.0	0.0	0.0	0.0	0.0	0.0	0.0	0.0	0.0	0.0	0.0	0.0	0.0	0.0	0.0	0.0	337.92070898524486	1451.4753348906793	0.0	0.0	2044.4807260058765	1803.9633488650218	0.0	1438.3648996799877
O00170	SEQ_GELPDFQDGTK_MOD_GELPDFQDGTK_CHARGE_2_	0.0	0.0	0.0	0.0	0.0	0.0	0.0	0.0	0.0	0.0	0.0	0.0	0.0	0.0	0.0	0.0	0.0	0.0	0.0	0.0	0.0	0.0	0.0	0.0	1736.508362114379	0.0	0.0	0.0	2444.2222257093613	0.0	0.0	1823.1186292598798	1360.5923170008136	0.0	0.0	0.0	0.0	0.0	0.0	0.0	1397.5828103454628	0.0	3741.9562195967937	0.0	2534.7729735589824	0.0	2976.779972813775	1989.8434106260793
O00170	SEQ_AVPLIHQEGNR_MOD_AVPLIHQEGNR_CHARGE_3_	0.0	0.0	0.0	0.0	0.0	0.0	0.0	0.0	0.0	0.0	0.0	0.0	0.0	0.0	0.0	0.0	0.0	0.0	0.0	0.0	0.0	0.0	0.0	0.0	0.0	0.0	0.0	0.0	0.0	0.0	0.0	0.0	0.0	0.0	0.0	0.0	0.0	0.0	0.0	0.0	0.0	0.0	0.0	0.0	0.0	0.0	0.0	0.0
O00178	SEQ_DDVIVTASNFSSER_MOD_DDVIVTASNFSSER_CHARGE_3_	0.0	0.0	0.0	0.0	0.0	0.0	0.0	0.0	0.0	0.0	0.0	0.0	0.0	0.0	0.0	0.0	0.0	0.0	0.0	0.0	0.0	0.0	0.0	0.0	0.0	0.0	0.0	0.0	0.0	0.0	0.0	0.0	0.0	0.0	0.0	0.0	0.0	0.0	0.0	0.0	0.0	0.0	0.0	0.0	0.0	0.0	0.0	0.0
O00178	SEQ_VAVVGNVDAGK_MOD_VAVVGNVDAGK_CHARGE_2_	0.0	0.0	0.0	0.0	0.0	0.0	0.0	0.0	0.0	0.0	0.0	0.0	0.0	0.0	0.0	0.0	0.0	0.0	0.0	0.0	0.0	0.0	0.0	0.0	0.0	0.0	0.0	0.0	0.0	0.0	0.0	0.0	0.0	0.0	0.0	0.0	0.0	0.0	0.0	0.0	0.0	265.91377178392287	0.0	0.0	0.0	0.0	1083.2661405906651	1511.8457004850552
O00178	SEQ_DDVIVTASNFSSER_MOD_DDVIVTASNFSSER_CHARGE_2_	0.0	0.0	0.0	0.0	0.0	0.0	0.0	0.0	0.0	0.0	0.0	0.0	0.0	0.0	0.0	0.0	0.0	0.0	0.0	0.0	0.0	0.0	0.0	0.0	0.0	0.0	0.0	0.0	0.0	0.0	0.0	0.0	0.0	0.0	0.0	0.0	0.0	0.0	0.0	0.0	155.9561290685288	0.0	0.0	0.0	786.6493097035367	0.0	1054.0012635446012	906.006980413702
O00186	SEQ_SAEETFQLSR_MOD_SAEETFQLSR_CHARGE_3_	0.0	0.0	0.0	0.0	0.0	0.0	0.0	0.0	0.0	0.0	0.0	0.0	0.0	0.0	0.0	0.0	0.0	0.0	0.0	0.0	0.0	0.0	0.0	0.0	0.0	0.0	0.0	0.0	0.0	0.0	0.0	0.0	0.0	0.0	0.0	0.0	0.0	0.0	0.0	0.0	0.0	0.0	0.0	0.0	0.0	0.0	0.0	0.0
O00186	SEQ_IENESDMIR_MOD_IENESDM(Oxidation)IR_CHARGE_3_	0.0	0.0	0.0	0.0	0.0	0.0	0.0	0.0	0.0	0.0	0.0	0.0	0.0	0.0	0.0	0.0	0.0	0.0	0.0	0.0	0.0	0.0	0.0	0.0	0.0	0.0	0.0	0.0	0.0	0.0	0.0	0.0	0.0	0.0	0.0	0.0	0.0	0.0	0.0	0.0	0.0	0.0	0.0	0.0	0.0	0.0	0.0	0.0
O00186	SEQ_ALYFITPTSK_MOD_ALYFITPTSK_CHARGE_3_	0.0	0.0	0.0	0.0	0.0	0.0	0.0	0.0	0.0	0.0	0.0	0.0	0.0	0.0	0.0	0.0	0.0	0.0	0.0	0.0	0.0	0.0	0.0	0.0	0.0	0.0	0.0	0.0	0.0	0.0	0.0	0.0	0.0	0.0	0.0	0.0	0.0	0.0	0.0	0.0	0.0	0.0	0.0	0.0	0.0	0.0	0.0	0.0
O00186	SEQ_SAEETFQLSR_MOD_SAEETFQLSR_CHARGE_2_	0.0	0.0	0.0	0.0	0.0	0.0	0.0	0.0	0.0	0.0	0.0	0.0	0.0	0.0	28032.398481003493	0.0	0.0	0.0	0.0	0.0	0.0	0.0	0.0	0.0	0.0	0.0	0.0	0.0	0.0	0.0	0.0	17913.970093940607	0.0	0.0	0.0	0.0	0.0	34794.506221038726	0.0	43536.8853606857	0.0	0.0	0.0	28085.920275861172	29029.903154609787	0.0	0.0	30168.157079984536
O00186	SEQ_TEQDLALGTDAEGQK_MOD_TEQDLALGTDAEGQK_CHARGE_3_	0.0	0.0	0.0	0.0	0.0	0.0	0.0	0.0	0.0	0.0	0.0	0.0	0.0	0.0	0.0	0.0	0.0	0.0	0.0	0.0	0.0	0.0	0.0	0.0	0.0	0.0	0.0	0.0	0.0	0.0	0.0	0.0	0.0	0.0	0.0	0.0	0.0	0.0	0.0	0.0	0.0	0.0	0.0	0.0	0.0	0.0	0.0	0.0
O00186	SEQ_VLLPVLLNK_MOD_VLLPVLLNK_CHARGE_2_	0.0	0.0	0.0	0.0	0.0	0.0	0.0	0.0	0.0	0.0	0.0	0.0	0.0	0.0	0.0	0.0	0.0	0.0	0.0	0.0	0.0	0.0	0.0	0.0	0.0	0.0	0.0	0.0	0.0	0.0	0.0	0.0	0.0	0.0	0.0	0.0	0.0	0.0	0.0	0.0	0.0	0.0	0.0	0.0	0.0	0.0	0.0	0.0
O00186	SEQ_DIMEDAIDNR_MOD_DIM(Oxidation)EDAIDNR_CHARGE_2_	0.0	0.0	0.0	0.0	0.0	0.0	0.0	0.0	0.0	0.0	0.0	0.0	0.0	0.0	0.0	0.0	0.0	0.0	0.0	0.0	0.0	0.0	0.0	0.0	0.0	0.0	0.0	0.0	0.0	0.0	0.0	0.0	0.0	0.0	0.0	0.0	0.0	0.0	0.0	0.0	0.0	0.0	0.0	0.0	0.0	0.0	0.0	0.0
O00186	SEQ_IENESDMIR_MOD_IENESDM(Oxidation)IR_CHARGE_2_	0.0	0.0	0.0	0.0	0.0	0.0	0.0	0.0	0.0	0.0	0.0	0.0	0.0	0.0	0.0	0.0	0.0	0.0	0.0	0.0	0.0	0.0	0.0	0.0	0.0	0.0	0.0	0.0	0.0	0.0	0.0	0.0	0.0	0.0	0.0	0.0	0.0	0.0	0.0	0.0	0.0	0.0	0.0	0.0	0.0	0.0	1499.1320049487713	0.0
O00186	SEQ_ALYFITPTSK_MOD_ALYFITPTSK_CHARGE_2_	0.0	0.0	0.0	0.0	0.0	0.0	0.0	0.0	0.0	0.0	0.0	0.0	0.0	0.0	0.0	0.0	0.0	0.0	0.0	0.0	0.0	0.0	0.0	0.0	0.0	0.0	0.0	0.0	0.0	0.0	0.0	0.0	0.0	0.0	0.0	0.0	0.0	0.0	0.0	0.0	1009.792194242693	0.0	0.0	0.0	0.0	0.0	0.0	0.0
O00186	SEQ_MTDLLEEGITVVENIYK_MOD_M(Oxidation)TDLLEEGITVVENIYK_CHARGE_2_	0.0	0.0	0.0	0.0	0.0	0.0	0.0	0.0	0.0	0.0	0.0	0.0	0.0	0.0	0.0	0.0	0.0	0.0	0.0	0.0	0.0	0.0	0.0	0.0	0.0	0.0	0.0	0.0	0.0	0.0	0.0	0.0	0.0	0.0	0.0	0.0	0.0	0.0	0.0	0.0	0.0	0.0	0.0	0.0	0.0	0.0	0.0	0.0
O00186	SEQ_MTDLLEEGITVVENIYK_MOD_M(Oxidation)TDLLEEGITVVENIYK_CHARGE_4_	0.0	0.0	0.0	0.0	0.0	0.0	0.0	0.0	0.0	0.0	0.0	0.0	0.0	0.0	0.0	0.0	0.0	0.0	0.0	0.0	0.0	0.0	0.0	0.0	0.0	0.0	0.0	0.0	0.0	0.0	0.0	0.0	0.0	0.0	0.0	0.0	0.0	0.0	0.0	0.0	0.0	0.0	0.0	0.0	0.0	0.0	0.0	0.0
O00193	SEQ_EESAEELQAAEHPDEVEDPK_MOD_EESAEELQAAEHPDEVEDPK_CHARGE_3_	0.0	0.0	0.0	0.0	0.0	0.0	0.0	0.0	0.0	0.0	0.0	0.0	0.0	0.0	0.0	0.0	0.0	0.0	0.0	0.0	0.0	0.0	0.0	0.0	0.0	0.0	0.0	0.0	0.0	0.0	0.0	0.0	0.0	0.0	0.0	0.0	0.0	0.0	0.0	0.0	0.0	0.0	0.0	0.0	0.0	0.0	0.0	0.0
O00193	SEQ_INEELESQYQQSMDSK_MOD_INEELESQYQQSM(Oxidation)DSK_CHARGE_4_	0.0	0.0	0.0	0.0	0.0	0.0	0.0	0.0	0.0	0.0	0.0	0.0	0.0	0.0	0.0	0.0	0.0	0.0	0.0	0.0	0.0	0.0	0.0	0.0	0.0	0.0	0.0	0.0	0.0	0.0	0.0	0.0	0.0	0.0	0.0	0.0	0.0	0.0	0.0	0.0	0.0	0.0	0.0	0.0	0.0	0.0	0.0	0.0
O00193	SEQ_INEELESQYQQSMDSK_MOD_INEELESQYQQSM(Oxidation)DSK_CHARGE_3_	0.0	0.0	0.0	0.0	0.0	0.0	0.0	0.0	0.0	0.0	0.0	0.0	0.0	0.0	0.0	0.0	0.0	0.0	0.0	0.0	0.0	0.0	0.0	0.0	0.0	0.0	0.0	0.0	0.0	0.0	0.0	0.0	724.4932718406636	904.3827414499508	764.1174423138827	0.0	0.0	0.0	0.0	1396.4554109765354	1580.378263031117	1213.167305701383	1144.7752115265553	1244.5945666461378	1357.4499452902382	1070.8503428684303	1159.284583892867	1290.4189789477225
O00203;O00203-3	SEQ_EASADLSPYVR_MOD_EASADLSPYVR_CHARGE_3_	0.0	0.0	0.0	0.0	0.0	0.0	0.0	0.0	0.0	0.0	0.0	0.0	0.0	0.0	0.0	0.0	0.0	0.0	0.0	0.0	0.0	0.0	0.0	0.0	0.0	0.0	0.0	0.0	0.0	0.0	0.0	0.0	0.0	0.0	0.0	0.0	0.0	0.0	0.0	0.0	0.0	0.0	0.0	0.0	0.0	0.0	0.0	0.0
O00203;O00203-3	SEQ_EASADLSPYVR_MOD_EASADLSPYVR_CHARGE_2_	0.0	0.0	0.0	0.0	0.0	0.0	0.0	0.0	0.0	0.0	0.0	0.0	0.0	0.0	0.0	0.0	0.0	0.0	0.0	0.0	0.0	0.0	0.0	0.0	0.0	0.0	0.0	0.0	0.0	0.0	0.0	0.0	0.0	0.0	0.0	0.0	0.0	0.0	0.0	0.0	0.0	0.0	0.0	0.0	0.0	0.0	0.0	0.0
O00203;O00203-3	SEQ_SFTSEDDLVK_MOD_SFTSEDDLVK_CHARGE_3_	0.0	0.0	0.0	0.0	0.0	0.0	0.0	0.0	0.0	0.0	0.0	0.0	0.0	0.0	0.0	0.0	0.0	0.0	0.0	0.0	0.0	0.0	0.0	0.0	0.0	413.6946391647872	0.0	0.0	0.0	0.0	0.0	0.0	0.0	0.0	0.0	0.0	0.0	0.0	0.0	0.0	0.0	0.0	0.0	0.0	0.0	0.0	0.0	0.0
O00203;O00203-3	SEQ_LLDSITVPVAR_MOD_LLDSITVPVAR_CHARGE_2_	0.0	0.0	0.0	0.0	0.0	0.0	0.0	0.0	0.0	0.0	0.0	0.0	0.0	0.0	0.0	0.0	0.0	0.0	0.0	0.0	0.0	0.0	0.0	0.0	0.0	0.0	0.0	0.0	0.0	0.0	0.0	0.0	0.0	1545.1544707762368	0.0	0.0	0.0	0.0	0.0	0.0	0.0	0.0	0.0	0.0	0.0	0.0	0.0	0.0
O00203;O00203-3	SEQ_LLQMQPAQHGEIIK_MOD_LLQM(Oxidation)QPAQHGEIIK_CHARGE_3_	0.0	0.0	0.0	0.0	0.0	0.0	0.0	0.0	0.0	0.0	0.0	0.0	0.0	0.0	0.0	0.0	0.0	0.0	0.0	0.0	0.0	0.0	0.0	0.0	0.0	0.0	0.0	0.0	0.0	0.0	0.0	0.0	0.0	0.0	0.0	0.0	0.0	0.0	0.0	0.0	0.0	0.0	0.0	0.0	0.0	0.0	0.0	0.0
O00203;O00203-3	SEQ_LLDSITVPVAR_MOD_LLDSITVPVAR_CHARGE_3_	0.0	0.0	0.0	0.0	0.0	0.0	0.0	0.0	0.0	0.0	0.0	0.0	0.0	0.0	0.0	0.0	0.0	0.0	0.0	0.0	0.0	0.0	0.0	0.0	0.0	0.0	0.0	0.0	0.0	0.0	0.0	0.0	0.0	0.0	0.0	0.0	0.0	0.0	0.0	0.0	0.0	0.0	0.0	0.0	0.0	0.0	0.0	0.0
O00203;O00203-3	SEQ_YDQNYDIR_MOD_YDQNYDIR_CHARGE_2_	0.0	0.0	0.0	0.0	0.0	0.0	0.0	0.0	0.0	0.0	0.0	0.0	0.0	0.0	0.0	0.0	0.0	0.0	0.0	0.0	0.0	7104.658602319193	0.0	0.0	0.0	0.0	0.0	0.0	0.0	0.0	0.0	0.0	0.0	23246.710566819736	0.0	27102.158581690062	0.0	0.0	0.0	0.0	0.0	20327.028454997668	0.0	15639.079445186324	10640.64854633522	17973.94869959452	23283.30379885712	20237.9289791933
O00203;O00203-3	SEQ_LYSLDPEQK_MOD_LYSLDPEQK_CHARGE_2_	0.0	0.0	0.0	0.0	0.0	0.0	0.0	0.0	0.0	0.0	0.0	0.0	0.0	0.0	0.0	0.0	0.0	0.0	0.0	0.0	890.7307359771104	0.0	0.0	470.89532026549523	0.0	0.0	1644.6797006410156	0.0	0.0	501.19509193834494	0.0	920.2100634010362	0.0	0.0	0.0	0.0	0.0	0.0	0.0	0.0	2225.137106172351	1207.080648708381	3170.6908886138212	1993.6310271993846	4600.685907793243	3359.8079365473636	3127.845398419502	4436.946055585618
O00203;O00203-3	SEQ_NASELFPAVVK_MOD_NASELFPAVVK_CHARGE_2_	0.0	0.0	0.0	0.0	0.0	0.0	0.0	0.0	0.0	0.0	0.0	0.0	0.0	0.0	0.0	0.0	0.0	0.0	0.0	0.0	0.0	0.0	0.0	0.0	0.0	0.0	0.0	0.0	0.0	0.0	0.0	0.0	0.0	0.0	0.0	0.0	0.0	0.0	0.0	0.0	0.0	0.0	1120.022331089725	0.0	0.0	0.0	0.0	0.0
O00203;O00203-3	SEQ_EFQTYVK_MOD_EFQTYVK_CHARGE_2_	0.0	0.0	0.0	0.0	0.0	0.0	0.0	0.0	0.0	0.0	0.0	0.0	0.0	0.0	0.0	0.0	0.0	0.0	0.0	0.0	0.0	0.0	0.0	0.0	0.0	0.0	0.0	0.0	0.0	0.0	0.0	0.0	0.0	0.0	0.0	0.0	0.0	0.0	0.0	0.0	0.0	0.0	1347.555325702353	0.0	2297.1725373686663	1005.2968147023311	0.0	2595.948492419929
O00203;O00203-3	SEQ_SFTSEDDLVK_MOD_SFTSEDDLVK_CHARGE_2_	0.0	0.0	0.0	0.0	0.0	0.0	0.0	0.0	0.0	0.0	0.0	0.0	0.0	0.0	0.0	0.0	0.0	0.0	0.0	0.0	0.0	0.0	0.0	0.0	0.0	0.0	0.0	0.0	0.0	0.0	0.0	0.0	0.0	0.0	0.0	3617.4933746572074	0.0	0.0	0.0	0.0	0.0	0.0	0.0	3411.026633841115	0.0	6413.1755630939	0.0	6264.124908672446
O00203;O00203-3	SEQ_VVNVANVGAVPSGQDNIHR_MOD_VVNVANVGAVPSGQDNIHR_CHARGE_4_	0.0	0.0	0.0	0.0	0.0	0.0	0.0	0.0	0.0	0.0	0.0	0.0	0.0	0.0	0.0	0.0	0.0	0.0	0.0	0.0	0.0	0.0	0.0	0.0	3486.9960326041723	0.0	0.0	0.0	0.0	0.0	0.0	0.0	0.0	0.0	0.0	0.0	0.0	0.0	0.0	0.0	0.0	0.0	0.0	3115.201964720127	0.0	0.0	0.0	0.0
O00203;O00203-3	SEQ_YAEEQQDLALLSISTFQR_MOD_YAEEQQDLALLSISTFQR_CHARGE_4_	0.0	0.0	0.0	0.0	0.0	0.0	0.0	0.0	0.0	0.0	0.0	0.0	0.0	0.0	0.0	0.0	0.0	0.0	0.0	0.0	0.0	0.0	0.0	0.0	0.0	0.0	0.0	0.0	0.0	0.0	0.0	0.0	0.0	0.0	0.0	0.0	0.0	0.0	0.0	0.0	0.0	0.0	0.0	0.0	0.0	0.0	0.0	0.0
O00203;O00203-3	SEQ_EGSTAQLIINTEK_MOD_EGSTAQLIINTEK_CHARGE_3_	0.0	0.0	0.0	0.0	0.0	0.0	0.0	0.0	0.0	0.0	0.0	0.0	0.0	0.0	0.0	0.0	0.0	0.0	0.0	0.0	0.0	0.0	0.0	0.0	0.0	0.0	0.0	0.0	0.0	0.0	0.0	0.0	0.0	0.0	0.0	0.0	0.0	0.0	0.0	0.0	0.0	0.0	0.0	0.0	0.0	0.0	0.0	0.0
O00203;O00203-3	SEQ_YAEEQQDLALLSISTFQR_MOD_YAEEQQDLALLSISTFQR_CHARGE_2_	0.0	0.0	0.0	0.0	0.0	0.0	0.0	0.0	0.0	0.0	0.0	0.0	0.0	0.0	0.0	0.0	0.0	0.0	0.0	0.0	0.0	0.0	0.0	0.0	0.0	0.0	0.0	0.0	0.0	0.0	0.0	0.0	0.0	0.0	0.0	0.0	0.0	0.0	0.0	0.0	0.0	0.0	2940.0023286896167	0.0	0.0	0.0	0.0	0.0
O00203;O00203-3	SEQ_EGSTAQLIINTEK_MOD_EGSTAQLIINTEK_CHARGE_2_	0.0	0.0	0.0	0.0	0.0	0.0	0.0	0.0	0.0	0.0	0.0	0.0	0.0	0.0	0.0	0.0	0.0	0.0	0.0	0.0	0.0	0.0	0.0	0.0	0.0	0.0	0.0	0.0	0.0	0.0	0.0	0.0	0.0	0.0	0.0	0.0	0.0	0.0	0.0	0.0	0.0	310.0316128394259	0.0	0.0	0.0	0.0	0.0	0.0
O00203;O00203-3	SEQ_VVNVANVGAVPSGQDNIHR_MOD_VVNVANVGAVPSGQDNIHR_CHARGE_3_	0.0	0.0	0.0	0.0	0.0	0.0	0.0	0.0	0.0	0.0	0.0	0.0	0.0	0.0	0.0	0.0	0.0	0.0	0.0	0.0	0.0	0.0	0.0	0.0	0.0	0.0	0.0	0.0	0.0	0.0	0.0	0.0	0.0	0.0	0.0	0.0	0.0	0.0	356.6433291262307	0.0	0.0	0.0	0.0	0.0	0.0	0.0	0.0	0.0
O00203;O00203-3	SEQ_LYSLDPEQK_MOD_LYSLDPEQK_CHARGE_3_	0.0	0.0	0.0	0.0	0.0	0.0	0.0	0.0	0.0	0.0	0.0	0.0	0.0	0.0	0.0	0.0	0.0	0.0	0.0	0.0	0.0	0.0	0.0	0.0	0.0	0.0	0.0	0.0	0.0	0.0	0.0	0.0	0.0	0.0	0.0	0.0	0.0	0.0	0.0	0.0	150.9474440489805	0.0	0.0	0.0	0.0	0.0	0.0	0.0
O00203;O00203-3	SEQ_LLQMQPAQHGEIIK_MOD_LLQM(Oxidation)QPAQHGEIIK_CHARGE_4_	0.0	0.0	0.0	0.0	0.0	0.0	0.0	0.0	0.0	0.0	0.0	0.0	0.0	0.0	0.0	0.0	0.0	0.0	0.0	0.0	0.0	0.0	0.0	0.0	0.0	0.0	0.0	0.0	0.0	0.0	0.0	0.0	0.0	0.0	0.0	0.0	0.0	0.0	0.0	0.0	0.0	0.0	57.05266703988369	0.0	0.0	0.0	0.0	42.689073570711884
O00203;O00203-3	SEQ_TVIGSVLLR_MOD_TVIGSVLLR_CHARGE_2_	0.0	0.0	0.0	0.0	0.0	0.0	0.0	0.0	0.0	0.0	0.0	0.0	0.0	0.0	0.0	0.0	0.0	0.0	0.0	0.0	0.0	0.0	0.0	0.0	0.0	0.0	0.0	0.0	0.0	0.0	0.0	0.0	0.0	0.0	0.0	0.0	0.0	0.0	0.0	0.0	0.0	0.0	0.0	0.0	0.0	1022.9828757218642	0.0	0.0
O00203;O00203-3	SEQ_GMFEPYLK_MOD_GM(Oxidation)FEPYLK_CHARGE_2_	0.0	0.0	0.0	0.0	0.0	0.0	0.0	0.0	0.0	0.0	0.0	0.0	0.0	0.0	0.0	0.0	0.0	0.0	0.0	0.0	0.0	0.0	0.0	1914.7502339358648	0.0	0.0	0.0	0.0	0.0	0.0	0.0	0.0	0.0	0.0	0.0	0.0	0.0	0.0	0.0	0.0	0.0	0.0	0.0	0.0	0.0	0.0	0.0	0.0
O00203;O00203-3	SEQ_NVEVIELAK_MOD_NVEVIELAK_CHARGE_2_	0.0	0.0	0.0	0.0	0.0	0.0	0.0	0.0	0.0	0.0	0.0	0.0	0.0	0.0	0.0	0.0	0.0	0.0	0.0	0.0	0.0	0.0	0.0	0.0	0.0	0.0	0.0	0.0	0.0	0.0	0.0	0.0	0.0	0.0	0.0	0.0	0.0	0.0	512.4070451187793	0.0	1699.3652573693528	2076.897554754459	949.6061161413172	0.0	0.0	0.0	0.0	0.0
O00203;O00203-3	SEQ_QFAAATIQTIGR_MOD_QFAAATIQTIGR_CHARGE_3_	0.0	0.0	0.0	0.0	0.0	0.0	0.0	0.0	0.0	0.0	0.0	0.0	0.0	0.0	0.0	0.0	0.0	0.0	0.0	0.0	0.0	0.0	0.0	0.0	0.0	0.0	0.0	0.0	0.0	0.0	0.0	0.0	0.0	0.0	0.0	0.0	0.0	0.0	0.0	0.0	0.0	0.0	0.0	0.0	0.0	0.0	0.0	0.0
O00203;O00203-3	SEQ_QFAAATIQTIGR_MOD_QFAAATIQTIGR_CHARGE_2_	0.0	0.0	0.0	0.0	0.0	0.0	0.0	0.0	0.0	0.0	0.0	0.0	0.0	0.0	0.0	0.0	0.0	0.0	0.0	0.0	0.0	0.0	0.0	0.0	0.0	0.0	0.0	0.0	0.0	0.0	0.0	0.0	0.0	0.0	0.0	0.0	0.0	0.0	0.0	0.0	0.0	0.0	0.0	0.0	0.0	0.0	0.0	0.0
O00203;O00203-3	SEQ_LQILNLGAK_MOD_LQILNLGAK_CHARGE_2_	0.0	0.0	0.0	0.0	0.0	0.0	0.0	0.0	0.0	0.0	0.0	0.0	0.0	0.0	0.0	0.0	0.0	0.0	0.0	0.0	0.0	0.0	0.0	0.0	0.0	0.0	0.0	0.0	0.0	0.0	0.0	0.0	0.0	0.0	0.0	0.0	0.0	0.0	0.0	0.0	0.0	0.0	0.0	0.0	497.89234715795715	0.0	0.0	0.0
O00203;O00203-3	SEQ_EFQTYVK_MOD_EFQTYVK_CHARGE_3_	0.0	0.0	0.0	0.0	0.0	0.0	0.0	0.0	0.0	0.0	0.0	0.0	0.0	0.0	0.0	0.0	0.0	0.0	0.0	0.0	0.0	0.0	0.0	0.0	0.0	0.0	0.0	0.0	0.0	0.0	0.0	0.0	0.0	0.0	0.0	0.0	0.0	0.0	0.0	264.35277556247604	0.0	0.0	0.0	0.0	0.0	0.0	0.0	0.0
O00217	SEQ_TLLWTELFR_MOD_TLLWTELFR_CHARGE_3_	0.0	0.0	0.0	0.0	0.0	0.0	0.0	0.0	0.0	0.0	0.0	0.0	0.0	0.0	0.0	0.0	0.0	0.0	0.0	0.0	0.0	0.0	0.0	0.0	0.0	0.0	0.0	0.0	0.0	0.0	0.0	0.0	0.0	0.0	0.0	0.0	0.0	0.0	0.0	0.0	0.0	0.0	0.0	0.0	0.0	0.0	0.0	0.0
O00231;O00231-2	SEQ_DIQENDEEAVQVK_MOD_DIQENDEEAVQVK_CHARGE_2_	0.0	0.0	0.0	0.0	0.0	0.0	0.0	0.0	0.0	0.0	0.0	0.0	0.0	0.0	0.0	0.0	0.0	0.0	0.0	0.0	0.0	820.0358805440885	0.0	1638.1709425702734	0.0	0.0	0.0	1002.4142714857293	0.0	0.0	2865.35468196137	0.0	2528.6760106032725	3707.364576200691	2690.2961561998654	0.0	1737.3736190812808	3495.688140888442	2720.484509853034	0.0	8429.352143604634	7155.842107013556	5031.307478733919	6253.924341996241	11173.72745409462	11847.615034274684	6253.924341996241	3923.278480880946
O00231;O00231-2	SEQ_YVRPFLNSISK_MOD_YVRPFLNSISK_CHARGE_2_	0.0	0.0	0.0	0.0	0.0	0.0	0.0	0.0	0.0	0.0	0.0	0.0	0.0	0.0	0.0	0.0	0.0	0.0	0.0	0.0	0.0	0.0	0.0	0.0	0.0	0.0	0.0	0.0	0.0	0.0	0.0	0.0	0.0	0.0	0.0	0.0	0.0	0.0	0.0	0.0	0.0	0.0	0.0	0.0	0.0	0.0	0.0	0.0
O00231;O00231-2	SEQ_VQIEHISSLIK_MOD_VQIEHISSLIK_CHARGE_4_	0.0	0.0	0.0	0.0	0.0	0.0	0.0	0.0	0.0	0.0	0.0	0.0	0.0	0.0	0.0	0.0	0.0	0.0	0.0	0.0	0.0	0.0	0.0	0.0	0.0	0.0	0.0	0.0	0.0	0.0	0.0	0.0	0.0	0.0	0.0	0.0	0.0	0.0	0.0	0.0	0.0	0.0	0.0	0.0	0.0	0.0	0.0	0.0
O00231;O00231-2	SEQ_TYHALSNLPK_MOD_TYHALSNLPK_CHARGE_2_	0.0	0.0	0.0	0.0	0.0	0.0	0.0	0.0	0.0	0.0	0.0	0.0	0.0	0.0	1393.3533640792245	0.0	0.0	0.0	0.0	0.0	0.0	0.0	0.0	0.0	0.0	0.0	0.0	0.0	0.0	0.0	0.0	0.0	0.0	0.0	0.0	0.0	0.0	0.0	0.0	0.0	0.0	0.0	0.0	0.0	0.0	0.0	0.0	0.0
O00231;O00231-2	SEQ_ALLVEVQLLESK_MOD_ALLVEVQLLESK_CHARGE_3_	0.0	0.0	0.0	0.0	0.0	0.0	0.0	0.0	0.0	0.0	0.0	0.0	0.0	0.0	0.0	0.0	0.0	0.0	0.0	0.0	0.0	0.0	0.0	0.0	0.0	0.0	0.0	0.0	0.0	0.0	0.0	0.0	0.0	0.0	0.0	0.0	0.0	0.0	0.0	0.0	0.0	0.0	0.0	0.0	0.0	0.0	0.0	0.0
O00231;O00231-2	SEQ_YVRPFLNSISK_MOD_YVRPFLNSISK_CHARGE_3_	0.0	0.0	0.0	0.0	0.0	0.0	0.0	0.0	0.0	0.0	0.0	0.0	0.0	0.0	0.0	0.0	0.0	0.0	0.0	0.0	0.0	0.0	0.0	0.0	0.0	0.0	0.0	0.0	0.0	0.0	0.0	0.0	0.0	0.0	0.0	0.0	0.0	0.0	0.0	0.0	0.0	0.0	0.0	0.0	0.0	0.0	0.0	733.7757783854286
O00231;O00231-2	SEQ_VQIEHISSLIK_MOD_VQIEHISSLIK_CHARGE_3_	0.0	0.0	0.0	0.0	0.0	0.0	0.0	0.0	0.0	0.0	0.0	0.0	0.0	0.0	0.0	0.0	0.0	0.0	0.0	0.0	0.0	0.0	0.0	0.0	0.0	0.0	0.0	0.0	0.0	0.0	0.0	0.0	0.0	0.0	0.0	0.0	0.0	0.0	0.0	0.0	0.0	0.0	0.0	0.0	0.0	0.0	0.0	0.0
O00231;O00231-2	SEQ_DIQENDEEAVQVK_MOD_DIQENDEEAVQVK_CHARGE_3_	0.0	0.0	0.0	0.0	0.0	0.0	0.0	0.0	0.0	0.0	0.0	0.0	0.0	0.0	0.0	0.0	0.0	0.0	0.0	0.0	0.0	0.0	0.0	0.0	0.0	0.0	0.0	0.0	0.0	0.0	0.0	0.0	0.0	0.0	0.0	0.0	0.0	0.0	0.0	0.0	0.0	0.0	0.0	0.0	0.0	0.0	0.0	0.0
O00231;O00231-2	SEQ_AELRDDPIISTHLAK_MOD_AELRDDPIISTHLAK_CHARGE_4_	0.0	0.0	0.0	0.0	0.0	0.0	0.0	0.0	0.0	0.0	0.0	0.0	0.0	0.0	0.0	0.0	0.0	0.0	0.0	0.0	0.0	0.0	0.0	0.0	0.0	358.74183143597503	0.0	0.0	0.0	0.0	0.0	0.0	0.0	0.0	0.0	0.0	0.0	0.0	0.0	0.0	0.0	0.0	0.0	0.0	0.0	0.0	0.0	0.0
O00231;O00231-2	SEQ_TYEAALETIQNMSK_MOD_TYEAALETIQNM(Oxidation)SK_CHARGE_3_	0.0	0.0	0.0	0.0	0.0	0.0	0.0	0.0	0.0	0.0	0.0	0.0	0.0	0.0	0.0	0.0	0.0	0.0	0.0	0.0	0.0	0.0	0.0	0.0	0.0	0.0	0.0	0.0	0.0	0.0	0.0	0.0	0.0	0.0	0.0	0.0	0.0	0.0	0.0	0.0	0.0	0.0	0.0	0.0	1599.958253880969	0.0	2387.634902837132	0.0
O00231;O00231-2	SEQ_TYEAALETIQNMSK_MOD_TYEAALETIQNM(Oxidation)SK_CHARGE_2_	0.0	0.0	0.0	0.0	0.0	0.0	0.0	0.0	0.0	0.0	0.0	0.0	0.0	0.0	0.0	0.0	0.0	0.0	0.0	0.0	0.0	0.0	0.0	0.0	0.0	0.0	0.0	0.0	0.0	0.0	0.0	0.0	0.0	0.0	0.0	0.0	0.0	0.0	0.0	0.0	0.0	0.0	0.0	0.0	0.0	0.0	0.0	0.0
O00231;O00231-2	SEQ_SLADFEK_MOD_SLADFEK_CHARGE_1_	0.0	0.0	0.0	0.0	0.0	0.0	0.0	0.0	0.0	0.0	0.0	0.0	0.0	0.0	0.0	0.0	0.0	0.0	0.0	0.0	0.0	0.0	0.0	0.0	0.0	0.0	0.0	0.0	0.0	0.0	0.0	0.0	0.0	0.0	0.0	0.0	0.0	0.0	0.0	0.0	0.0	0.0	0.0	0.0	0.0	0.0	0.0	0.0
O00231;O00231-2	SEQ_SLADFEK_MOD_SLADFEK_CHARGE_2_	0.0	0.0	0.0	0.0	0.0	0.0	0.0	0.0	0.0	0.0	0.0	0.0	0.0	0.0	0.0	0.0	0.0	0.0	0.0	0.0	0.0	0.0	0.0	0.0	0.0	2629.138778283367	0.0	0.0	0.0	0.0	0.0	0.0	0.0	0.0	5693.662330016073	5306.259823320006	0.0	9314.756922805922	0.0	8382.140718314848	11733.455637625302	13912.595874416169	11328.421658076122	5327.224402788762	11916.218896626131	15021.104506153333	11004.96973504559	10847.987020340508
O00231;O00231-2	SEQ_IMLNTPEDVQALVSGK_MOD_IM(Oxidation)LNTPEDVQALVSGK_CHARGE_2_	0.0	0.0	0.0	0.0	0.0	0.0	0.0	0.0	0.0	0.0	0.0	0.0	0.0	0.0	0.0	0.0	0.0	0.0	0.0	0.0	0.0	0.0	0.0	0.0	0.0	0.0	0.0	0.0	0.0	0.0	0.0	0.0	0.0	0.0	0.0	0.0	0.0	0.0	0.0	0.0	0.0	0.0	0.0	360.95534293192725	0.0	0.0	0.0	0.0
O00231;O00231-2	SEQ_TYHALSNLPK_MOD_TYHALSNLPK_CHARGE_4_	0.0	0.0	0.0	0.0	0.0	0.0	0.0	0.0	0.0	0.0	0.0	0.0	0.0	0.0	0.0	0.0	0.0	0.0	0.0	0.0	0.0	0.0	0.0	0.0	0.0	0.0	0.0	0.0	0.0	0.0	0.0	0.0	0.0	0.0	0.0	0.0	0.0	0.0	0.0	0.0	0.0	0.0	0.0	0.0	0.0	0.0	0.0	0.0
O00231;O00231-2	SEQ_AQSLLSTDR_MOD_AQSLLSTDR_CHARGE_3_	0.0	0.0	0.0	0.0	0.0	0.0	0.0	0.0	0.0	0.0	0.0	0.0	0.0	0.0	0.0	0.0	0.0	0.0	0.0	0.0	0.0	0.0	0.0	0.0	0.0	0.0	0.0	0.0	0.0	0.0	0.0	0.0	0.0	0.0	0.0	0.0	0.0	0.0	0.0	0.0	0.0	0.0	0.0	0.0	0.0	0.0	0.0	0.0
O00231;O00231-2	SEQ_AELRDDPIISTHLAK_MOD_AELRDDPIISTHLAK_CHARGE_3_	0.0	0.0	0.0	0.0	0.0	0.0	0.0	0.0	0.0	0.0	0.0	0.0	0.0	0.0	0.0	0.0	0.0	0.0	0.0	0.0	0.0	0.0	0.0	0.0	0.0	0.0	0.0	0.0	0.0	0.0	0.0	0.0	0.0	0.0	0.0	0.0	0.0	0.0	0.0	0.0	0.0	0.0	0.0	0.0	0.0	0.0	0.0	0.0
O00231;O00231-2	SEQ_VIEPFSR_MOD_VIEPFSR_CHARGE_2_	0.0	0.0	0.0	0.0	0.0	0.0	0.0	0.0	0.0	0.0	0.0	0.0	0.0	0.0	0.0	0.0	0.0	0.0	0.0	0.0	0.0	0.0	0.0	0.0	0.0	0.0	0.0	0.0	0.0	0.0	8527.573521264383	0.0	0.0	0.0	0.0	0.0	0.0	0.0	0.0	0.0	10158.554849986227	0.0	11112.080305582396	0.0	12311.16234216218	0.0	12741.22965303838	0.0
O00231;O00231-2	SEQ_TYHALSNLPK_MOD_TYHALSNLPK_CHARGE_3_	0.0	0.0	0.0	0.0	0.0	0.0	0.0	0.0	0.0	0.0	0.0	0.0	0.0	0.0	0.0	0.0	0.0	0.0	0.0	0.0	0.0	0.0	0.0	0.0	0.0	0.0	0.0	0.0	0.0	0.0	0.0	0.0	0.0	0.0	0.0	0.0	0.0	0.0	0.0	0.0	0.0	2563.4817904637166	0.0	0.0	0.0	4073.1927231019476	2680.5327794190307	2472.644990205907
O00231;O00231-2	SEQ_YVRPFLNSISK_MOD_YVRPFLNSISK_CHARGE_4_	0.0	0.0	0.0	0.0	0.0	0.0	0.0	0.0	0.0	0.0	0.0	0.0	0.0	0.0	0.0	0.0	0.0	0.0	0.0	0.0	0.0	0.0	0.0	929.2763087889967	0.0	0.0	0.0	26.502504995711966	0.0	0.0	0.0	0.0	0.0	0.0	0.0	0.0	0.0	0.0	0.0	0.0	0.0	0.0	0.0	0.0	0.0	0.0	0.0	0.0
O00231;O00231-2	SEQ_EQSILELGSLLAK_MOD_EQSILELGSLLAK_CHARGE_2_	0.0	0.0	0.0	0.0	0.0	0.0	0.0	0.0	0.0	0.0	0.0	0.0	0.0	0.0	0.0	0.0	0.0	0.0	0.0	0.0	0.0	0.0	0.0	0.0	0.0	0.0	0.0	0.0	0.0	0.0	0.0	0.0	0.0	0.0	0.0	0.0	0.0	0.0	0.0	0.0	0.0	0.0	0.0	0.0	0.0	0.0	0.0	0.0
O00231;O00231-2	SEQ_VVDSLYNK_MOD_VVDSLYNK_CHARGE_2_	0.0	0.0	0.0	0.0	0.0	0.0	0.0	0.0	0.0	0.0	0.0	0.0	1134.1135738923288	0.0	0.0	0.0	0.0	0.0	0.0	1302.9937278478283	1547.368434586792	2252.9845857017403	1650.8502406729378	2274.6481376351503	2515.4683208557576	1911.749713798625	0.0	2120.2059546503833	2617.0050190247675	4477.593543788657	4637.526426719373	3482.9771229780526	7118.951526681177	4611.815059673905	6936.780839163361	3137.0302933821667	4051.487671592921	3756.325466573903	3323.3332853051743	8581.117951018392	10618.877430954313	21199.607081488957	16509.92339279288	7881.698877938935	15300.289111102154	10176.755270422593	14079.775391467101	15700.66176439202
O00231;O00231-2	SEQ_YQEALHLGSQLLR_MOD_YQEALHLGSQLLR_CHARGE_4_	0.0	0.0	0.0	0.0	0.0	0.0	0.0	0.0	0.0	0.0	0.0	0.0	0.0	0.0	0.0	0.0	0.0	0.0	0.0	0.0	0.0	2564.1770641118264	0.0	0.0	0.0	0.0	0.0	0.0	0.0	0.0	2968.2953484627806	0.0	0.0	0.0	0.0	0.0	0.0	0.0	0.0	0.0	1661.7373211536303	0.0	0.0	0.0	5926.18156571166	0.0	0.0	0.0
O00231;O00231-2	SEQ_AQSLLSTDR_MOD_AQSLLSTDR_CHARGE_2_	0.0	0.0	0.0	0.0	0.0	0.0	0.0	0.0	0.0	0.0	0.0	0.0	0.0	0.0	0.0	0.0	0.0	0.0	0.0	0.0	0.0	0.0	0.0	0.0	0.0	0.0	0.0	3009.5188470364533	0.0	4404.99145253314	0.0	0.0	0.0	7887.734320723844	0.0	0.0	0.0	0.0	0.0	0.0	4027.565673888116	6709.746273533369	9456.012349225943	10309.710924719835	10083.608949800675	7198.011936656551	10540.882721695449	12978.649634356203
O00231;O00231-2	SEQ_EASIDILHSIVK_MOD_EASIDILHSIVK_CHARGE_3_	0.0	0.0	0.0	0.0	0.0	0.0	0.0	0.0	0.0	0.0	0.0	0.0	0.0	0.0	0.0	0.0	0.0	0.0	0.0	0.0	0.0	0.0	0.0	0.0	0.0	0.0	0.0	0.0	0.0	0.0	0.0	0.0	0.0	0.0	0.0	0.0	0.0	0.0	0.0	0.0	68.34354222613177	0.0	0.0	0.0	0.0	0.0	0.0	0.0
O00231;O00231-2	SEQ_TGQAAELGGLLK_MOD_TGQAAELGGLLK_CHARGE_2_	0.0	0.0	0.0	0.0	0.0	0.0	0.0	0.0	0.0	0.0	0.0	0.0	0.0	0.0	0.0	0.0	0.0	0.0	0.0	0.0	0.0	0.0	0.0	0.0	0.0	0.0	0.0	0.0	0.0	0.0	0.0	0.0	1246.0852975197956	0.0	0.0	0.0	0.0	0.0	4942.402141633857	0.0	0.0	1966.9938066298657	0.0	0.0	0.0	1366.2459872035304	3777.2982982329054	0.0
O00231;O00231-2	SEQ_TGQAAELGGLLK_MOD_TGQAAELGGLLK_CHARGE_3_	0.0	0.0	0.0	0.0	0.0	0.0	0.0	0.0	0.0	0.0	0.0	0.0	0.0	0.0	0.0	0.0	0.0	0.0	0.0	0.0	0.0	0.0	0.0	0.0	0.0	0.0	0.0	0.0	0.0	0.0	0.0	0.0	0.0	0.0	0.0	0.0	0.0	0.0	0.0	0.0	0.0	0.0	0.0	0.0	0.0	0.0	0.0	0.0
O00231;O00231-2	SEQ_TAYSYFYEAFEGYDSIDSPK_MOD_TAYSYFYEAFEGYDSIDSPK_CHARGE_3_	0.0	0.0	0.0	0.0	0.0	0.0	0.0	0.0	0.0	0.0	0.0	0.0	0.0	0.0	0.0	0.0	0.0	0.0	0.0	0.0	0.0	0.0	0.0	0.0	0.0	0.0	0.0	0.0	0.0	0.0	0.0	0.0	0.0	0.0	0.0	0.0	0.0	0.0	1125.505177838881	747.1705521528532	2042.4470710536984	0.0	0.0	0.0	0.0	0.0	0.0	0.0
O00232	SEQ_LAGIINFQR_MOD_LAGIINFQR_CHARGE_2_	0.0	0.0	0.0	0.0	0.0	0.0	0.0	0.0	0.0	0.0	0.0	0.0	0.0	0.0	0.0	0.0	0.0	0.0	0.0	0.0	0.0	0.0	0.0	0.0	0.0	0.0	3655.737590694706	0.0	0.0	0.0	0.0	0.0	0.0	0.0	0.0	0.0	0.0	0.0	0.0	0.0	3504.5967868408297	0.0	0.0	0.0	0.0	0.0	0.0	0.0
O00232	SEQ_GSLESPATDVFGSTEEGEK_MOD_GSLESPATDVFGSTEEGEK_CHARGE_4_	0.0	0.0	0.0	0.0	0.0	0.0	0.0	0.0	0.0	0.0	0.0	0.0	0.0	0.0	0.0	0.0	0.0	0.0	0.0	0.0	0.0	0.0	0.0	0.0	0.0	0.0	0.0	0.0	0.0	639.1056361833483	1193.1002972290396	0.0	0.0	0.0	0.0	465.2014368449073	0.0	1224.6766145900642	0.0	1162.338124439901	0.0	1604.3838913356642	0.0	0.0	0.0	787.2161345126831	0.0	0.0
O00232	SEQ_LAGIINFQRPK_MOD_LAGIINFQRPK_CHARGE_3_	0.0	0.0	0.0	0.0	0.0	0.0	0.0	0.0	0.0	0.0	0.0	0.0	0.0	0.0	0.0	0.0	0.0	0.0	0.0	0.0	0.0	0.0	0.0	0.0	0.0	0.0	0.0	0.0	0.0	0.0	0.0	0.0	0.0	0.0	0.0	0.0	0.0	0.0	0.0	0.0	0.0	0.0	0.0	0.0	0.0	0.0	0.0	0.0
O00232	SEQ_MAQLLDLSVDESEAFLSNLVVNK_MOD_M(Oxidation)AQLLDLSVDESEAFLSNLVVNK_CHARGE_3_	0.0	0.0	0.0	0.0	0.0	0.0	0.0	0.0	0.0	0.0	0.0	0.0	0.0	0.0	0.0	0.0	0.0	0.0	0.0	0.0	0.0	0.0	0.0	0.0	0.0	0.0	0.0	0.0	0.0	0.0	0.0	0.0	0.0	0.0	0.0	0.0	0.0	0.0	0.0	0.0	0.0	0.0	0.0	0.0	0.0	0.0	0.0	0.0
O00232	SEQ_DPNNLLNDWSQK_MOD_DPNNLLNDWSQK_CHARGE_2_	0.0	0.0	0.0	0.0	0.0	0.0	0.0	0.0	0.0	0.0	0.0	0.0	0.0	0.0	0.0	0.0	0.0	0.0	0.0	0.0	0.0	0.0	0.0	0.0	0.0	0.0	0.0	0.0	0.0	0.0	0.0	1645.8069456594737	0.0	0.0	0.0	0.0	0.0	0.0	1461.131208827741	0.0	0.0	1364.5478851821802	0.0	0.0	1305.4842691305216	0.0	0.0	0.0
O00232	SEQ_EWDLLNENIMLLSK_MOD_EWDLLNENIM(Oxidation)LLSK_CHARGE_2_	0.0	0.0	0.0	0.0	0.0	0.0	0.0	0.0	0.0	0.0	0.0	0.0	0.0	0.0	0.0	0.0	0.0	0.0	0.0	0.0	0.0	0.0	0.0	0.0	0.0	0.0	0.0	0.0	5293.224478919664	0.0	0.0	0.0	3348.6089153622274	3599.9608412862694	0.0	3675.9547268460956	0.0	0.0	0.0	0.0	0.0	0.0	0.0	0.0	0.0	0.0	0.0	0.0
O00232	SEQ_EWDLLNENIMLLSK_MOD_EWDLLNENIM(Oxidation)LLSK_CHARGE_3_	0.0	0.0	0.0	0.0	0.0	0.0	0.0	0.0	0.0	0.0	0.0	0.0	0.0	0.0	0.0	0.0	0.0	0.0	0.0	0.0	0.0	0.0	0.0	0.0	0.0	0.0	0.0	0.0	0.0	0.0	0.0	0.0	0.0	0.0	0.0	0.0	0.0	0.0	0.0	0.0	0.0	0.0	0.0	0.0	0.0	0.0	0.0	0.0
O00232	SEQ_EEMIHNLQ_MOD_EEM(Oxidation)IHNLQ_CHARGE_2_	0.0	0.0	0.0	0.0	0.0	0.0	0.0	0.0	0.0	0.0	0.0	0.0	0.0	0.0	0.0	0.0	0.0	0.0	0.0	0.0	0.0	0.0	0.0	0.0	0.0	0.0	0.0	0.0	0.0	0.0	3052.216763943619	0.0	3543.0644939006606	0.0	0.0	0.0	0.0	0.0	0.0	0.0	0.0	6768.965860048723	5087.179972931661	4838.065057693515	0.0	0.0	6179.722662582634	6846.969566478461
O00232	SEQ_TASDMVSTSR_MOD_TASDM(Oxidation)VSTSR_CHARGE_2_	0.0	0.0	0.0	0.0	0.0	0.0	0.0	0.0	0.0	0.0	0.0	0.0	0.0	0.0	0.0	0.0	0.0	0.0	0.0	0.0	0.0	0.0	0.0	0.0	0.0	0.0	0.0	0.0	0.0	0.0	0.0	0.0	0.0	0.0	0.0	0.0	0.0	0.0	0.0	0.0	0.0	0.0	0.0	0.0	0.0	0.0	0.0	0.0
O00232	SEQ_ILVAVVK_MOD_ILVAVVK_CHARGE_2_	0.0	0.0	0.0	0.0	0.0	0.0	0.0	0.0	0.0	0.0	0.0	0.0	0.0	0.0	0.0	0.0	0.0	0.0	0.0	0.0	0.0	0.0	0.0	0.0	0.0	0.0	0.0	0.0	0.0	299.0887501569317	861.4670174364604	0.0	478.7773047088226	643.6519087821182	0.0	638.9392530125637	578.3651359533909	0.0	2174.036517991741	1641.5830359409103	2427.5494845722637	1052.0874887849393	1066.4593007257663	0.0	1107.1151402546554	3050.566328350343	0.0	0.0
O00232	SEQ_GSLESPATDVFGSTEEGEK_MOD_GSLESPATDVFGSTEEGEK_CHARGE_2_	0.0	0.0	0.0	0.0	0.0	0.0	0.0	0.0	0.0	0.0	0.0	0.0	0.0	0.0	0.0	0.0	0.0	0.0	1620.4410932860278	0.0	0.0	0.0	0.0	0.0	1117.9525323485723	0.0	0.0	0.0	0.0	0.0	1876.3348547180588	0.0	0.0	0.0	0.0	0.0	0.0	0.0	0.0	0.0	3733.879215870135	0.0	0.0	0.0	0.0	0.0	0.0	0.0
O00232	SEQ_EEMIHNLQ_MOD_EEM(Oxidation)IHNLQ_CHARGE_3_	0.0	0.0	0.0	0.0	0.0	0.0	0.0	0.0	0.0	0.0	0.0	0.0	0.0	0.0	0.0	0.0	0.0	0.0	0.0	0.0	0.0	0.0	0.0	0.0	0.0	0.0	0.0	0.0	0.0	0.0	0.0	0.0	0.0	0.0	0.0	0.0	0.0	0.0	0.0	0.0	0.0	0.0	0.0	0.0	0.0	0.0	0.0	0.0
O00232	SEQ_MEVDYSATVDQR_MOD_M(Oxidation)EVDYSATVDQR_CHARGE_3_	0.0	0.0	0.0	0.0	0.0	0.0	0.0	0.0	0.0	0.0	0.0	0.0	0.0	0.0	0.0	0.0	0.0	0.0	0.0	0.0	0.0	0.0	0.0	0.0	0.0	0.0	0.0	0.0	0.0	0.0	0.0	0.0	0.0	0.0	0.0	0.0	0.0	0.0	0.0	0.0	0.0	0.0	0.0	0.0	0.0	0.0	0.0	0.0
O00232	SEQ_TASDMVSTSR_MOD_TASDMVSTSR_CHARGE_2_	0.0	0.0	0.0	0.0	0.0	0.0	0.0	0.0	0.0	0.0	0.0	0.0	0.0	0.0	0.0	0.0	0.0	0.0	0.0	0.0	0.0	0.0	0.0	0.0	0.0	0.0	0.0	0.0	0.0	0.0	0.0	0.0	0.0	0.0	0.0	0.0	0.0	0.0	0.0	0.0	0.0	0.0	0.0	0.0	0.0	0.0	0.0	0.0
O00232	SEQ_EAASILQELQVETYGSMEK_MOD_EAASILQELQVETYGSM(Oxidation)EK_CHARGE_4_	0.0	0.0	0.0	0.0	0.0	0.0	0.0	0.0	0.0	0.0	0.0	0.0	0.0	0.0	0.0	0.0	0.0	0.0	0.0	0.0	0.0	0.0	0.0	0.0	0.0	0.0	0.0	0.0	0.0	0.0	0.0	0.0	0.0	0.0	0.0	0.0	0.0	0.0	0.0	0.0	0.0	0.0	0.0	0.0	0.0	0.0	0.0	0.0
O00232	SEQ_LNSLMSLVNK_MOD_LNSLM(Oxidation)SLVNK_CHARGE_2_	0.0	0.0	0.0	0.0	0.0	0.0	0.0	0.0	0.0	0.0	0.0	0.0	0.0	0.0	0.0	0.0	0.0	0.0	0.0	0.0	0.0	0.0	0.0	0.0	0.0	0.0	0.0	0.0	0.0	0.0	0.0	0.0	0.0	0.0	0.0	0.0	0.0	0.0	0.0	0.0	0.0	0.0	0.0	0.0	1254.1706390950633	1186.1085610296238	0.0	1254.1706390950633
O00232	SEQ_ERVEFILEQMR_MOD_ERVEFILEQM(Oxidation)R_CHARGE_2_	0.0	0.0	0.0	0.0	0.0	0.0	0.0	0.0	0.0	0.0	0.0	0.0	0.0	0.0	0.0	0.0	0.0	0.0	0.0	0.0	0.0	0.0	0.0	0.0	0.0	0.0	0.0	0.0	0.0	0.0	0.0	0.0	0.0	0.0	0.0	0.0	0.0	0.0	0.0	0.0	0.0	0.0	0.0	0.0	0.0	0.0	0.0	0.0
O00232	SEQ_MEVDYSATVDQR_MOD_M(Oxidation)EVDYSATVDQR_CHARGE_2_	0.0	0.0	0.0	0.0	0.0	0.0	0.0	0.0	0.0	0.0	0.0	0.0	0.0	0.0	0.0	0.0	0.0	0.0	0.0	0.0	0.0	0.0	16444.451694834148	0.0	0.0	0.0	0.0	0.0	0.0	0.0	0.0	0.0	12198.376823705148	0.0	0.0	0.0	0.0	0.0	0.0	0.0	0.0	0.0	0.0	0.0	0.0	0.0	0.0	15357.109764613939
O00232	SEQ_LAGIINFQR_MOD_LAGIINFQR_CHARGE_3_	0.0	0.0	0.0	0.0	0.0	0.0	0.0	0.0	0.0	0.0	0.0	0.0	0.0	0.0	0.0	0.0	0.0	0.0	0.0	0.0	0.0	0.0	0.0	0.0	0.0	0.0	0.0	0.0	0.0	0.0	0.0	0.0	0.0	0.0	0.0	0.0	0.0	0.0	0.0	0.0	0.0	0.0	0.0	0.0	0.0	0.0	0.0	0.0
O00232	SEQ_GSLESPATDVFGSTEEGEK_MOD_GSLESPATDVFGSTEEGEK_CHARGE_3_	0.0	0.0	0.0	0.0	0.0	0.0	0.0	0.0	0.0	0.0	0.0	0.0	0.0	0.0	0.0	0.0	0.0	0.0	0.0	0.0	0.0	0.0	0.0	0.0	0.0	0.0	0.0	0.0	0.0	0.0	0.0	0.0	0.0	0.0	0.0	0.0	0.0	0.0	0.0	0.0	0.0	0.0	1778.8833597989337	0.0	1222.974308526197	0.0	0.0	0.0
O00233;O00233-2	SEQ_SDVDLYQVR_MOD_SDVDLYQVR_CHARGE_3_	0.0	0.0	0.0	0.0	0.0	0.0	0.0	0.0	0.0	0.0	0.0	0.0	0.0	0.0	0.0	0.0	0.0	0.0	0.0	0.0	0.0	0.0	0.0	0.0	0.0	0.0	0.0	0.0	0.0	0.0	0.0	0.0	0.0	0.0	0.0	0.0	0.0	0.0	0.0	0.0	0.0	0.0	0.0	0.0	0.0	0.0	0.0	0.0
O00233;O00233-2	SEQ_EEIEAQIK_MOD_EEIEAQIK_CHARGE_2_	0.0	0.0	0.0	0.0	0.0	0.0	0.0	0.0	0.0	0.0	0.0	0.0	0.0	0.0	0.0	0.0	0.0	0.0	0.0	0.0	0.0	0.0	0.0	0.0	0.0	0.0	0.0	790.7600284712962	0.0	1741.4632527163965	0.0	2155.123452234321	0.0	2417.077055897426	0.0	3292.284823452952	0.0	1811.7817457709245	0.0	5445.736624611673	0.0	5694.796475464834	4664.426971412224	4573.424576599607	4789.715624373431	3928.279846582445	3833.3461475065365	7844.9940707537335
O00233;O00233-2	SEQ_LGQSESQGPPR_MOD_LGQSESQGPPR_CHARGE_2_	0.0	0.0	0.0	0.0	0.0	0.0	0.0	0.0	0.0	0.0	0.0	0.0	0.0	0.0	0.0	0.0	0.0	0.0	0.0	0.0	0.0	0.0	0.0	0.0	0.0	0.0	0.0	0.0	0.0	0.0	0.0	0.0	0.0	0.0	0.0	0.0	0.0	0.0	0.0	0.0	0.0	0.0	0.0	0.0	0.0	0.0	0.0	0.0
O00233;O00233-2	SEQ_ANYDVLESQK_MOD_ANYDVLESQK_CHARGE_2_	0.0	0.0	0.0	0.0	0.0	0.0	0.0	0.0	0.0	0.0	0.0	0.0	0.0	0.0	0.0	0.0	0.0	0.0	0.0	0.0	0.0	0.0	0.0	0.0	2740.2374086185987	0.0	2751.6079541459435	0.0	2908.6627710802445	0.0	0.0	0.0	0.0	0.0	9628.944801894151	0.0	5471.106087851377	0.0	7992.502786329142	0.0	8003.903329635392	4925.0267649467805	8581.555968973733	9391.269691355123	13202.84401368554	8294.24609533709	9791.013326559767	7203.042307731842
O00233;O00233-2	SEQ_SDVDLYQVR_MOD_SDVDLYQVR_CHARGE_2_	0.0	0.0	0.0	0.0	0.0	0.0	0.0	0.0	0.0	0.0	0.0	0.0	0.0	0.0	0.0	0.0	0.0	0.0	0.0	0.0	0.0	0.0	0.0	0.0	0.0	0.0	4818.402447070798	0.0	0.0	0.0	0.0	0.0	0.0	0.0	0.0	0.0	7981.381160005437	0.0	0.0	0.0	18945.472918445143	0.0	8378.76460035538	0.0	7623.357099685558	7067.1921354111155	13040.71199587252	7701.118430977304
O00244	SEQ_YDIDLPNKK_MOD_YDIDLPNKK_CHARGE_3_	0.0	0.0	0.0	0.0	0.0	0.0	0.0	0.0	0.0	0.0	0.0	0.0	0.0	0.0	0.0	0.0	0.0	0.0	0.0	0.0	0.0	0.0	0.0	0.0	0.0	0.0	0.0	0.0	0.0	0.0	0.0	0.0	0.0	0.0	0.0	0.0	0.0	0.0	0.0	0.0	0.0	0.0	0.0	0.0	493.27914704450393	0.0	0.0	0.0
O00244	SEQ_YDIDLPNKK_MOD_YDIDLPNKK_CHARGE_2_	0.0	0.0	0.0	0.0	0.0	0.0	0.0	0.0	0.0	0.0	0.0	0.0	0.0	0.0	0.0	0.0	0.0	0.0	0.0	0.0	0.0	0.0	0.0	0.0	0.0	0.0	0.0	0.0	0.0	0.0	0.0	0.0	0.0	0.0	0.0	0.0	0.0	0.0	0.0	0.0	0.0	0.0	0.0	0.0	0.0	0.0	0.0	0.0
O00244	SEQ_YDIDLPNK_MOD_YDIDLPNK_CHARGE_2_	0.0	0.0	0.0	0.0	0.0	0.0	0.0	0.0	0.0	0.0	0.0	0.0	0.0	0.0	0.0	0.0	0.0	0.0	140.83012815736973	0.0	0.0	0.0	0.0	0.0	0.0	0.0	0.0	0.0	827.3633997665085	0.0	0.0	1015.8496747642411	0.0	970.3704263325426	0.0	0.0	901.7303203600468	1267.8177529173881	325.1114262394687	0.0	1675.554530176514	1537.7140397841822	2346.702012777202	2159.205180803142	1165.9758645051595	2158.7726163261377	2259.1537876063257	2277.941640131668
O00244	SEQ_YDIDLPNK_MOD_YDIDLPNK_CHARGE_3_	0.0	0.0	0.0	0.0	0.0	0.0	0.0	0.0	0.0	0.0	0.0	0.0	0.0	0.0	0.0	0.0	0.0	0.0	0.0	0.0	0.0	0.0	0.0	0.0	0.0	0.0	0.0	0.0	0.0	0.0	0.0	0.0	0.0	0.0	0.0	0.0	0.0	0.0	0.0	0.0	0.0	0.0	0.0	0.0	0.0	0.0	0.0	0.0
O00255;O00255-2	SEQ_GLGTGQGAVSGPPR_MOD_GLGTGQGAVSGPPR_CHARGE_2_	0.0	0.0	0.0	0.0	0.0	0.0	0.0	0.0	0.0	0.0	0.0	0.0	0.0	0.0	0.0	0.0	0.0	0.0	0.0	0.0	0.0	0.0	0.0	0.0	0.0	0.0	0.0	0.0	0.0	0.0	0.0	0.0	0.0	0.0	0.0	1053.9173674107851	0.0	0.0	0.0	0.0	0.0	0.0	0.0	612.2455579424985	0.0	0.0	0.0	0.0
O00255;O00255-2	SEQ_GLGTGQGAVSGPPR_MOD_GLGTGQGAVSGPPR_CHARGE_3_	0.0	0.0	0.0	0.0	0.0	0.0	0.0	0.0	0.0	0.0	0.0	0.0	0.0	0.0	0.0	0.0	0.0	0.0	0.0	0.0	0.0	0.0	0.0	0.0	0.0	0.0	0.0	0.0	0.0	0.0	0.0	0.0	0.0	0.0	0.0	0.0	0.0	0.0	0.0	0.0	0.0	0.0	0.0	0.0	0.0	0.0	0.0	0.0
O00264	SEQ_EGEEPTVYSDEEEPK_MOD_EGEEPTVYSDEEEPK_CHARGE_2_	0.0	0.0	0.0	0.0	0.0	0.0	0.0	0.0	0.0	0.0	0.0	0.0	0.0	0.0	0.0	0.0	0.0	0.0	0.0	0.0	0.0	0.0	0.0	0.0	0.0	0.0	0.0	0.0	0.0	0.0	0.0	0.0	4095.484516434327	0.0	0.0	0.0	0.0	0.0	0.0	0.0	0.0	0.0	0.0	0.0	0.0	0.0	0.0	0.0
O00264	SEQ_GDQPAASGDSDDDEPPPLPR_MOD_GDQPAASGDSDDDEPPPLPR_CHARGE_4_	0.0	0.0	0.0	0.0	0.0	0.0	0.0	0.0	0.0	0.0	0.0	0.0	0.0	0.0	0.0	0.0	0.0	0.0	0.0	0.0	0.0	0.0	0.0	0.0	0.0	0.0	0.0	0.0	0.0	0.0	0.0	0.0	0.0	0.0	0.0	0.0	0.0	0.0	0.0	0.0	0.0	0.0	0.0	0.0	0.0	0.0	0.0	0.0
O00264	SEQ_FDGVQDPR_MOD_FDGVQDPR_CHARGE_2_	0.0	0.0	0.0	0.0	0.0	0.0	0.0	0.0	0.0	0.0	0.0	0.0	0.0	0.0	0.0	0.0	0.0	0.0	0.0	0.0	0.0	0.0	0.0	0.0	0.0	0.0	0.0	0.0	9862.584470016702	0.0	0.0	0.0	0.0	0.0	0.0	0.0	0.0	0.0	7780.4163606878	0.0	13608.360257544353	16940.428420998192	0.0	13832.207609670315	14494.910722589291	16294.906012150817	18452.79347582643	15172.862252099561
O00264	SEQ_FYGPEGPYGVFAGR_MOD_FYGPEGPYGVFAGR_CHARGE_3_	0.0	0.0	0.0	0.0	0.0	0.0	0.0	0.0	0.0	0.0	0.0	0.0	0.0	0.0	0.0	0.0	0.0	0.0	0.0	0.0	0.0	0.0	0.0	0.0	0.0	0.0	0.0	0.0	0.0	0.0	0.0	0.0	0.0	0.0	0.0	0.0	0.0	0.0	0.0	0.0	0.0	0.0	0.0	0.0	0.0	0.0	0.0	0.0
O00264	SEQ_DFTPAELR_MOD_DFTPAELR_CHARGE_2_	0.0	0.0	0.0	0.0	0.0	0.0	0.0	0.0	0.0	0.0	0.0	0.0	0.0	0.0	0.0	0.0	0.0	0.0	0.0	0.0	0.0	0.0	0.0	0.0	0.0	0.0	0.0	0.0	0.0	0.0	0.0	0.0	0.0	0.0	0.0	0.0	0.0	0.0	0.0	0.0	0.0	0.0	0.0	0.0	0.0	0.0	0.0	0.0
O00264	SEQ_DEYDDLSDLTAAQQETLSDWESQFTFK_MOD_DEYDDLSDLTAAQQETLSDWESQFTFK_CHARGE_3_	0.0	0.0	0.0	0.0	0.0	0.0	0.0	0.0	0.0	0.0	0.0	0.0	0.0	0.0	0.0	0.0	0.0	0.0	0.0	0.0	0.0	0.0	0.0	0.0	0.0	0.0	0.0	0.0	0.0	0.0	0.0	0.0	0.0	0.0	0.0	0.0	0.0	990.1279769653399	0.0	0.0	0.0	0.0	0.0	0.0	0.0	0.0	0.0	0.0
O00264	SEQ_GDQPAASGDSDDDEPPPLPR_MOD_GDQPAASGDSDDDEPPPLPR_CHARGE_3_	0.0	0.0	0.0	0.0	0.0	0.0	0.0	0.0	0.0	0.0	0.0	0.0	0.0	0.0	0.0	0.0	0.0	0.0	0.0	0.0	0.0	0.0	0.0	0.0	0.0	0.0	0.0	0.0	0.0	0.0	0.0	0.0	0.0	1259.291022660264	0.0	0.0	0.0	0.0	0.0	0.0	0.0	0.0	0.0	1755.954525781122	0.0	1304.9920294337155	2186.2286340392307	1514.9577934585363
O00264	SEQ_FDGVQDPR_MOD_FDGVQDPR_CHARGE_1_	0.0	0.0	0.0	0.0	0.0	0.0	0.0	0.0	0.0	0.0	0.0	0.0	0.0	0.0	0.0	0.0	0.0	0.0	0.0	0.0	0.0	0.0	0.0	0.0	0.0	0.0	0.0	0.0	0.0	0.0	0.0	0.0	0.0	0.0	0.0	0.0	0.0	0.0	0.0	0.0	0.0	0.0	0.0	0.0	0.0	0.0	0.0	0.0
O00264	SEQ_FYGPEGPYGVFAGR_MOD_FYGPEGPYGVFAGR_CHARGE_2_	0.0	0.0	0.0	0.0	0.0	0.0	0.0	0.0	0.0	0.0	0.0	0.0	0.0	0.0	0.0	0.0	0.0	0.0	0.0	0.0	0.0	0.0	0.0	0.0	0.0	0.0	0.0	0.0	0.0	0.0	0.0	0.0	0.0	0.0	0.0	0.0	0.0	0.0	0.0	0.0	0.0	0.0	0.0	0.0	0.0	0.0	0.0	0.0
O00264	SEQ_EGEEPTVYSDEEEPK_MOD_EGEEPTVYSDEEEPK_CHARGE_3_	0.0	0.0	0.0	0.0	0.0	0.0	0.0	0.0	0.0	0.0	0.0	0.0	0.0	0.0	0.0	0.0	0.0	0.0	0.0	0.0	0.0	0.0	0.0	0.0	0.0	0.0	0.0	0.0	0.0	0.0	0.0	0.0	0.0	0.0	0.0	0.0	0.0	0.0	0.0	0.0	0.0	0.0	0.0	0.0	0.0	0.0	0.0	0.0
O00267	SEQ_ILSVDGNK_MOD_ILSVDGNK_CHARGE_2_	0.0	0.0	0.0	0.0	0.0	0.0	0.0	0.0	0.0	0.0	0.0	0.0	0.0	0.0	0.0	0.0	0.0	0.0	0.0	0.0	0.0	0.0	0.0	0.0	1038.183188232868	0.0	0.0	0.0	0.0	0.0	945.0509144961773	0.0	1237.1900921844071	0.0	0.0	0.0	3012.5103695148446	0.0	0.0	1181.5824266678608	2646.521860875965	2823.592489902992	2040.878236806485	2466.267663329102	3067.0226067021135	2630.7012135640575	1449.1413770770068	1454.0532905838468
O00267	SEQ_GYIYVEAYK_MOD_GYIYVEAYK_CHARGE_3_	0.0	0.0	0.0	0.0	0.0	0.0	0.0	0.0	0.0	0.0	0.0	0.0	0.0	0.0	0.0	0.0	0.0	0.0	0.0	0.0	0.0	0.0	0.0	0.0	0.0	0.0	0.0	0.0	0.0	0.0	0.0	0.0	0.0	0.0	0.0	0.0	0.0	0.0	0.0	0.0	0.0	0.0	0.0	0.0	0.0	906.7260468440337	0.0	0.0
O00267	SEQ_DQREEELGEYYMK_MOD_DQREEELGEYYM(Oxidation)K_CHARGE_4_	0.0	0.0	0.0	0.0	0.0	0.0	0.0	0.0	0.0	0.0	0.0	0.0	0.0	0.0	0.0	0.0	0.0	0.0	0.0	0.0	0.0	0.0	0.0	0.0	0.0	0.0	0.0	0.0	0.0	0.0	0.0	0.0	0.0	0.0	0.0	0.0	1660.4040650109316	0.0	0.0	0.0	0.0	1651.3762968119402	0.0	2001.27914325671	0.0	0.0	0.0	646.5376713353676
O00267	SEQ_FEGDTGLIVR_MOD_FEGDTGLIVR_CHARGE_2_	0.0	0.0	0.0	0.0	0.0	0.0	0.0	0.0	0.0	0.0	0.0	0.0	0.0	0.0	0.0	0.0	0.0	0.0	0.0	0.0	0.0	0.0	0.0	0.0	0.0	0.0	0.0	0.0	0.0	0.0	0.0	12988.75405505013	0.0	0.0	0.0	0.0	0.0	0.0	16587.342089238336	0.0	0.0	0.0	0.0	0.0	0.0	0.0	0.0	0.0
O00267	SEQ_EEIEASNIDNVVLDEDR_MOD_EEIEASNIDNVVLDEDR_CHARGE_2_	0.0	0.0	0.0	0.0	0.0	0.0	0.0	0.0	0.0	1937.2306566843786	0.0	0.0	0.0	0.0	0.0	0.0	0.0	0.0	0.0	0.0	0.0	0.0	0.0	0.0	0.0	0.0	0.0	0.0	0.0	0.0	0.0	0.0	0.0	0.0	0.0	0.0	0.0	0.0	0.0	0.0	0.0	0.0	0.0	0.0	0.0	0.0	0.0	0.0
O00267	SEQ_TPAQSGAWDPNNPNTPSR_MOD_TPAQSGAWDPNNPNTPSR_CHARGE_3_	0.0	0.0	0.0	0.0	0.0	0.0	0.0	0.0	0.0	0.0	0.0	0.0	0.0	0.0	0.0	0.0	0.0	0.0	0.0	0.0	0.0	0.0	0.0	0.0	0.0	0.0	0.0	0.0	0.0	0.0	0.0	0.0	0.0	0.0	0.0	0.0	0.0	0.0	0.0	0.0	0.0	0.0	0.0	0.0	0.0	0.0	0.0	325.0448752985464
O00267	SEQ_DDIAQVDYVEPSQNTISLK_MOD_DDIAQVDYVEPSQNTISLK_CHARGE_4_	0.0	0.0	0.0	0.0	0.0	0.0	0.0	0.0	0.0	0.0	0.0	0.0	0.0	0.0	0.0	0.0	0.0	0.0	0.0	0.0	0.0	0.0	0.0	0.0	0.0	0.0	0.0	0.0	0.0	0.0	0.0	0.0	0.0	0.0	0.0	0.0	0.0	0.0	0.0	0.0	0.0	0.0	0.0	0.0	0.0	0.0	0.0	0.0
O00267	SEQ_DDIAQVDYVEPSQNTISLK_MOD_DDIAQVDYVEPSQNTISLK_CHARGE_3_	0.0	0.0	0.0	0.0	0.0	0.0	0.0	0.0	0.0	0.0	0.0	0.0	0.0	0.0	0.0	865.830983197923	0.0	0.0	0.0	0.0	0.0	0.0	0.0	0.0	0.0	0.0	0.0	0.0	0.0	0.0	0.0	0.0	0.0	0.0	0.0	0.0	0.0	0.0	0.0	0.0	0.0	0.0	0.0	0.0	0.0	0.0	0.0	0.0
O00267	SEQ_DVTNFTVGGFAPMSPR_MOD_DVTNFTVGGFAPM(Oxidation)SPR_CHARGE_2_	0.0	0.0	0.0	0.0	0.0	0.0	0.0	0.0	0.0	0.0	0.0	0.0	0.0	0.0	0.0	0.0	0.0	0.0	0.0	0.0	0.0	0.0	0.0	0.0	0.0	0.0	0.0	0.0	0.0	0.0	0.0	0.0	0.0	0.0	0.0	0.0	0.0	0.0	0.0	0.0	0.0	0.0	810.3418292171381	0.0	0.0	0.0	4033.9587218043066	0.0
O00267	SEQ_ILSVDGNK_MOD_ILSVDGNK_CHARGE_3_	0.0	0.0	0.0	0.0	0.0	0.0	0.0	0.0	0.0	0.0	0.0	0.0	0.0	0.0	0.0	0.0	0.0	0.0	0.0	0.0	0.0	0.0	0.0	0.0	0.0	0.0	0.0	0.0	0.0	0.0	0.0	0.0	0.0	0.0	0.0	0.0	0.0	0.0	0.0	0.0	0.0	0.0	0.0	0.0	0.0	0.0	0.0	0.0
O00267	SEQ_DQREEELGEYYMK_MOD_DQREEELGEYYM(Oxidation)K_CHARGE_3_	0.0	0.0	0.0	0.0	0.0	0.0	0.0	0.0	0.0	0.0	0.0	0.0	0.0	0.0	0.0	0.0	0.0	0.0	0.0	0.0	0.0	0.0	0.0	0.0	884.3804216224044	0.0	0.0	0.0	0.0	0.0	0.0	0.0	1353.269749595203	0.0	0.0	0.0	0.0	0.0	0.0	0.0	1105.1477047678845	1097.9487270084908	0.0	0.0	0.0	0.0	0.0	0.0
O00267	SEQ_VRDTYLDTQVVGQTGVIR_MOD_VRDTYLDTQVVGQTGVIR_CHARGE_4_	0.0	0.0	0.0	0.0	0.0	0.0	0.0	0.0	0.0	0.0	0.0	0.0	0.0	0.0	0.0	0.0	0.0	0.0	0.0	0.0	0.0	0.0	0.0	0.0	0.0	0.0	0.0	0.0	0.0	0.0	0.0	0.0	0.0	0.0	0.0	0.0	0.0	0.0	0.0	0.0	0.0	0.0	0.0	0.0	0.0	0.0	0.0	0.0
O00267	SEQ_DVTNFTVGGFAPMSPR_MOD_DVTNFTVGGFAPM(Oxidation)SPR_CHARGE_3_	0.0	0.0	0.0	0.0	0.0	0.0	0.0	0.0	0.0	0.0	0.0	0.0	0.0	0.0	0.0	0.0	0.0	0.0	0.0	0.0	0.0	0.0	0.0	0.0	0.0	0.0	0.0	0.0	0.0	0.0	0.0	0.0	0.0	0.0	0.0	0.0	0.0	0.0	0.0	0.0	0.0	0.0	0.0	0.0	0.0	0.0	1102.967452758253	0.0
O00267	SEQ_DTYLDTQVVGQTGVIR_MOD_DTYLDTQVVGQTGVIR_CHARGE_3_	0.0	0.0	0.0	0.0	0.0	0.0	0.0	0.0	0.0	0.0	0.0	0.0	0.0	0.0	0.0	0.0	0.0	0.0	0.0	0.0	0.0	0.0	0.0	0.0	0.0	0.0	0.0	0.0	0.0	0.0	0.0	0.0	0.0	0.0	0.0	0.0	0.0	0.0	0.0	0.0	0.0	0.0	0.0	0.0	0.0	0.0	0.0	0.0
O00267	SEQ_EEIEASNIDNVVLDEDR_MOD_EEIEASNIDNVVLDEDR_CHARGE_3_	0.0	0.0	0.0	0.0	0.0	0.0	0.0	0.0	0.0	0.0	0.0	0.0	0.0	0.0	0.0	0.0	0.0	0.0	0.0	0.0	0.0	0.0	0.0	0.0	0.0	0.0	0.0	0.0	0.0	0.0	0.0	0.0	0.0	0.0	0.0	0.0	0.0	0.0	0.0	0.0	0.0	0.0	0.0	0.0	0.0	0.0	0.0	0.0
O00267	SEQ_QAIEGVGNLR_MOD_QAIEGVGNLR_CHARGE_2_	0.0	0.0	0.0	0.0	0.0	0.0	0.0	0.0	0.0	0.0	0.0	0.0	0.0	0.0	0.0	0.0	0.0	0.0	0.0	0.0	0.0	0.0	0.0	0.0	0.0	0.0	0.0	0.0	0.0	0.0	0.0	0.0	0.0	0.0	0.0	0.0	0.0	0.0	0.0	0.0	0.0	0.0	0.0	0.0	0.0	0.0	0.0	0.0
O00267	SEQ_DDIAQVDYVEPSQNTISLK_MOD_DDIAQVDYVEPSQNTISLK_CHARGE_2_	0.0	0.0	0.0	0.0	0.0	0.0	0.0	0.0	0.0	0.0	0.0	0.0	0.0	0.0	0.0	0.0	0.0	0.0	0.0	0.0	0.0	0.0	0.0	0.0	0.0	0.0	0.0	0.0	0.0	0.0	0.0	0.0	0.0	0.0	0.0	0.0	0.0	668.2127122530874	0.0	0.0	0.0	0.0	0.0	0.0	0.0	0.0	0.0	0.0
O00267	SEQ_TPAQSGAWDPNNPNTPSR_MOD_TPAQSGAWDPNNPNTPSR_CHARGE_4_	0.0	0.0	0.0	0.0	0.0	0.0	0.0	0.0	0.0	0.0	0.0	0.0	0.0	0.0	0.0	0.0	0.0	0.0	0.0	0.0	0.0	0.0	0.0	0.0	0.0	0.0	0.0	0.0	0.0	0.0	0.0	0.0	0.0	0.0	0.0	0.0	0.0	0.0	0.0	0.0	0.0	0.0	0.0	0.0	0.0	0.0	0.0	800.5273756482469
O00267	SEQ_DMLEFPAQELR_MOD_DM(Oxidation)LEFPAQELR_CHARGE_3_	0.0	0.0	0.0	0.0	0.0	0.0	0.0	0.0	0.0	0.0	0.0	0.0	0.0	0.0	0.0	0.0	0.0	0.0	0.0	0.0	0.0	0.0	0.0	0.0	0.0	0.0	0.0	0.0	0.0	0.0	0.0	0.0	0.0	0.0	0.0	0.0	0.0	0.0	0.0	0.0	0.0	0.0	0.0	0.0	0.0	0.0	0.0	0.0
O00267	SEQ_FEGDTGLIVR_MOD_FEGDTGLIVR_CHARGE_3_	0.0	0.0	0.0	0.0	0.0	0.0	0.0	0.0	0.0	0.0	0.0	0.0	0.0	0.0	0.0	0.0	0.0	0.0	0.0	0.0	0.0	0.0	0.0	0.0	0.0	0.0	0.0	0.0	0.0	0.0	0.0	0.0	0.0	0.0	0.0	0.0	0.0	0.0	0.0	0.0	0.0	0.0	0.0	0.0	0.0	0.0	0.0	0.0
O00267	SEQ_GYIGVVK_MOD_GYIGVVK_CHARGE_1_	0.0	0.0	0.0	0.0	0.0	0.0	0.0	0.0	0.0	0.0	0.0	0.0	0.0	0.0	0.0	0.0	0.0	0.0	0.0	0.0	0.0	0.0	0.0	0.0	0.0	0.0	0.0	0.0	0.0	0.0	0.0	0.0	0.0	0.0	0.0	0.0	0.0	0.0	0.0	0.0	0.0	0.0	0.0	0.0	0.0	0.0	0.0	0.0
O00267	SEQ_DMLEFPAQELR_MOD_DM(Oxidation)LEFPAQELR_CHARGE_2_	0.0	0.0	0.0	0.0	0.0	0.0	0.0	0.0	0.0	0.0	0.0	0.0	0.0	0.0	0.0	0.0	0.0	0.0	0.0	0.0	0.0	0.0	0.0	0.0	0.0	0.0	0.0	0.0	0.0	0.0	0.0	0.0	0.0	0.0	0.0	0.0	0.0	0.0	0.0	0.0	0.0	0.0	0.0	0.0	0.0	0.0	0.0	0.0
O00267	SEQ_QAIEGVGNLR_MOD_QAIEGVGNLR_CHARGE_3_	0.0	0.0	0.0	0.0	0.0	0.0	0.0	0.0	0.0	0.0	0.0	0.0	0.0	0.0	0.0	0.0	0.0	0.0	0.0	0.0	0.0	0.0	0.0	0.0	0.0	0.0	0.0	0.0	0.0	0.0	0.0	0.0	0.0	0.0	0.0	0.0	0.0	0.0	0.0	0.0	0.0	0.0	0.0	0.0	0.0	0.0	0.0	0.0
O00267	SEQ_HLVLAGGSK_MOD_HLVLAGGSK_CHARGE_2_	0.0	0.0	0.0	0.0	0.0	0.0	0.0	0.0	0.0	0.0	0.0	0.0	0.0	0.0	0.0	0.0	0.0	0.0	0.0	0.0	0.0	0.0	0.0	0.0	0.0	0.0	0.0	0.0	0.0	0.0	0.0	0.0	0.0	0.0	0.0	0.0	0.0	0.0	0.0	0.0	0.0	0.0	0.0	0.0	0.0	0.0	0.0	0.0
O00267	SEQ_DNELIGQTVR_MOD_DNELIGQTVR_CHARGE_2_	0.0	0.0	0.0	0.0	0.0	0.0	0.0	0.0	0.0	0.0	0.0	0.0	0.0	0.0	0.0	0.0	0.0	0.0	0.0	0.0	0.0	2350.5963444462072	0.0	0.0	0.0	0.0	0.0	0.0	0.0	0.0	6589.94277651906	0.0	0.0	0.0	0.0	0.0	0.0	0.0	6996.448737635834	0.0	0.0	0.0	5228.55788142965	0.0	9697.04850956575	0.0	0.0	0.0
O00267	SEQ_VVSISSEHLEPITPTK_MOD_VVSISSEHLEPITPTK_CHARGE_3_	0.0	0.0	0.0	0.0	0.0	0.0	0.0	0.0	0.0	0.0	0.0	0.0	0.0	0.0	0.0	0.0	0.0	0.0	0.0	0.0	0.0	0.0	0.0	0.0	0.0	0.0	0.0	0.0	0.0	0.0	0.0	0.0	0.0	0.0	0.0	0.0	0.0	0.0	0.0	0.0	0.0	0.0	0.0	0.0	0.0	0.0	0.0	0.0
O00267	SEQ_VVSISSEHLEPITPTK_MOD_VVSISSEHLEPITPTK_CHARGE_4_	0.0	0.0	0.0	0.0	0.0	0.0	0.0	0.0	0.0	0.0	0.0	0.0	0.0	0.0	0.0	0.0	0.0	0.0	0.0	0.0	0.0	0.0	0.0	0.0	0.0	0.0	0.0	0.0	0.0	0.0	0.0	0.0	0.0	0.0	0.0	0.0	0.0	0.0	0.0	0.0	0.0	0.0	0.0	0.0	0.0	0.0	0.0	0.0
O00267	SEQ_GYIGVVK_MOD_GYIGVVK_CHARGE_2_	0.0	0.0	0.0	0.0	0.0	0.0	0.0	0.0	0.0	0.0	0.0	0.0	0.0	0.0	0.0	0.0	0.0	0.0	0.0	0.0	0.0	412.30926502706023	0.0	0.0	0.0	0.0	0.0	0.0	0.0	0.0	0.0	0.0	0.0	0.0	0.0	786.8964018584514	0.0	0.0	0.0	0.0	0.0	1426.4172358007227	0.0	1079.571953517641	1754.2994678053242	2098.580526744666	1929.2002084698	0.0
O00267	SEQ_GYIYVEAYK_MOD_GYIYVEAYK_CHARGE_2_	0.0	0.0	0.0	0.0	0.0	0.0	0.0	0.0	0.0	0.0	0.0	0.0	0.0	0.0	0.0	0.0	0.0	0.0	0.0	0.0	0.0	0.0	2052.2171971860716	0.0	0.0	0.0	0.0	0.0	0.0	0.0	0.0	0.0	0.0	0.0	0.0	0.0	0.0	0.0	0.0	0.0	1776.7854445160856	0.0	0.0	0.0	0.0	0.0	0.0	0.0
O00267	SEQ_DTYLDTQVVGQTGVIR_MOD_DTYLDTQVVGQTGVIR_CHARGE_2_	0.0	0.0	0.0	0.0	0.0	0.0	0.0	0.0	0.0	0.0	0.0	0.0	0.0	0.0	0.0	0.0	0.0	0.0	0.0	0.0	0.0	0.0	0.0	380.36636222452546	0.0	0.0	0.0	0.0	0.0	0.0	0.0	0.0	0.0	0.0	0.0	0.0	0.0	0.0	0.0	0.0	0.0	0.0	0.0	0.0	0.0	0.0	0.0	0.0
O00273	SEQ_AAFGEEVDAVDTGISR_MOD_AAFGEEVDAVDTGISR_CHARGE_2_	0.0	0.0	0.0	0.0	0.0	0.0	0.0	0.0	0.0	0.0	0.0	0.0	0.0	0.0	0.0	0.0	0.0	0.0	0.0	0.0	0.0	0.0	0.0	0.0	0.0	0.0	0.0	0.0	0.0	0.0	0.0	0.0	0.0	0.0	0.0	0.0	0.0	0.0	0.0	0.0	0.0	0.0	0.0	0.0	0.0	0.0	0.0	1025.279435790076
O00273	SEQ_FVALASNEK_MOD_FVALASNEK_CHARGE_2_	0.0	0.0	0.0	0.0	0.0	0.0	0.0	0.0	0.0	0.0	0.0	0.0	0.0	0.0	0.0	0.0	0.0	0.0	0.0	0.0	0.0	0.0	0.0	0.0	0.0	0.0	0.0	0.0	0.0	0.0	0.0	0.0	0.0	5220.853273698901	0.0	0.0	0.0	4209.372841419507	0.0	3519.8844238852416	0.0	6850.413297976519	4830.497713150259	10245.772883470401	4094.022768431031	7179.081187018784	0.0	8128.1358658517265
O00273	SEQ_AAFGEEVDAVDTGISR_MOD_AAFGEEVDAVDTGISR_CHARGE_3_	0.0	0.0	0.0	0.0	0.0	0.0	0.0	0.0	0.0	0.0	0.0	0.0	0.0	0.0	0.0	0.0	0.0	0.0	0.0	0.0	0.0	0.0	0.0	0.0	4388.743733949341	0.0	0.0	0.0	0.0	0.0	0.0	4497.244837385227	0.0	0.0	0.0	0.0	0.0	0.0	929.6105595820217	0.0	0.0	0.0	8638.723812933256	0.0	0.0	0.0	0.0	0.0
O00273	SEQ_LQQTQSLHSLR_MOD_LQQTQSLHSLR_CHARGE_3_	0.0	0.0	0.0	0.0	0.0	0.0	0.0	0.0	0.0	0.0	0.0	0.0	0.0	0.0	0.0	0.0	0.0	0.0	0.0	0.0	0.0	0.0	0.0	0.0	0.0	0.0	0.0	0.0	0.0	0.0	0.0	0.0	0.0	0.0	0.0	0.0	0.0	0.0	0.0	0.0	0.0	0.0	0.0	0.0	0.0	0.0	0.0	0.0
O00273	SEQ_LQHTLQQVLDQR_MOD_LQHTLQQVLDQR_CHARGE_4_	0.0	0.0	0.0	0.0	0.0	0.0	0.0	0.0	0.0	0.0	0.0	0.0	0.0	0.0	0.0	0.0	0.0	0.0	0.0	0.0	0.0	0.0	0.0	0.0	0.0	0.0	0.0	0.0	0.0	0.0	0.0	0.0	0.0	0.0	0.0	0.0	0.0	0.0	0.0	0.0	0.0	0.0	0.0	0.0	0.0	0.0	0.0	0.0
O00273	SEQ_FVALASNEK_MOD_FVALASNEK_CHARGE_3_	0.0	0.0	0.0	0.0	0.0	0.0	0.0	0.0	0.0	0.0	0.0	0.0	0.0	0.0	0.0	0.0	0.0	0.0	0.0	0.0	0.0	0.0	0.0	0.0	0.0	0.0	0.0	0.0	0.0	0.0	0.0	0.0	0.0	0.0	0.0	0.0	0.0	0.0	0.0	0.0	0.0	0.0	0.0	0.0	0.0	0.0	0.0	0.0
O00291;O00291-3;O00291-4	SEQ_GVNQATAGVVASTISGK_MOD_GVNQATAGVVASTISGK_CHARGE_2_	0.0	0.0	0.0	0.0	0.0	0.0	0.0	0.0	0.0	0.0	0.0	0.0	0.0	0.0	0.0	0.0	0.0	0.0	0.0	0.0	0.0	0.0	0.0	0.0	0.0	0.0	0.0	0.0	0.0	0.0	0.0	0.0	0.0	0.0	0.0	0.0	0.0	0.0	0.0	0.0	0.0	0.0	0.0	0.0	0.0	0.0	0.0	0.0
O00291;O00291-3;O00291-4	SEQ_LIQIPQLPENPPNFLR_MOD_LIQIPQLPENPPNFLR_CHARGE_2_	0.0	0.0	0.0	0.0	0.0	0.0	0.0	0.0	0.0	0.0	0.0	0.0	0.0	0.0	0.0	0.0	0.0	0.0	0.0	0.0	0.0	0.0	0.0	0.0	0.0	0.0	0.0	0.0	0.0	0.0	0.0	0.0	0.0	0.0	0.0	0.0	0.0	0.0	0.0	0.0	0.0	0.0	0.0	0.0	0.0	0.0	0.0	0.0
O00291;O00291-3;O00291-4	SEQ_AINTQEVAVK_MOD_AINTQEVAVK_CHARGE_2_	0.0	0.0	0.0	0.0	0.0	0.0	0.0	0.0	0.0	0.0	0.0	0.0	0.0	0.0	0.0	0.0	0.0	0.0	0.0	0.0	0.0	0.0	0.0	0.0	0.0	0.0	0.0	0.0	0.0	0.0	0.0	0.0	0.0	0.0	761.6266656999536	0.0	0.0	0.0	0.0	0.0	849.0659673687107	0.0	0.0	0.0	0.0	0.0	0.0	783.2240099817035
O00291;O00291-3;O00291-4	SEQ_AINTQEVAVK_MOD_AINTQEVAVK_CHARGE_3_	0.0	0.0	0.0	0.0	0.0	0.0	0.0	0.0	0.0	0.0	0.0	0.0	0.0	0.0	0.0	0.0	0.0	0.0	0.0	0.0	0.0	0.0	0.0	0.0	0.0	0.0	0.0	0.0	0.0	0.0	0.0	0.0	0.0	0.0	0.0	0.0	0.0	0.0	0.0	0.0	0.0	121.6480756914929	0.0	37.511078853594356	0.0	32.401562451465466	0.0	0.0
O00291;O00291-3;O00291-4	SEQ_DSPNLAQLQQASR_MOD_DSPNLAQLQQASR_CHARGE_3_	0.0	0.0	0.0	0.0	0.0	0.0	0.0	0.0	0.0	0.0	0.0	0.0	0.0	0.0	0.0	0.0	0.0	0.0	0.0	0.0	0.0	0.0	0.0	0.0	0.0	0.0	0.0	0.0	0.0	0.0	0.0	0.0	0.0	0.0	0.0	0.0	0.0	0.0	0.0	0.0	0.0	0.0	0.0	0.0	0.0	0.0	0.0	0.0
O00299	SEQ_GVTFNVTTVDTK_MOD_GVTFNVTTVDTK_CHARGE_3_	0.0	0.0	0.0	0.0	0.0	0.0	0.0	0.0	0.0	0.0	0.0	0.0	0.0	0.0	0.0	0.0	0.0	0.0	0.0	0.0	0.0	0.0	0.0	0.0	0.0	0.0	0.0	0.0	0.0	0.0	0.0	0.0	0.0	0.0	0.0	0.0	0.0	0.0	0.0	0.0	372.9429343380545	0.0	0.0	0.0	0.0	0.0	0.0	0.0
O00299	SEQ_NSNPALNDNLEK_MOD_NSNPALNDNLEK_CHARGE_2_	0.0	0.0	0.0	0.0	0.0	0.0	0.0	0.0	0.0	0.0	0.0	0.0	0.0	4671.871681003832	0.0	0.0	3634.0377540960244	0.0	0.0	2918.563527977535	6167.696880985901	8185.752103083773	6368.513806293488	6912.34873542812	4812.5063046450805	7382.2767283220155	7900.264650180079	8371.671899204266	8503.793348150832	9436.442091591707	20828.160038725953	16085.994761842145	19934.80073086998	11553.969919422523	14401.209651471383	12136.438214350625	19950.574483960205	17326.676613390056	18630.28974869179	25037.245184314837	45757.16132973836	28946.934762233202	37216.55038351222	39718.952034051916	69434.08154185073	62636.28515523693	54276.970394463955	38832.94223282012
O00299	SEQ_LAALNPESNTAGLDIFAK_MOD_LAALNPESNTAGLDIFAK_CHARGE_2_	0.0	0.0	0.0	0.0	0.0	0.0	0.0	0.0	0.0	0.0	0.0	0.0	0.0	0.0	0.0	0.0	0.0	0.0	0.0	0.0	0.0	0.0	0.0	0.0	0.0	0.0	0.0	0.0	0.0	0.0	0.0	0.0	0.0	0.0	0.0	0.0	0.0	0.0	0.0	0.0	0.0	0.0	0.0	0.0	0.0	0.0	0.0	0.0
O00299	SEQ_YLSNAYAR_MOD_YLSNAYAR_CHARGE_2_	0.0	0.0	0.0	0.0	0.0	0.0	0.0	0.0	0.0	0.0	0.0	0.0	0.0	0.0	0.0	0.0	0.0	0.0	0.0	0.0	0.0	5587.937098248314	0.0	0.0	0.0	0.0	0.0	10050.652761814232	0.0	11565.511411233601	0.0	6157.359215701014	0.0	13994.666257285098	0.0	20815.463503313793	0.0	0.0	0.0	23889.536266821207	0.0	28489.493516616072	18933.90262233989	27505.05630565545	20206.158443370477	21247.94393790371	18924.03980026536	49742.68370453866
O00299	SEQ_VLDNYLTSPLPEEVDETSAEDEGVSQR_MOD_VLDNYLTSPLPEEVDETSAEDEGVSQR_CHARGE_4_	0.0	0.0	0.0	0.0	0.0	0.0	0.0	0.0	0.0	0.0	0.0	0.0	0.0	0.0	0.0	0.0	0.0	0.0	0.0	0.0	0.0	0.0	0.0	0.0	0.0	0.0	0.0	0.0	0.0	0.0	0.0	0.0	0.0	0.0	0.0	0.0	0.0	933.0870066719414	0.0	0.0	0.0	0.0	0.0	0.0	0.0	0.0	0.0	0.0
O00299	SEQ_VLDNYLTSPLPEEVDETSAEDEGVSQR_MOD_VLDNYLTSPLPEEVDETSAEDEGVSQR_CHARGE_3_	0.0	0.0	0.0	0.0	0.0	0.0	0.0	0.0	0.0	0.0	0.0	0.0	0.0	0.0	0.0	0.0	0.0	0.0	0.0	0.0	0.0	0.0	0.0	0.0	0.0	0.0	0.0	0.0	0.0	0.0	0.0	0.0	0.0	0.0	0.0	0.0	0.0	0.0	0.0	0.0	0.0	0.0	0.0	0.0	0.0	0.0	0.0	0.0
O00299	SEQ_GVTFNVTTVDTK_MOD_GVTFNVTTVDTK_CHARGE_2_	0.0	0.0	0.0	0.0	0.0	0.0	0.0	0.0	0.0	0.0	0.0	0.0	0.0	0.0	0.0	0.0	0.0	0.0	0.0	0.0	0.0	0.0	0.0	0.0	0.0	0.0	0.0	0.0	0.0	0.0	0.0	0.0	0.0	0.0	0.0	0.0	2905.1954993921972	0.0	2489.6530768453126	755.9863920911237	5774.3347857536755	0.0	7063.458233038546	0.0	5290.53998669932	5402.725492854121	3667.279910556006	3194.6175983739995
O00299	SEQ_NSNPALNDNLEK_MOD_NSNPALNDNLEK_CHARGE_3_	0.0	0.0	0.0	0.0	0.0	0.0	0.0	0.0	0.0	0.0	0.0	0.0	0.0	0.0	0.0	0.0	0.0	0.0	0.0	0.0	0.0	0.0	0.0	0.0	0.0	0.0	0.0	0.0	0.0	0.0	0.0	0.0	0.0	0.0	0.0	541.5531095002611	0.0	0.0	0.0	0.0	0.0	0.0	0.0	0.0	0.0	0.0	0.0	0.0
O00299	SEQ_GFTIPEAFR_MOD_GFTIPEAFR_CHARGE_2_	0.0	0.0	0.0	0.0	0.0	0.0	0.0	0.0	0.0	0.0	0.0	0.0	0.0	0.0	0.0	0.0	0.0	0.0	0.0	0.0	0.0	0.0	0.0	0.0	0.0	0.0	0.0	0.0	0.0	0.0	0.0	0.0	0.0	541.861363508477	0.0	0.0	0.0	252.98771323146235	0.0	2273.6121496136025	0.0	2096.495997113045	968.4543838479827	0.0	0.0	2520.208055114133	0.0	1377.845884738739
O00303	SEQ_VIGTLLGTVDK_MOD_VIGTLLGTVDK_CHARGE_3_	0.0	0.0	0.0	0.0	0.0	0.0	0.0	0.0	0.0	0.0	0.0	0.0	0.0	0.0	0.0	0.0	0.0	0.0	0.0	0.0	0.0	0.0	0.0	0.0	0.0	0.0	0.0	0.0	0.0	0.0	0.0	0.0	0.0	0.0	0.0	0.0	0.0	0.0	0.0	0.0	0.0	0.0	0.0	0.0	0.0	0.0	0.0	0.0
O00303	SEQ_VIGLSSDLQQVGGASAR_MOD_VIGLSSDLQQVGGASAR_CHARGE_4_	0.0	0.0	0.0	0.0	0.0	0.0	0.0	0.0	0.0	0.0	0.0	0.0	0.0	0.0	0.0	0.0	0.0	0.0	0.0	0.0	0.0	0.0	0.0	0.0	0.0	0.0	0.0	0.0	0.0	0.0	0.0	0.0	0.0	0.0	0.0	0.0	0.0	0.0	0.0	0.0	0.0	408.82138631341974	0.0	0.0	0.0	0.0	0.0	0.0
O00303	SEQ_VIGTLLGTVDK_MOD_VIGTLLGTVDK_CHARGE_2_	0.0	0.0	0.0	0.0	0.0	0.0	0.0	0.0	0.0	0.0	0.0	0.0	0.0	0.0	0.0	0.0	0.0	0.0	0.0	0.0	0.0	0.0	0.0	0.0	0.0	0.0	0.0	0.0	0.0	1170.5281820339874	0.0	0.0	0.0	0.0	0.0	0.0	0.0	0.0	0.0	0.0	3503.625351098159	1701.4855011723894	3697.848880721052	2738.169430893277	3635.5041012016304	0.0	1512.739204613675	2229.1108713429326
O00303	SEQ_IGVDLIMK_MOD_IGVDLIM(Oxidation)K_CHARGE_3_	0.0	0.0	0.0	0.0	0.0	0.0	0.0	0.0	0.0	0.0	0.0	0.0	0.0	0.0	0.0	0.0	0.0	0.0	0.0	0.0	0.0	0.0	0.0	0.0	0.0	0.0	0.0	0.0	0.0	0.0	0.0	0.0	0.0	0.0	0.0	0.0	0.0	0.0	0.0	0.0	0.0	0.0	0.0	0.0	0.0	0.0	0.0	0.0
O00303	SEQ_VIGLSSDLQQVGGASAR_MOD_VIGLSSDLQQVGGASAR_CHARGE_2_	0.0	0.0	0.0	0.0	0.0	0.0	0.0	0.0	0.0	0.0	0.0	0.0	0.0	0.0	0.0	0.0	0.0	0.0	0.0	0.0	0.0	0.0	0.0	0.0	0.0	0.0	0.0	0.0	0.0	0.0	0.0	0.0	0.0	0.0	0.0	0.0	0.0	0.0	0.0	0.0	0.0	0.0	0.0	0.0	0.0	0.0	0.0	1693.4135140653225
O00303	SEQ_VSADNTVGR_MOD_VSADNTVGR_CHARGE_3_	0.0	0.0	0.0	0.0	0.0	0.0	0.0	0.0	0.0	0.0	0.0	0.0	0.0	0.0	0.0	0.0	0.0	0.0	0.0	0.0	0.0	0.0	0.0	0.0	0.0	0.0	0.0	0.0	0.0	0.0	0.0	0.0	0.0	0.0	0.0	0.0	0.0	0.0	0.0	0.0	0.0	0.0	0.0	0.0	0.0	0.0	0.0	0.0
O00303	SEQ_IGVDLIMK_MOD_IGVDLIM(Oxidation)K_CHARGE_2_	0.0	0.0	0.0	0.0	0.0	0.0	0.0	0.0	0.0	0.0	0.0	0.0	0.0	0.0	0.0	0.0	0.0	0.0	0.0	0.0	0.0	0.0	0.0	0.0	0.0	0.0	0.0	0.0	0.0	0.0	0.0	0.0	0.0	0.0	2850.9535095976394	0.0	0.0	1571.0471815754356	3308.275217223213	0.0	0.0	0.0	1590.8151901771716	0.0	4878.634540280162	0.0	3432.6058817489115	0.0
O00303	SEQ_AYVSTLMGVPGR_MOD_AYVSTLM(Oxidation)GVPGR_CHARGE_2_	0.0	0.0	0.0	0.0	0.0	0.0	0.0	0.0	0.0	0.0	0.0	0.0	0.0	0.0	0.0	0.0	0.0	0.0	0.0	0.0	0.0	0.0	0.0	0.0	0.0	0.0	0.0	0.0	0.0	0.0	0.0	0.0	0.0	0.0	0.0	0.0	0.0	0.0	0.0	0.0	3113.4303148525205	0.0	0.0	0.0	0.0	0.0	0.0	0.0
O00303	SEQ_YAYYDTER_MOD_YAYYDTER_CHARGE_2_	0.0	0.0	0.0	0.0	0.0	0.0	0.0	0.0	0.0	0.0	0.0	0.0	0.0	0.0	0.0	0.0	0.0	0.0	0.0	0.0	0.0	0.0	0.0	0.0	0.0	0.0	0.0	0.0	0.0	0.0	12813.911296763312	15436.633916159393	9435.21693973672	10159.901761645771	6004.762777943537	0.0	1592.039616883484	0.0	7696.384882142642	0.0	20101.780981145705	18369.80177303315	20600.670807521066	15364.163466284586	26403.242615396877	22413.540252616043	32954.60195175017	21472.910080147267
O00303	SEQ_EAPNPIHLTVDTSLQNGR_MOD_EAPNPIHLTVDTSLQNGR_CHARGE_4_	0.0	0.0	0.0	0.0	0.0	0.0	0.0	0.0	0.0	0.0	0.0	0.0	0.0	0.0	0.0	0.0	0.0	0.0	0.0	0.0	0.0	0.0	0.0	0.0	0.0	0.0	0.0	0.0	0.0	0.0	0.0	0.0	0.0	0.0	0.0	0.0	0.0	0.0	0.0	0.0	0.0	0.0	0.0	0.0	0.0	0.0	0.0	0.0
O00303	SEQ_AYVSTLMGVPGR_MOD_AYVSTLM(Oxidation)GVPGR_CHARGE_3_	0.0	0.0	0.0	0.0	0.0	0.0	0.0	0.0	0.0	0.0	0.0	0.0	0.0	0.0	0.0	0.0	0.0	0.0	0.0	0.0	0.0	0.0	0.0	0.0	0.0	0.0	0.0	0.0	0.0	0.0	0.0	0.0	0.0	0.0	0.0	0.0	0.0	0.0	0.0	0.0	0.0	0.0	0.0	4079.5575295877993	0.0	0.0	0.0	0.0
O00303	SEQ_VSADNTVGR_MOD_VSADNTVGR_CHARGE_2_	0.0	0.0	0.0	0.0	0.0	0.0	0.0	0.0	0.0	0.0	0.0	0.0	0.0	0.0	0.0	0.0	0.0	0.0	0.0	0.0	0.0	0.0	0.0	0.0	0.0	0.0	0.0	0.0	0.0	0.0	0.0	0.0	0.0	0.0	0.0	0.0	0.0	0.0	0.0	0.0	0.0	0.0	0.0	0.0	0.0	0.0	0.0	0.0
O00303	SEQ_VIGLSSDLQQVGGASAR_MOD_VIGLSSDLQQVGGASAR_CHARGE_3_	0.0	0.0	0.0	0.0	0.0	0.0	0.0	0.0	0.0	0.0	0.0	0.0	0.0	0.0	0.0	0.0	0.0	0.0	0.0	0.0	0.0	0.0	0.0	0.0	0.0	0.0	0.0	0.0	0.0	0.0	0.0	0.0	0.0	0.0	0.0	0.0	0.0	0.0	0.0	0.0	0.0	0.0	0.0	0.0	0.0	0.0	0.0	0.0
O00330;O00330-3	SEQ_DVGPPPPVSK_MOD_DVGPPPPVSK_CHARGE_3_	0.0	0.0	0.0	0.0	0.0	0.0	0.0	0.0	0.0	0.0	0.0	0.0	0.0	0.0	0.0	0.0	0.0	0.0	0.0	0.0	0.0	0.0	0.0	0.0	0.0	0.0	0.0	0.0	0.0	0.0	0.0	0.0	0.0	0.0	0.0	0.0	0.0	0.0	0.0	0.0	0.0	0.0	0.0	0.0	0.0	0.0	0.0	0.0
O00330;O00330-3	SEQ_GLLTPIIK_MOD_GLLTPIIK_CHARGE_2_	0.0	0.0	0.0	0.0	0.0	0.0	0.0	0.0	0.0	0.0	0.0	0.0	0.0	0.0	0.0	0.0	0.0	0.0	0.0	0.0	0.0	0.0	0.0	0.0	0.0	0.0	0.0	0.0	0.0	0.0	0.0	0.0	0.0	0.0	0.0	0.0	0.0	0.0	0.0	0.0	0.0	0.0	0.0	0.0	457.9159504099668	0.0	170.21683810513665	0.0
O00330;O00330-3	SEQ_DVGPPPPVSK_MOD_DVGPPPPVSK_CHARGE_2_	0.0	0.0	0.0	0.0	0.0	0.0	0.0	0.0	0.0	0.0	0.0	0.0	0.0	0.0	0.0	0.0	0.0	0.0	0.0	0.0	0.0	0.0	0.0	0.0	0.0	0.0	0.0	0.0	0.0	646.8189108672989	0.0	0.0	0.0	0.0	0.0	613.8812670021273	0.0	0.0	0.0	1342.1954154802884	1132.460650656103	682.1370063427546	972.6119777115224	1029.2263717109151	1189.5102991162473	1605.3496423168294	957.4155399118498	809.3592150683637
O00330;O00330-3	SEQ_GLLTPIIK_MOD_GLLTPIIK_CHARGE_3_	0.0	0.0	0.0	0.0	0.0	0.0	0.0	0.0	0.0	0.0	0.0	0.0	0.0	0.0	0.0	0.0	0.0	0.0	0.0	0.0	0.0	0.0	0.0	0.0	0.0	0.0	0.0	0.0	0.0	0.0	0.0	0.0	0.0	0.0	0.0	0.0	0.0	0.0	0.0	0.0	0.0	0.0	0.0	0.0	0.0	0.0	0.0	0.0
O00330;O00330-3	SEQ_ANLENPIR_MOD_ANLENPIR_CHARGE_2_	0.0	0.0	0.0	0.0	0.0	0.0	0.0	0.0	0.0	0.0	0.0	0.0	0.0	0.0	0.0	0.0	0.0	0.0	0.0	0.0	0.0	0.0	0.0	0.0	0.0	0.0	0.0	0.0	0.0	0.0	0.0	0.0	0.0	0.0	0.0	0.0	0.0	0.0	0.0	0.0	0.0	0.0	7105.736674496515	7105.736674496515	0.0	0.0	8038.079502141392	8603.364591653553
O00330;O00330-3	SEQ_GIQEIADSVK_MOD_GIQEIADSVK_CHARGE_2_	0.0	0.0	0.0	0.0	0.0	0.0	0.0	0.0	0.0	0.0	0.0	0.0	0.0	0.0	0.0	0.0	0.0	0.0	0.0	0.0	0.0	0.0	0.0	0.0	2800.639485917755	0.0	0.0	0.0	0.0	0.0	0.0	0.0	0.0	0.0	0.0	0.0	0.0	0.0	2376.0434832796805	0.0	0.0	1647.643529198861	0.0	0.0	1667.002423925099	1666.7565962947504	2664.2378898341217	0.0
O00330;O00330-3	SEQ_VVDDELATR_MOD_VVDDELATR_CHARGE_2_	0.0	0.0	0.0	0.0	0.0	0.0	0.0	0.0	0.0	0.0	0.0	0.0	0.0	0.0	0.0	0.0	0.0	0.0	0.0	0.0	0.0	4529.379299279965	0.0	0.0	0.0	0.0	0.0	0.0	0.0	0.0	0.0	0.0	0.0	0.0	3887.390858523609	0.0	0.0	0.0	0.0	0.0	6108.710250277598	0.0	6933.154963474286	0.0	0.0	0.0	7053.80847541245	0.0
O00399	SEQ_GDVTIGPR_MOD_GDVTIGPR_CHARGE_2_	0.0	0.0	0.0	0.0	0.0	0.0	0.0	0.0	0.0	0.0	0.0	0.0	0.0	0.0	0.0	0.0	0.0	0.0	0.0	0.0	0.0	0.0	0.0	0.0	0.0	0.0	0.0	0.0	0.0	0.0	0.0	0.0	0.0	0.0	0.0	0.0	0.0	0.0	0.0	0.0	0.0	0.0	6647.442578077007	0.0	0.0	0.0	0.0	5853.9668054531785
O00401	SEQ_AALLDQIR_MOD_AALLDQIR_CHARGE_2_	0.0	0.0	0.0	0.0	0.0	0.0	0.0	0.0	0.0	0.0	0.0	0.0	0.0	0.0	0.0	0.0	0.0	0.0	0.0	0.0	0.0	0.0	0.0	0.0	0.0	0.0	0.0	0.0	0.0	0.0	0.0	0.0	0.0	0.0	0.0	0.0	0.0	0.0	0.0	0.0	0.0	0.0	0.0	0.0	0.0	0.0	0.0	0.0
O00401	SEQ_DALLDQIR_MOD_DALLDQIR_CHARGE_2_	0.0	0.0	0.0	0.0	0.0	0.0	0.0	0.0	0.0	0.0	0.0	0.0	0.0	0.0	0.0	0.0	0.0	0.0	0.0	0.0	0.0	0.0	0.0	0.0	0.0	0.0	0.0	0.0	0.0	0.0	0.0	0.0	0.0	0.0	0.0	0.0	0.0	0.0	0.0	0.0	0.0	0.0	0.0	0.0	0.0	0.0	0.0	0.0
O00401	SEQ_AVTDLLGR_MOD_AVTDLLGR_CHARGE_2_	0.0	0.0	0.0	0.0	0.0	0.0	0.0	0.0	0.0	0.0	0.0	0.0	0.0	0.0	0.0	0.0	0.0	0.0	0.0	0.0	0.0	0.0	0.0	0.0	0.0	0.0	0.0	0.0	0.0	0.0	0.0	0.0	0.0	0.0	0.0	0.0	0.0	0.0	0.0	0.0	0.0	0.0	0.0	0.0	0.0	0.0	6758.121941317221	0.0
O00410;O00410-3	SEQ_VSDILHSIFSSYK_MOD_VSDILHSIFSSYK_CHARGE_3_	0.0	0.0	0.0	0.0	0.0	0.0	0.0	0.0	0.0	0.0	0.0	0.0	0.0	0.0	0.0	0.0	0.0	0.0	0.0	0.0	0.0	0.0	0.0	0.0	0.0	0.0	0.0	0.0	0.0	0.0	0.0	0.0	0.0	0.0	0.0	0.0	0.0	0.0	0.0	0.0	0.0	0.0	0.0	142.97935359585952	0.0	0.0	0.0	0.0
O00410;O00410-3	SEQ_VIAALLQTMEDQGNQR_MOD_VIAALLQTM(Oxidation)EDQGNQR_CHARGE_2_	0.0	0.0	0.0	0.0	0.0	0.0	0.0	0.0	0.0	0.0	0.0	0.0	0.0	0.0	0.0	0.0	0.0	0.0	0.0	0.0	0.0	0.0	0.0	0.0	0.0	0.0	0.0	0.0	0.0	0.0	0.0	0.0	0.0	0.0	0.0	0.0	0.0	0.0	0.0	0.0	0.0	0.0	0.0	0.0	0.0	0.0	0.0	0.0
O00410;O00410-3	SEQ_QAEETYENIPGQSK_MOD_QAEETYENIPGQSK_CHARGE_4_	0.0	0.0	0.0	0.0	0.0	0.0	0.0	0.0	0.0	0.0	0.0	0.0	0.0	0.0	0.0	0.0	0.0	0.0	0.0	0.0	0.0	0.0	0.0	0.0	0.0	0.0	0.0	0.0	0.0	0.0	0.0	0.0	0.0	0.0	0.0	0.0	0.0	0.0	0.0	0.0	0.0	0.0	0.0	0.0	0.0	0.0	0.0	0.0
O00410;O00410-3	SEQ_VIAALLQTMEDQGNQR_MOD_VIAALLQTM(Oxidation)EDQGNQR_CHARGE_3_	0.0	0.0	0.0	0.0	0.0	0.0	0.0	0.0	0.0	0.0	0.0	0.0	0.0	0.0	0.0	0.0	0.0	0.0	0.0	0.0	0.0	0.0	0.0	0.0	0.0	0.0	0.0	0.0	0.0	0.0	0.0	0.0	0.0	552.9978862552408	0.0	0.0	0.0	0.0	0.0	0.0	0.0	0.0	353.4741716521156	0.0	0.0	0.0	0.0	0.0
O00410;O00410-3	SEQ_NLIDEDGNNQWPEGLK_MOD_NLIDEDGNNQWPEGLK_CHARGE_2_	0.0	0.0	0.0	0.0	0.0	0.0	0.0	0.0	0.0	0.0	0.0	0.0	0.0	0.0	0.0	0.0	0.0	0.0	0.0	0.0	0.0	0.0	0.0	0.0	0.0	0.0	0.0	0.0	0.0	0.0	0.0	0.0	0.0	0.0	0.0	0.0	0.0	0.0	0.0	0.0	0.0	0.0	0.0	0.0	1085.2472288876534	0.0	0.0	0.0
O00410;O00410-3	SEQ_LQELIQK_MOD_LQELIQK_CHARGE_2_	0.0	0.0	0.0	0.0	0.0	0.0	0.0	0.0	0.0	0.0	0.0	0.0	0.0	0.0	1332.5556279631119	0.0	0.0	0.0	885.150797648638	0.0	0.0	694.373755995614	1187.9097161626855	1546.2561746720976	1156.0743011975744	1031.0302276720731	1785.1611384550579	1797.5596489015836	1418.3653970701844	976.0964864442135	3094.8941360945255	1754.7449478567066	2344.4600675897623	2502.5224452182406	3071.1866902227443	1724.5566720802876	4853.956753632774	938.7128562439287	4437.162138875066	5765.3910824992145	10358.079575779593	8293.46238262843	14355.17083351942	4086.6084935081126	16535.478446188157	13914.029697583643	10671.909793308747	15921.655642881487
O00410;O00410-3	SEQ_VSDILHSIFSSYK_MOD_VSDILHSIFSSYK_CHARGE_2_	0.0	0.0	0.0	0.0	0.0	0.0	0.0	0.0	0.0	0.0	0.0	0.0	0.0	0.0	0.0	0.0	0.0	0.0	0.0	0.0	0.0	0.0	0.0	0.0	0.0	0.0	0.0	0.0	0.0	0.0	0.0	0.0	0.0	0.0	0.0	0.0	0.0	0.0	0.0	0.0	0.0	0.0	0.0	0.0	0.0	0.0	0.0	0.0
O00410;O00410-3	SEQ_EGFVEYTEQVVK_MOD_EGFVEYTEQVVK_CHARGE_3_	0.0	0.0	0.0	0.0	0.0	0.0	0.0	0.0	0.0	0.0	0.0	0.0	0.0	0.0	0.0	0.0	0.0	0.0	0.0	0.0	0.0	0.0	0.0	0.0	0.0	0.0	0.0	0.0	0.0	0.0	0.0	0.0	0.0	0.0	0.0	0.0	0.0	0.0	0.0	0.0	0.0	0.0	0.0	0.0	0.0	0.0	0.0	0.0
O00410;O00410-3	SEQ_LQELIQK_MOD_LQELIQK_CHARGE_3_	0.0	0.0	0.0	0.0	0.0	0.0	0.0	0.0	0.0	0.0	0.0	0.0	0.0	0.0	0.0	0.0	0.0	0.0	0.0	0.0	0.0	0.0	0.0	0.0	0.0	0.0	0.0	0.0	0.0	0.0	0.0	0.0	0.0	0.0	0.0	0.0	0.0	0.0	0.0	0.0	0.0	0.0	0.0	0.0	0.0	0.0	0.0	0.0
O00410;O00410-3	SEQ_FYFHDGVR_MOD_FYFHDGVR_CHARGE_2_	0.0	0.0	0.0	0.0	0.0	0.0	0.0	0.0	0.0	0.0	0.0	0.0	0.0	0.0	0.0	0.0	0.0	0.0	0.0	0.0	0.0	0.0	0.0	0.0	0.0	0.0	0.0	0.0	0.0	0.0	0.0	0.0	0.0	0.0	0.0	0.0	0.0	0.0	0.0	0.0	0.0	0.0	0.0	0.0	0.0	0.0	0.0	0.0
O00410;O00410-3	SEQ_AIGTEPDSDVLSEIMHSFAK_MOD_AIGTEPDSDVLSEIMHSFAK_CHARGE_2_	0.0	0.0	0.0	0.0	0.0	0.0	0.0	0.0	0.0	0.0	0.0	0.0	0.0	0.0	0.0	0.0	0.0	0.0	0.0	0.0	0.0	0.0	0.0	0.0	0.0	0.0	0.0	0.0	0.0	0.0	0.0	0.0	0.0	0.0	1153.8412232517271	0.0	0.0	0.0	0.0	0.0	0.0	0.0	0.0	0.0	0.0	0.0	0.0	0.0
O00410;O00410-3	SEQ_QAEETYENIPGQSK_MOD_QAEETYENIPGQSK_CHARGE_2_	0.0	0.0	0.0	0.0	0.0	0.0	0.0	0.0	0.0	0.0	0.0	0.0	0.0	0.0	0.0	0.0	0.0	0.0	0.0	0.0	0.0	0.0	0.0	0.0	0.0	0.0	0.0	0.0	0.0	2717.10630156564	7084.419596044024	0.0	0.0	0.0	4155.4842553200315	4432.63419983953	5457.099400731265	0.0	6938.814153523578	7621.835618679331	6141.920392782079	5669.28296235954	9622.721690862563	4169.036300815054	8558.631643314879	11823.536738884548	10647.34788434231	9179.74121513581
O00410;O00410-3	SEQ_VSDILHSIFSSYK_MOD_VSDILHSIFSSYK_CHARGE_4_	0.0	0.0	0.0	0.0	0.0	0.0	0.0	0.0	0.0	0.0	0.0	0.0	0.0	0.0	0.0	0.0	0.0	0.0	0.0	0.0	0.0	0.0	0.0	0.0	0.0	0.0	0.0	0.0	0.0	0.0	0.0	0.0	0.0	243.91077703948974	0.0	0.0	0.0	0.0	0.0	0.0	0.0	0.0	0.0	0.0	0.0	0.0	0.0	0.0
O00410;O00410-3	SEQ_NLIDEDGNNQWPEGLK_MOD_NLIDEDGNNQWPEGLK_CHARGE_3_	0.0	0.0	0.0	0.0	0.0	0.0	0.0	0.0	0.0	0.0	0.0	0.0	0.0	0.0	0.0	0.0	0.0	0.0	0.0	0.0	0.0	0.0	0.0	0.0	0.0	0.0	0.0	0.0	0.0	0.0	0.0	200.57563155438652	0.0	0.0	0.0	0.0	0.0	0.0	0.0	0.0	0.0	0.0	0.0	0.0	0.0	0.0	0.0	0.0
O00410;O00410-3	SEQ_SLVEIADTVPK_MOD_SLVEIADTVPK_CHARGE_2_	0.0	0.0	0.0	0.0	0.0	0.0	0.0	0.0	0.0	0.0	0.0	0.0	0.0	0.0	0.0	0.0	0.0	0.0	0.0	0.0	0.0	0.0	0.0	0.0	0.0	0.0	0.0	0.0	0.0	0.0	0.0	0.0	0.0	0.0	2429.3438314196046	0.0	1253.0208712456213	985.4044451620183	0.0	0.0	0.0	0.0	2076.8786263932925	0.0	3808.086959716215	1239.608123199753	3857.344686931902	1475.7539270446982
O00410;O00410-3	SEQ_QMAAVLLR_MOD_QM(Oxidation)AAVLLR_CHARGE_2_	0.0	0.0	0.0	0.0	0.0	0.0	0.0	0.0	0.0	0.0	0.0	0.0	0.0	0.0	0.0	0.0	0.0	0.0	0.0	0.0	0.0	0.0	0.0	0.0	0.0	0.0	0.0	0.0	0.0	0.0	0.0	0.0	0.0	2685.3528137285334	0.0	4030.7495532417947	0.0	0.0	0.0	0.0	7604.544934785962	6323.456927247417	9932.668068980918	11952.321148318455	10891.041482331115	0.0	15132.609945188675	0.0
O00410;O00410-3	SEQ_HIVENAVQK_MOD_HIVENAVQK_CHARGE_3_	0.0	0.0	0.0	0.0	0.0	0.0	0.0	0.0	0.0	0.0	0.0	0.0	0.0	0.0	0.0	0.0	0.0	0.0	0.0	0.0	0.0	0.0	0.0	0.0	0.0	0.0	0.0	0.0	0.0	0.0	882.6480711582086	0.0	0.0	0.0	0.0	1118.250392363673	0.0	0.0	0.0	0.0	0.0	3955.5286661869027	0.0	0.0	0.0	0.0	0.0	0.0
O00410;O00410-3	SEQ_YAEYFLR_MOD_YAEYFLR_CHARGE_2_	0.0	0.0	0.0	0.0	0.0	0.0	0.0	0.0	0.0	0.0	0.0	0.0	0.0	0.0	0.0	0.0	0.0	0.0	0.0	0.0	0.0	0.0	0.0	0.0	0.0	0.0	0.0	0.0	0.0	0.0	0.0	0.0	0.0	0.0	0.0	0.0	0.0	0.0	0.0	0.0	0.0	0.0	0.0	0.0	0.0	0.0	0.0	0.0
O00410;O00410-3	SEQ_EGFVEYTEQVVK_MOD_EGFVEYTEQVVK_CHARGE_2_	0.0	0.0	0.0	0.0	0.0	0.0	0.0	0.0	0.0	0.0	0.0	0.0	0.0	0.0	0.0	0.0	0.0	0.0	0.0	0.0	0.0	0.0	0.0	0.0	0.0	0.0	0.0	0.0	0.0	0.0	0.0	0.0	0.0	0.0	0.0	0.0	0.0	0.0	0.0	0.0	1427.846117964117	0.0	0.0	0.0	0.0	0.0	0.0	0.0
O00410;O00410-3	SEQ_VIAALLQTMEDQGNQR_MOD_VIAALLQTM(Oxidation)EDQGNQR_CHARGE_4_	0.0	0.0	0.0	0.0	0.0	0.0	0.0	0.0	0.0	0.0	0.0	0.0	0.0	0.0	0.0	0.0	0.0	0.0	0.0	0.0	0.0	0.0	0.0	0.0	0.0	0.0	0.0	0.0	0.0	0.0	0.0	0.0	0.0	0.0	0.0	0.0	0.0	0.0	0.0	0.0	0.0	0.0	0.0	0.0	0.0	0.0	0.0	0.0
O00410;O00410-3	SEQ_FYFHDGVR_MOD_FYFHDGVR_CHARGE_3_	0.0	0.0	0.0	0.0	0.0	0.0	0.0	0.0	0.0	0.0	0.0	0.0	0.0	0.0	0.0	0.0	0.0	0.0	0.0	0.0	0.0	0.0	0.0	0.0	0.0	0.0	0.0	0.0	0.0	0.0	0.0	0.0	0.0	0.0	8157.851967532785	0.0	0.0	0.0	0.0	0.0	5030.525866941946	0.0	0.0	0.0	8501.280295980163	0.0	0.0	0.0
O00410;O00410-3	SEQ_NLIDEDGNNQWPEGLK_MOD_NLIDEDGNNQWPEGLK_CHARGE_4_	0.0	0.0	0.0	0.0	0.0	0.0	0.0	0.0	0.0	0.0	0.0	0.0	0.0	0.0	0.0	0.0	0.0	0.0	0.0	0.0	0.0	0.0	0.0	0.0	0.0	0.0	0.0	0.0	0.0	0.0	0.0	0.0	0.0	0.0	0.0	0.0	0.0	0.0	0.0	0.0	0.0	0.0	0.0	0.0	0.0	0.0	0.0	0.0
O00410;O00410-3	SEQ_HIVENAVQK_MOD_HIVENAVQK_CHARGE_2_	0.0	0.0	0.0	0.0	0.0	0.0	0.0	0.0	0.0	0.0	0.0	0.0	0.0	0.0	0.0	0.0	0.0	0.0	298.1058067313528	0.0	1233.2417010251102	581.4385213000085	0.0	0.0	1107.6978245463026	0.0	0.0	0.0	0.0	0.0	0.0	0.0	0.0	0.0	1769.3383190135125	0.0	0.0	0.0	0.0	3401.807815529029	4782.27325881912	2014.1749354716758	5723.478329783968	4411.79895453658	5637.213688578326	7524.3210297194155	6125.271961383195	0.0
O00410;O00410-3	SEQ_SLVEIADTVPK_MOD_SLVEIADTVPK_CHARGE_3_	0.0	0.0	0.0	0.0	0.0	0.0	0.0	0.0	0.0	0.0	0.0	0.0	0.0	0.0	0.0	0.0	0.0	0.0	0.0	0.0	0.0	0.0	0.0	0.0	0.0	0.0	0.0	0.0	0.0	0.0	0.0	0.0	0.0	0.0	0.0	0.0	0.0	0.0	0.0	0.0	0.0	0.0	0.0	0.0	0.0	0.0	0.0	0.0
O00410;O00410-3	SEQ_FVPYYDLFMPSLK_MOD_FVPYYDLFM(Oxidation)PSLK_CHARGE_2_	0.0	0.0	0.0	0.0	0.0	0.0	0.0	0.0	0.0	0.0	0.0	0.0	0.0	0.0	0.0	0.0	0.0	0.0	0.0	0.0	0.0	0.0	0.0	0.0	0.0	0.0	0.0	0.0	0.0	0.0	2371.1221731811147	0.0	0.0	0.0	0.0	0.0	0.0	0.0	0.0	0.0	0.0	0.0	0.0	0.0	0.0	0.0	0.0	0.0
O00410;O00410-3	SEQ_ATAAFILANEHNVALFK_MOD_ATAAFILANEHNVALFK_CHARGE_4_	0.0	0.0	0.0	0.0	0.0	0.0	0.0	0.0	0.0	0.0	0.0	0.0	0.0	0.0	0.0	0.0	0.0	0.0	0.0	0.0	0.0	0.0	0.0	0.0	0.0	0.0	0.0	0.0	0.0	0.0	0.0	0.0	0.0	0.0	0.0	0.0	0.0	0.0	0.0	0.0	0.0	0.0	0.0	0.0	0.0	0.0	0.0	983.5979493573101
O00410;O00410-3	SEQ_SLLIPYLDNLVK_MOD_SLLIPYLDNLVK_CHARGE_2_	0.0	0.0	0.0	0.0	0.0	0.0	0.0	0.0	0.0	0.0	0.0	0.0	0.0	0.0	0.0	0.0	0.0	0.0	0.0	0.0	0.0	0.0	0.0	0.0	0.0	0.0	0.0	0.0	0.0	0.0	0.0	0.0	0.0	0.0	0.0	0.0	0.0	0.0	0.0	0.0	0.0	0.0	0.0	0.0	0.0	0.0	0.0	0.0
O00410;O00410-3	SEQ_QAEETYENIPGQSK_MOD_QAEETYENIPGQSK_CHARGE_3_	0.0	0.0	0.0	0.0	0.0	0.0	0.0	0.0	0.0	0.0	0.0	0.0	0.0	0.0	0.0	0.0	0.0	0.0	0.0	0.0	0.0	0.0	0.0	370.9325348902641	0.0	0.0	0.0	0.0	0.0	0.0	523.2616571958667	567.1173992859096	0.0	0.0	302.8576608971052	730.7486666120489	182.22856536787998	460.12391386497643	0.0	590.9357540794814	0.0	910.8194501995408	491.1008145988453	798.4117367114013	1411.5473408028638	0.0	0.0	692.0751503784113
O00410;O00410-3	SEQ_AIGTEPDSDVLSEIMHSFAK_MOD_AIGTEPDSDVLSEIMHSFAK_CHARGE_3_	0.0	0.0	0.0	0.0	0.0	0.0	0.0	0.0	0.0	0.0	0.0	0.0	0.0	0.0	0.0	0.0	0.0	0.0	0.0	0.0	0.0	0.0	0.0	0.0	0.0	0.0	0.0	0.0	0.0	0.0	0.0	0.0	0.0	0.0	0.0	0.0	0.0	0.0	0.0	0.0	0.0	0.0	0.0	0.0	0.0	0.0	0.0	0.0
O00411	SEQ_ETLQAVPK_MOD_ETLQAVPK_CHARGE_3_	0.0	0.0	0.0	0.0	0.0	0.0	0.0	0.0	0.0	0.0	0.0	0.0	0.0	0.0	0.0	0.0	0.0	0.0	0.0	0.0	0.0	0.0	0.0	0.0	0.0	0.0	0.0	0.0	0.0	0.0	0.0	0.0	0.0	0.0	0.0	0.0	0.0	0.0	0.0	0.0	0.0	0.0	0.0	0.0	0.0	0.0	0.0	0.0
O00411	SEQ_LLQEAPGK_MOD_LLQEAPGK_CHARGE_3_	0.0	0.0	0.0	0.0	0.0	0.0	0.0	0.0	0.0	0.0	0.0	0.0	0.0	0.0	0.0	0.0	0.0	0.0	0.0	0.0	0.0	0.0	0.0	0.0	0.0	0.0	0.0	0.0	0.0	0.0	0.0	0.0	0.0	0.0	0.0	0.0	0.0	0.0	0.0	0.0	0.0	0.0	0.0	0.0	0.0	0.0	0.0	0.0
O00411	SEQ_ALLEFAQGR_MOD_ALLEFAQGR_CHARGE_2_	0.0	0.0	0.0	0.0	0.0	0.0	0.0	0.0	0.0	0.0	0.0	0.0	0.0	0.0	0.0	0.0	0.0	0.0	0.0	0.0	0.0	0.0	0.0	0.0	0.0	0.0	0.0	0.0	0.0	0.0	0.0	0.0	0.0	0.0	0.0	0.0	0.0	0.0	0.0	0.0	0.0	0.0	0.0	0.0	0.0	0.0	0.0	0.0
O00411	SEQ_VSGQVQALQNHYR_MOD_VSGQVQALQNHYR_CHARGE_3_	0.0	0.0	0.0	0.0	0.0	0.0	0.0	0.0	0.0	0.0	0.0	0.0	0.0	0.0	0.0	0.0	0.0	0.0	0.0	0.0	0.0	0.0	0.0	0.0	0.0	0.0	0.0	0.0	0.0	0.0	0.0	0.0	0.0	0.0	0.0	0.0	0.0	0.0	0.0	0.0	0.0	0.0	0.0	0.0	0.0	0.0	0.0	0.0
O00411	SEQ_LAFAEEVMDDILDSADQPLTGR_MOD_LAFAEEVM(Oxidation)DDILDSADQPLTGR_CHARGE_4_	0.0	0.0	0.0	0.0	0.0	0.0	0.0	0.0	0.0	0.0	0.0	0.0	0.0	0.0	0.0	0.0	0.0	0.0	0.0	0.0	0.0	0.0	0.0	0.0	0.0	0.0	0.0	0.0	0.0	0.0	0.0	0.0	0.0	0.0	0.0	0.0	0.0	0.0	0.0	0.0	0.0	0.0	0.0	0.0	0.0	0.0	0.0	0.0
O00411	SEQ_ETLQAVPK_MOD_ETLQAVPK_CHARGE_2_	0.0	0.0	0.0	0.0	0.0	0.0	0.0	0.0	0.0	0.0	0.0	0.0	0.0	0.0	0.0	0.0	0.0	0.0	0.0	0.0	1031.5039846275984	0.0	0.0	0.0	442.1150876025544	0.0	0.0	0.0	0.0	0.0	2260.3287418900677	1068.103428882278	0.0	0.0	1135.660920346327	0.0	0.0	970.0455211060282	1553.1754909417514	2597.846619268222	3427.139953815007	2822.5780062234535	2151.0155241862535	3550.6980223200017	3000.612512985158	2514.0716300446097	2229.497472317177	0.0
O00411	SEQ_VAQVLEGFITR_MOD_VAQVLEGFITR_CHARGE_2_	0.0	0.0	0.0	0.0	0.0	0.0	0.0	0.0	0.0	0.0	0.0	0.0	0.0	0.0	0.0	0.0	0.0	0.0	0.0	0.0	0.0	0.0	0.0	0.0	0.0	0.0	0.0	0.0	0.0	0.0	0.0	0.0	0.0	0.0	0.0	0.0	0.0	0.0	0.0	0.0	0.0	0.0	0.0	0.0	0.0	0.0	0.0	0.0
O00411	SEQ_MLLQVLQALPAQGESFTTLAR_MOD_M(Oxidation)LLQVLQALPAQGESFTTLAR_CHARGE_2_	0.0	0.0	0.0	0.0	0.0	0.0	0.0	0.0	0.0	0.0	0.0	0.0	0.0	0.0	0.0	0.0	0.0	0.0	0.0	0.0	0.0	0.0	0.0	0.0	0.0	0.0	0.0	0.0	0.0	0.0	0.0	0.0	0.0	0.0	0.0	0.0	0.0	0.0	0.0	0.0	0.0	0.0	0.0	0.0	0.0	0.0	0.0	0.0
O00411	SEQ_NVQQIGILK_MOD_NVQQIGILK_CHARGE_2_	0.0	0.0	0.0	0.0	0.0	0.0	0.0	0.0	0.0	0.0	0.0	0.0	0.0	0.0	0.0	0.0	0.0	0.0	0.0	0.0	0.0	0.0	0.0	0.0	0.0	0.0	373.8811693528162	0.0	0.0	0.0	0.0	0.0	0.0	0.0	0.0	0.0	361.8921277405421	0.0	0.0	0.0	0.0	0.0	538.821722630159	0.0	0.0	0.0	492.88820113713894	537.6637643637459
O00411	SEQ_LLQEAPGK_MOD_LLQEAPGK_CHARGE_2_	0.0	0.0	0.0	0.0	0.0	0.0	0.0	0.0	0.0	0.0	0.0	0.0	0.0	0.0	0.0	0.0	0.0	0.0	0.0	0.0	0.0	0.0	0.0	0.0	0.0	189.0184297842907	0.0	0.0	0.0	0.0	936.0330651677176	218.43082699149298	247.6607577656216	0.0	0.0	0.0	0.0	457.75994652357355	884.1791186231549	1062.9676929984373	985.6458010300415	1050.4113919901358	448.85872467431636	969.9940264051043	1575.538103669716	1375.170900654054	820.3988615439044	1004.3629452479292
O00418	SEQ_DVYFEDVR_MOD_DVYFEDVR_CHARGE_2_	0.0	0.0	0.0	0.0	0.0	0.0	0.0	0.0	0.0	0.0	0.0	0.0	0.0	0.0	0.0	0.0	0.0	0.0	0.0	0.0	0.0	0.0	0.0	0.0	0.0	0.0	0.0	0.0	0.0	0.0	0.0	0.0	0.0	0.0	0.0	0.0	0.0	0.0	0.0	0.0	0.0	0.0	0.0	0.0	0.0	0.0	0.0	0.0
O00422;O00422-2	SEQ_FQIGDYLDIAITPPNR_MOD_FQIGDYLDIAITPPNR_CHARGE_3_	0.0	0.0	0.0	0.0	0.0	0.0	0.0	0.0	0.0	0.0	0.0	0.0	0.0	0.0	0.0	0.0	0.0	0.0	0.0	0.0	0.0	0.0	0.0	0.0	0.0	0.0	0.0	0.0	0.0	0.0	0.0	0.0	0.0	0.0	0.0	0.0	0.0	0.0	0.0	0.0	0.0	0.0	0.0	0.0	0.0	0.0	0.0	0.0
O00422;O00422-2	SEQ_FQIGDYLDIAITPPNR_MOD_FQIGDYLDIAITPPNR_CHARGE_2_	0.0	0.0	0.0	0.0	0.0	0.0	0.0	0.0	0.0	0.0	0.0	0.0	0.0	0.0	0.0	0.0	0.0	0.0	0.0	0.0	0.0	0.0	0.0	0.0	0.0	0.0	0.0	0.0	0.0	0.0	0.0	0.0	0.0	0.0	0.0	0.0	0.0	0.0	0.0	0.0	0.0	0.0	0.0	0.0	0.0	0.0	0.0	0.0
O00422;O00422-2	SEQ_GTDDSMTLQSQK_MOD_GTDDSMTLQSQK_CHARGE_2_	0.0	0.0	0.0	0.0	0.0	0.0	0.0	0.0	0.0	0.0	0.0	0.0	0.0	0.0	0.0	0.0	0.0	0.0	0.0	0.0	0.0	0.0	0.0	0.0	0.0	0.0	0.0	0.0	0.0	0.0	0.0	0.0	0.0	0.0	0.0	0.0	2100.3961640430234	0.0	0.0	0.0	2894.291098128392	0.0	0.0	0.0	4187.172916952374	0.0	0.0	0.0
O00422;O00422-2	SEQ_VTQEEIK_MOD_VTQEEIK_CHARGE_3_	0.0	0.0	0.0	0.0	0.0	0.0	0.0	0.0	0.0	0.0	0.0	0.0	0.0	0.0	0.0	0.0	0.0	0.0	0.0	0.0	0.0	0.0	0.0	0.0	0.0	0.0	0.0	0.0	0.0	0.0	0.0	0.0	0.0	0.0	0.0	0.0	0.0	0.0	0.0	0.0	0.0	0.0	0.0	0.0	0.0	0.0	0.0	0.0
O00422;O00422-2	SEQ_GTDDSMTLQSQK_MOD_GTDDSM(Oxidation)TLQSQK_CHARGE_4_	0.0	0.0	0.0	0.0	0.0	0.0	0.0	0.0	0.0	0.0	0.0	0.0	0.0	0.0	0.0	0.0	0.0	0.0	0.0	0.0	0.0	0.0	0.0	0.0	0.0	0.0	0.0	0.0	0.0	0.0	0.0	0.0	0.0	0.0	0.0	0.0	0.0	0.0	0.0	0.0	0.0	0.0	0.0	0.0	0.0	0.0	0.0	0.0
O00422;O00422-2	SEQ_GTDDSMTLQSQK_MOD_GTDDSM(Oxidation)TLQSQK_CHARGE_3_	0.0	0.0	0.0	0.0	0.0	0.0	0.0	0.0	0.0	0.0	0.0	0.0	0.0	0.0	0.0	0.0	0.0	0.0	0.0	0.0	0.0	0.0	0.0	0.0	0.0	0.0	0.0	0.0	0.0	0.0	0.0	0.0	0.0	0.0	0.0	0.0	0.0	0.0	0.0	0.0	0.0	0.0	0.0	1717.676483731867	0.0	0.0	0.0	0.0
O00422;O00422-2	SEQ_ELTSLVK_MOD_ELTSLVK_CHARGE_2_	0.0	0.0	0.0	0.0	0.0	0.0	0.0	0.0	0.0	0.0	965.2243811798874	0.0	0.0	0.0	0.0	0.0	0.0	0.0	0.0	0.0	1601.788952204676	884.5462926652573	0.0	0.0	0.0	1690.3306233041899	0.0	1112.9520290660653	2020.232649715642	1659.3260753028474	3754.620928991033	1800.2530391805549	1642.2137697603541	3261.764571149618	2339.695568933402	3155.634163434139	2663.081202934576	2835.0848029044064	3762.972197656705	1740.9049168687238	5441.795481213687	8336.306567919592	6386.689669903544	7939.5807971643035	6514.547725866056	6045.171135052462	5260.13901892722	9075.040814953243
O00422;O00422-2	SEQ_EVYPEAR_MOD_EVYPEAR_CHARGE_2_	0.0	0.0	0.0	0.0	0.0	0.0	0.0	0.0	0.0	0.0	0.0	0.0	0.0	0.0	0.0	0.0	0.0	0.0	0.0	0.0	0.0	0.0	0.0	0.0	8573.768464488312	0.0	0.0	0.0	0.0	0.0	0.0	0.0	14208.174406107322	6639.981505580156	10976.519364112706	5197.986810106214	3587.3482683691054	0.0	0.0	0.0	26355.41518564167	13494.741049784085	3776.0205375367095	3771.6625103600345	17455.988017343523	13772.789103535113	11329.881060460697	8724.080937495237
O00422;O00422-2	SEQ_GTDDSMTLQSQK_MOD_GTDDSM(Oxidation)TLQSQK_CHARGE_2_	0.0	0.0	0.0	0.0	0.0	0.0	0.0	0.0	0.0	0.0	0.0	0.0	0.0	0.0	0.0	0.0	0.0	0.0	0.0	0.0	0.0	0.0	0.0	0.0	0.0	5261.296231838072	0.0	0.0	0.0	0.0	0.0	0.0	0.0	0.0	0.0	0.0	0.0	7330.53151951031	4374.61801313742	0.0	5303.027663585948	1937.3203372368964	7258.815298185681	0.0	6805.386821402215	7523.864086442748	4837.4144120339	0.0
O00422;O00422-2	SEQ_VTQEEIK_MOD_VTQEEIK_CHARGE_2_	0.0	0.0	0.0	0.0	0.0	0.0	0.0	0.0	0.0	0.0	0.0	0.0	0.0	0.0	0.0	0.0	0.0	0.0	0.0	968.1378311573554	1429.1178658664162	1163.8360292659288	984.4636618652445	1636.2455025408944	0.0	1084.54364391043	402.12453820985985	1012.8898226547191	1486.457106667886	0.0	1466.7789480466522	2215.647947348823	1993.1493265849872	2814.674789038066	2057.8390329469494	3440.2938187432837	912.6929583269157	2880.939911406626	768.6635571310283	2339.152301891913	4042.454169052181	5985.527904509257	4162.847894021724	1250.2019414481135	4597.810393962612	4296.673585909269	5064.370502353009	5825.315078953044
O00425	SEQ_DQTPDENDQVVVK_MOD_DQTPDENDQVVVK_CHARGE_2_	0.0	0.0	0.0	0.0	0.0	0.0	0.0	0.0	0.0	0.0	0.0	0.0	0.0	0.0	0.0	0.0	0.0	0.0	0.0	0.0	2924.63258681844	0.0	2352.923276379622	0.0	0.0	0.0	0.0	0.0	0.0	0.0	0.0	2307.334025404549	4694.398439164742	0.0	0.0	0.0	0.0	0.0	0.0	0.0	4458.052930373761	2025.273436649807	0.0	622.0299292049449	4851.615654975802	3093.181641484692	2991.5851895279416	2421.8630690323635
O00425	SEQ_ALQSGPPQSR_MOD_ALQSGPPQSR_CHARGE_3_	0.0	0.0	0.0	0.0	0.0	0.0	0.0	0.0	0.0	0.0	0.0	0.0	0.0	0.0	0.0	0.0	0.0	0.0	0.0	0.0	0.0	0.0	0.0	0.0	0.0	0.0	0.0	0.0	0.0	0.0	0.0	0.0	0.0	0.0	0.0	0.0	0.0	0.0	0.0	0.0	0.0	0.0	0.0	0.0	0.0	0.0	0.0	0.0
O00425	SEQ_TVNELQNLSSAEVVVPR_MOD_TVNELQNLSSAEVVVPR_CHARGE_3_	0.0	0.0	0.0	0.0	0.0	0.0	0.0	0.0	0.0	0.0	0.0	0.0	0.0	0.0	0.0	0.0	0.0	0.0	0.0	0.0	0.0	0.0	0.0	0.0	0.0	0.0	0.0	0.0	0.0	0.0	0.0	0.0	0.0	0.0	0.0	0.0	0.0	0.0	0.0	0.0	0.0	0.0	0.0	0.0	0.0	0.0	0.0	0.0
O00425	SEQ_IQEILTQVK_MOD_IQEILTQVK_CHARGE_3_	0.0	0.0	0.0	0.0	0.0	0.0	0.0	0.0	0.0	0.0	0.0	0.0	0.0	0.0	0.0	0.0	0.0	0.0	0.0	0.0	0.0	0.0	0.0	0.0	0.0	0.0	0.0	0.0	0.0	0.0	0.0	0.0	0.0	0.0	0.0	0.0	0.0	0.0	0.0	0.0	0.0	0.0	0.0	0.0	0.0	0.0	0.0	0.0
O00425	SEQ_ALQSGPPQSR_MOD_ALQSGPPQSR_CHARGE_2_	0.0	0.0	0.0	0.0	0.0	0.0	0.0	0.0	0.0	0.0	0.0	0.0	0.0	0.0	0.0	0.0	0.0	0.0	1887.4807956140035	0.0	0.0	1914.770793831415	0.0	0.0	0.0	0.0	0.0	0.0	0.0	0.0	0.0	0.0	0.0	0.0	0.0	3812.5126322403285	0.0	0.0	0.0	0.0	0.0	5729.520873059335	0.0	5674.655623531098	0.0	0.0	0.0	0.0
O00425	SEQ_TVNELQNLSSAEVVVPR_MOD_TVNELQNLSSAEVVVPR_CHARGE_2_	0.0	0.0	0.0	0.0	0.0	0.0	0.0	0.0	0.0	0.0	0.0	199.55256571015096	0.0	0.0	0.0	0.0	0.0	0.0	0.0	0.0	0.0	0.0	0.0	0.0	0.0	0.0	0.0	0.0	0.0	0.0	0.0	0.0	0.0	0.0	0.0	0.0	0.0	0.0	0.0	0.0	0.0	0.0	0.0	0.0	0.0	0.0	0.0	0.0
O00425	SEQ_VAYIPDEMAAQQNPLQQPR_MOD_VAYIPDEM(Oxidation)AAQQNPLQQPR_CHARGE_3_	0.0	0.0	0.0	0.0	0.0	0.0	0.0	0.0	0.0	0.0	0.0	0.0	0.0	0.0	0.0	0.0	0.0	0.0	0.0	0.0	0.0	0.0	0.0	0.0	0.0	0.0	0.0	0.0	0.0	0.0	0.0	0.0	0.0	0.0	0.0	0.0	0.0	0.0	0.0	0.0	0.0	0.0	1410.1767953350495	0.0	0.0	0.0	0.0	0.0
O00425	SEQ_IQEILTQVK_MOD_IQEILTQVK_CHARGE_2_	0.0	0.0	0.0	0.0	0.0	0.0	0.0	0.0	0.0	0.0	0.0	0.0	0.0	0.0	0.0	0.0	0.0	0.0	0.0	0.0	0.0	0.0	0.0	0.0	0.0	0.0	0.0	0.0	0.0	0.0	0.0	0.0	0.0	0.0	0.0	0.0	0.0	0.0	0.0	0.0	1241.264971406127	1776.0913486122627	0.0	1598.36262633381	0.0	0.0	1641.2717311080646	0.0
O00425	SEQ_EENFVSPK_MOD_EENFVSPK_CHARGE_2_	0.0	0.0	0.0	0.0	0.0	0.0	0.0	0.0	0.0	0.0	0.0	0.0	0.0	0.0	0.0	0.0	0.0	0.0	0.0	0.0	0.0	0.0	0.0	0.0	1554.4685954786662	0.0	1724.8606236839269	0.0	0.0	0.0	0.0	1856.6747758071363	0.0	0.0	0.0	0.0	0.0	0.0	2457.911172911164	0.0	0.0	0.0	2974.4829406883255	3085.2012269282363	0.0	2092.6810596712294	2262.3762876755723	2974.4829406883255
O00425	SEQ_EENFVSPK_MOD_EENFVSPK_CHARGE_3_	0.0	0.0	0.0	0.0	0.0	0.0	0.0	0.0	0.0	0.0	0.0	0.0	0.0	0.0	0.0	0.0	0.0	0.0	0.0	0.0	0.0	0.0	0.0	0.0	0.0	0.0	0.0	0.0	0.0	0.0	0.0	0.0	0.0	0.0	0.0	0.0	0.0	0.0	0.0	0.0	0.0	0.0	0.0	0.0	0.0	0.0	0.0	425.3855565700073
O00425	SEQ_IPVSGPFLVK_MOD_IPVSGPFLVK_CHARGE_2_	0.0	0.0	0.0	0.0	0.0	0.0	0.0	0.0	0.0	0.0	0.0	0.0	0.0	0.0	0.0	0.0	0.0	0.0	0.0	0.0	0.0	0.0	0.0	0.0	0.0	0.0	0.0	0.0	0.0	0.0	0.0	0.0	525.3589135855491	0.0	0.0	0.0	0.0	0.0	0.0	0.0	0.0	0.0	0.0	0.0	704.6959072561182	0.0	0.0	704.6959072561182
O00429;O00429-3;O00429-6	SEQ_SYFLIVR_MOD_SYFLIVR_CHARGE_2_	0.0	0.0	0.0	0.0	0.0	0.0	0.0	0.0	0.0	0.0	0.0	0.0	0.0	0.0	0.0	0.0	0.0	0.0	0.0	0.0	0.0	0.0	0.0	0.0	0.0	0.0	0.0	0.0	0.0	0.0	0.0	0.0	0.0	0.0	0.0	0.0	0.0	0.0	0.0	0.0	0.0	0.0	0.0	0.0	0.0	0.0	0.0	0.0
O00429;O00429-3;O00429-6	SEQ_TLAVITK_MOD_TLAVITK_CHARGE_2_	0.0	0.0	0.0	0.0	0.0	0.0	0.0	0.0	0.0	0.0	0.0	0.0	0.0	0.0	0.0	0.0	0.0	0.0	0.0	0.0	367.78869338886557	0.0	586.0277514826228	0.0	0.0	575.07059219481	422.6175830613609	576.7974896260793	0.0	924.43527475334	1993.0319289503852	925.737465478763	500.7862558919638	947.9335882523646	1067.6601543436427	1025.4328388083566	977.1856845974423	1374.553198476798	1320.3779597894836	2499.5892054576966	3676.1043573042652	3574.2426164379076	2120.5696434515266	2566.7215630461324	3595.823326738366	2203.721055769104	2597.602667684423	1789.2999492636768
O00429;O00429-3;O00429-6	SEQ_IFSPNVVNLTLVDLPGMTK_MOD_IFSPNVVNLTLVDLPGM(Oxidation)TK_CHARGE_4_	0.0	0.0	0.0	0.0	0.0	0.0	0.0	0.0	0.0	0.0	0.0	0.0	0.0	0.0	0.0	0.0	0.0	0.0	0.0	0.0	0.0	0.0	0.0	0.0	0.0	0.0	0.0	0.0	0.0	0.0	0.0	0.0	0.0	0.0	0.0	0.0	0.0	0.0	0.0	0.0	0.0	0.0	0.0	0.0	0.0	0.0	0.0	0.0
O00429;O00429-3;O00429-6	SEQ_DTLQSELVGQLYK_MOD_DTLQSELVGQLYK_CHARGE_3_	0.0	0.0	0.0	0.0	0.0	0.0	0.0	0.0	0.0	0.0	0.0	0.0	0.0	0.0	0.0	0.0	0.0	0.0	0.0	0.0	0.0	0.0	0.0	0.0	0.0	0.0	0.0	0.0	0.0	0.0	0.0	0.0	0.0	0.0	0.0	0.0	0.0	0.0	0.0	0.0	0.0	0.0	0.0	0.0	0.0	0.0	0.0	0.0
O00429;O00429-3;O00429-6	SEQ_TLESVDPLGGLNTIDILTAIR_MOD_TLESVDPLGGLNTIDILTAIR_CHARGE_2_	0.0	0.0	0.0	0.0	0.0	0.0	0.0	0.0	0.0	0.0	0.0	0.0	0.0	0.0	0.0	0.0	0.0	0.0	0.0	0.0	0.0	0.0	0.0	0.0	0.0	0.0	0.0	0.0	0.0	0.0	0.0	0.0	0.0	0.0	0.0	0.0	0.0	0.0	0.0	0.0	0.0	0.0	0.0	0.0	0.0	0.0	0.0	0.0
O00429;O00429-3;O00429-6	SEQ_SSLLDDLLTESEDMAQR_MOD_SSLLDDLLTESEDM(Oxidation)AQR_CHARGE_3_	0.0	0.0	0.0	0.0	0.0	0.0	0.0	0.0	0.0	0.0	0.0	0.0	0.0	0.0	0.0	0.0	0.0	0.0	0.0	0.0	0.0	0.0	0.0	0.0	0.0	0.0	0.0	0.0	0.0	0.0	0.0	0.0	0.0	0.0	0.0	0.0	0.0	1127.4916124290928	0.0	0.0	0.0	0.0	0.0	1526.113613052082	0.0	0.0	0.0	0.0
O00429;O00429-3;O00429-6	SEQ_LGIIGVVNR_MOD_LGIIGVVNR_CHARGE_2_	0.0	0.0	0.0	0.0	0.0	0.0	0.0	0.0	0.0	0.0	0.0	0.0	1095.9742059641073	0.0	0.0	0.0	0.0	0.0	0.0	0.0	0.0	0.0	0.0	0.0	0.0	0.0	0.0	0.0	0.0	0.0	0.0	0.0	0.0	0.0	0.0	0.0	0.0	0.0	0.0	0.0	0.0	0.0	3880.089540152146	1645.840955999775	4133.2352083913665	0.0	4215.629455519568	1785.5707281628943
O00429;O00429-3;O00429-6	SEQ_DTLQSELVGQLYK_MOD_DTLQSELVGQLYK_CHARGE_2_	0.0	0.0	0.0	0.0	0.0	0.0	0.0	0.0	0.0	0.0	0.0	0.0	0.0	0.0	0.0	0.0	0.0	0.0	0.0	0.0	0.0	0.0	0.0	0.0	0.0	0.0	0.0	0.0	0.0	0.0	0.0	0.0	0.0	0.0	0.0	0.0	0.0	0.0	0.0	0.0	0.0	0.0	0.0	0.0	0.0	0.0	0.0	0.0
O00429;O00429-3;O00429-6	SEQ_ELPSAVSR_MOD_ELPSAVSR_CHARGE_2_	0.0	0.0	0.0	0.0	0.0	0.0	0.0	0.0	0.0	0.0	0.0	0.0	0.0	0.0	0.0	0.0	0.0	0.0	0.0	0.0	0.0	0.0	0.0	0.0	0.0	0.0	0.0	0.0	0.0	0.0	0.0	0.0	0.0	0.0	0.0	0.0	0.0	0.0	0.0	0.0	0.0	0.0	0.0	0.0	0.0	27399.12638548952	0.0	28887.705687630885
O00429;O00429-3;O00429-6	SEQ_NVASGGGGVGDGVQEPTTGNWR_MOD_NVASGGGGVGDGVQEPTTGNWR_CHARGE_3_	0.0	0.0	0.0	0.0	0.0	0.0	0.0	0.0	0.0	0.0	0.0	0.0	0.0	0.0	0.0	0.0	0.0	0.0	0.0	0.0	0.0	0.0	0.0	0.0	0.0	0.0	0.0	0.0	0.0	0.0	0.0	0.0	0.0	0.0	0.0	0.0	838.7825474133913	0.0	0.0	0.0	0.0	1272.6536695271259	0.0	0.0	0.0	0.0	0.0	0.0
O00429;O00429-3;O00429-6	SEQ_AEELLAEEK_MOD_AEELLAEEK_CHARGE_2_	0.0	0.0	0.0	0.0	0.0	0.0	0.0	0.0	0.0	0.0	0.0	0.0	0.0	0.0	0.0	0.0	0.0	0.0	0.0	0.0	1217.9473870578452	2080.464451396863	2068.32308453076	2667.8642205527008	0.0	2475.729756324715	0.0	0.0	0.0	2460.838340075666	2042.2959795100862	3213.1658751396735	2089.8402973521384	0.0	2994.829118035719	3982.0868204284807	0.0	2593.4363705938126	3460.662018733623	5120.060497102723	4100.35899131964	8023.299173200686	0.0	8304.622360715563	5697.896163976001	5271.786270282305	7618.263735429269	6158.447826018157
O00429;O00429-3;O00429-6	SEQ_DIELQIR_MOD_DIELQIR_CHARGE_2_	0.0	0.0	0.0	0.0	0.0	0.0	0.0	0.0	0.0	0.0	0.0	0.0	0.0	0.0	0.0	0.0	0.0	0.0	0.0	0.0	0.0	0.0	0.0	0.0	0.0	0.0	0.0	0.0	0.0	0.0	13146.566493503204	0.0	0.0	0.0	0.0	0.0	0.0	0.0	0.0	0.0	52193.233929176495	0.0	9648.394774501456	0.0	0.0	0.0	0.0	0.0
O00429;O00429-3;O00429-6	SEQ_INVLAAQYQSLLNSYGEPVDDK_MOD_INVLAAQYQSLLNSYGEPVDDK_CHARGE_3_	0.0	0.0	0.0	0.0	0.0	0.0	0.0	0.0	0.0	0.0	0.0	0.0	0.0	0.0	0.0	0.0	0.0	0.0	0.0	0.0	0.0	0.0	0.0	0.0	0.0	0.0	0.0	0.0	0.0	0.0	0.0	0.0	0.0	0.0	0.0	0.0	0.0	0.0	0.0	0.0	0.0	0.0	0.0	0.0	0.0	0.0	0.0	0.0
O00429;O00429-3;O00429-6	SEQ_NIQDSVPK_MOD_NIQDSVPK_CHARGE_2_	0.0	0.0	0.0	0.0	0.0	0.0	0.0	0.0	0.0	0.0	0.0	0.0	0.0	0.0	0.0	0.0	0.0	0.0	0.0	0.0	0.0	761.121697185468	0.0	1565.7277207935774	0.0	0.0	0.0	0.0	0.0	1609.4785006206564	0.0	1664.419995905847	763.5588873012366	860.7077076883869	1215.973692440061	1936.6850648282089	0.0	1380.9222374493577	1845.8499192729707	2789.5700112721383	2170.941793675845	3725.3042084961057	3347.787024404816	2012.1949801771527	1857.8038029013478	2527.074020440642	2187.740412467464	5785.639056971128
O00429;O00429-3;O00429-6	SEQ_SATLLQLITK_MOD_SATLLQLITK_CHARGE_2_	0.0	0.0	0.0	0.0	0.0	0.0	0.0	0.0	0.0	0.0	0.0	0.0	0.0	0.0	0.0	0.0	0.0	0.0	0.0	0.0	0.0	0.0	0.0	0.0	0.0	0.0	0.0	0.0	0.0	0.0	0.0	0.0	0.0	0.0	0.0	0.0	0.0	0.0	0.0	0.0	1122.521581215208	0.0	0.0	0.0	0.0	930.2873339629897	0.0	0.0
O00429;O00429-3;O00429-6	SEQ_NVASGGGGVGDGVQEPTTGNWR_MOD_NVASGGGGVGDGVQEPTTGNWR_CHARGE_2_	0.0	0.0	0.0	0.0	0.0	0.0	0.0	0.0	0.0	0.0	0.0	0.0	0.0	0.0	0.0	0.0	0.0	0.0	0.0	0.0	0.0	0.0	0.0	0.0	0.0	0.0	0.0	0.0	0.0	0.0	0.0	0.0	0.0	0.0	0.0	0.0	0.0	0.0	0.0	0.0	1015.2297064413644	0.0	0.0	0.0	0.0	0.0	0.0	0.0
O00429;O00429-3;O00429-6	SEQ_GVSPEPIHLK_MOD_GVSPEPIHLK_CHARGE_2_	0.0	0.0	0.0	0.0	0.0	0.0	0.0	0.0	0.0	0.0	0.0	0.0	0.0	0.0	0.0	0.0	0.0	0.0	0.0	0.0	0.0	0.0	0.0	0.0	0.0	0.0	0.0	0.0	0.0	0.0	0.0	0.0	0.0	0.0	0.0	0.0	0.0	0.0	0.0	0.0	0.0	0.0	0.0	0.0	0.0	0.0	0.0	0.0
O00429;O00429-3;O00429-6	SEQ_ALQGASQIIAEIR_MOD_ALQGASQIIAEIR_CHARGE_3_	0.0	0.0	0.0	0.0	0.0	0.0	0.0	0.0	0.0	0.0	0.0	0.0	0.0	0.0	0.0	0.0	0.0	0.0	0.0	0.0	0.0	0.0	0.0	0.0	0.0	0.0	0.0	0.0	0.0	0.0	0.0	0.0	0.0	0.0	0.0	0.0	0.0	0.0	0.0	0.0	0.0	0.0	0.0	0.0	0.0	0.0	0.0	0.0
O00429;O00429-3;O00429-6	SEQ_AEELLAEEK_MOD_AEELLAEEK_CHARGE_3_	0.0	0.0	0.0	0.0	0.0	0.0	0.0	0.0	0.0	0.0	0.0	0.0	0.0	0.0	0.0	0.0	0.0	0.0	0.0	0.0	0.0	0.0	0.0	0.0	0.0	0.0	0.0	0.0	0.0	0.0	0.0	0.0	0.0	0.0	0.0	591.0388771716799	0.0	0.0	0.0	0.0	0.0	0.0	0.0	0.0	0.0	0.0	0.0	0.0
O00429;O00429-3;O00429-6	SEQ_SSVLESLVGR_MOD_SSVLESLVGR_CHARGE_2_	0.0	0.0	0.0	0.0	0.0	0.0	0.0	0.0	0.0	0.0	0.0	0.0	0.0	0.0	0.0	0.0	0.0	0.0	0.0	0.0	0.0	0.0	0.0	0.0	0.0	0.0	0.0	0.0	0.0	0.0	0.0	0.0	0.0	0.0	0.0	0.0	0.0	0.0	0.0	0.0	0.0	0.0	0.0	0.0	0.0	0.0	0.0	0.0
O00429;O00429-3;O00429-6	SEQ_FISNPNSIILAVTAANTDMATSEALK_MOD_FISNPNSIILAVTAANTDM(Oxidation)ATSEALK_CHARGE_3_	0.0	0.0	0.0	0.0	0.0	0.0	0.0	0.0	0.0	0.0	0.0	0.0	0.0	0.0	0.0	0.0	0.0	0.0	0.0	0.0	0.0	0.0	0.0	0.0	0.0	0.0	0.0	0.0	0.0	0.0	0.0	0.0	0.0	2056.2640156691104	0.0	0.0	0.0	0.0	0.0	0.0	0.0	0.0	0.0	2062.3586584282493	0.0	0.0	0.0	0.0
O00429;O00429-3;O00429-6	SEQ_INVLAAQYQSLLNSYGEPVDDK_MOD_INVLAAQYQSLLNSYGEPVDDK_CHARGE_4_	0.0	0.0	0.0	0.0	0.0	0.0	0.0	0.0	0.0	0.0	0.0	0.0	0.0	0.0	0.0	0.0	0.0	0.0	0.0	0.0	0.0	0.0	0.0	0.0	0.0	0.0	0.0	0.0	0.0	0.0	0.0	0.0	0.0	0.0	0.0	0.0	0.0	0.0	0.0	0.0	0.0	0.0	0.0	0.0	0.0	0.0	0.0	0.0
O00429;O00429-3;O00429-6	SEQ_SSLLDDLLTESEDMAQR_MOD_SSLLDDLLTESEDM(Oxidation)AQR_CHARGE_2_	0.0	0.0	0.0	0.0	0.0	0.0	0.0	0.0	0.0	0.0	0.0	0.0	0.0	0.0	0.0	0.0	0.0	0.0	0.0	0.0	0.0	0.0	0.0	0.0	0.0	0.0	0.0	0.0	0.0	0.0	0.0	0.0	0.0	0.0	0.0	0.0	0.0	0.0	0.0	4859.711048012279	0.0	0.0	0.0	0.0	0.0	0.0	0.0	0.0
O00429;O00429-3;O00429-6	SEQ_DEYAFLQK_MOD_DEYAFLQK_CHARGE_2_	0.0	0.0	0.0	0.0	0.0	0.0	0.0	0.0	0.0	0.0	0.0	0.0	0.0	0.0	0.0	0.0	0.0	0.0	0.0	0.0	0.0	0.0	0.0	0.0	0.0	5282.498071781563	0.0	0.0	0.0	0.0	0.0	0.0	0.0	0.0	0.0	2348.6749585487905	0.0	0.0	0.0	0.0	0.0	0.0	0.0	0.0	0.0	0.0	0.0	0.0
O00429;O00429-3;O00429-6	SEQ_DEYAFLQK_MOD_DEYAFLQK_CHARGE_3_	0.0	0.0	0.0	0.0	0.0	0.0	0.0	0.0	0.0	0.0	0.0	0.0	0.0	0.0	0.0	0.0	0.0	0.0	0.0	0.0	0.0	0.0	0.0	0.0	0.0	0.0	0.0	0.0	0.0	0.0	0.0	0.0	0.0	0.0	0.0	0.0	0.0	0.0	0.0	0.0	0.0	0.0	0.0	0.0	0.0	0.0	0.0	0.0
O00429;O00429-3;O00429-6	SEQ_IFSPNVVNLTLVDLPGMTK_MOD_IFSPNVVNLTLVDLPGM(Oxidation)TK_CHARGE_3_	0.0	0.0	0.0	0.0	0.0	0.0	0.0	0.0	0.0	0.0	0.0	0.0	0.0	0.0	0.0	0.0	0.0	0.0	0.0	0.0	0.0	0.0	0.0	0.0	0.0	0.0	0.0	0.0	0.0	0.0	0.0	0.0	0.0	0.0	0.0	0.0	0.0	0.0	0.0	0.0	0.0	0.0	0.0	0.0	0.0	0.0	0.0	0.0
O00442;O00442-2	SEQ_AFVAGVLPFK_MOD_AFVAGVLPFK_CHARGE_2_	0.0	0.0	0.0	0.0	0.0	0.0	0.0	0.0	0.0	0.0	0.0	0.0	0.0	0.0	0.0	0.0	0.0	0.0	0.0	0.0	0.0	0.0	0.0	0.0	0.0	0.0	0.0	0.0	0.0	0.0	0.0	0.0	0.0	0.0	0.0	0.0	0.0	0.0	0.0	0.0	0.0	0.0	0.0	0.0	0.0	0.0	0.0	0.0
O00442;O00442-2	SEQ_DLYVNIQPVQEPK_MOD_DLYVNIQPVQEPK_CHARGE_2_	0.0	0.0	0.0	0.0	0.0	0.0	0.0	0.0	0.0	0.0	0.0	0.0	0.0	0.0	0.0	0.0	0.0	0.0	0.0	0.0	0.0	0.0	0.0	0.0	0.0	0.0	0.0	0.0	0.0	0.0	0.0	0.0	0.0	0.0	0.0	0.0	0.0	0.0	0.0	0.0	0.0	0.0	0.0	0.0	0.0	0.0	0.0	0.0
O00443	SEQ_GMVELVPASDTLR_MOD_GM(Oxidation)VELVPASDTLR_CHARGE_2_	0.0	4241.745609646976	0.0	0.0	0.0	0.0	0.0	0.0	0.0	0.0	0.0	0.0	0.0	7157.240997982892	0.0	0.0	0.0	0.0	2399.8329336252104	0.0	0.0	1520.7455995855441	0.0	0.0	0.0	0.0	0.0	0.0	0.0	0.0	0.0	0.0	0.0	0.0	0.0	0.0	1246.232522073628	0.0	0.0	0.0	0.0	0.0	0.0	0.0	0.0	0.0	0.0	418.46389265634417
O00458	SEQ_GSSAGGGGSGAAAATAATAGGQHR_MOD_GSSAGGGGSGAAAATAATAGGQHR_CHARGE_3_	0.0	0.0	0.0	0.0	0.0	0.0	0.0	0.0	0.0	0.0	0.0	0.0	0.0	0.0	0.0	0.0	0.0	0.0	0.0	0.0	0.0	0.0	0.0	0.0	0.0	0.0	0.0	0.0	0.0	0.0	0.0	0.0	0.0	0.0	0.0	0.0	0.0	0.0	0.0	0.0	0.0	0.0	0.0	0.0	0.0	0.0	0.0	0.0
O00458	SEQ_GSSAGGGGSGAAAATAATAGGQHR_MOD_GSSAGGGGSGAAAATAATAGGQHR_CHARGE_4_	0.0	0.0	0.0	0.0	0.0	0.0	0.0	0.0	0.0	0.0	0.0	0.0	0.0	0.0	0.0	0.0	0.0	0.0	0.0	0.0	0.0	0.0	0.0	0.0	0.0	0.0	0.0	0.0	0.0	0.0	0.0	0.0	0.0	0.0	0.0	0.0	0.0	0.0	0.0	0.0	0.0	0.0	0.0	0.0	0.0	0.0	0.0	0.0
O00461	SEQ_SALAAAQTQVAEYK_MOD_SALAAAQTQVAEYK_CHARGE_3_	0.0	0.0	0.0	0.0	0.0	0.0	0.0	0.0	0.0	0.0	0.0	0.0	0.0	0.0	0.0	0.0	0.0	0.0	0.0	0.0	0.0	0.0	0.0	0.0	0.0	0.0	0.0	0.0	0.0	0.0	0.0	0.0	0.0	0.0	0.0	0.0	0.0	0.0	0.0	0.0	0.0	0.0	0.0	0.0	0.0	0.0	0.0	2016.5915597879828
O00461	SEQ_EADPESEADR_MOD_EADPESEADR_CHARGE_2_	0.0	0.0	0.0	0.0	0.0	0.0	0.0	0.0	0.0	0.0	0.0	0.0	0.0	0.0	0.0	0.0	0.0	0.0	0.0	0.0	0.0	0.0	0.0	0.0	0.0	0.0	0.0	0.0	0.0	0.0	0.0	0.0	0.0	0.0	0.0	0.0	0.0	0.0	0.0	0.0	0.0	0.0	808.0833127548924	0.0	0.0	0.0	0.0	0.0
O00461	SEQ_LAVQQVEEAQQLR_MOD_LAVQQVEEAQQLR_CHARGE_3_	0.0	0.0	0.0	0.0	0.0	0.0	0.0	0.0	0.0	0.0	0.0	0.0	0.0	0.0	0.0	0.0	0.0	0.0	0.0	0.0	0.0	0.0	0.0	0.0	0.0	0.0	0.0	0.0	0.0	0.0	0.0	0.0	0.0	0.0	0.0	0.0	0.0	0.0	0.0	0.0	0.0	0.0	0.0	0.0	0.0	0.0	0.0	0.0
O00461	SEQ_SALAAAQTQVAEYK_MOD_SALAAAQTQVAEYK_CHARGE_2_	0.0	0.0	0.0	0.0	0.0	0.0	0.0	0.0	0.0	0.0	0.0	0.0	0.0	0.0	0.0	0.0	0.0	0.0	0.0	0.0	0.0	0.0	0.0	0.0	0.0	0.0	0.0	0.0	0.0	0.0	0.0	0.0	0.0	0.0	0.0	0.0	0.0	0.0	0.0	0.0	0.0	0.0	0.0	0.0	0.0	0.0	0.0	0.0
O00469;O00469-2	SEQ_EFIAPVTLK_MOD_EFIAPVTLK_CHARGE_3_	0.0	0.0	0.0	0.0	0.0	0.0	0.0	0.0	0.0	0.0	0.0	0.0	0.0	0.0	0.0	0.0	0.0	0.0	0.0	0.0	0.0	0.0	0.0	0.0	0.0	0.0	0.0	0.0	0.0	0.0	0.0	0.0	0.0	0.0	0.0	0.0	0.0	0.0	0.0	0.0	0.0	0.0	0.0	0.0	0.0	0.0	0.0	0.0
O00469;O00469-2	SEQ_ISGGYENVPTDDIHMK_MOD_ISGGYENVPTDDIHM(Oxidation)K_CHARGE_4_	0.0	0.0	0.0	0.0	0.0	0.0	0.0	0.0	0.0	0.0	0.0	0.0	0.0	0.0	0.0	0.0	0.0	0.0	0.0	0.0	0.0	0.0	0.0	0.0	0.0	0.0	0.0	0.0	0.0	0.0	0.0	0.0	0.0	0.0	0.0	0.0	0.0	0.0	0.0	0.0	0.0	0.0	0.0	0.0	0.0	0.0	0.0	0.0
O00469;O00469-2	SEQ_LLVITVATK_MOD_LLVITVATK_CHARGE_2_	0.0	0.0	0.0	0.0	0.0	0.0	0.0	0.0	0.0	0.0	0.0	0.0	0.0	0.0	0.0	0.0	0.0	0.0	0.0	0.0	0.0	0.0	0.0	0.0	0.0	0.0	0.0	0.0	0.0	0.0	0.0	0.0	0.0	0.0	0.0	0.0	0.0	0.0	0.0	0.0	0.0	0.0	0.0	0.0	0.0	0.0	0.0	0.0
O00469;O00469-2	SEQ_VLGQGEEWR_MOD_VLGQGEEWR_CHARGE_2_	0.0	0.0	0.0	0.0	0.0	0.0	0.0	0.0	0.0	0.0	0.0	0.0	0.0	0.0	0.0	0.0	0.0	0.0	0.0	0.0	0.0	0.0	0.0	0.0	0.0	0.0	0.0	0.0	0.0	0.0	0.0	0.0	0.0	0.0	0.0	0.0	0.0	0.0	0.0	0.0	0.0	0.0	0.0	0.0	0.0	0.0	0.0	0.0
O00469;O00469-2	SEQ_YLNSGGFIGYAPYVNR_MOD_YLNSGGFIGYAPYVNR_CHARGE_3_	0.0	0.0	0.0	0.0	0.0	0.0	0.0	0.0	0.0	0.0	0.0	0.0	0.0	0.0	0.0	0.0	0.0	0.0	0.0	0.0	0.0	0.0	0.0	0.0	0.0	0.0	0.0	0.0	0.0	0.0	0.0	0.0	0.0	0.0	0.0	0.0	0.0	0.0	0.0	0.0	0.0	0.0	0.0	0.0	0.0	0.0	0.0	0.0
O00469;O00469-2	SEQ_GGDGINSIGGGQK_MOD_GGDGINSIGGGQK_CHARGE_3_	0.0	0.0	0.0	0.0	0.0	0.0	0.0	0.0	0.0	0.0	0.0	0.0	0.0	0.0	0.0	0.0	0.0	0.0	0.0	0.0	0.0	0.0	0.0	0.0	0.0	0.0	0.0	0.0	0.0	0.0	0.0	0.0	0.0	0.0	0.0	0.0	0.0	0.0	0.0	0.0	0.0	0.0	0.0	0.0	0.0	0.0	0.0	0.0
O00469;O00469-2	SEQ_ILIEQNR_MOD_ILIEQNR_CHARGE_2_	0.0	0.0	0.0	0.0	0.0	0.0	0.0	0.0	0.0	0.0	0.0	0.0	447352.45845341944	0.0	0.0	0.0	0.0	0.0	0.0	0.0	0.0	0.0	0.0	0.0	0.0	0.0	0.0	0.0	0.0	0.0	0.0	0.0	0.0	0.0	0.0	0.0	0.0	0.0	0.0	0.0	0.0	0.0	130090.60288394401	0.0	0.0	0.0	122768.11201669106	0.0
O00469;O00469-2	SEQ_SEDYVDIVQGNR_MOD_SEDYVDIVQGNR_CHARGE_2_	0.0	0.0	0.0	0.0	0.0	0.0	0.0	0.0	0.0	0.0	0.0	0.0	0.0	0.0	0.0	0.0	0.0	0.0	0.0	0.0	0.0	0.0	0.0	0.0	0.0	0.0	0.0	0.0	0.0	0.0	0.0	0.0	0.0	0.0	0.0	0.0	0.0	0.0	0.0	0.0	0.0	0.0	0.0	0.0	3622.2470480679253	0.0	5220.252796067783	0.0
O00469;O00469-2	SEQ_VFAGYYTK_MOD_VFAGYYTK_CHARGE_3_	0.0	0.0	0.0	0.0	0.0	0.0	0.0	0.0	0.0	0.0	0.0	0.0	0.0	0.0	0.0	0.0	0.0	0.0	0.0	0.0	0.0	0.0	0.0	0.0	0.0	0.0	0.0	0.0	0.0	0.0	0.0	0.0	0.0	0.0	0.0	0.0	0.0	0.0	0.0	0.0	0.0	0.0	0.0	0.0	0.0	0.0	0.0	0.0
O00469;O00469-2	SEQ_NTFYETLPVAINGNGPTK_MOD_NTFYETLPVAINGNGPTK_CHARGE_3_	0.0	0.0	0.0	0.0	0.0	0.0	0.0	0.0	0.0	0.0	0.0	0.0	0.0	0.0	0.0	0.0	0.0	0.0	0.0	0.0	0.0	0.0	0.0	0.0	0.0	764.6812305742972	0.0	0.0	0.0	0.0	0.0	0.0	0.0	0.0	0.0	0.0	0.0	0.0	0.0	0.0	0.0	0.0	0.0	0.0	0.0	0.0	0.0	0.0
O00469;O00469-2	SEQ_ISGGYENVPTDDIHMK_MOD_ISGGYENVPTDDIHMK_CHARGE_3_	0.0	0.0	0.0	0.0	0.0	0.0	0.0	0.0	0.0	0.0	0.0	0.0	0.0	0.0	0.0	0.0	0.0	0.0	0.0	0.0	0.0	524.1430983815712	0.0	0.0	0.0	0.0	0.0	0.0	0.0	0.0	0.0	247.169600532689	0.0	0.0	0.0	0.0	0.0	0.0	0.0	0.0	0.0	0.0	0.0	0.0	0.0	0.0	0.0	0.0
O00469;O00469-2	SEQ_GFALLNFVVK_MOD_GFALLNFVVK_CHARGE_3_	0.0	0.0	0.0	0.0	0.0	0.0	0.0	0.0	0.0	0.0	0.0	0.0	0.0	0.0	0.0	0.0	0.0	0.0	0.0	0.0	0.0	0.0	0.0	0.0	0.0	0.0	0.0	0.0	0.0	0.0	0.0	0.0	0.0	0.0	0.0	0.0	0.0	0.0	0.0	0.0	0.0	0.0	0.0	0.0	0.0	0.0	0.0	0.0
O00469;O00469-2	SEQ_SEDYVDIVQGNR_MOD_SEDYVDIVQGNR_CHARGE_3_	0.0	0.0	0.0	0.0	0.0	0.0	0.0	0.0	0.0	0.0	0.0	0.0	0.0	0.0	0.0	0.0	0.0	0.0	0.0	0.0	0.0	0.0	0.0	0.0	0.0	0.0	0.0	0.0	0.0	0.0	0.0	0.0	0.0	0.0	0.0	0.0	0.0	0.0	0.0	0.0	0.0	0.0	0.0	0.0	0.0	0.0	0.0	0.0
O00469;O00469-2	SEQ_YIAVSFIDP_MOD_YIAVSFIDP_CHARGE_2_	0.0	0.0	0.0	0.0	0.0	0.0	0.0	0.0	0.0	0.0	0.0	0.0	0.0	0.0	0.0	0.0	0.0	0.0	0.0	0.0	0.0	0.0	0.0	0.0	0.0	0.0	0.0	1199.234322569914	0.0	0.0	0.0	0.0	0.0	0.0	0.0	0.0	0.0	0.0	0.0	0.0	0.0	0.0	0.0	0.0	0.0	0.0	1341.2229205434494	0.0
O00469;O00469-2	SEQ_VFAGYYTK_MOD_VFAGYYTK_CHARGE_2_	0.0	0.0	0.0	0.0	0.0	0.0	0.0	0.0	0.0	0.0	0.0	0.0	0.0	0.0	0.0	0.0	0.0	0.0	0.0	0.0	0.0	0.0	0.0	0.0	0.0	0.0	0.0	0.0	0.0	0.0	0.0	0.0	0.0	0.0	0.0	0.0	0.0	0.0	0.0	0.0	0.0	0.0	0.0	0.0	0.0	0.0	0.0	0.0
O00469;O00469-2	SEQ_GGDGINSIGGGQK_MOD_GGDGINSIGGGQK_CHARGE_2_	0.0	0.0	0.0	0.0	0.0	0.0	0.0	0.0	0.0	0.0	0.0	0.0	0.0	0.0	0.0	0.0	0.0	0.0	0.0	820.0598646719978	0.0	568.4063455116143	753.3545680429181	992.701069300374	744.6217400536806	0.0	0.0	0.0	0.0	786.951326260438	1758.1148469492723	972.3168678471873	1863.949928138194	997.8172999107857	813.7106015551259	0.0	883.5880883609818	868.4615354956047	0.0	2378.837451277968	2233.629022685928	2605.6584685555754	2573.4227765126393	3130.388174768737	2717.0777769433257	3584.207084277906	2408.6356920487765	2039.8544959758517
O00469;O00469-2	SEQ_EFIAPVTLK_MOD_EFIAPVTLK_CHARGE_2_	0.0	0.0	0.0	0.0	0.0	0.0	0.0	0.0	0.0	0.0	0.0	0.0	0.0	0.0	0.0	0.0	0.0	0.0	0.0	0.0	0.0	0.0	0.0	0.0	0.0	0.0	0.0	0.0	0.0	0.0	0.0	0.0	0.0	0.0	0.0	0.0	0.0	0.0	0.0	0.0	0.0	0.0	0.0	0.0	0.0	0.0	425.8201425565685	0.0
O00469;O00469-2	SEQ_IVGPEENLSQAEAR_MOD_IVGPEENLSQAEAR_CHARGE_2_	0.0	0.0	0.0	0.0	0.0	0.0	0.0	0.0	0.0	0.0	0.0	0.0	0.0	0.0	0.0	0.0	0.0	0.0	0.0	0.0	0.0	0.0	0.0	0.0	0.0	0.0	0.0	0.0	0.0	0.0	0.0	0.0	0.0	0.0	0.0	0.0	0.0	0.0	0.0	0.0	0.0	0.0	0.0	0.0	0.0	0.0	0.0	0.0
O00469;O00469-2	SEQ_ISGGYENVPTDDIHMK_MOD_ISGGYENVPTDDIHM(Oxidation)K_CHARGE_3_	0.0	0.0	0.0	0.0	0.0	0.0	0.0	0.0	0.0	0.0	0.0	0.0	0.0	0.0	0.0	0.0	0.0	0.0	51.6296305021277	0.0	0.0	0.0	0.0	0.0	0.0	0.0	0.0	0.0	0.0	0.0	0.0	1350.345350945196	0.0	0.0	0.0	0.0	0.0	0.0	0.0	1412.461252664716	0.0	1106.2371684650777	0.0	0.0	0.0	0.0	0.0	872.1300208823432
O00469;O00469-2	SEQ_ISGGYENVPTDDIHMK_MOD_ISGGYENVPTDDIHMK_CHARGE_4_	0.0	0.0	0.0	0.0	0.0	0.0	0.0	0.0	0.0	0.0	0.0	0.0	0.0	0.0	0.0	0.0	0.0	0.0	0.0	0.0	0.0	0.0	0.0	0.0	0.0	0.0	0.0	0.0	0.0	0.0	0.0	0.0	0.0	0.0	0.0	0.0	0.0	0.0	0.0	0.0	0.0	0.0	0.0	0.0	0.0	0.0	0.0	0.0
O00471	SEQ_LSDPSDLPR_MOD_LSDPSDLPR_CHARGE_2_	0.0	0.0	0.0	0.0	0.0	0.0	0.0	0.0	0.0	0.0	0.0	0.0	0.0	0.0	0.0	0.0	0.0	0.0	0.0	0.0	0.0	0.0	0.0	0.0	0.0	0.0	0.0	0.0	0.0	0.0	0.0	0.0	0.0	0.0	0.0	0.0	0.0	0.0	0.0	0.0	0.0	0.0	0.0	0.0	0.0	0.0	0.0	0.0
O00471	SEQ_NLYDLYTR_MOD_NLYDLYTR_CHARGE_2_	0.0	0.0	0.0	0.0	0.0	0.0	0.0	0.0	0.0	0.0	0.0	0.0	0.0	0.0	0.0	0.0	0.0	0.0	0.0	0.0	0.0	0.0	0.0	0.0	0.0	0.0	0.0	0.0	0.0	0.0	0.0	0.0	0.0	0.0	0.0	0.0	0.0	0.0	0.0	0.0	0.0	0.0	0.0	0.0	0.0	0.0	0.0	0.0
O00471	SEQ_LSDPSDLPR_MOD_LSDPSDLPR_CHARGE_3_	0.0	0.0	0.0	0.0	0.0	0.0	0.0	0.0	0.0	0.0	0.0	0.0	0.0	0.0	0.0	0.0	0.0	0.0	0.0	0.0	0.0	0.0	0.0	0.0	0.0	0.0	0.0	0.0	0.0	0.0	0.0	0.0	0.0	0.0	0.0	0.0	0.0	0.0	0.0	0.0	0.0	0.0	0.0	0.0	0.0	0.0	0.0	0.0
O00479	SEQ_DASTLQSQK_MOD_DASTLQSQK_CHARGE_2_	0.0	0.0	0.0	0.0	0.0	0.0	0.0	0.0	0.0	0.0	0.0	0.0	0.0	0.0	0.0	0.0	0.0	0.0	0.0	0.0	581.6460092343635	770.2966297237832	0.0	1350.9208601292428	844.4033243107301	0.0	0.0	792.5929256531497	0.0	0.0	721.2670221917724	1242.8072087860546	903.1798495355299	1158.5100673235738	0.0	0.0	0.0	0.0	1691.5886040275511	0.0	1494.8496548554094	1029.3118927267938	2173.103067970076	1917.2888110964125	3149.015186775106	2000.0438214046794	2784.9391674397484	2670.843827643453
O00483	SEQ_NNPEPWNK_MOD_NNPEPWNK_CHARGE_2_	0.0	0.0	0.0	0.0	0.0	0.0	0.0	0.0	0.0	0.0	0.0	0.0	0.0	0.0	0.0	0.0	0.0	0.0	0.0	0.0	0.0	1829.4053971808232	0.0	1529.824926819622	0.0	0.0	0.0	0.0	0.0	2087.7944094399063	0.0	0.0	0.0	1544.0584830978858	0.0	3081.5168424182634	0.0	5153.663522079293	3081.194559603593	3573.136114194448	2930.0646630130195	10516.76797533667	3975.106818667601	6786.169676554048	5031.799564190566	5998.470628540375	6786.169676554048	10798.881713277007
O00483	SEQ_QIIGQAK_MOD_QIIGQAK_CHARGE_2_	0.0	0.0	0.0	0.0	0.0	0.0	0.0	0.0	0.0	0.0	0.0	0.0	0.0	0.0	0.0	0.0	0.0	0.0	0.0	0.0	514.1453157866357	1326.335678664684	708.7254573962033	0.0	761.4170731794006	691.2623242126994	0.0	567.266074223498	0.0	1100.7963165132355	1278.4134363266571	874.8147144215144	886.3694290295563	1861.061218784238	1852.239423862568	2388.2804039814855	480.19549109807934	1255.8245509327032	0.0	1279.016023590096	1526.22808329904	1727.4377560165258	2388.2804039814855	2572.3178131407153	2517.6467995458293	4239.099960074003	2598.392123714183	3753.2674160193283
O00483	SEQ_FYSVNVDYSK_MOD_FYSVNVDYSK_CHARGE_3_	0.0	0.0	0.0	0.0	0.0	0.0	0.0	0.0	0.0	0.0	0.0	0.0	0.0	0.0	0.0	0.0	0.0	0.0	0.0	0.0	0.0	0.0	0.0	0.0	220.7851239313546	253.39588591538612	0.0	0.0	0.0	0.0	0.0	0.0	0.0	0.0	0.0	0.0	392.3141529834969	0.0	0.0	0.0	0.0	0.0	0.0	0.0	0.0	0.0	290.82337548614527	0.0
O00483	SEQ_FYSVNVDYSK_MOD_FYSVNVDYSK_CHARGE_2_	0.0	0.0	0.0	0.0	0.0	0.0	0.0	0.0	0.0	0.0	0.0	0.0	0.0	0.0	0.0	0.0	0.0	0.0	0.0	0.0	0.0	0.0	0.0	0.0	0.0	0.0	0.0	0.0	0.0	0.0	0.0	0.0	0.0	0.0	0.0	0.0	0.0	0.0	0.0	0.0	0.0	0.0	3827.0625860815285	0.0	0.0	0.0	0.0	0.0
O00487	SEQ_MTPEQLAIK_MOD_M(Oxidation)TPEQLAIK_CHARGE_2_	0.0	0.0	0.0	0.0	0.0	0.0	0.0	0.0	0.0	0.0	0.0	0.0	0.0	0.0	0.0	0.0	0.0	603.4528515651239	0.0	0.0	0.0	0.0	0.0	0.0	0.0	0.0	0.0	583.8391770810748	0.0	0.0	0.0	1828.7973338820195	0.0	2114.8647021818338	0.0	3441.867863368533	902.8976687622418	0.0	0.0	0.0	3271.6164582400497	3466.7277011428573	3181.341792656365	4393.0861424268405	3484.1692753011525	3732.9529590482125	3732.9529590482125	3497.9828212145712
O00487	SEQ_AVAVVVDPIQSVK_MOD_AVAVVVDPIQSVK_CHARGE_3_	0.0	0.0	0.0	0.0	0.0	0.0	0.0	0.0	0.0	0.0	0.0	0.0	0.0	0.0	0.0	0.0	0.0	0.0	0.0	0.0	0.0	0.0	0.0	0.0	0.0	0.0	0.0	0.0	0.0	0.0	0.0	0.0	0.0	0.0	0.0	0.0	0.0	0.0	0.0	0.0	141.22321151476586	0.0	0.0	0.0	0.0	0.0	0.0	0.0
O00487	SEQ_AVAVVVDPIQSVK_MOD_AVAVVVDPIQSVK_CHARGE_2_	0.0	0.0	0.0	0.0	0.0	0.0	0.0	0.0	0.0	0.0	0.0	0.0	0.0	0.0	0.0	0.0	0.0	0.0	0.0	0.0	0.0	0.0	0.0	0.0	0.0	0.0	0.0	0.0	0.0	0.0	0.0	0.0	0.0	0.0	0.0	0.0	0.0	0.0	0.0	0.0	411.3788411850393	0.0	765.042949920673	0.0	0.0	778.6531978619696	0.0	0.0
O00487	SEQ_VIDVFAMPQSGTGVSVEAVDPVFQAK_MOD_VIDVFAM(Oxidation)PQSGTGVSVEAVDPVFQAK_CHARGE_3_	0.0	0.0	0.0	0.0	0.0	0.0	0.0	0.0	0.0	0.0	0.0	0.0	0.0	0.0	0.0	0.0	0.0	0.0	0.0	0.0	0.0	0.0	0.0	0.0	0.0	0.0	0.0	0.0	0.0	0.0	0.0	0.0	0.0	0.0	0.0	0.0	0.0	0.0	0.0	0.0	0.0	0.0	0.0	0.0	0.0	0.0	0.0	0.0
O00487	SEQ_VVIDAFR_MOD_VVIDAFR_CHARGE_2_	0.0	0.0	0.0	0.0	0.0	0.0	0.0	0.0	0.0	0.0	0.0	0.0	0.0	0.0	0.0	0.0	0.0	0.0	0.0	0.0	0.0	0.0	0.0	0.0	0.0	0.0	0.0	0.0	0.0	0.0	0.0	0.0	0.0	0.0	0.0	0.0	0.0	0.0	0.0	0.0	0.0	0.0	0.0	0.0	0.0	0.0	0.0	0.0
O00487	SEQ_QTTSNLGHLNK_MOD_QTTSNLGHLNK_CHARGE_3_	0.0	0.0	0.0	0.0	0.0	0.0	0.0	0.0	0.0	0.0	0.0	0.0	0.0	0.0	0.0	0.0	0.0	0.0	0.0	0.0	0.0	0.0	0.0	0.0	0.0	0.0	0.0	0.0	0.0	0.0	0.0	0.0	1827.2406580016277	969.3208733119933	1273.2739984194532	0.0	0.0	0.0	0.0	0.0	1389.660214078317	3110.960329491484	2134.666532250689	1700.8392779281508	1596.3938524563605	2805.3781390286335	2166.463010530183	1264.6759352215395
O00488	SEQ_LAVPTEVSTEVPEMDTST_MOD_LAVPTEVSTEVPEM(Oxidation)DTST_CHARGE_2_	894.7442607241437	0.0	0.0	0.0	0.0	0.0	0.0	0.0	0.0	0.0	0.0	0.0	0.0	0.0	0.0	0.0	0.0	0.0	0.0	0.0	0.0	0.0	0.0	0.0	0.0	0.0	0.0	0.0	0.0	0.0	0.0	0.0	0.0	0.0	0.0	0.0	0.0	0.0	0.0	0.0	0.0	0.0	0.0	0.0	0.0	0.0	0.0	0.0
O00488	SEQ_QLSVEPYSQEEAER_MOD_QLSVEPYSQEEAER_CHARGE_2_	0.0	0.0	0.0	0.0	0.0	0.0	0.0	0.0	0.0	0.0	0.0	0.0	0.0	0.0	0.0	0.0	0.0	0.0	0.0	0.0	0.0	0.0	0.0	0.0	0.0	0.0	0.0	0.0	0.0	0.0	0.0	0.0	0.0	0.0	0.0	0.0	0.0	0.0	0.0	0.0	0.0	0.0	0.0	0.0	0.0	0.0	0.0	0.0
O00488	SEQ_QLSVEPYSQEEAER_MOD_QLSVEPYSQEEAER_CHARGE_3_	0.0	0.0	0.0	0.0	0.0	0.0	0.0	0.0	0.0	0.0	0.0	0.0	0.0	0.0	0.0	0.0	0.0	0.0	0.0	0.0	0.0	0.0	0.0	0.0	0.0	0.0	0.0	0.0	0.0	0.0	0.0	0.0	0.0	0.0	0.0	0.0	0.0	0.0	0.0	0.0	0.0	0.0	0.0	0.0	0.0	0.0	0.0	0.0
O00488	SEQ_LAVPTEVSTEVPEMDTST_MOD_LAVPTEVSTEVPEM(Oxidation)DTST_CHARGE_3_	0.0	0.0	0.0	0.0	0.0	0.0	0.0	0.0	0.0	0.0	0.0	0.0	0.0	0.0	0.0	0.0	0.0	0.0	0.0	0.0	0.0	0.0	0.0	0.0	0.0	0.0	0.0	0.0	0.0	0.0	0.0	0.0	0.0	0.0	0.0	0.0	0.0	0.0	0.0	0.0	0.0	0.0	0.0	0.0	0.0	0.0	0.0	0.0
O00499;O00499-2;O00499-3;O00499-4;O00499-5;O00499-6;O00499-7;O00499-9	SEQ_HHYESLQTAK_MOD_HHYESLQTAK_CHARGE_3_	0.0	0.0	0.0	0.0	0.0	0.0	0.0	0.0	0.0	0.0	0.0	0.0	0.0	0.0	0.0	0.0	0.0	0.0	0.0	0.0	0.0	0.0	0.0	0.0	0.0	0.0	0.0	0.0	0.0	0.0	0.0	0.0	0.0	0.0	0.0	414.92649207995186	0.0	0.0	0.0	0.0	0.0	0.0	0.0	0.0	0.0	0.0	0.0	0.0
O00499;O00499-2;O00499-3;O00499-4;O00499-5;O00499-6;O00499-7;O00499-9	SEQ_AQPSDNAPAK_MOD_AQPSDNAPAK_CHARGE_2_	0.0	0.0	0.0	0.0	0.0	0.0	0.0	0.0	0.0	0.0	0.0	0.0	0.0	0.0	0.0	0.0	0.0	0.0	0.0	0.0	0.0	0.0	558.4056314214043	0.0	0.0	0.0	0.0	0.0	0.0	0.0	0.0	0.0	366.85027494718935	452.9943589811633	1819.759772985449	1860.397552888183	0.0	709.9747043317473	0.0	0.0	0.0	0.0	2316.4781957932014	0.0	3847.787966461296	1838.7609478590525	0.0	0.0
O00499;O00499-2;O00499-3;O00499-4;O00499-5;O00499-6;O00499-7;O00499-9	SEQ_VNHEPEPAGGATPGATLPK_MOD_VNHEPEPAGGATPGATLPK_CHARGE_3_	0.0	0.0	0.0	0.0	0.0	0.0	0.0	0.0	0.0	0.0	0.0	0.0	0.0	0.0	0.0	0.0	0.0	0.0	0.0	0.0	0.0	0.0	0.0	0.0	0.0	358.9450283079096	0.0	0.0	0.0	0.0	0.0	0.0	0.0	172.1696215139508	350.90124378573864	0.0	0.0	0.0	0.0	0.0	391.0944174633999	986.8690084036684	0.0	0.0	0.0	0.0	0.0	0.0
O00499;O00499-2;O00499-3;O00499-4;O00499-5;O00499-6;O00499-7;O00499-9	SEQ_TYLASVK_MOD_TYLASVK_CHARGE_2_	0.0	0.0	0.0	0.0	0.0	0.0	0.0	0.0	0.0	0.0	0.0	0.0	0.0	0.0	0.0	0.0	0.0	0.0	0.0	0.0	0.0	874.9856170758856	0.0	0.0	0.0	1546.7213922449755	0.0	0.0	297.5621427097074	588.384779278828	0.0	837.1745160921172	0.0	922.3916207834826	0.0	0.0	0.0	307.99784682625153	975.6404549948636	414.8774436702658	720.1944528434153	1059.9461663317718	0.0	1781.4923868921412	0.0	0.0	0.0	0.0
O00499;O00499-2;O00499-3;O00499-4;O00499-5;O00499-6;O00499-7;O00499-9	SEQ_GVFPENFTER_MOD_GVFPENFTER_CHARGE_2_	0.0	0.0	0.0	0.0	0.0	0.0	0.0	0.0	0.0	0.0	0.0	0.0	0.0	0.0	0.0	0.0	0.0	0.0	0.0	0.0	0.0	0.0	0.0	0.0	0.0	0.0	0.0	0.0	0.0	0.0	0.0	0.0	0.0	1192.5503809769768	0.0	0.0	0.0	0.0	0.0	0.0	0.0	0.0	2333.8658499933313	0.0	0.0	0.0	0.0	3404.4982413177468
O00505	SEQ_SGILPILVK_MOD_SGILPILVK_CHARGE_2_	0.0	0.0	0.0	0.0	0.0	0.0	0.0	0.0	0.0	0.0	0.0	0.0	0.0	0.0	0.0	0.0	0.0	0.0	0.0	0.0	0.0	0.0	0.0	0.0	0.0	0.0	0.0	0.0	0.0	0.0	0.0	0.0	0.0	0.0	0.0	0.0	0.0	0.0	0.0	0.0	0.0	0.0	0.0	0.0	102.18528281472683	0.0	0.0	0.0
O00505	SEQ_DSQVVQVVLDGLK_MOD_DSQVVQVVLDGLK_CHARGE_3_	0.0	0.0	0.0	0.0	0.0	0.0	0.0	0.0	0.0	0.0	0.0	0.0	0.0	0.0	0.0	0.0	0.0	0.0	0.0	0.0	0.0	0.0	0.0	0.0	0.0	0.0	0.0	0.0	0.0	0.0	0.0	0.0	0.0	0.0	0.0	0.0	0.0	0.0	0.0	0.0	0.0	0.0	0.0	0.0	0.0	0.0	0.0	0.0
O00505	SEQ_NVPQEESLEDSDVDADFK_MOD_NVPQEESLEDSDVDADFK_CHARGE_2_	0.0	0.0	0.0	0.0	0.0	0.0	0.0	0.0	0.0	0.0	0.0	0.0	0.0	0.0	0.0	0.0	0.0	0.0	0.0	0.0	0.0	0.0	0.0	0.0	0.0	0.0	0.0	0.0	0.0	0.0	0.0	0.0	0.0	0.0	0.0	0.0	0.0	0.0	0.0	0.0	0.0	0.0	0.0	0.0	0.0	0.0	0.0	0.0
O00505	SEQ_NVPQEESLEDSDVDADFK_MOD_NVPQEESLEDSDVDADFK_CHARGE_3_	0.0	0.0	0.0	0.0	0.0	0.0	0.0	0.0	0.0	0.0	0.0	0.0	0.0	0.0	0.0	0.0	0.0	0.0	0.0	0.0	0.0	0.0	0.0	0.0	0.0	0.0	0.0	0.0	0.0	0.0	0.0	0.0	0.0	0.0	0.0	0.0	0.0	0.0	0.0	0.0	0.0	0.0	0.0	0.0	0.0	0.0	0.0	0.0
O00505	SEQ_SGILPILVK_MOD_SGILPILVK_CHARGE_3_	0.0	0.0	0.0	0.0	0.0	0.0	0.0	0.0	0.0	0.0	0.0	0.0	0.0	0.0	0.0	0.0	0.0	0.0	0.0	0.0	0.0	0.0	0.0	0.0	0.0	0.0	0.0	0.0	0.0	0.0	0.0	0.0	0.0	0.0	0.0	0.0	0.0	0.0	0.0	0.0	0.0	0.0	0.0	0.0	0.0	0.0	0.0	0.0
O00507-2	SEQ_GWLVDLINK_MOD_GWLVDLINK_CHARGE_3_	0.0	0.0	0.0	0.0	0.0	0.0	0.0	0.0	0.0	0.0	0.0	0.0	0.0	0.0	0.0	0.0	0.0	0.0	0.0	0.0	0.0	0.0	0.0	0.0	0.0	0.0	0.0	0.0	0.0	0.0	0.0	0.0	0.0	0.0	0.0	0.0	0.0	0.0	0.0	0.0	0.0	0.0	0.0	0.0	0.0	0.0	0.0	0.0
O00507-2	SEQ_GWLVDLINK_MOD_GWLVDLINK_CHARGE_2_	0.0	0.0	0.0	0.0	0.0	0.0	0.0	0.0	0.0	0.0	0.0	0.0	0.0	0.0	0.0	0.0	0.0	0.0	0.0	0.0	0.0	0.0	0.0	0.0	0.0	0.0	0.0	0.0	0.0	0.0	0.0	0.0	0.0	0.0	0.0	0.0	0.0	0.0	0.0	0.0	0.0	0.0	0.0	0.0	0.0	0.0	0.0	0.0
O00541;O00541-2	SEQ_ERYPTFIDALR_MOD_ERYPTFIDALR_CHARGE_3_	0.0	0.0	0.0	0.0	0.0	0.0	0.0	0.0	0.0	0.0	0.0	0.0	0.0	0.0	0.0	0.0	0.0	0.0	0.0	0.0	0.0	0.0	0.0	0.0	0.0	0.0	0.0	0.0	0.0	0.0	0.0	0.0	0.0	0.0	0.0	0.0	0.0	0.0	0.0	0.0	0.0	0.0	0.0	0.0	0.0	0.0	0.0	0.0
O00541;O00541-2	SEQ_SEWNTVER_MOD_SEWNTVER_CHARGE_2_	0.0	0.0	0.0	0.0	0.0	0.0	0.0	0.0	0.0	0.0	0.0	0.0	0.0	0.0	0.0	0.0	0.0	0.0	0.0	0.0	0.0	0.0	0.0	0.0	0.0	0.0	0.0	0.0	0.0	0.0	0.0	0.0	0.0	0.0	0.0	0.0	0.0	0.0	0.0	0.0	0.0	0.0	16057.061213413972	0.0	0.0	0.0	0.0	0.0
O00541;O00541-2	SEQ_GSATNYITR_MOD_GSATNYITR_CHARGE_3_	0.0	0.0	0.0	0.0	0.0	0.0	0.0	0.0	0.0	0.0	0.0	0.0	0.0	0.0	0.0	0.0	0.0	0.0	0.0	0.0	0.0	0.0	0.0	0.0	0.0	0.0	0.0	0.0	0.0	0.0	0.0	0.0	0.0	0.0	0.0	0.0	0.0	0.0	0.0	0.0	0.0	0.0	0.0	0.0	0.0	0.0	0.0	0.0
O00541;O00541-2	SEQ_FLLHEPIVNK_MOD_FLLHEPIVNK_CHARGE_4_	0.0	0.0	0.0	0.0	0.0	0.0	0.0	0.0	0.0	0.0	0.0	0.0	0.0	0.0	0.0	0.0	0.0	0.0	0.0	0.0	0.0	0.0	0.0	0.0	0.0	0.0	0.0	0.0	0.0	0.0	0.0	0.0	0.0	0.0	0.0	0.0	0.0	0.0	0.0	0.0	0.0	0.0	0.0	0.0	0.0	0.0	0.0	0.0
O00541;O00541-2	SEQ_LAALSASLAR_MOD_LAALSASLAR_CHARGE_2_	0.0	0.0	0.0	0.0	0.0	0.0	0.0	0.0	0.0	0.0	0.0	0.0	0.0	0.0	0.0	0.0	0.0	0.0	0.0	0.0	0.0	0.0	0.0	0.0	0.0	0.0	0.0	0.0	0.0	0.0	0.0	0.0	0.0	0.0	0.0	0.0	0.0	0.0	0.0	1928.1176216214167	0.0	0.0	0.0	0.0	0.0	0.0	9453.588902873018	0.0
O00541;O00541-2	SEQ_SFGGEVSWDK_MOD_SFGGEVSWDK_CHARGE_3_	0.0	0.0	0.0	0.0	0.0	0.0	0.0	0.0	0.0	0.0	0.0	0.0	0.0	0.0	0.0	0.0	0.0	0.0	0.0	0.0	0.0	0.0	0.0	0.0	0.0	0.0	0.0	0.0	0.0	0.0	0.0	0.0	0.0	0.0	0.0	0.0	0.0	1112.6606695388039	0.0	0.0	0.0	0.0	0.0	0.0	0.0	0.0	0.0	0.0
O00541;O00541-2	SEQ_LAQEEESEAK_MOD_LAQEEESEAK_CHARGE_3_	0.0	0.0	0.0	0.0	0.0	0.0	0.0	0.0	0.0	0.0	0.0	0.0	0.0	0.0	0.0	0.0	0.0	0.0	0.0	0.0	0.0	0.0	0.0	0.0	0.0	0.0	0.0	0.0	0.0	0.0	0.0	0.0	0.0	0.0	0.0	0.0	0.0	0.0	0.0	0.0	0.0	0.0	0.0	109.90601306223039	0.0	0.0	0.0	0.0
O00541;O00541-2	SEQ_LAQEEESEAK_MOD_LAQEEESEAK_CHARGE_4_	0.0	0.0	0.0	0.0	0.0	0.0	0.0	0.0	0.0	0.0	0.0	0.0	0.0	0.0	0.0	0.0	0.0	0.0	0.0	0.0	0.0	0.0	0.0	0.0	0.0	0.0	0.0	0.0	0.0	0.0	0.0	0.0	0.0	0.0	0.0	0.0	0.0	0.0	0.0	0.0	0.0	0.0	0.0	0.0	0.0	0.0	0.0	0.0
O00541;O00541-2	SEQ_LEGQAQAEAK_MOD_LEGQAQAEAK_CHARGE_3_	0.0	0.0	0.0	0.0	0.0	0.0	0.0	0.0	0.0	0.0	0.0	0.0	0.0	0.0	0.0	0.0	0.0	0.0	0.0	0.0	0.0	0.0	0.0	0.0	0.0	0.0	0.0	0.0	0.0	0.0	0.0	0.0	0.0	0.0	0.0	0.0	0.0	0.0	0.0	0.0	0.0	0.0	0.0	0.0	0.0	0.0	0.0	0.0
O00541;O00541-2	SEQ_LAQEEESEAK_MOD_LAQEEESEAK_CHARGE_2_	0.0	0.0	0.0	0.0	0.0	0.0	0.0	0.0	0.0	0.0	0.0	0.0	0.0	0.0	0.0	0.0	0.0	0.0	0.0	0.0	0.0	0.0	0.0	0.0	0.0	0.0	0.0	0.0	0.0	0.0	5654.822659228412	0.0	0.0	0.0	4858.398929912813	5045.586604905804	0.0	7439.481684911853	4735.8601827254615	869.7481537033435	6238.068989948863	6509.532029540215	15378.21359936996	0.0	7382.797410622542	3056.2186956194532	5000.1706214144415	6654.466493495241
O00541;O00541-2	SEQ_EGDYVPPEK_MOD_EGDYVPPEK_CHARGE_2_	0.0	0.0	0.0	0.0	0.0	0.0	0.0	0.0	0.0	0.0	0.0	0.0	0.0	0.0	0.0	0.0	0.0	0.0	0.0	0.0	706.0512255663513	0.0	0.0	0.0	0.0	0.0	0.0	0.0	0.0	0.0	0.0	0.0	0.0	4484.281419891198	0.0	7627.138492658576	0.0	0.0	0.0	0.0	7383.548850378978	5700.322599098824	0.0	3109.007112429773	0.0	9947.72040502419	4821.6210616311455	7650.95920539854
O00541;O00541-2	SEQ_SFGGEVSWDK_MOD_SFGGEVSWDK_CHARGE_2_	0.0	0.0	0.0	0.0	0.0	0.0	0.0	0.0	0.0	0.0	0.0	0.0	0.0	0.0	0.0	0.0	0.0	0.0	0.0	0.0	0.0	0.0	0.0	0.0	0.0	0.0	0.0	0.0	0.0	0.0	0.0	0.0	0.0	0.0	0.0	1497.6392840531055	0.0	0.0	0.0	0.0	0.0	0.0	0.0	0.0	0.0	925.0299944558508	0.0	0.0
O00541;O00541-2	SEQ_FLLHEPIVNK_MOD_FLLHEPIVNK_CHARGE_2_	0.0	0.0	0.0	0.0	0.0	0.0	0.0	0.0	0.0	0.0	0.0	0.0	0.0	0.0	0.0	0.0	0.0	0.0	0.0	0.0	0.0	0.0	0.0	0.0	0.0	0.0	0.0	0.0	0.0	0.0	0.0	0.0	0.0	0.0	0.0	0.0	0.0	0.0	0.0	0.0	0.0	0.0	0.0	0.0	0.0	0.0	0.0	0.0
O00541;O00541-2	SEQ_LEGQAQAEAK_MOD_LEGQAQAEAK_CHARGE_2_	0.0	0.0	0.0	0.0	0.0	0.0	0.0	0.0	0.0	0.0	0.0	1533.1961192781284	0.0	0.0	0.0	1230.1731852578446	0.0	0.0	0.0	0.0	2357.750988716836	0.0	0.0	2572.8595811088826	3738.4024728520926	0.0	0.0	0.0	0.0	2710.6344401859683	4618.375324326742	5704.761551078079	2298.253030372006	0.0	4933.3786614299925	0.0	3540.3959856134297	3827.3601732050397	3557.335301278624	4936.3370820695045	6697.947356242929	6484.338466914336	4986.615865526655	4986.615865526655	7988.524585414083	8781.350677879449	8793.538222245827	6237.9473077861285
O00541;O00541-2	SEQ_EALAFIIR_MOD_EALAFIIR_CHARGE_2_	0.0	0.0	0.0	0.0	0.0	0.0	0.0	0.0	0.0	0.0	0.0	0.0	0.0	0.0	0.0	0.0	0.0	0.0	0.0	0.0	0.0	0.0	0.0	0.0	0.0	0.0	0.0	0.0	0.0	0.0	0.0	0.0	0.0	0.0	0.0	0.0	0.0	0.0	0.0	0.0	0.0	0.0	0.0	0.0	0.0	0.0	0.0	0.0
O00541;O00541-2	SEQ_FLLHEPIVNK_MOD_FLLHEPIVNK_CHARGE_3_	0.0	0.0	0.0	0.0	0.0	0.0	0.0	0.0	0.0	0.0	0.0	0.0	0.0	0.0	0.0	0.0	0.0	0.0	0.0	0.0	0.0	0.0	0.0	0.0	0.0	0.0	0.0	0.0	0.0	0.0	0.0	0.0	0.0	0.0	0.0	0.0	0.0	0.0	360.4773347595246	0.0	0.0	0.0	0.0	0.0	0.0	0.0	0.0	0.0
O00541;O00541-2	SEQ_GSATNYITR_MOD_GSATNYITR_CHARGE_2_	0.0	0.0	0.0	0.0	0.0	0.0	0.0	0.0	0.0	0.0	0.0	0.0	0.0	0.0	0.0	0.0	0.0	0.0	0.0	0.0	0.0	0.0	0.0	0.0	0.0	0.0	0.0	0.0	0.0	0.0	0.0	0.0	34722.07732789185	0.0	0.0	0.0	0.0	0.0	0.0	0.0	34979.76816955315	0.0	0.0	0.0	0.0	0.0	0.0	0.0
O00541;O00541-2	SEQ_LAALEEQR_MOD_LAALEEQR_CHARGE_2_	0.0	0.0	0.0	0.0	0.0	0.0	0.0	0.0	0.0	0.0	0.0	0.0	0.0	0.0	0.0	0.0	0.0	0.0	0.0	0.0	0.0	0.0	0.0	0.0	0.0	0.0	4805.019389216382	5405.783204125638	0.0	0.0	0.0	0.0	11567.813141565184	0.0	11631.489704637412	0.0	0.0	0.0	0.0	5715.311583000757	15602.08997757334	17303.096303244147	22032.994782186488	0.0	18164.60819314522	19064.11992576703	16230.31771193796	17170.246418954466
O00541;O00541-2	SEQ_EGDYVPPEK_MOD_EGDYVPPEK_CHARGE_3_	0.0	0.0	0.0	0.0	0.0	0.0	0.0	0.0	0.0	0.0	0.0	0.0	0.0	0.0	0.0	0.0	0.0	0.0	0.0	0.0	0.0	0.0	0.0	118.8190664321036	0.0	0.0	0.0	0.0	0.0	196.1541039930282	0.0	0.0	0.0	0.0	0.0	587.5923961664039	0.0	0.0	0.0	0.0	0.0	0.0	0.0	0.0	0.0	0.0	0.0	0.0
O00560;O00560-3	SEQ_ANVAVVSGAPLQGQLVAR_MOD_ANVAVVSGAPLQGQLVAR_CHARGE_3_	0.0	0.0	0.0	0.0	0.0	0.0	0.0	0.0	0.0	0.0	0.0	0.0	0.0	0.0	0.0	0.0	0.0	0.0	0.0	0.0	0.0	0.0	0.0	0.0	0.0	0.0	0.0	0.0	0.0	0.0	0.0	0.0	0.0	0.0	0.0	0.0	0.0	0.0	0.0	0.0	0.0	0.0	0.0	0.0	0.0	0.0	0.0	0.0
O00560;O00560-3	SEQ_SLMDHTIPEV_MOD_SLM(Oxidation)DHTIPEV_CHARGE_2_	0.0	0.0	0.0	0.0	0.0	0.0	0.0	0.0	0.0	0.0	0.0	0.0	0.0	0.0	0.0	0.0	0.0	0.0	0.0	0.0	0.0	0.0	0.0	0.0	0.0	0.0	0.0	0.0	0.0	0.0	0.0	0.0	0.0	0.0	0.0	0.0	0.0	0.0	0.0	0.0	0.0	0.0	0.0	0.0	0.0	0.0	0.0	0.0
O00560;O00560-3	SEQ_DSTGHVGFIFK_MOD_DSTGHVGFIFK_CHARGE_4_	0.0	0.0	0.0	0.0	0.0	0.0	0.0	0.0	0.0	0.0	0.0	0.0	0.0	0.0	0.0	0.0	0.0	0.0	0.0	0.0	0.0	0.0	0.0	0.0	0.0	0.0	0.0	0.0	0.0	0.0	0.0	0.0	0.0	0.0	0.0	0.0	0.0	0.0	0.0	0.0	0.0	0.0	0.0	0.0	0.0	0.0	0.0	0.0
O00560;O00560-3	SEQ_ANVAVVSGAPLQGQLVAR_MOD_ANVAVVSGAPLQGQLVAR_CHARGE_2_	0.0	0.0	0.0	0.0	0.0	0.0	0.0	0.0	0.0	0.0	0.0	0.0	0.0	0.0	0.0	0.0	0.0	0.0	0.0	0.0	0.0	0.0	0.0	0.0	0.0	0.0	0.0	0.0	0.0	0.0	0.0	0.0	0.0	0.0	0.0	0.0	0.0	0.0	0.0	0.0	0.0	0.0	0.0	0.0	0.0	0.0	0.0	0.0
O00560;O00560-3	SEQ_SIDNGIFVQLVQANSPASLVGLR_MOD_SIDNGIFVQLVQANSPASLVGLR_CHARGE_3_	0.0	0.0	0.0	0.0	0.0	0.0	0.0	0.0	0.0	0.0	0.0	0.0	0.0	0.0	0.0	0.0	0.0	0.0	0.0	0.0	0.0	0.0	0.0	0.0	0.0	0.0	0.0	0.0	0.0	0.0	0.0	0.0	0.0	0.0	0.0	0.0	0.0	0.0	0.0	0.0	0.0	460.78503858484527	0.0	0.0	0.0	0.0	0.0	0.0
O00560;O00560-3	SEQ_DSTGHVGFIFK_MOD_DSTGHVGFIFK_CHARGE_3_	0.0	0.0	0.0	0.0	0.0	0.0	0.0	0.0	0.0	0.0	0.0	0.0	0.0	0.0	0.0	0.0	0.0	0.0	0.0	0.0	0.0	0.0	0.0	0.0	0.0	0.0	0.0	0.0	0.0	0.0	0.0	0.0	0.0	0.0	0.0	0.0	0.0	0.0	0.0	0.0	0.0	3661.7732811439137	2820.1842302887026	2531.035953587146	2652.0969684962784	0.0	0.0	0.0
O00566	SEQ_KPWQLQGEVTAQK_MOD_KPWQLQGEVTAQK_CHARGE_4_	0.0	0.0	0.0	0.0	0.0	0.0	0.0	0.0	0.0	0.0	0.0	0.0	0.0	0.0	0.0	0.0	0.0	0.0	0.0	0.0	0.0	0.0	0.0	0.0	0.0	0.0	0.0	0.0	0.0	0.0	0.0	0.0	0.0	0.0	0.0	0.0	0.0	0.0	0.0	0.0	0.0	0.0	0.0	0.0	0.0	0.0	0.0	0.0
O00566	SEQ_TAEEENPEHVEIQK_MOD_TAEEENPEHVEIQK_CHARGE_3_	0.0	0.0	0.0	0.0	0.0	0.0	0.0	0.0	0.0	0.0	0.0	0.0	0.0	0.0	0.0	0.0	0.0	0.0	0.0	0.0	0.0	0.0	0.0	0.0	0.0	0.0	0.0	0.0	0.0	0.0	0.0	0.0	0.0	0.0	0.0	0.0	0.0	0.0	1050.6992120566708	0.0	925.4377742687932	0.0	2915.107325783023	0.0	0.0	0.0	0.0	0.0
O00566	SEQ_KPWQLQGEVTAQK_MOD_KPWQLQGEVTAQK_CHARGE_3_	0.0	0.0	0.0	0.0	0.0	0.0	0.0	0.0	0.0	0.0	0.0	0.0	0.0	0.0	0.0	0.0	0.0	0.0	0.0	0.0	0.0	0.0	0.0	0.0	0.0	0.0	0.0	0.0	0.0	0.0	0.0	0.0	0.0	0.0	0.0	0.0	0.0	0.0	0.0	0.0	0.0	0.0	0.0	0.0	0.0	0.0	0.0	0.0
O00566	SEQ_SSQAFFSK_MOD_SSQAFFSK_CHARGE_2_	0.0	0.0	0.0	0.0	0.0	0.0	0.0	0.0	0.0	0.0	0.0	0.0	0.0	0.0	0.0	0.0	0.0	0.0	0.0	0.0	0.0	0.0	0.0	0.0	0.0	0.0	0.0	0.0	0.0	0.0	0.0	0.0	0.0	0.0	0.0	0.0	0.0	0.0	0.0	0.0	5065.912211164392	4135.348890583358	0.0	0.0	0.0	0.0	8388.319318476488	4551.7360350394965
O00566	SEQ_IRDQAWDDVVR_MOD_IRDQAWDDVVR_CHARGE_3_	0.0	0.0	0.0	0.0	0.0	0.0	0.0	0.0	0.0	0.0	0.0	0.0	0.0	0.0	0.0	0.0	0.0	0.0	0.0	0.0	0.0	0.0	0.0	0.0	0.0	0.0	0.0	0.0	0.0	0.0	0.0	0.0	0.0	0.0	0.0	0.0	0.0	0.0	0.0	0.0	0.0	0.0	0.0	0.0	0.0	0.0	0.0	0.0
O00566	SEQ_SSQAFFSK_MOD_SSQAFFSK_CHARGE_3_	0.0	0.0	0.0	0.0	0.0	0.0	0.0	0.0	0.0	0.0	0.0	0.0	0.0	0.0	0.0	0.0	0.0	0.0	0.0	0.0	0.0	0.0	0.0	0.0	0.0	0.0	0.0	0.0	0.0	0.0	0.0	0.0	0.0	0.0	0.0	0.0	0.0	0.0	0.0	0.0	0.0	0.0	0.0	0.0	0.0	0.0	0.0	0.0
O00566	SEQ_IRDQAWDDVVR_MOD_IRDQAWDDVVR_CHARGE_2_	0.0	0.0	0.0	0.0	0.0	0.0	0.0	0.0	0.0	0.0	0.0	0.0	0.0	0.0	0.0	0.0	0.0	0.0	0.0	0.0	0.0	0.0	0.0	0.0	0.0	0.0	0.0	0.0	0.0	0.0	0.0	0.0	0.0	0.0	0.0	0.0	0.0	0.0	0.0	0.0	0.0	0.0	0.0	0.0	0.0	0.0	0.0	0.0
O00566	SEQ_VLYDFNK_MOD_VLYDFNK_CHARGE_2_	0.0	0.0	0.0	0.0	0.0	0.0	0.0	0.0	0.0	0.0	0.0	0.0	0.0	0.0	0.0	0.0	0.0	0.0	0.0	0.0	0.0	0.0	0.0	2361.097793243847	0.0	0.0	0.0	1596.0516642865605	0.0	0.0	0.0	3174.1549541376207	0.0	2691.7655054528855	0.0	0.0	0.0	2505.1163793608384	1092.9394124229711	2407.5368601362557	2477.8798396828047	2238.07086772612	0.0	0.0	1935.551051963671	4516.683872593289	0.0	1811.6930450322375
O00566	SEQ_TAEEENPEHVEIQK_MOD_TAEEENPEHVEIQK_CHARGE_4_	0.0	0.0	0.0	0.0	0.0	0.0	0.0	0.0	0.0	0.0	0.0	0.0	0.0	0.0	0.0	0.0	0.0	0.0	0.0	0.0	0.0	0.0	0.0	0.0	0.0	0.0	0.0	0.0	0.0	0.0	0.0	0.0	0.0	0.0	0.0	0.0	0.0	0.0	0.0	0.0	0.0	0.0	0.0	0.0	0.0	0.0	0.0	0.0
O00567	SEQ_EAMVQAEEAAAEITR_MOD_EAM(Oxidation)VQAEEAAAEITR_CHARGE_3_	0.0	0.0	0.0	0.0	0.0	0.0	0.0	0.0	0.0	0.0	0.0	0.0	0.0	0.0	0.0	0.0	0.0	0.0	0.0	0.0	0.0	0.0	0.0	0.0	0.0	0.0	0.0	0.0	0.0	0.0	0.0	0.0	0.0	0.0	0.0	0.0	0.0	0.0	0.0	0.0	0.0	0.0	0.0	0.0	0.0	0.0	0.0	0.0
O00567	SEQ_EVEEISLLQPQVEESVLNLGK_MOD_EVEEISLLQPQVEESVLNLGK_CHARGE_3_	0.0	0.0	0.0	0.0	0.0	0.0	0.0	0.0	0.0	0.0	0.0	0.0	0.0	0.0	0.0	0.0	0.0	0.0	0.0	0.0	0.0	0.0	0.0	0.0	0.0	0.0	0.0	0.0	0.0	0.0	0.0	0.0	0.0	0.0	0.0	0.0	0.0	0.0	0.0	0.0	0.0	0.0	0.0	0.0	0.0	0.0	0.0	0.0
O00567	SEQ_EAMVQAEEAAAEITR_MOD_EAMVQAEEAAAEITR_CHARGE_2_	0.0	0.0	0.0	0.0	0.0	0.0	0.0	0.0	0.0	0.0	0.0	0.0	0.0	0.0	0.0	0.0	0.0	0.0	0.0	0.0	0.0	0.0	0.0	0.0	0.0	0.0	0.0	0.0	0.0	0.0	0.0	0.0	0.0	0.0	0.0	0.0	0.0	0.0	0.0	0.0	0.0	0.0	0.0	0.0	0.0	0.0	0.0	0.0
O00567	SEQ_DINTFSMR_MOD_DINTFSM(Oxidation)R_CHARGE_2_	0.0	0.0	0.0	0.0	0.0	0.0	0.0	0.0	0.0	0.0	3922.4079415157635	0.0	0.0	0.0	0.0	0.0	0.0	3234.258726006678	0.0	0.0	0.0	0.0	0.0	0.0	0.0	0.0	8399.80008433642	10781.392729161154	0.0	0.0	0.0	0.0	2058.160374643803	8957.222767503295	0.0	0.0	0.0	0.0	0.0	0.0	14162.621139540464	3978.775353195619	2031.563526668545	8157.4625183296785	8618.653880477928	6647.296710909271	10334.608156139428	16853.579641963566
O00567	SEQ_AQLGLGHSYSR_MOD_AQLGLGHSYSR_CHARGE_2_	0.0	0.0	0.0	0.0	0.0	0.0	0.0	0.0	0.0	0.0	0.0	0.0	0.0	0.0	0.0	0.0	0.0	0.0	0.0	0.0	0.0	0.0	0.0	0.0	0.0	0.0	0.0	0.0	0.0	0.0	0.0	0.0	0.0	0.0	0.0	0.0	0.0	0.0	0.0	0.0	0.0	0.0	0.0	0.0	0.0	0.0	0.0	0.0
O00567	SEQ_EAMVQAEEAAAEITR_MOD_EAM(Oxidation)VQAEEAAAEITR_CHARGE_2_	0.0	0.0	0.0	0.0	0.0	0.0	0.0	0.0	0.0	0.0	0.0	0.0	0.0	0.0	0.0	0.0	0.0	0.0	0.0	0.0	0.0	0.0	0.0	0.0	0.0	0.0	0.0	0.0	0.0	0.0	0.0	0.0	0.0	0.0	0.0	0.0	0.0	0.0	0.0	0.0	0.0	0.0	0.0	0.0	0.0	1576.0100893667768	0.0	0.0
O00567	SEQ_EELMSSDLEETAGSTSIPK_MOD_EELM(Oxidation)SSDLEETAGSTSIPK_CHARGE_3_	0.0	0.0	0.0	0.0	0.0	0.0	0.0	0.0	0.0	0.0	0.0	0.0	0.0	0.0	0.0	0.0	0.0	0.0	0.0	0.0	0.0	0.0	0.0	0.0	0.0	0.0	0.0	0.0	0.0	0.0	0.0	0.0	0.0	0.0	0.0	0.0	0.0	0.0	0.0	0.0	0.0	0.0	0.0	0.0	0.0	0.0	0.0	0.0
O00567	SEQ_VLLGVGDPK_MOD_VLLGVGDPK_CHARGE_2_	0.0	0.0	0.0	0.0	0.0	0.0	0.0	0.0	0.0	0.0	0.0	0.0	0.0	0.0	0.0	0.0	0.0	0.0	0.0	0.0	0.0	0.0	0.0	0.0	0.0	0.0	0.0	0.0	0.0	0.0	577.7566317623852	1291.2787580125732	0.0	0.0	1089.1632386995946	958.4770675477426	0.0	0.0	0.0	1992.9259256936994	2092.8206884308843	3910.645595108774	2871.5670480513104	3420.872592848692	1567.7312195789239	0.0	3526.293353449862	2256.782871732771
O00567	SEQ_LAQFIGNR_MOD_LAQFIGNR_CHARGE_2_	0.0	0.0	0.0	0.0	0.0	0.0	0.0	0.0	0.0	0.0	0.0	0.0	0.0	0.0	0.0	0.0	0.0	0.0	0.0	0.0	0.0	0.0	0.0	0.0	0.0	0.0	0.0	0.0	0.0	0.0	0.0	0.0	0.0	2953.1837666339247	1368.2704830287012	0.0	2047.8005160816153	0.0	0.0	11925.337897085492	4050.4683903770338	0.0	4265.782590713061	14491.433345177678	1543.4978113702534	3426.542062277701	3366.5744223446914	0.0
O00567	SEQ_VDNMIIQSISLLDQLDK_MOD_VDNM(Oxidation)IIQSISLLDQLDK_CHARGE_2_	0.0	0.0	0.0	0.0	0.0	0.0	0.0	0.0	0.0	0.0	0.0	0.0	0.0	0.0	0.0	0.0	0.0	0.0	0.0	0.0	0.0	0.0	0.0	0.0	0.0	0.0	0.0	0.0	0.0	0.0	0.0	0.0	0.0	0.0	0.0	0.0	0.0	0.0	0.0	0.0	0.0	0.0	0.0	0.0	0.0	0.0	0.0	0.0
O00567	SEQ_MSQVAPSLSALIGEAVGAR_MOD_M(Oxidation)SQVAPSLSALIGEAVGAR_CHARGE_3_	0.0	0.0	0.0	0.0	0.0	0.0	0.0	0.0	0.0	0.0	0.0	0.0	0.0	0.0	0.0	0.0	0.0	0.0	0.0	0.0	0.0	0.0	0.0	0.0	0.0	0.0	0.0	0.0	0.0	0.0	0.0	0.0	0.0	0.0	640.0951580534912	0.0	0.0	0.0	0.0	0.0	0.0	0.0	0.0	0.0	0.0	0.0	0.0	0.0
O00567	SEQ_MSQVAPSLSALIGEAVGAR_MOD_M(Oxidation)SQVAPSLSALIGEAVGAR_CHARGE_2_	0.0	0.0	0.0	0.0	0.0	0.0	0.0	0.0	0.0	0.0	0.0	0.0	0.0	0.0	0.0	0.0	0.0	0.0	0.0	0.0	0.0	0.0	0.0	0.0	0.0	0.0	0.0	0.0	0.0	0.0	0.0	0.0	0.0	0.0	0.0	3781.270714955043	0.0	0.0	0.0	0.0	0.0	0.0	0.0	0.0	0.0	0.0	0.0	0.0
O00567	SEQ_EETVNDPEEAGHR_MOD_EETVNDPEEAGHR_CHARGE_2_	0.0	0.0	0.0	0.0	0.0	0.0	0.0	0.0	0.0	0.0	0.0	0.0	0.0	0.0	0.0	0.0	0.0	0.0	0.0	0.0	0.0	0.0	0.0	0.0	0.0	0.0	0.0	0.0	0.0	0.0	0.0	0.0	0.0	0.0	0.0	0.0	0.0	0.0	0.0	0.0	0.0	0.0	0.0	0.0	0.0	0.0	0.0	0.0
O00567	SEQ_LHFHNLVK_MOD_LHFHNLVK_CHARGE_2_	0.0	0.0	0.0	0.0	0.0	0.0	0.0	0.0	0.0	0.0	0.0	0.0	0.0	0.0	0.0	0.0	0.0	0.0	0.0	0.0	0.0	0.0	0.0	0.0	0.0	0.0	0.0	0.0	0.0	0.0	0.0	0.0	0.0	0.0	0.0	0.0	0.0	0.0	0.0	0.0	0.0	0.0	0.0	0.0	0.0	0.0	0.0	0.0
O00567	SEQ_LSFYETGEIPR_MOD_LSFYETGEIPR_CHARGE_2_	0.0	0.0	0.0	0.0	0.0	0.0	0.0	0.0	0.0	0.0	0.0	0.0	0.0	0.0	0.0	0.0	0.0	0.0	0.0	0.0	0.0	0.0	0.0	0.0	0.0	0.0	0.0	0.0	0.0	0.0	0.0	0.0	0.0	0.0	0.0	0.0	0.0	0.0	0.0	0.0	0.0	0.0	0.0	0.0	0.0	0.0	0.0	0.0
O00567	SEQ_LIAHAGSLTNLAK_MOD_LIAHAGSLTNLAK_CHARGE_4_	0.0	0.0	0.0	0.0	0.0	0.0	0.0	0.0	0.0	0.0	0.0	0.0	0.0	0.0	0.0	0.0	0.0	0.0	0.0	0.0	0.0	0.0	0.0	0.0	0.0	0.0	0.0	0.0	0.0	0.0	0.0	0.0	0.0	0.0	0.0	0.0	0.0	0.0	0.0	0.0	0.0	0.0	0.0	0.0	0.0	0.0	0.0	0.0
O00567	SEQ_VDNMIIQSISLLDQLDK_MOD_VDNM(Oxidation)IIQSISLLDQLDK_CHARGE_3_	0.0	0.0	0.0	0.0	0.0	0.0	0.0	0.0	0.0	0.0	0.0	0.0	0.0	0.0	0.0	0.0	0.0	0.0	0.0	0.0	0.0	0.0	0.0	0.0	0.0	0.0	0.0	0.0	0.0	0.0	0.0	0.0	0.0	0.0	0.0	0.0	0.0	391.4085560469085	0.0	0.0	0.0	0.0	0.0	0.0	0.0	0.0	0.0	0.0
O00567	SEQ_LLLETHLPSK_MOD_LLLETHLPSK_CHARGE_2_	0.0	0.0	0.0	0.0	0.0	0.0	0.0	0.0	0.0	0.0	0.0	0.0	0.0	0.0	0.0	0.0	0.0	0.0	0.0	0.0	0.0	0.0	0.0	0.0	0.0	0.0	0.0	0.0	0.0	0.0	0.0	0.0	0.0	0.0	0.0	0.0	0.0	0.0	0.0	0.0	0.0	0.0	0.0	0.0	0.0	0.0	0.0	0.0
O00567	SEQ_LLLETHLPSK_MOD_LLLETHLPSK_CHARGE_3_	0.0	0.0	0.0	0.0	0.0	0.0	0.0	0.0	0.0	0.0	0.0	0.0	0.0	0.0	0.0	0.0	0.0	0.0	0.0	0.0	0.0	0.0	0.0	0.0	0.0	0.0	0.0	0.0	0.0	0.0	0.0	0.0	0.0	0.0	0.0	0.0	0.0	0.0	0.0	0.0	0.0	0.0	0.0	0.0	0.0	0.0	0.0	0.0
O00567	SEQ_YGLIFHSTFIGR_MOD_YGLIFHSTFIGR_CHARGE_2_	0.0	0.0	0.0	0.0	0.0	0.0	0.0	0.0	0.0	0.0	0.0	0.0	0.0	0.0	0.0	0.0	0.0	0.0	0.0	0.0	0.0	0.0	0.0	0.0	0.0	0.0	0.0	0.0	0.0	0.0	0.0	0.0	0.0	0.0	0.0	0.0	0.0	0.0	0.0	0.0	0.0	0.0	0.0	0.0	0.0	0.0	0.0	0.0
O00567	SEQ_YPASTVQILGAEK_MOD_YPASTVQILGAEK_CHARGE_2_	0.0	0.0	0.0	0.0	0.0	0.0	0.0	0.0	0.0	0.0	0.0	0.0	0.0	0.0	0.0	0.0	0.0	0.0	0.0	0.0	0.0	0.0	0.0	0.0	0.0	0.0	0.0	0.0	0.0	0.0	0.0	0.0	0.0	0.0	0.0	0.0	1805.5899190667487	0.0	0.0	0.0	3637.0324406115037	0.0	0.0	0.0	3557.5599666936237	0.0	0.0	0.0
O00567	SEQ_VLLGVGDPK_MOD_VLLGVGDPK_CHARGE_3_	0.0	0.0	0.0	0.0	0.0	0.0	0.0	0.0	0.0	0.0	0.0	0.0	0.0	0.0	0.0	0.0	0.0	0.0	0.0	0.0	0.0	0.0	0.0	0.0	0.0	0.0	0.0	0.0	0.0	0.0	0.0	0.0	0.0	0.0	0.0	0.0	0.0	0.0	0.0	0.0	0.0	0.0	0.0	0.0	0.0	0.0	0.0	0.0
O00567	SEQ_AILDASR_MOD_AILDASR_CHARGE_2_	0.0	0.0	0.0	0.0	0.0	0.0	0.0	0.0	0.0	0.0	0.0	0.0	0.0	0.0	0.0	0.0	0.0	0.0	0.0	0.0	0.0	0.0	0.0	0.0	0.0	0.0	0.0	0.0	0.0	0.0	0.0	0.0	0.0	0.0	0.0	5239.734810776083	0.0	0.0	0.0	4831.171486149137	0.0	0.0	7207.2535307325825	0.0	6322.700126387333	7394.698152005212	0.0	0.0
O00567	SEQ_AQLGLGHSYSR_MOD_AQLGLGHSYSR_CHARGE_3_	0.0	0.0	0.0	0.0	0.0	0.0	0.0	0.0	0.0	0.0	0.0	0.0	0.0	0.0	0.0	0.0	0.0	0.0	0.0	0.0	0.0	0.0	0.0	0.0	0.0	0.0	0.0	0.0	0.0	0.0	0.0	0.0	0.0	0.0	0.0	1578.3170296820729	0.0	0.0	0.0	0.0	0.0	2188.3162662123646	0.0	0.0	0.0	3536.612802041291	0.0	0.0
O00567	SEQ_EETVNDPEEAGHR_MOD_EETVNDPEEAGHR_CHARGE_3_	0.0	0.0	0.0	0.0	0.0	0.0	0.0	0.0	0.0	0.0	0.0	0.0	0.0	0.0	0.0	0.0	0.0	0.0	0.0	1024.475974858868	0.0	1091.1719108702418	0.0	0.0	0.0	0.0	0.0	0.0	0.0	1775.3585141900116	2730.3392380786186	4257.760999437683	2887.743427693288	654.406481257079	3071.039077456148	1881.621313021028	0.0	3482.6988002550374	3090.6995512117896	3266.672668820955	5930.455948975358	8249.760872901094	3582.9841579649596	8331.705121459754	6893.162086787666	3823.550026749207	5922.902117735824	9141.40135473425
O00567	SEQ_QSLHTYLR_MOD_QSLHTYLR_CHARGE_3_	0.0	0.0	0.0	0.0	0.0	0.0	0.0	0.0	0.0	0.0	0.0	0.0	0.0	0.0	0.0	0.0	0.0	0.0	0.0	0.0	0.0	0.0	0.0	0.0	0.0	0.0	0.0	0.0	0.0	0.0	0.0	0.0	0.0	0.0	0.0	0.0	0.0	0.0	0.0	0.0	0.0	0.0	0.0	0.0	0.0	0.0	0.0	0.0
O00567	SEQ_LHFHNLVK_MOD_LHFHNLVK_CHARGE_3_	0.0	0.0	0.0	0.0	0.0	0.0	0.0	0.0	0.0	0.0	0.0	0.0	0.0	0.0	0.0	0.0	0.0	0.0	0.0	0.0	0.0	317.3186138315833	0.0	0.0	0.0	0.0	0.0	0.0	0.0	0.0	0.0	0.0	0.0	0.0	0.0	0.0	0.0	0.0	0.0	0.0	499.77120351151916	0.0	0.0	0.0	0.0	0.0	702.0062090575917	0.0
O00567	SEQ_LAQFIGNR_MOD_LAQFIGNR_CHARGE_3_	0.0	0.0	0.0	0.0	0.0	0.0	0.0	0.0	0.0	0.0	0.0	0.0	0.0	0.0	0.0	0.0	0.0	0.0	0.0	0.0	0.0	0.0	0.0	0.0	0.0	0.0	0.0	0.0	0.0	0.0	0.0	0.0	0.0	0.0	0.0	0.0	0.0	0.0	0.0	0.0	0.0	0.0	0.0	0.0	0.0	0.0	0.0	0.0
O00567	SEQ_LIAHAGSLTNLAK_MOD_LIAHAGSLTNLAK_CHARGE_3_	0.0	0.0	0.0	0.0	0.0	0.0	0.0	0.0	0.0	0.0	0.0	0.0	0.0	0.0	0.0	0.0	0.0	0.0	0.0	0.0	0.0	0.0	0.0	0.0	0.0	0.0	0.0	0.0	0.0	0.0	0.0	0.0	0.0	0.0	0.0	0.0	0.0	0.0	1282.0343604294037	0.0	0.0	0.0	0.0	0.0	0.0	0.0	0.0	0.0
O00567	SEQ_EELMSSDLEETAGSTSIPK_MOD_EELM(Oxidation)SSDLEETAGSTSIPK_CHARGE_4_	0.0	0.0	0.0	0.0	0.0	0.0	0.0	0.0	0.0	0.0	0.0	0.0	0.0	0.0	0.0	0.0	0.0	0.0	0.0	0.0	0.0	0.0	0.0	0.0	0.0	0.0	0.0	0.0	0.0	0.0	0.0	0.0	0.0	0.0	0.0	0.0	0.0	0.0	0.0	0.0	0.0	0.0	1016.0684748628781	1162.0630051654582	0.0	0.0	0.0	0.0
O00567	SEQ_MSQVAPSLSALIGEAVGAR_MOD_MSQVAPSLSALIGEAVGAR_CHARGE_2_	0.0	0.0	0.0	0.0	0.0	0.0	0.0	0.0	0.0	0.0	0.0	0.0	0.0	0.0	0.0	0.0	0.0	0.0	0.0	0.0	0.0	0.0	0.0	0.0	0.0	0.0	0.0	0.0	0.0	0.0	0.0	0.0	0.0	0.0	0.0	0.0	0.0	0.0	0.0	0.0	0.0	0.0	0.0	0.0	0.0	0.0	0.0	0.0
O00567	SEQ_MSQVAPSLSALIGEAVGAR_MOD_MSQVAPSLSALIGEAVGAR_CHARGE_3_	0.0	0.0	0.0	0.0	0.0	0.0	0.0	0.0	0.0	0.0	0.0	0.0	0.0	0.0	0.0	0.0	0.0	0.0	0.0	0.0	0.0	0.0	0.0	0.0	0.0	0.0	0.0	0.0	0.0	0.0	0.0	0.0	0.0	0.0	0.0	0.0	0.0	0.0	0.0	0.0	279.1877414272285	0.0	306.67136978036024	0.0	0.0	0.0	893.7387448403636	0.0
O00567	SEQ_LEELTMDGAK_MOD_LEELTM(Oxidation)DGAK_CHARGE_2_	0.0	0.0	0.0	0.0	0.0	0.0	0.0	0.0	0.0	0.0	0.0	0.0	0.0	0.0	0.0	0.0	0.0	0.0	0.0	0.0	0.0	0.0	0.0	0.0	0.0	0.0	0.0	0.0	0.0	0.0	4083.321978107502	3779.623723278702	0.0	0.0	4782.167295071901	6671.157253913099	4001.9471675846135	0.0	0.0	5301.945483220763	0.0	0.0	0.0	6820.054093536154	6133.013435274336	3976.3160765783105	7584.059342057941	0.0
O00567	SEQ_EVEEISLLQPQVEESVLNLGK_MOD_EVEEISLLQPQVEESVLNLGK_CHARGE_4_	0.0	0.0	0.0	0.0	0.0	0.0	0.0	0.0	0.0	0.0	0.0	0.0	0.0	0.0	0.0	0.0	0.0	0.0	0.0	0.0	0.0	0.0	0.0	0.0	0.0	0.0	0.0	0.0	0.0	0.0	0.0	0.0	0.0	0.0	0.0	0.0	0.0	0.0	0.0	0.0	0.0	0.0	0.0	0.0	0.0	0.0	0.0	0.0
O00567	SEQ_LEELTMDGAK_MOD_LEELTM(Oxidation)DGAK_CHARGE_3_	0.0	0.0	0.0	0.0	0.0	0.0	0.0	0.0	0.0	0.0	0.0	0.0	0.0	0.0	0.0	0.0	0.0	0.0	0.0	0.0	0.0	0.0	0.0	0.0	0.0	0.0	0.0	0.0	0.0	0.0	0.0	0.0	0.0	0.0	0.0	0.0	0.0	0.0	0.0	0.0	0.0	0.0	171.62631688055208	0.0	0.0	0.0	0.0	151.66841618471906
O00567	SEQ_YPASTVQILGAEK_MOD_YPASTVQILGAEK_CHARGE_3_	0.0	0.0	0.0	0.0	0.0	0.0	0.0	0.0	0.0	0.0	0.0	0.0	0.0	0.0	0.0	0.0	0.0	0.0	0.0	0.0	0.0	0.0	0.0	0.0	0.0	0.0	0.0	0.0	0.0	0.0	0.0	0.0	0.0	0.0	0.0	0.0	0.0	0.0	0.0	0.0	0.0	0.0	0.0	0.0	0.0	0.0	0.0	0.0
O00567	SEQ_VDNMIIQSISLLDQLDK_MOD_VDNM(Oxidation)IIQSISLLDQLDK_CHARGE_4_	0.0	0.0	0.0	0.0	0.0	0.0	0.0	0.0	0.0	0.0	0.0	0.0	0.0	0.0	0.0	0.0	0.0	0.0	0.0	0.0	0.0	0.0	0.0	0.0	0.0	0.0	0.0	0.0	0.0	0.0	0.0	0.0	0.0	22058.979820131713	0.0	0.0	0.0	0.0	0.0	0.0	0.0	0.0	0.0	0.0	0.0	0.0	0.0	0.0
O00571;O00571-2	SEQ_FSGGFGAR_MOD_FSGGFGAR_CHARGE_2_	0.0	0.0	0.0	0.0	0.0	0.0	0.0	0.0	0.0	0.0	0.0	0.0	0.0	0.0	0.0	0.0	0.0	0.0	0.0	0.0	0.0	0.0	0.0	0.0	0.0	0.0	0.0	0.0	0.0	0.0	0.0	0.0	0.0	0.0	0.0	0.0	0.0	0.0	0.0	0.0	0.0	0.0	0.0	0.0	0.0	0.0	0.0	0.0
O00571;O00571-2	SEQ_TAAFLLPILSQIYSDGPGEALR_MOD_TAAFLLPILSQIYSDGPGEALR_CHARGE_4_	0.0	0.0	0.0	0.0	0.0	0.0	0.0	0.0	0.0	0.0	0.0	0.0	0.0	0.0	0.0	0.0	0.0	0.0	0.0	0.0	0.0	0.0	0.0	0.0	0.0	0.0	0.0	0.0	0.0	0.0	0.0	0.0	0.0	0.0	0.0	0.0	0.0	0.0	0.0	0.0	0.0	0.0	0.0	0.0	0.0	0.0	0.0	0.0
O00571;O00571-2	SEQ_VGSTSENITQK_MOD_VGSTSENITQK_CHARGE_3_	0.0	0.0	0.0	0.0	0.0	0.0	0.0	0.0	0.0	0.0	0.0	0.0	0.0	0.0	0.0	0.0	0.0	0.0	0.0	0.0	0.0	0.0	0.0	0.0	0.0	0.0	0.0	0.0	0.0	0.0	0.0	0.0	0.0	0.0	0.0	0.0	0.0	0.0	0.0	0.0	0.0	0.0	0.0	0.0	0.0	0.0	0.0	0.0
O00571;O00571-2	SEQ_LVDMMER_MOD_LVDM(Oxidation)MER_CHARGE_2_	0.0	0.0	0.0	0.0	0.0	0.0	0.0	0.0	0.0	0.0	0.0	0.0	0.0	0.0	0.0	0.0	0.0	0.0	0.0	0.0	0.0	0.0	0.0	0.0	0.0	0.0	0.0	0.0	0.0	0.0	0.0	0.0	0.0	0.0	0.0	0.0	0.0	0.0	0.0	0.0	0.0	0.0	0.0	0.0	0.0	0.0	0.0	0.0
O00571;O00571-2	SEQ_SDEDDWSK_MOD_SDEDDWSK_CHARGE_2_	0.0	0.0	0.0	0.0	0.0	0.0	0.0	0.0	0.0	0.0	0.0	0.0	0.0	0.0	0.0	0.0	3114.5231118182605	0.0	0.0	0.0	1630.8744900147062	2237.6072683658817	2957.95715847764	0.0	0.0	2986.4521568806426	0.0	0.0	0.0	4079.9813779301066	3330.167074938636	4675.843633830255	4095.993821728508	3418.101105567477	4463.396424889556	3843.655652167576	4683.106900346783	5534.04445122053	5208.21922286778	3531.6853765434275	6648.528707799905	4516.696809861887	5632.598493094265	7145.731146478853	7119.363609781383	6766.930246212328	7597.579550990794	7603.713835136134
O00571;O00571-2	SEQ_QSSGASSSSFSSSR_MOD_QSSGASSSSFSSSR_CHARGE_3_	0.0	0.0	0.0	0.0	0.0	0.0	0.0	0.0	0.0	0.0	0.0	0.0	0.0	0.0	0.0	0.0	0.0	0.0	0.0	0.0	0.0	0.0	0.0	0.0	0.0	0.0	0.0	0.0	0.0	0.0	0.0	0.0	0.0	0.0	0.0	0.0	0.0	0.0	0.0	0.0	0.0	0.0	0.0	0.0	0.0	0.0	0.0	0.0
O00571;O00571-2	SEQ_GLDISNVK_MOD_GLDISNVK_CHARGE_2_	0.0	0.0	0.0	0.0	0.0	0.0	0.0	0.0	0.0	0.0	0.0	0.0	0.0	0.0	0.0	0.0	0.0	0.0	3231.2938018827094	0.0	4159.821139582126	1593.212026273343	2722.6246615141613	2975.269721099507	4954.018838103944	1908.0131057677431	5109.120429063927	0.0	4107.926116330407	4837.401519357945	8857.295594215435	4768.542101028732	10043.985775311112	3979.12866167993	12992.67018121562	7939.009563461823	15690.995582593028	3559.7813768719184	11649.20067925844	6995.271813526123	21057.21319151487	17948.94469842616	36133.481043371976	22512.74132694956	20276.018642090003	15690.995582593028	20244.395432639052	17952.211661706137
O00571;O00571-2	SEQ_YLVLDEADR_MOD_YLVLDEADR_CHARGE_3_	0.0	0.0	0.0	0.0	0.0	0.0	0.0	0.0	0.0	0.0	0.0	0.0	0.0	0.0	0.0	0.0	0.0	0.0	0.0	0.0	0.0	0.0	0.0	0.0	0.0	0.0	0.0	0.0	0.0	0.0	0.0	0.0	0.0	0.0	0.0	0.0	0.0	0.0	0.0	0.0	0.0	0.0	0.0	0.0	0.0	0.0	0.0	0.0
O00571;O00571-2	SEQ_SDYDGIGSR_MOD_SDYDGIGSR_CHARGE_2_	0.0	0.0	0.0	0.0	0.0	0.0	0.0	0.0	0.0	0.0	0.0	0.0	0.0	0.0	0.0	0.0	0.0	0.0	0.0	0.0	0.0	0.0	0.0	0.0	0.0	0.0	5216.543835503152	0.0	0.0	0.0	0.0	0.0	29328.81490872055	0.0	26095.713477387668	0.0	30576.891844222824	0.0	43391.796564338794	0.0	71949.35643840025	35902.497150439034	32619.094430818644	31746.84398050093	31302.24732125763	20382.10139245011	66762.49717445779	0.0
O00571;O00571-2	SEQ_SSFFSDR_MOD_SSFFSDR_CHARGE_2_	0.0	0.0	0.0	0.0	0.0	8606.0527724184	0.0	0.0	0.0	0.0	0.0	0.0	0.0	0.0	0.0	0.0	0.0	0.0	0.0	0.0	0.0	0.0	0.0	7713.046330206627	0.0	0.0	13891.066878399239	0.0	0.0	0.0	0.0	15957.625414313701	31156.602765954838	19084.82408714829	25343.521602836678	16042.860712255388	0.0	16984.656822646844	12053.386778771965	25323.572015947455	46633.03169444428	30611.921092553606	49013.0067867764	30205.766187987974	49742.00440373394	39397.638653103044	16434.505268817367	38625.71847072216
O00571;O00571-2	SEQ_QEVPSWLENMAYEHHYK_MOD_QEVPSWLENM(Oxidation)AYEHHYK_CHARGE_4_	0.0	0.0	0.0	0.0	0.0	0.0	0.0	0.0	0.0	0.0	0.0	0.0	0.0	0.0	0.0	0.0	0.0	0.0	0.0	0.0	0.0	0.0	0.0	0.0	0.0	345.4697261856341	0.0	0.0	0.0	0.0	0.0	791.191475188878	0.0	0.0	0.0	0.0	0.0	0.0	0.0	0.0	0.0	0.0	0.0	0.0	0.0	0.0	0.0	0.0
O00571;O00571-2	SEQ_QYPISLVLAPTR_MOD_QYPISLVLAPTR_CHARGE_2_	0.0	0.0	0.0	0.0	0.0	0.0	0.0	0.0	0.0	0.0	0.0	0.0	0.0	0.0	0.0	0.0	0.0	0.0	0.0	0.0	0.0	0.0	0.0	0.0	0.0	0.0	0.0	0.0	0.0	0.0	0.0	0.0	0.0	0.0	0.0	0.0	0.0	0.0	0.0	0.0	0.0	0.0	0.0	0.0	0.0	0.0	0.0	0.0
O00571;O00571-2	SEQ_VVWVEESDKR_MOD_VVWVEESDKR_CHARGE_3_	0.0	0.0	0.0	0.0	0.0	0.0	0.0	0.0	0.0	0.0	0.0	0.0	0.0	0.0	0.0	0.0	0.0	0.0	0.0	0.0	0.0	0.0	0.0	0.0	0.0	0.0	0.0	0.0	0.0	0.0	0.0	0.0	0.0	0.0	0.0	0.0	0.0	0.0	0.0	0.0	0.0	0.0	0.0	0.0	0.0	0.0	0.0	0.0
O00571;O00571-2	SEQ_RIVEQDTMPPK_MOD_RIVEQDTM(Oxidation)PPK_CHARGE_3_	0.0	0.0	0.0	0.0	0.0	0.0	0.0	0.0	0.0	0.0	0.0	0.0	0.0	0.0	0.0	0.0	0.0	0.0	0.0	0.0	0.0	0.0	0.0	0.0	0.0	0.0	0.0	0.0	0.0	0.0	0.0	0.0	0.0	0.0	0.0	0.0	0.0	0.0	0.0	0.0	0.0	749.1377949657532	0.0	0.0	0.0	559.3647528211079	0.0	0.0
O00571;O00571-2	SEQ_IVEQDTMPPK_MOD_IVEQDTM(Oxidation)PPK_CHARGE_2_	0.0	0.0	0.0	0.0	0.0	0.0	0.0	0.0	0.0	0.0	0.0	0.0	0.0	0.0	0.0	0.0	0.0	0.0	0.0	0.0	0.0	0.0	0.0	3351.105678387467	0.0	0.0	0.0	0.0	0.0	0.0	0.0	0.0	0.0	3687.3313223783293	0.0	0.0	5304.935096831013	0.0	0.0	0.0	5496.167310913621	4053.423339711929	5467.629854009165	7206.033364956974	6148.129602271099	6636.063087696775	3317.084758754044	0.0
O00571;O00571-2	SEQ_QSSGASSSSFSSSR_MOD_QSSGASSSSFSSSR_CHARGE_2_	0.0	0.0	0.0	0.0	0.0	0.0	0.0	0.0	0.0	0.0	0.0	0.0	0.0	0.0	0.0	0.0	0.0	0.0	0.0	0.0	0.0	0.0	0.0	0.0	0.0	0.0	0.0	0.0	0.0	0.0	0.0	0.0	0.0	0.0	0.0	0.0	0.0	0.0	0.0	0.0	0.0	32025.065248269017	27935.515691338314	0.0	0.0	0.0	0.0	0.0
O00571;O00571-2	SEQ_IVEQDTMPPK_MOD_IVEQDTM(Oxidation)PPK_CHARGE_3_	0.0	0.0	0.0	0.0	0.0	0.0	0.0	0.0	0.0	0.0	0.0	0.0	0.0	0.0	0.0	0.0	0.0	0.0	0.0	0.0	0.0	0.0	0.0	0.0	0.0	0.0	0.0	0.0	0.0	0.0	0.0	0.0	0.0	0.0	0.0	0.0	0.0	0.0	0.0	0.0	0.0	0.0	0.0	0.0	0.0	0.0	0.0	0.0
O00571;O00571-2	SEQ_LEQELFSGGNTGINFEK_MOD_LEQELFSGGNTGINFEK_CHARGE_3_	0.0	0.0	0.0	0.0	0.0	0.0	0.0	0.0	0.0	0.0	0.0	0.0	0.0	0.0	0.0	0.0	0.0	0.0	0.0	0.0	0.0	0.0	0.0	0.0	0.0	0.0	0.0	0.0	0.0	0.0	0.0	0.0	0.0	0.0	0.0	0.0	0.0	0.0	0.0	0.0	0.0	0.0	0.0	0.0	0.0	0.0	0.0	365.35474173474125
O00571;O00571-2	SEQ_YLVLDEADR_MOD_YLVLDEADR_CHARGE_2_	0.0	0.0	0.0	0.0	0.0	0.0	0.0	0.0	0.0	0.0	0.0	0.0	0.0	0.0	0.0	0.0	0.0	0.0	0.0	0.0	0.0	0.0	0.0	0.0	0.0	0.0	0.0	0.0	0.0	0.0	0.0	0.0	2206.811632582477	5741.050886986029	5561.721353805011	5497.066331667415	0.0	5820.228774322348	0.0	10396.66616875342	16454.339512345254	23101.196201953117	13788.83210318158	6509.856026268535	13735.957863667754	18318.18919956387	15662.977344400979	13392.637046082005
O00571;O00571-2	SEQ_ELAVQIYEEAR_MOD_ELAVQIYEEAR_CHARGE_2_	0.0	0.0	0.0	0.0	0.0	0.0	0.0	0.0	0.0	0.0	0.0	0.0	0.0	0.0	0.0	0.0	0.0	0.0	0.0	0.0	0.0	0.0	0.0	0.0	0.0	0.0	0.0	0.0	0.0	0.0	0.0	0.0	0.0	0.0	0.0	0.0	0.0	0.0	0.0	0.0	0.0	0.0	0.0	0.0	0.0	0.0	0.0	0.0
O00571;O00571-2	SEQ_LEQELFSGGNTGINFEK_MOD_LEQELFSGGNTGINFEK_CHARGE_4_	0.0	0.0	0.0	0.0	0.0	0.0	0.0	0.0	0.0	0.0	0.0	0.0	0.0	0.0	0.0	0.0	0.0	0.0	0.0	0.0	0.0	0.0	0.0	0.0	0.0	0.0	0.0	0.0	0.0	0.0	0.0	0.0	0.0	0.0	0.0	0.0	0.0	0.0	0.0	0.0	0.0	0.0	0.0	0.0	0.0	0.0	0.0	0.0
O00571;O00571-2	SEQ_VGSTSENITQK_MOD_VGSTSENITQK_CHARGE_4_	0.0	0.0	0.0	0.0	0.0	0.0	0.0	0.0	0.0	0.0	0.0	0.0	0.0	0.0	0.0	0.0	0.0	0.0	0.0	0.0	0.0	0.0	0.0	0.0	0.0	0.0	0.0	0.0	0.0	0.0	0.0	0.0	0.0	0.0	0.0	0.0	0.0	0.0	0.0	0.0	0.0	0.0	0.0	0.0	0.0	0.0	0.0	0.0
O00571;O00571-2	SEQ_HVINFDLPSDIEEYVHR_MOD_HVINFDLPSDIEEYVHR_CHARGE_2_	0.0	0.0	0.0	0.0	0.0	0.0	0.0	0.0	0.0	0.0	0.0	0.0	0.0	0.0	0.0	0.0	0.0	0.0	0.0	0.0	0.0	443.2334172985183	0.0	0.0	0.0	0.0	0.0	0.0	0.0	0.0	0.0	0.0	0.0	0.0	0.0	0.0	0.0	0.0	0.0	0.0	0.0	0.0	0.0	0.0	0.0	0.0	0.0	0.0
O00571;O00571-2	SEQ_LEQELFSGGNTGINFEK_MOD_LEQELFSGGNTGINFEK_CHARGE_2_	0.0	0.0	0.0	0.0	0.0	0.0	0.0	0.0	0.0	0.0	0.0	0.0	0.0	0.0	0.0	0.0	0.0	0.0	0.0	0.0	0.0	0.0	0.0	0.0	0.0	0.0	0.0	0.0	0.0	0.0	0.0	0.0	0.0	0.0	0.0	0.0	0.0	0.0	0.0	0.0	0.0	0.0	0.0	0.0	0.0	0.0	0.0	0.0
O00571;O00571-2	SEQ_SFLLDLLNATGK_MOD_SFLLDLLNATGK_CHARGE_2_	0.0	0.0	0.0	0.0	0.0	0.0	0.0	0.0	0.0	0.0	0.0	0.0	0.0	0.0	0.0	0.0	0.0	0.0	0.0	0.0	0.0	0.0	0.0	0.0	0.0	0.0	0.0	0.0	0.0	0.0	0.0	0.0	0.0	0.0	0.0	0.0	0.0	0.0	0.0	0.0	0.0	0.0	0.0	0.0	0.0	0.0	0.0	0.0
O00571;O00571-2	SEQ_VGSTSENITQK_MOD_VGSTSENITQK_CHARGE_2_	0.0	0.0	0.0	0.0	0.0	0.0	0.0	0.0	0.0	0.0	0.0	0.0	0.0	0.0	2122.4510101812352	1468.007132109875	0.0	0.0	0.0	1578.5028495802292	0.0	5108.804796601608	0.0	4692.506151247027	2124.853956971675	0.0	0.0	0.0	0.0	0.0	4937.637345184732	8035.430417032332	4392.95340068197	4902.1043053731855	2376.416017013371	8362.815169484065	5659.441605492151	7666.468311151344	0.0	6181.960970455143	6674.662565400251	13000.573250083893	12994.411003359228	0.0	8897.990082901455	7884.656615714725	7552.134668482296	20872.238287987813
O00571;O00571-2	SEQ_YTRPTPVQK_MOD_YTRPTPVQK_CHARGE_3_	0.0	0.0	0.0	0.0	0.0	0.0	0.0	0.0	0.0	0.0	0.0	0.0	0.0	0.0	0.0	0.0	0.0	0.0	0.0	0.0	0.0	590.3743136286116	0.0	0.0	962.864412389934	0.0	0.0	1866.4849167705268	0.0	1077.9758158680204	2219.08352201972	1032.860553276312	1410.0826867895437	1971.3357387853102	1412.0912962963096	0.0	1163.055141952439	922.369589362108	2398.8838168206644	2716.1024672193125	3407.8862986988643	7423.251241569904	5372.57356779369	5620.124043036316	6457.7634543948525	10603.595131742724	7104.935350225437	8725.377671883036
O00571;O00571-2	SEQ_SFLLDLLNATGK_MOD_SFLLDLLNATGK_CHARGE_3_	0.0	0.0	0.0	0.0	0.0	0.0	0.0	0.0	0.0	0.0	0.0	0.0	0.0	0.0	0.0	0.0	0.0	0.0	0.0	0.0	0.0	0.0	0.0	0.0	0.0	0.0	0.0	0.0	0.0	0.0	0.0	0.0	0.0	0.0	0.0	0.0	0.0	0.0	0.0	0.0	0.0	0.0	0.0	0.0	0.0	0.0	0.0	0.0
O00571;O00571-2	SEQ_DREEALHQFR_MOD_DREEALHQFR_CHARGE_3_	0.0	0.0	0.0	0.0	0.0	0.0	0.0	0.0	0.0	0.0	0.0	0.0	0.0	0.0	0.0	0.0	0.0	0.0	0.0	0.0	0.0	0.0	0.0	0.0	0.0	0.0	0.0	0.0	0.0	0.0	0.0	0.0	0.0	3557.1646313012548	0.0	0.0	0.0	0.0	0.0	0.0	0.0	5233.730556756363	0.0	5942.052250129167	0.0	5494.645178400135	0.0	0.0
O00571;O00571-2	SEQ_SPILVATAVAAR_MOD_SPILVATAVAAR_CHARGE_2_	0.0	0.0	0.0	0.0	0.0	0.0	0.0	0.0	0.0	0.0	0.0	0.0	0.0	0.0	0.0	0.0	0.0	0.0	0.0	0.0	0.0	0.0	0.0	0.0	0.0	0.0	0.0	0.0	0.0	0.0	0.0	0.0	0.0	0.0	0.0	0.0	0.0	0.0	0.0	0.0	3472.0651668336163	1436.1208634315617	8033.005855186873	0.0	5340.796781294879	0.0	0.0	0.0
O00571;O00571-2	SEQ_QEVPSWLENMAYEHHYK_MOD_QEVPSWLENM(Oxidation)AYEHHYK_CHARGE_2_	0.0	0.0	0.0	0.0	0.0	0.0	0.0	0.0	0.0	0.0	0.0	0.0	0.0	0.0	0.0	0.0	0.0	0.0	0.0	0.0	0.0	0.0	0.0	0.0	0.0	0.0	0.0	0.0	0.0	0.0	0.0	0.0	0.0	0.0	0.0	0.0	0.0	0.0	0.0	0.0	0.0	0.0	0.0	0.0	0.0	0.0	0.0	0.0
O00571;O00571-2	SEQ_DSSGWSSSK_MOD_DSSGWSSSK_CHARGE_2_	0.0	0.0	0.0	0.0	0.0	0.0	0.0	0.0	0.0	0.0	0.0	0.0	0.0	0.0	0.0	0.0	0.0	0.0	0.0	0.0	0.0	0.0	0.0	0.0	0.0	0.0	0.0	4271.486550896407	0.0	0.0	0.0	0.0	2654.4729465921773	3823.409568756592	1953.2581618004738	0.0	0.0	0.0	4110.862602996921	4280.276723932869	5735.286145706421	0.0	5294.262123603197	4832.021786218934	2804.8950704985673	5066.806781052825	4923.795515627621	6580.021772233732
O00571;O00571-2	SEQ_VVWVEESDK_MOD_VVWVEESDK_CHARGE_3_	0.0	0.0	0.0	0.0	0.0	0.0	0.0	0.0	0.0	0.0	0.0	0.0	0.0	0.0	0.0	0.0	0.0	0.0	0.0	0.0	0.0	0.0	0.0	0.0	0.0	0.0	0.0	0.0	0.0	0.0	2805.5903967606587	0.0	0.0	0.0	0.0	0.0	0.0	0.0	0.0	0.0	0.0	0.0	0.0	0.0	0.0	0.0	0.0	0.0
O00571;O00571-2	SEQ_ELAVQIYEEAR_MOD_ELAVQIYEEAR_CHARGE_3_	0.0	0.0	0.0	0.0	0.0	0.0	0.0	0.0	0.0	0.0	0.0	0.0	0.0	0.0	0.0	0.0	0.0	0.0	0.0	0.0	0.0	0.0	0.0	0.0	0.0	0.0	0.0	0.0	0.0	0.0	0.0	0.0	0.0	0.0	0.0	0.0	0.0	0.0	0.0	0.0	0.0	0.0	0.0	0.0	0.0	0.0	0.0	0.0
O00571;O00571-2	SEQ_DAYSSFGSR_MOD_DAYSSFGSR_CHARGE_2_	0.0	0.0	0.0	0.0	0.0	0.0	0.0	0.0	0.0	0.0	0.0	0.0	0.0	0.0	0.0	0.0	0.0	0.0	0.0	0.0	0.0	0.0	0.0	0.0	0.0	0.0	16019.94527818371	0.0	0.0	0.0	0.0	17510.67569480512	19010.32008981599	0.0	32963.66923873424	2061.5349566033015	0.0	14030.661780638746	25708.24486540319	9752.58548178635	62431.386414111665	37912.63908879472	24829.506677452384	36860.17820828045	42286.281746060435	27976.12114640502	62824.604841787834	36702.42912082523
O00571;O00571-2	SEQ_VVWVEESDK_MOD_VVWVEESDK_CHARGE_2_	0.0	0.0	0.0	0.0	0.0	0.0	0.0	0.0	0.0	0.0	0.0	0.0	0.0	0.0	0.0	0.0	0.0	0.0	0.0	0.0	3934.4538126221373	0.0	0.0	0.0	0.0	4168.381993139727	3689.7309398410953	0.0	0.0	0.0	0.0	0.0	0.0	0.0	0.0	0.0	0.0	0.0	0.0	2685.3725736987485	0.0	2997.594626311785	0.0	0.0	5060.754709669779	0.0	4168.381993139727	0.0
O00571;O00571-2	SEQ_GLDISNVK_MOD_GLDISNVK_CHARGE_3_	0.0	0.0	0.0	0.0	0.0	0.0	0.0	0.0	0.0	0.0	0.0	0.0	0.0	0.0	0.0	0.0	0.0	0.0	0.0	0.0	0.0	0.0	0.0	0.0	0.0	0.0	0.0	0.0	0.0	0.0	0.0	0.0	0.0	0.0	0.0	0.0	0.0	0.0	0.0	0.0	0.0	0.0	0.0	0.0	0.0	0.0	0.0	0.0
O00571;O00571-2	SEQ_SDEDDWSK_MOD_SDEDDWSK_CHARGE_3_	0.0	0.0	0.0	0.0	0.0	0.0	0.0	0.0	0.0	0.0	0.0	0.0	0.0	0.0	0.0	0.0	0.0	0.0	0.0	0.0	0.0	0.0	0.0	24.05980760140081	0.0	0.0	0.0	0.0	0.0	0.0	0.0	0.0	0.0	0.0	0.0	0.0	0.0	0.0	0.0	0.0	0.0	0.0	0.0	0.0	0.0	0.0	0.0	0.0
O00571;O00571-2	SEQ_DSSGWSSSK_MOD_DSSGWSSSK_CHARGE_3_	0.0	0.0	0.0	0.0	0.0	0.0	0.0	0.0	0.0	0.0	0.0	0.0	0.0	0.0	0.0	0.0	0.0	0.0	0.0	0.0	0.0	0.0	0.0	0.0	0.0	0.0	0.0	0.0	0.0	0.0	0.0	0.0	0.0	0.0	0.0	0.0	0.0	0.0	0.0	0.0	0.0	0.0	0.0	0.0	0.0	0.0	0.0	0.0
O00571;O00571-2	SEQ_VVWVEESDKR_MOD_VVWVEESDKR_CHARGE_2_	0.0	0.0	0.0	0.0	0.0	0.0	0.0	0.0	0.0	0.0	0.0	0.0	0.0	0.0	0.0	0.0	0.0	0.0	0.0	0.0	0.0	0.0	0.0	0.0	0.0	0.0	0.0	0.0	0.0	0.0	0.0	0.0	0.0	0.0	0.0	0.0	0.0	0.0	0.0	0.0	0.0	0.0	0.0	0.0	0.0	0.0	0.0	0.0
O00592;O00592-2	SEQ_DDLDEEEDTHL_MOD_DDLDEEEDTHL_CHARGE_2_	0.0	0.0	0.0	0.0	0.0	0.0	0.0	0.0	0.0	0.0	0.0	0.0	0.0	0.0	0.0	0.0	0.0	0.0	0.0	0.0	0.0	0.0	0.0	0.0	0.0	0.0	0.0	0.0	0.0	0.0	0.0	0.0	0.0	1011.6106936053176	0.0	0.0	0.0	0.0	0.0	0.0	5104.296655932877	5445.4152000313625	2350.4356338107273	0.0	2743.510431663347	7957.575315561578	5305.142796896577	3200.5462185694887
O00592;O00592-2	SEQ_LASVPGSQTVVVK_MOD_LASVPGSQTVVVK_CHARGE_2_	0.0	0.0	0.0	0.0	0.0	0.0	0.0	0.0	0.0	0.0	0.0	0.0	0.0	0.0	0.0	0.0	0.0	0.0	0.0	0.0	0.0	0.0	0.0	0.0	920.3583768392912	0.0	1366.311528108651	0.0	2220.3037871468523	551.181885476671	2191.8349553429707	0.0	604.5086878911907	1123.831187599962	3382.4108012038964	0.0	1774.5500069607297	0.0	4160.213333606454	0.0	8737.041326074355	1125.437600944558	5063.684322972352	2904.3738224431163	8533.885681141963	5146.642299294119	7807.6007406254	4027.165977679126
O00592;O00592-2	SEQ_ATFNPAQDK_MOD_ATFNPAQDK_CHARGE_3_	0.0	0.0	0.0	0.0	0.0	0.0	0.0	0.0	0.0	0.0	0.0	0.0	0.0	0.0	0.0	0.0	0.0	0.0	0.0	0.0	0.0	0.0	0.0	0.0	0.0	517.4719782862423	0.0	0.0	0.0	0.0	0.0	0.0	0.0	0.0	0.0	0.0	0.0	0.0	0.0	0.0	0.0	0.0	0.0	0.0	0.0	0.0	0.0	0.0
O00592;O00592-2	SEQ_ATFNPAQDK_MOD_ATFNPAQDK_CHARGE_2_	0.0	0.0	0.0	0.0	0.0	0.0	0.0	0.0	0.0	0.0	0.0	0.0	0.0	0.0	0.0	0.0	0.0	0.0	0.0	0.0	0.0	0.0	0.0	0.0	0.0	0.0	0.0	0.0	0.0	0.0	0.0	0.0	0.0	0.0	0.0	0.0	4613.094915335412	0.0	3249.5479241512858	0.0	5654.76438046571	0.0	2120.4329775068913	0.0	5528.062981215212	4650.643417485656	4684.706603098982	6067.653308413672
O00592;O00592-2	SEQ_LASVPGSQTVVVK_MOD_LASVPGSQTVVVK_CHARGE_3_	0.0	0.0	0.0	0.0	0.0	0.0	0.0	0.0	0.0	0.0	0.0	0.0	0.0	0.0	0.0	0.0	0.0	0.0	0.0	0.0	0.0	0.0	0.0	0.0	0.0	0.0	0.0	0.0	0.0	0.0	0.0	0.0	0.0	0.0	0.0	0.0	0.0	0.0	0.0	0.0	0.0	0.0	0.0	0.0	0.0	0.0	0.0	0.0
O00592;O00592-2	SEQ_DDLDEEEDTHL_MOD_DDLDEEEDTHL_CHARGE_3_	0.0	0.0	0.0	0.0	0.0	0.0	0.0	0.0	0.0	0.0	0.0	0.0	0.0	0.0	0.0	0.0	0.0	0.0	0.0	0.0	0.0	0.0	0.0	0.0	0.0	0.0	0.0	0.0	0.0	0.0	0.0	0.0	0.0	0.0	0.0	0.0	0.0	0.0	0.0	0.0	0.0	0.0	0.0	0.0	0.0	0.0	0.0	0.0
O00625	SEQ_DGVTVAVISGEALGIK_MOD_DGVTVAVISGEALGIK_CHARGE_3_	0.0	0.0	0.0	0.0	0.0	0.0	0.0	0.0	0.0	0.0	0.0	0.0	0.0	0.0	0.0	0.0	0.0	0.0	0.0	0.0	0.0	0.0	0.0	0.0	0.0	0.0	0.0	0.0	0.0	0.0	0.0	0.0	0.0	0.0	0.0	0.0	0.0	0.0	0.0	0.0	0.0	775.0257529066897	0.0	0.0	0.0	0.0	0.0	0.0
O00625	SEQ_NLDPFLLFDEFK_MOD_NLDPFLLFDEFK_CHARGE_2_	0.0	0.0	0.0	0.0	0.0	0.0	0.0	0.0	0.0	0.0	0.0	0.0	0.0	0.0	0.0	0.0	0.0	0.0	0.0	0.0	0.0	0.0	0.0	0.0	0.0	0.0	0.0	0.0	0.0	0.0	0.0	0.0	0.0	0.0	0.0	0.0	0.0	0.0	0.0	0.0	0.0	0.0	0.0	0.0	0.0	0.0	0.0	0.0
O00625	SEQ_NLDPFLLFDEFK_MOD_NLDPFLLFDEFK_CHARGE_3_	0.0	0.0	0.0	0.0	0.0	0.0	0.0	0.0	0.0	0.0	0.0	0.0	0.0	0.0	0.0	0.0	0.0	0.0	0.0	0.0	0.0	0.0	0.0	0.0	0.0	0.0	0.0	0.0	0.0	0.0	0.0	0.0	0.0	0.0	0.0	0.0	0.0	0.0	0.0	0.0	0.0	0.0	0.0	0.0	0.0	0.0	0.0	0.0
O00625	SEQ_SHFVLIAGEPLR_MOD_SHFVLIAGEPLR_CHARGE_3_	0.0	0.0	0.0	0.0	0.0	0.0	0.0	0.0	0.0	0.0	0.0	0.0	0.0	0.0	0.0	0.0	0.0	0.0	0.0	0.0	0.0	0.0	0.0	0.0	0.0	0.0	0.0	0.0	0.0	0.0	0.0	0.0	0.0	0.0	0.0	0.0	0.0	0.0	0.0	0.0	0.0	1306.012246943237	0.0	0.0	0.0	0.0	0.0	0.0
O00625	SEQ_IEPHHTAVLGEGDSVQVENK_MOD_IEPHHTAVLGEGDSVQVENK_CHARGE_4_	0.0	0.0	0.0	0.0	0.0	0.0	0.0	0.0	0.0	0.0	0.0	0.0	0.0	0.0	0.0	0.0	0.0	0.0	0.0	0.0	0.0	0.0	0.0	0.0	0.0	0.0	0.0	0.0	0.0	0.0	0.0	0.0	0.0	0.0	0.0	0.0	0.0	0.0	0.0	0.0	0.0	0.0	0.0	0.0	0.0	0.0	0.0	0.0
O00625	SEQ_MVEPQYQELK_MOD_M(Oxidation)VEPQYQELK_CHARGE_2_	0.0	0.0	0.0	0.0	0.0	0.0	0.0	0.0	0.0	0.0	0.0	0.0	0.0	0.0	0.0	0.0	0.0	0.0	0.0	0.0	0.0	0.0	0.0	0.0	0.0	0.0	0.0	0.0	0.0	0.0	0.0	0.0	4141.638450325235	0.0	0.0	3023.254066985858	1708.4072744705786	0.0	0.0	0.0	4013.055889873845	3938.262955872044	4761.512735611582	6901.619110714714	4831.108158048375	6138.66413045128	3049.9336755093327	3417.462849847122
O00625	SEQ_VTLSVLSR_MOD_VTLSVLSR_CHARGE_2_	0.0	0.0	0.0	0.0	0.0	0.0	0.0	0.0	0.0	0.0	0.0	0.0	0.0	0.0	0.0	0.0	0.0	0.0	0.0	0.0	0.0	0.0	0.0	0.0	0.0	0.0	0.0	0.0	0.0	0.0	0.0	0.0	0.0	0.0	0.0	0.0	0.0	0.0	0.0	0.0	0.0	0.0	0.0	0.0	0.0	0.0	4192.179302488066	7581.035569761278
O00629	SEQ_EAAWAISNLTISGR_MOD_EAAWAISNLTISGR_CHARGE_2_	0.0	0.0	0.0	0.0	0.0	0.0	0.0	0.0	0.0	0.0	0.0	0.0	0.0	0.0	0.0	0.0	0.0	0.0	0.0	0.0	0.0	0.0	0.0	0.0	0.0	0.0	0.0	0.0	0.0	0.0	0.0	0.0	0.0	0.0	0.0	0.0	0.0	0.0	0.0	0.0	0.0	0.0	0.0	0.0	0.0	0.0	0.0	0.0
O00629	SEQ_DYVISLGVVK_MOD_DYVISLGVVK_CHARGE_3_	0.0	0.0	0.0	0.0	0.0	0.0	0.0	0.0	0.0	0.0	0.0	0.0	0.0	0.0	0.0	0.0	0.0	0.0	0.0	0.0	0.0	0.0	0.0	0.0	0.0	0.0	0.0	0.0	0.0	0.0	0.0	0.0	0.0	0.0	0.0	0.0	0.0	0.0	0.0	0.0	0.0	0.0	0.0	0.0	0.0	0.0	0.0	0.0
O00629	SEQ_DAQVVQVVLDGLSNILK_MOD_DAQVVQVVLDGLSNILK_CHARGE_2_	0.0	0.0	0.0	0.0	0.0	0.0	0.0	0.0	0.0	0.0	0.0	0.0	0.0	0.0	0.0	0.0	0.0	0.0	0.0	0.0	0.0	0.0	0.0	0.0	0.0	0.0	0.0	0.0	0.0	0.0	0.0	0.0	0.0	0.0	0.0	0.0	0.0	0.0	0.0	0.0	0.0	0.0	0.0	0.0	0.0	0.0	0.0	0.0
O00629	SEQ_DYVISLGVVK_MOD_DYVISLGVVK_CHARGE_2_	0.0	0.0	0.0	0.0	0.0	0.0	0.0	0.0	0.0	0.0	0.0	0.0	0.0	0.0	0.0	0.0	0.0	0.0	0.0	0.0	0.0	0.0	0.0	0.0	0.0	0.0	0.0	0.0	0.0	0.0	0.0	0.0	0.0	0.0	0.0	0.0	0.0	0.0	0.0	0.0	0.0	0.0	0.0	0.0	0.0	0.0	0.0	0.0
O00629	SEQ_IEQLQNHENEDIYK_MOD_IEQLQNHENEDIYK_CHARGE_3_	0.0	0.0	0.0	0.0	0.0	0.0	0.0	0.0	0.0	0.0	0.0	0.0	0.0	0.0	0.0	0.0	0.0	0.0	0.0	0.0	0.0	0.0	0.0	0.0	0.0	0.0	0.0	0.0	0.0	0.0	0.0	0.0	0.0	0.0	0.0	0.0	0.0	0.0	0.0	0.0	0.0	0.0	0.0	0.0	0.0	0.0	0.0	0.0
O00629	SEQ_NPPIDDLIK_MOD_NPPIDDLIK_CHARGE_2_	0.0	0.0	0.0	0.0	0.0	0.0	0.0	0.0	0.0	0.0	0.0	0.0	0.0	0.0	0.0	0.0	0.0	0.0	0.0	0.0	0.0	0.0	0.0	0.0	0.0	0.0	0.0	0.0	0.0	0.0	0.0	0.0	0.0	0.0	0.0	0.0	0.0	0.0	2105.42657198857	0.0	0.0	0.0	3142.066555098661	1870.1101459674592	4087.2413234289943	1940.760073960779	3948.6634416149723	0.0
O00629	SEQ_NEVVVELR_MOD_NEVVVELR_CHARGE_2_	0.0	0.0	0.0	0.0	0.0	0.0	0.0	0.0	0.0	0.0	0.0	0.0	0.0	0.0	0.0	0.0	0.0	0.0	0.0	0.0	0.0	0.0	0.0	0.0	0.0	0.0	0.0	0.0	0.0	0.0	0.0	0.0	8684.067967605462	0.0	0.0	0.0	0.0	0.0	0.0	4193.842030992578	0.0	0.0	0.0	3533.059734160358	0.0	0.0	3035.6168441891336	0.0
O00743;O00743-2;O00743-3	SEQ_YLPENDLK_MOD_YLPENDLK_CHARGE_1_	0.0	0.0	0.0	0.0	0.0	0.0	0.0	0.0	0.0	0.0	0.0	0.0	0.0	0.0	0.0	0.0	0.0	0.0	0.0	0.0	0.0	0.0	0.0	0.0	0.0	0.0	0.0	0.0	0.0	0.0	0.0	0.0	0.0	0.0	0.0	0.0	0.0	0.0	0.0	0.0	0.0	0.0	0.0	0.0	0.0	0.0	0.0	0.0
O00743;O00743-2;O00743-3	SEQ_GAGWLFGAK_MOD_GAGWLFGAK_CHARGE_2_	0.0	0.0	0.0	0.0	0.0	0.0	0.0	0.0	0.0	0.0	0.0	0.0	0.0	0.0	0.0	0.0	0.0	0.0	0.0	0.0	0.0	0.0	0.0	0.0	0.0	0.0	0.0	0.0	0.0	0.0	0.0	0.0	0.0	0.0	0.0	0.0	0.0	0.0	0.0	0.0	1325.8018463868552	0.0	0.0	0.0	0.0	0.0	802.6457296408701	705.7793203848883
O00743;O00743-2;O00743-3	SEQ_VTNEFVHINNLK_MOD_VTNEFVHINNLK_CHARGE_4_	0.0	0.0	0.0	0.0	0.0	0.0	0.0	0.0	0.0	0.0	0.0	0.0	0.0	0.0	0.0	0.0	0.0	0.0	0.0	0.0	0.0	0.0	0.0	0.0	130.9247702398028	0.0	0.0	0.0	0.0	0.0	0.0	0.0	0.0	0.0	0.0	0.0	0.0	0.0	0.0	0.0	0.0	134.3014526046117	137.76522302595816	0.0	0.0	0.0	0.0	0.0
O00743;O00743-2;O00743-3	SEQ_GAGWLFGAK_MOD_GAGWLFGAK_CHARGE_3_	0.0	0.0	0.0	0.0	0.0	0.0	0.0	0.0	0.0	0.0	0.0	0.0	0.0	0.0	0.0	0.0	0.0	0.0	0.0	0.0	0.0	0.0	0.0	0.0	0.0	0.0	0.0	0.0	0.0	0.0	0.0	0.0	0.0	0.0	0.0	0.0	0.0	0.0	0.0	0.0	0.0	0.0	0.0	0.0	0.0	0.0	0.0	0.0
O00743;O00743-2;O00743-3	SEQ_YLPENDLK_MOD_YLPENDLK_CHARGE_2_	0.0	0.0	0.0	0.0	0.0	0.0	0.0	0.0	0.0	0.0	0.0	0.0	0.0	0.0	0.0	0.0	0.0	0.0	0.0	0.0	0.0	0.0	0.0	0.0	0.0	0.0	0.0	0.0	0.0	0.0	4679.832200996166	0.0	0.0	0.0	0.0	0.0	0.0	0.0	0.0	0.0	5878.280749189886	7878.930076181814	0.0	6065.4654015655815	0.0	5275.577837386013	0.0	7371.84757513288
O00743;O00743-2;O00743-3	SEQ_VTNEFVHINNLK_MOD_VTNEFVHINNLK_CHARGE_3_	0.0	0.0	0.0	0.0	0.0	0.0	0.0	0.0	0.0	0.0	0.0	0.0	0.0	0.0	0.0	0.0	0.0	0.0	0.0	0.0	0.0	0.0	0.0	0.0	0.0	0.0	0.0	0.0	0.0	0.0	0.0	0.0	380.8812939262432	0.0	0.0	0.0	0.0	0.0	0.0	0.0	0.0	0.0	0.0	793.0278634385884	0.0	0.0	0.0	0.0
O00750	SEQ_GYIYVVK_MOD_GYIYVVK_CHARGE_2_	0.0	0.0	0.0	0.0	0.0	0.0	0.0	0.0	0.0	0.0	0.0	0.0	0.0	0.0	0.0	0.0	0.0	0.0	0.0	0.0	0.0	0.0	0.0	0.0	0.0	0.0	0.0	0.0	0.0	0.0	0.0	0.0	0.0	0.0	0.0	356.7186610156314	0.0	0.0	715.4559956677181	0.0	0.0	0.0	0.0	0.0	0.0	0.0	0.0	0.0
O00754;O00754-2	SEQ_LEHQFAVGEDSGR_MOD_LEHQFAVGEDSGR_CHARGE_3_	0.0	0.0	0.0	0.0	0.0	0.0	0.0	0.0	0.0	0.0	0.0	0.0	0.0	0.0	0.0	0.0	0.0	0.0	0.0	0.0	0.0	0.0	0.0	0.0	0.0	0.0	0.0	0.0	0.0	0.0	0.0	0.0	0.0	0.0	0.0	0.0	0.0	0.0	0.0	0.0	0.0	0.0	0.0	0.0	0.0	0.0	0.0	0.0
O00754;O00754-2	SEQ_HLVLLDTAQAAAAGHR_MOD_HLVLLDTAQAAAAGHR_CHARGE_3_	0.0	0.0	0.0	0.0	0.0	0.0	0.0	0.0	0.0	0.0	0.0	0.0	0.0	0.0	0.0	0.0	0.0	0.0	0.0	0.0	0.0	0.0	0.0	0.0	0.0	0.0	0.0	0.0	0.0	0.0	0.0	0.0	0.0	0.0	456.7312375688712	0.0	0.0	0.0	0.0	0.0	0.0	0.0	0.0	0.0	0.0	0.0	0.0	0.0
O00754;O00754-2	SEQ_ELVDYFLNVATAQGR_MOD_ELVDYFLNVATAQGR_CHARGE_3_	0.0	0.0	0.0	0.0	0.0	0.0	0.0	0.0	0.0	0.0	0.0	0.0	0.0	0.0	0.0	0.0	0.0	0.0	0.0	0.0	0.0	0.0	0.0	0.0	0.0	0.0	0.0	0.0	0.0	0.0	0.0	0.0	0.0	2582.7365395862807	0.0	0.0	0.0	0.0	0.0	0.0	0.0	0.0	0.0	0.0	0.0	0.0	0.0	0.0
O00762	SEQ_YLQETYSK_MOD_YLQETYSK_CHARGE_2_	0.0	0.0	0.0	0.0	0.0	0.0	0.0	0.0	0.0	0.0	0.0	0.0	0.0	0.0	0.0	0.0	0.0	0.0	0.0	0.0	0.0	0.0	0.0	0.0	0.0	0.0	0.0	3215.0746922964363	0.0	0.0	0.0	5728.372455760005	0.0	0.0	0.0	4749.852354908966	0.0	3596.052642543402	0.0	0.0	9100.183473628875	5160.103181799753	0.0	8479.017798743618	4042.3666535316024	6505.676990403933	6687.236407830272	6681.405546468457
O00762	SEQ_GISAFPESDNLFK_MOD_GISAFPESDNLFK_CHARGE_2_	0.0	0.0	0.0	0.0	0.0	0.0	0.0	0.0	0.0	0.0	0.0	0.0	0.0	0.0	0.0	0.0	0.0	0.0	0.0	0.0	0.0	0.0	0.0	0.0	0.0	0.0	0.0	0.0	0.0	0.0	0.0	0.0	0.0	0.0	0.0	0.0	0.0	0.0	0.0	0.0	0.0	0.0	0.0	0.0	0.0	0.0	0.0	0.0
O00762	SEQ_DPAATSVAAAR_MOD_DPAATSVAAAR_CHARGE_2_	0.0	0.0	0.0	0.0	0.0	0.0	0.0	0.0	0.0	0.0	0.0	0.0	0.0	0.0	0.0	0.0	0.0	0.0	0.0	0.0	0.0	0.0	0.0	0.0	0.0	0.0	0.0	1056.0755184142727	0.0	0.0	0.0	0.0	0.0	0.0	0.0	2306.619964043963	0.0	0.0	0.0	0.0	4418.73087398876	1787.6549719258887	4300.796813173857	0.0	0.0	3460.327191469378	0.0	1951.964286959457
O00762	SEQ_YLQETYSK_MOD_YLQETYSK_CHARGE_3_	0.0	0.0	0.0	0.0	0.0	0.0	0.0	0.0	0.0	0.0	0.0	0.0	0.0	0.0	0.0	0.0	0.0	0.0	0.0	0.0	0.0	0.0	0.0	0.0	0.0	0.0	0.0	0.0	0.0	0.0	0.0	0.0	0.0	0.0	0.0	0.0	0.0	0.0	0.0	0.0	0.0	0.0	0.0	0.0	0.0	1047.236469378201	0.0	0.0
O00762	SEQ_GISAFPESDNLFK_MOD_GISAFPESDNLFK_CHARGE_3_	0.0	0.0	0.0	0.0	0.0	0.0	0.0	0.0	0.0	0.0	0.0	0.0	0.0	0.0	0.0	0.0	0.0	0.0	0.0	0.0	0.0	0.0	0.0	0.0	0.0	0.0	0.0	0.0	0.0	0.0	0.0	0.0	0.0	0.0	0.0	0.0	0.0	0.0	0.0	0.0	0.0	0.0	0.0	0.0	0.0	0.0	0.0	0.0
O00764	SEQ_TVSTLHHVLQR_MOD_TVSTLHHVLQR_CHARGE_4_	0.0	0.0	0.0	0.0	0.0	0.0	0.0	0.0	0.0	0.0	0.0	0.0	0.0	0.0	0.0	0.0	0.0	0.0	0.0	0.0	0.0	0.0	0.0	0.0	0.0	0.0	0.0	0.0	0.0	0.0	0.0	0.0	0.0	0.0	0.0	0.0	0.0	0.0	0.0	0.0	0.0	0.0	0.0	0.0	0.0	0.0	0.0	0.0
O00764	SEQ_YDYVLTGYTR_MOD_YDYVLTGYTR_CHARGE_3_	0.0	0.0	0.0	0.0	0.0	0.0	0.0	0.0	0.0	0.0	0.0	0.0	0.0	0.0	0.0	0.0	0.0	0.0	0.0	0.0	0.0	0.0	0.0	0.0	0.0	0.0	0.0	0.0	0.0	0.0	0.0	0.0	0.0	0.0	0.0	0.0	0.0	0.0	0.0	0.0	0.0	0.0	0.0	0.0	0.0	0.0	0.0	0.0
O00764	SEQ_VLSIQSHVIR_MOD_VLSIQSHVIR_CHARGE_3_	0.0	0.0	0.0	0.0	0.0	0.0	0.0	0.0	0.0	0.0	0.0	0.0	0.0	0.0	0.0	0.0	0.0	0.0	0.0	0.0	0.0	0.0	0.0	0.0	0.0	0.0	0.0	0.0	0.0	0.0	0.0	0.0	0.0	0.0	0.0	0.0	0.0	0.0	0.0	0.0	0.0	0.0	0.0	0.0	0.0	0.0	0.0	0.0
O00764	SEQ_IHSQEEALR_MOD_IHSQEEALR_CHARGE_3_	0.0	0.0	0.0	0.0	0.0	0.0	0.0	0.0	0.0	0.0	0.0	0.0	0.0	0.0	0.0	0.0	0.0	0.0	0.0	0.0	0.0	0.0	3504.396140494498	0.0	0.0	0.0	0.0	0.0	0.0	0.0	0.0	0.0	0.0	0.0	0.0	0.0	0.0	0.0	0.0	0.0	852.3821118800107	5073.587703748931	5014.088014256882	0.0	4421.299831680345	0.0	0.0	0.0
O00764	SEQ_GQVLNSDELQELYEGLR_MOD_GQVLNSDELQELYEGLR_CHARGE_3_	0.0	0.0	0.0	0.0	0.0	0.0	0.0	0.0	0.0	0.0	0.0	0.0	0.0	0.0	0.0	0.0	0.0	0.0	0.0	0.0	0.0	0.0	0.0	0.0	0.0	0.0	0.0	0.0	0.0	0.0	0.0	0.0	0.0	0.0	0.0	0.0	0.0	0.0	0.0	0.0	0.0	0.0	0.0	0.0	0.0	0.0	0.0	0.0
O00764	SEQ_NPAGSVVMER_MOD_NPAGSVVM(Oxidation)ER_CHARGE_2_	0.0	0.0	0.0	0.0	0.0	0.0	0.0	0.0	0.0	0.0	0.0	0.0	0.0	0.0	0.0	0.0	0.0	0.0	0.0	0.0	0.0	0.0	0.0	0.0	0.0	0.0	0.0	0.0	0.0	0.0	0.0	0.0	0.0	0.0	0.0	0.0	0.0	0.0	0.0	0.0	0.0	5631.929016178572	0.0	0.0	0.0	0.0	0.0	6340.662032829019
O00764	SEQ_YDYVLTGYTR_MOD_YDYVLTGYTR_CHARGE_2_	0.0	0.0	0.0	0.0	0.0	13296.51176346089	0.0	0.0	0.0	0.0	0.0	5160.781035580519	0.0	0.0	0.0	0.0	0.0	0.0	0.0	0.0	0.0	0.0	0.0	18033.37416465223	0.0	16867.291394156528	0.0	17177.862054360103	0.0	0.0	0.0	0.0	0.0	18507.917683304793	0.0	11179.964276173054	0.0	0.0	0.0	0.0	9629.03402253075	24421.93998859812	0.0	8423.058119205587	0.0	18004.912668681576	0.0	13965.24182957698
O00764	SEQ_TVSTLHHVLQR_MOD_TVSTLHHVLQR_CHARGE_3_	0.0	0.0	0.0	0.0	0.0	0.0	0.0	0.0	0.0	0.0	0.0	0.0	0.0	0.0	0.0	0.0	0.0	0.0	0.0	0.0	0.0	0.0	0.0	0.0	0.0	0.0	0.0	0.0	0.0	0.0	0.0	0.0	0.0	0.0	0.0	0.0	0.0	0.0	0.0	0.0	0.0	0.0	0.0	0.0	0.0	0.0	0.0	0.0
O00764	SEQ_VLSIQSHVIR_MOD_VLSIQSHVIR_CHARGE_2_	0.0	0.0	0.0	0.0	0.0	0.0	0.0	0.0	0.0	0.0	0.0	0.0	0.0	0.0	0.0	0.0	0.0	0.0	0.0	0.0	0.0	0.0	0.0	0.0	0.0	0.0	0.0	0.0	0.0	0.0	0.0	0.0	0.0	0.0	0.0	0.0	0.0	0.0	0.0	0.0	0.0	0.0	0.0	0.0	0.0	0.0	0.0	0.0
O00767	SEQ_GSTLDLSDLEAEK_MOD_GSTLDLSDLEAEK_CHARGE_2_	0.0	0.0	0.0	0.0	0.0	0.0	0.0	0.0	0.0	0.0	0.0	0.0	0.0	0.0	0.0	0.0	0.0	0.0	0.0	0.0	0.0	0.0	0.0	0.0	0.0	0.0	0.0	0.0	0.0	0.0	0.0	0.0	0.0	0.0	0.0	0.0	0.0	0.0	0.0	0.0	0.0	0.0	0.0	0.0	2647.144240042095	0.0	0.0	0.0
O00767	SEQ_DDIYDPTYK_MOD_DDIYDPTYK_CHARGE_2_	0.0	0.0	0.0	0.0	0.0	0.0	0.0	0.0	0.0	0.0	0.0	0.0	0.0	0.0	0.0	0.0	0.0	0.0	0.0	0.0	0.0	0.0	2098.6287556282546	0.0	0.0	0.0	0.0	0.0	0.0	0.0	0.0	0.0	3722.3003327682964	0.0	3487.553931440119	3333.1040358664945	4737.049256616484	0.0	0.0	5586.3032222024885	5942.313803105111	6701.765712330126	10350.52091455655	8369.847649387119	10350.91625473398	8539.330441391712	10411.182354367555	3582.7904600849365
O00767	SEQ_GSTLDLSDLEAEK_MOD_GSTLDLSDLEAEK_CHARGE_3_	0.0	0.0	0.0	0.0	0.0	0.0	0.0	0.0	0.0	0.0	0.0	0.0	0.0	0.0	0.0	0.0	0.0	0.0	0.0	0.0	0.0	0.0	0.0	0.0	0.0	0.0	0.0	1402.56547350777	0.0	0.0	0.0	1653.7550462506251	0.0	0.0	0.0	0.0	0.0	0.0	0.0	0.0	0.0	0.0	0.0	0.0	0.0	0.0	0.0	0.0
O14497	SEQ_VDENHSEFTLYESR_MOD_VDENHSEFTLYESR_CHARGE_4_	0.0	0.0	0.0	0.0	0.0	0.0	0.0	0.0	0.0	0.0	0.0	0.0	0.0	0.0	0.0	0.0	0.0	0.0	0.0	0.0	0.0	0.0	0.0	0.0	0.0	0.0	0.0	0.0	0.0	0.0	0.0	0.0	0.0	0.0	0.0	0.0	0.0	0.0	0.0	0.0	0.0	0.0	0.0	0.0	0.0	0.0	0.0	0.0
O14497	SEQ_EYEVGDPGQR_MOD_EYEVGDPGQR_CHARGE_3_	0.0	0.0	0.0	0.0	0.0	0.0	0.0	0.0	0.0	0.0	0.0	0.0	0.0	0.0	0.0	0.0	0.0	0.0	0.0	0.0	0.0	0.0	0.0	0.0	0.0	0.0	0.0	0.0	0.0	0.0	0.0	0.0	0.0	0.0	0.0	0.0	0.0	0.0	0.0	0.0	0.0	0.0	0.0	0.0	0.0	0.0	0.0	0.0
O14497	SEQ_AAAGQESEGPAVGPPQPLGK_MOD_AAAGQESEGPAVGPPQPLGK_CHARGE_3_	0.0	0.0	0.0	0.0	0.0	0.0	0.0	0.0	0.0	0.0	0.0	0.0	0.0	0.0	0.0	0.0	0.0	0.0	0.0	0.0	0.0	0.0	0.0	0.0	0.0	0.0	0.0	0.0	0.0	0.0	0.0	0.0	0.0	0.0	0.0	0.0	0.0	0.0	809.5637433371205	0.0	0.0	0.0	0.0	0.0	0.0	0.0	0.0	430.2808311161915
O14497	SEQ_AAAGQESEGPAVGPPQPLGK_MOD_AAAGQESEGPAVGPPQPLGK_CHARGE_4_	0.0	0.0	0.0	0.0	0.0	0.0	0.0	0.0	0.0	0.0	0.0	0.0	0.0	0.0	0.0	0.0	0.0	0.0	0.0	0.0	0.0	0.0	0.0	0.0	0.0	0.0	0.0	0.0	0.0	0.0	0.0	0.0	0.0	0.0	0.0	0.0	0.0	0.0	0.0	0.0	0.0	0.0	0.0	0.0	0.0	0.0	0.0	0.0
O14497	SEQ_VDENHSEFTLYESR_MOD_VDENHSEFTLYESR_CHARGE_3_	0.0	0.0	0.0	0.0	0.0	0.0	0.0	0.0	0.0	0.0	0.0	0.0	0.0	0.0	0.0	0.0	0.0	0.0	0.0	0.0	0.0	0.0	0.0	0.0	0.0	0.0	0.0	0.0	0.0	0.0	0.0	0.0	0.0	0.0	0.0	0.0	0.0	0.0	0.0	0.0	0.0	0.0	0.0	0.0	0.0	0.0	0.0	0.0
O14497	SEQ_EYEVGDPGQR_MOD_EYEVGDPGQR_CHARGE_2_	0.0	0.0	0.0	0.0	0.0	0.0	0.0	0.0	0.0	0.0	0.0	0.0	0.0	0.0	0.0	0.0	0.0	0.0	0.0	0.0	2358.1648838105157	0.0	0.0	0.0	0.0	0.0	0.0	12882.608126975458	0.0	0.0	3695.8380201248215	0.0	8619.380901588564	0.0	0.0	0.0	7751.805643278757	0.0	0.0	0.0	12843.005210689278	0.0	0.0	0.0	19065.592972289163	0.0	14216.525735285331	0.0
O14497	SEQ_RPAGGPQNQFPFQFGR_MOD_RPAGGPQNQFPFQFGR_CHARGE_3_	0.0	0.0	0.0	0.0	0.0	0.0	0.0	0.0	0.0	0.0	0.0	0.0	0.0	0.0	0.0	0.0	0.0	0.0	0.0	0.0	0.0	0.0	0.0	0.0	0.0	0.0	0.0	0.0	0.0	0.0	0.0	0.0	0.0	0.0	0.0	0.0	0.0	0.0	0.0	0.0	0.0	0.0	0.0	0.0	0.0	0.0	0.0	0.0
O14497	SEQ_EIGGLTQVNK_MOD_EIGGLTQVNK_CHARGE_2_	0.0	0.0	0.0	0.0	0.0	0.0	0.0	0.0	0.0	0.0	0.0	0.0	0.0	0.0	0.0	0.0	0.0	0.0	0.0	0.0	0.0	0.0	0.0	0.0	0.0	471.06614093619385	0.0	0.0	0.0	0.0	0.0	0.0	638.5578362744545	0.0	0.0	0.0	0.0	0.0	0.0	0.0	0.0	686.8575826500366	0.0	0.0	0.0	0.0	0.0	0.0
O14512;O14512-2	SEQ_GLTSPHPPTPPPPPR_MOD_GLTSPHPPTPPPPPR_CHARGE_4_	0.0	0.0	0.0	0.0	0.0	0.0	0.0	0.0	0.0	0.0	0.0	0.0	0.0	0.0	0.0	0.0	0.0	0.0	0.0	0.0	0.0	0.0	0.0	0.0	0.0	0.0	0.0	1278.494230458656	0.0	0.0	0.0	0.0	0.0	0.0	0.0	0.0	0.0	0.0	0.0	0.0	0.0	0.0	0.0	3042.3019497347736	0.0	0.0	1972.1981366102716	0.0
O14512;O14512-2	SEQ_GLTSPHPPTPPPPPR_MOD_GLTSPHPPTPPPPPR_CHARGE_3_	0.0	0.0	0.0	0.0	0.0	0.0	0.0	0.0	0.0	0.0	0.0	0.0	0.0	0.0	0.0	0.0	0.0	0.0	0.0	0.0	0.0	0.0	0.0	0.0	0.0	0.0	0.0	0.0	0.0	0.0	0.0	0.0	0.0	0.0	0.0	0.0	0.0	0.0	0.0	0.0	0.0	0.0	0.0	0.0	0.0	0.0	0.0	0.0
O14519;O14519-2	SEQ_YAELLAIIEELGK_MOD_YAELLAIIEELGK_CHARGE_3_	0.0	0.0	0.0	0.0	0.0	0.0	0.0	0.0	0.0	0.0	0.0	0.0	0.0	0.0	0.0	0.0	0.0	0.0	0.0	0.0	0.0	0.0	0.0	0.0	0.0	0.0	0.0	0.0	0.0	0.0	0.0	0.0	0.0	0.0	0.0	0.0	0.0	0.0	0.0	0.0	0.0	0.0	0.0	0.0	0.0	0.0	0.0	0.0
O14519;O14519-2	SEQ_QLLSDYGPPSLGYTQGTGNSQVPQSK_MOD_QLLSDYGPPSLGYTQGTGNSQVPQSK_CHARGE_3_	0.0	0.0	0.0	0.0	0.0	0.0	0.0	0.0	0.0	0.0	0.0	0.0	0.0	0.0	0.0	0.0	0.0	0.0	0.0	0.0	0.0	0.0	0.0	0.0	0.0	0.0	0.0	0.0	0.0	0.0	0.0	0.0	0.0	0.0	0.0	0.0	0.0	0.0	0.0	0.0	0.0	0.0	0.0	0.0	0.0	0.0	0.0	0.0
O14530	SEQ_DFFQEVK_MOD_DFFQEVK_CHARGE_3_	0.0	0.0	0.0	0.0	0.0	0.0	0.0	0.0	0.0	0.0	0.0	0.0	0.0	0.0	0.0	0.0	0.0	0.0	0.0	0.0	0.0	0.0	0.0	0.0	0.0	0.0	0.0	0.0	0.0	0.0	0.0	0.0	0.0	0.0	0.0	0.0	0.0	0.0	0.0	0.0	0.0	0.0	0.0	0.0	0.0	0.0	0.0	0.0
O14530	SEQ_VIPTLALLK_MOD_VIPTLALLK_CHARGE_2_	0.0	0.0	0.0	0.0	0.0	0.0	0.0	0.0	0.0	0.0	0.0	0.0	0.0	0.0	0.0	0.0	0.0	0.0	0.0	0.0	0.0	0.0	0.0	0.0	0.0	0.0	0.0	0.0	0.0	0.0	0.0	0.0	0.0	0.0	0.0	0.0	0.0	0.0	435.33225668396506	0.0	0.0	0.0	1046.0112887815783	0.0	800.9433531861848	0.0	0.0	0.0
O14530	SEQ_LDQMDEDELER_MOD_LDQM(Oxidation)DEDELER_CHARGE_2_	0.0	0.0	0.0	0.0	0.0	0.0	0.0	0.0	0.0	0.0	0.0	0.0	0.0	0.0	0.0	0.0	0.0	0.0	0.0	0.0	0.0	0.0	0.0	0.0	0.0	0.0	0.0	0.0	0.0	0.0	5462.289691969371	0.0	0.0	0.0	0.0	0.0	0.0	0.0	0.0	0.0	10764.643111049523	0.0	0.0	0.0	0.0	0.0	0.0	0.0
O14530	SEQ_LDQMDEDELER_MOD_LDQM(Oxidation)DEDELER_CHARGE_3_	0.0	0.0	0.0	0.0	0.0	0.0	0.0	0.0	0.0	0.0	0.0	0.0	0.0	0.0	0.0	0.0	0.0	0.0	0.0	0.0	0.0	0.0	0.0	0.0	0.0	0.0	0.0	0.0	0.0	0.0	0.0	0.0	0.0	0.0	0.0	0.0	0.0	0.0	0.0	0.0	0.0	0.0	0.0	0.0	0.0	0.0	0.0	0.0
O14530	SEQ_DFFQEVK_MOD_DFFQEVK_CHARGE_1_	0.0	0.0	0.0	0.0	0.0	0.0	0.0	0.0	0.0	0.0	0.0	0.0	0.0	0.0	0.0	0.0	0.0	0.0	0.0	0.0	0.0	0.0	0.0	0.0	0.0	0.0	0.0	0.0	0.0	0.0	0.0	0.0	0.0	0.0	0.0	0.0	0.0	0.0	0.0	0.0	0.0	0.0	0.0	0.0	0.0	0.0	0.0	0.0
O14530	SEQ_LVEEHLDSEIQK_MOD_LVEEHLDSEIQK_CHARGE_2_	0.0	0.0	0.0	0.0	0.0	0.0	0.0	0.0	0.0	0.0	0.0	0.0	0.0	0.0	0.0	0.0	0.0	0.0	0.0	0.0	0.0	0.0	0.0	0.0	0.0	0.0	0.0	0.0	0.0	0.0	0.0	0.0	0.0	0.0	0.0	0.0	0.0	0.0	0.0	0.0	0.0	0.0	0.0	0.0	0.0	0.0	0.0	0.0
O14530	SEQ_LVEEHLDSEIQK_MOD_LVEEHLDSEIQK_CHARGE_4_	0.0	0.0	0.0	0.0	0.0	0.0	0.0	0.0	0.0	0.0	0.0	0.0	0.0	0.0	0.0	0.0	0.0	0.0	0.0	0.0	0.0	0.0	0.0	0.0	0.0	43.33160378130717	0.0	0.0	0.0	0.0	0.0	0.0	0.0	0.0	0.0	0.0	0.0	0.0	0.0	0.0	102.19289593336113	0.0	0.0	0.0	105.73140690496935	0.0	0.0	0.0
O14530	SEQ_DFFQEVK_MOD_DFFQEVK_CHARGE_2_	0.0	0.0	0.0	0.0	0.0	0.0	0.0	0.0	0.0	0.0	0.0	0.0	0.0	0.0	0.0	0.0	0.0	0.0	0.0	0.0	0.0	0.0	0.0	0.0	0.0	0.0	0.0	0.0	0.0	0.0	0.0	0.0	0.0	0.0	0.0	0.0	0.0	0.0	0.0	0.0	0.0	1397.8200738222058	0.0	1350.9388675883506	0.0	3553.863788054343	0.0	1780.464460062181
O14530	SEQ_VLEHQLLQTTK_MOD_VLEHQLLQTTK_CHARGE_3_	0.0	0.0	0.0	0.0	0.0	0.0	0.0	0.0	0.0	0.0	0.0	0.0	0.0	0.0	0.0	0.0	0.0	0.0	0.0	0.0	0.0	0.0	0.0	0.0	0.0	0.0	0.0	0.0	0.0	0.0	446.4616968463399	0.0	0.0	0.0	0.0	0.0	0.0	0.0	0.0	0.0	600.1631428557782	0.0	0.0	0.0	656.2119956113236	0.0	540.2198896967831	0.0
O14530	SEQ_LVEEHLDSEIQK_MOD_LVEEHLDSEIQK_CHARGE_3_	0.0	0.0	0.0	0.0	0.0	0.0	0.0	0.0	0.0	0.0	0.0	0.0	0.0	0.0	0.0	581.9736718915126	0.0	0.0	0.0	0.0	0.0	0.0	0.0	0.0	0.0	0.0	0.0	0.0	0.0	0.0	0.0	0.0	0.0	0.0	0.0	0.0	0.0	0.0	0.0	0.0	442.5450527112699	753.4606333363105	0.0	0.0	0.0	0.0	0.0	0.0
O14545	SEQ_LSNSDSQDIQGR_MOD_LSNSDSQDIQGR_CHARGE_3_	0.0	0.0	0.0	0.0	0.0	0.0	0.0	0.0	0.0	0.0	0.0	0.0	0.0	0.0	0.0	0.0	0.0	0.0	0.0	0.0	0.0	0.0	0.0	0.0	0.0	0.0	0.0	0.0	0.0	0.0	0.0	0.0	0.0	0.0	0.0	0.0	0.0	0.0	0.0	0.0	0.0	0.0	0.0	0.0	0.0	0.0	0.0	0.0
O14545	SEQ_LSNSDSQDIQGR_MOD_LSNSDSQDIQGR_CHARGE_2_	0.0	0.0	0.0	0.0	0.0	0.0	0.0	0.0	0.0	0.0	0.0	0.0	0.0	0.0	0.0	0.0	0.0	0.0	0.0	0.0	0.0	0.0	0.0	0.0	0.0	0.0	660.7571119107096	0.0	0.0	0.0	0.0	0.0	0.0	0.0	0.0	0.0	0.0	0.0	0.0	0.0	8103.633780406775	0.0	0.0	0.0	0.0	7925.675089467282	0.0	0.0
O14545	SEQ_AFESDVFHNR_MOD_AFESDVFHNR_CHARGE_3_	0.0	0.0	0.0	0.0	0.0	0.0	0.0	0.0	0.0	0.0	0.0	0.0	0.0	0.0	0.0	0.0	0.0	0.0	0.0	0.0	0.0	0.0	0.0	0.0	0.0	0.0	0.0	0.0	0.0	0.0	0.0	0.0	0.0	0.0	0.0	0.0	0.0	0.0	0.0	0.0	0.0	0.0	0.0	0.0	0.0	0.0	0.0	0.0
O14545	SEQ_HQGDLSSGYLDDTK_MOD_HQGDLSSGYLDDTK_CHARGE_3_	0.0	0.0	0.0	0.0	0.0	0.0	0.0	0.0	0.0	0.0	0.0	0.0	0.0	0.0	0.0	0.0	0.0	0.0	0.0	0.0	0.0	0.0	0.0	0.0	0.0	0.0	0.0	0.0	0.0	0.0	0.0	0.0	0.0	0.0	0.0	0.0	0.0	0.0	0.0	0.0	0.0	0.0	0.0	0.0	0.0	0.0	0.0	0.0
O14548	SEQ_LTSDSTVYDYAGK_MOD_LTSDSTVYDYAGK_CHARGE_2_	0.0	0.0	0.0	0.0	0.0	0.0	0.0	0.0	0.0	0.0	0.0	0.0	0.0	0.0	0.0	0.0	0.0	0.0	0.0	0.0	0.0	0.0	0.0	0.0	0.0	0.0	0.0	0.0	0.0	0.0	0.0	0.0	0.0	0.0	0.0	4861.400855504586	0.0	0.0	0.0	5013.967246529832	0.0	0.0	0.0	0.0	0.0	0.0	0.0	0.0
O14548	SEQ_ADGVPVYLK_MOD_ADGVPVYLK_CHARGE_3_	0.0	0.0	0.0	0.0	0.0	0.0	0.0	0.0	0.0	0.0	0.0	0.0	0.0	0.0	0.0	0.0	0.0	0.0	0.0	0.0	0.0	0.0	0.0	0.0	0.0	0.0	0.0	0.0	0.0	0.0	0.0	0.0	0.0	0.0	0.0	0.0	0.0	0.0	0.0	0.0	0.0	0.0	0.0	0.0	0.0	0.0	0.0	0.0
O14548	SEQ_ADGVPVYLK_MOD_ADGVPVYLK_CHARGE_2_	0.0	0.0	0.0	0.0	0.0	0.0	0.0	0.0	0.0	0.0	0.0	0.0	0.0	0.0	0.0	0.0	0.0	0.0	0.0	0.0	0.0	0.0	0.0	0.0	0.0	0.0	0.0	0.0	1262.2753576076116	0.0	0.0	0.0	0.0	0.0	1866.2887759024038	0.0	1937.954528834896	0.0	2769.160619541878	2357.5569446014038	2960.1535138558606	3029.8296291180163	4791.993646622861	0.0	3342.9505898913258	3274.76803423188	4235.567898102711	2559.650031198617
O14548	SEQ_GLPDQMLYR_MOD_GLPDQM(Oxidation)LYR_CHARGE_2_	0.0	0.0	0.0	0.0	0.0	0.0	0.0	0.0	0.0	0.0	0.0	0.0	0.0	0.0	0.0	0.0	0.0	0.0	0.0	0.0	0.0	0.0	0.0	0.0	0.0	0.0	0.0	0.0	0.0	0.0	0.0	0.0	0.0	0.0	0.0	0.0	0.0	0.0	0.0	0.0	0.0	0.0	0.0	0.0	0.0	0.0	0.0	0.0
O14559;O14559-10;O14559-11	SEQ_FSEAMSVPGEEER_MOD_FSEAM(Oxidation)SVPGEEER_CHARGE_3_	0.0	0.0	0.0	0.0	0.0	0.0	0.0	0.0	0.0	0.0	0.0	0.0	0.0	0.0	0.0	0.0	0.0	0.0	0.0	0.0	0.0	0.0	0.0	0.0	0.0	0.0	0.0	0.0	0.0	0.0	0.0	0.0	0.0	0.0	0.0	0.0	0.0	0.0	0.0	0.0	0.0	0.0	0.0	0.0	0.0	0.0	0.0	0.0
O14561	SEQ_LSVNSHFMK_MOD_LSVNSHFM(Oxidation)K_CHARGE_2_	0.0	0.0	0.0	0.0	0.0	0.0	0.0	0.0	0.0	0.0	0.0	0.0	0.0	0.0	0.0	0.0	0.0	2764.6327092966853	0.0	0.0	0.0	2857.290578969239	0.0	0.0	0.0	0.0	0.0	0.0	0.0	0.0	0.0	0.0	0.0	0.0	0.0	2487.26616851141	0.0	0.0	0.0	0.0	0.0	1657.9598722415815	0.0	0.0	0.0	0.0	0.0	2993.6140448166498
O14561	SEQ_LSVNSHFMK_MOD_LSVNSHFMK_CHARGE_3_	0.0	0.0	0.0	0.0	0.0	0.0	0.0	0.0	0.0	0.0	0.0	0.0	0.0	0.0	0.0	0.0	0.0	0.0	0.0	0.0	0.0	0.0	1046.6762601068408	0.0	0.0	0.0	0.0	0.0	0.0	0.0	0.0	0.0	740.0568390560599	0.0	465.83013688424705	0.0	0.0	0.0	0.0	0.0	1027.058350274374	0.0	0.0	0.0	0.0	0.0	0.0	0.0
O14561	SEQ_LSVNSHFMK_MOD_LSVNSHFMK_CHARGE_2_	0.0	0.0	0.0	0.0	0.0	0.0	0.0	0.0	0.0	0.0	0.0	0.0	0.0	0.0	0.0	0.0	0.0	0.0	0.0	0.0	0.0	0.0	0.0	0.0	0.0	0.0	0.0	0.0	0.0	0.0	0.0	0.0	0.0	0.0	0.0	0.0	0.0	0.0	0.0	586.0033995196561	0.0	0.0	0.0	0.0	0.0	0.0	0.0	0.0
O14561	SEQ_LSVNSHFMK_MOD_LSVNSHFM(Oxidation)K_CHARGE_3_	0.0	0.0	0.0	0.0	0.0	0.0	0.0	0.0	0.0	0.0	0.0	0.0	0.0	0.0	0.0	0.0	0.0	0.0	0.0	0.0	0.0	0.0	0.0	0.0	0.0	0.0	0.0	0.0	0.0	0.0	0.0	0.0	4753.036769784954	0.0	0.0	0.0	0.0	0.0	0.0	5011.283586910031	0.0	0.0	9658.728029815045	6943.577263122886	9232.972492542583	10164.381209839521	5204.982216266532	5907.064501541928
O14578;O14578-4	SEQ_AYLDIPNPR_MOD_AYLDIPNPR_CHARGE_2_	0.0	0.0	0.0	0.0	0.0	0.0	0.0	0.0	0.0	0.0	0.0	0.0	0.0	0.0	0.0	0.0	0.0	0.0	0.0	0.0	0.0	0.0	0.0	0.0	0.0	0.0	0.0	0.0	0.0	0.0	0.0	0.0	0.0	0.0	0.0	0.0	0.0	0.0	0.0	0.0	0.0	0.0	0.0	0.0	0.0	0.0	0.0	0.0
O14579	SEQ_WEAAEGLLQEALDK_MOD_WEAAEGLLQEALDK_CHARGE_3_	0.0	0.0	0.0	0.0	0.0	0.0	0.0	0.0	0.0	0.0	0.0	0.0	0.0	0.0	0.0	0.0	0.0	0.0	0.0	0.0	0.0	0.0	0.0	0.0	0.0	0.0	0.0	0.0	0.0	0.0	0.0	0.0	0.0	0.0	0.0	0.0	0.0	0.0	0.0	0.0	0.0	689.196329214986	0.0	0.0	0.0	0.0	0.0	0.0
O14579	SEQ_WEAAEGLLQEALDK_MOD_WEAAEGLLQEALDK_CHARGE_2_	0.0	0.0	0.0	0.0	0.0	0.0	0.0	0.0	0.0	0.0	0.0	0.0	0.0	0.0	0.0	0.0	0.0	0.0	0.0	0.0	0.0	0.0	0.0	0.0	0.0	0.0	0.0	0.0	0.0	0.0	0.0	0.0	0.0	0.0	0.0	0.0	0.0	0.0	0.0	0.0	0.0	0.0	0.0	0.0	0.0	0.0	0.0	0.0
O14579	SEQ_MFADYLAHESR_MOD_M(Oxidation)FADYLAHESR_CHARGE_3_	0.0	0.0	0.0	0.0	0.0	0.0	0.0	0.0	0.0	0.0	0.0	0.0	0.0	0.0	0.0	0.0	0.0	0.0	0.0	0.0	0.0	0.0	0.0	0.0	0.0	0.0	0.0	0.0	0.0	0.0	0.0	0.0	0.0	0.0	0.0	0.0	0.0	0.0	0.0	0.0	0.0	0.0	0.0	0.0	0.0	0.0	0.0	0.0
O14579	SEQ_LQDAYYIFQEMADK_MOD_LQDAYYIFQEM(Oxidation)ADK_CHARGE_2_	0.0	0.0	0.0	0.0	0.0	0.0	0.0	0.0	0.0	0.0	0.0	0.0	0.0	0.0	0.0	0.0	0.0	0.0	0.0	0.0	0.0	0.0	0.0	0.0	0.0	0.0	0.0	0.0	0.0	0.0	0.0	0.0	0.0	0.0	0.0	0.0	0.0	0.0	0.0	0.0	0.0	0.0	0.0	0.0	0.0	0.0	0.0	0.0
O14579	SEQ_LVLQYAPSA_MOD_LVLQYAPSA_CHARGE_3_	0.0	0.0	0.0	0.0	0.0	0.0	0.0	0.0	0.0	0.0	0.0	0.0	0.0	0.0	0.0	0.0	0.0	0.0	0.0	0.0	0.0	0.0	0.0	0.0	0.0	0.0	0.0	0.0	0.0	0.0	0.0	0.0	0.0	0.0	0.0	0.0	0.0	0.0	0.0	0.0	0.0	0.0	0.0	0.0	0.0	0.0	0.0	0.0
O14579	SEQ_MFADYLAHESR_MOD_M(Oxidation)FADYLAHESR_CHARGE_2_	0.0	0.0	0.0	0.0	0.0	0.0	0.0	0.0	0.0	0.0	0.0	0.0	0.0	0.0	0.0	0.0	0.0	0.0	0.0	0.0	0.0	0.0	0.0	0.0	0.0	0.0	0.0	0.0	0.0	0.0	0.0	0.0	0.0	0.0	0.0	0.0	0.0	0.0	0.0	0.0	0.0	0.0	0.0	0.0	0.0	0.0	0.0	0.0
O14579	SEQ_FGVVLDEIK_MOD_FGVVLDEIK_CHARGE_3_	0.0	0.0	0.0	0.0	0.0	0.0	0.0	0.0	0.0	0.0	0.0	0.0	0.0	0.0	0.0	0.0	0.0	0.0	0.0	0.0	0.0	0.0	0.0	0.0	0.0	0.0	0.0	0.0	0.0	0.0	0.0	0.0	0.0	0.0	0.0	0.0	0.0	0.0	0.0	0.0	0.0	0.0	0.0	0.0	0.0	0.0	0.0	0.0
O14579	SEQ_APPAPGPASGGSGEVDELFDVK_MOD_APPAPGPASGGSGEVDELFDVK_CHARGE_4_	0.0	0.0	0.0	0.0	0.0	0.0	0.0	0.0	0.0	0.0	0.0	0.0	0.0	0.0	0.0	0.0	0.0	0.0	0.0	0.0	0.0	0.0	0.0	0.0	0.0	0.0	0.0	0.0	0.0	0.0	0.0	0.0	0.0	0.0	0.0	0.0	0.0	0.0	0.0	0.0	0.0	401.710000024753	0.0	0.0	0.0	0.0	0.0	0.0
O14579	SEQ_FGVVLDEIK_MOD_FGVVLDEIK_CHARGE_2_	0.0	0.0	0.0	0.0	0.0	0.0	0.0	0.0	0.0	0.0	0.0	0.0	0.0	0.0	0.0	0.0	0.0	0.0	0.0	0.0	0.0	0.0	0.0	0.0	0.0	0.0	0.0	0.0	0.0	0.0	0.0	0.0	0.0	0.0	0.0	0.0	0.0	0.0	0.0	0.0	1092.7773215177874	0.0	0.0	504.91397372526177	0.0	0.0	0.0	0.0
O14579	SEQ_LVLQYAPSA_MOD_LVLQYAPSA_CHARGE_2_	0.0	0.0	0.0	0.0	0.0	0.0	0.0	0.0	0.0	0.0	0.0	0.0	0.0	0.0	0.0	0.0	0.0	0.0	0.0	0.0	0.0	0.0	0.0	0.0	0.0	0.0	0.0	0.0	0.0	0.0	0.0	1389.5000311470878	0.0	0.0	0.0	2456.1962565624035	2862.9628354732445	0.0	0.0	1908.5890832560551	3511.305306522749	2216.0242024424247	5449.902400833895	6281.159301861457	6117.0454744985345	6193.230524763603	3848.4517726151807	3243.0645351098005
O14579	SEQ_DSIVAELDR_MOD_DSIVAELDR_CHARGE_2_	0.0	0.0	0.0	0.0	0.0	0.0	0.0	0.0	0.0	0.0	0.0	0.0	0.0	0.0	0.0	0.0	0.0	0.0	0.0	0.0	0.0	0.0	0.0	0.0	0.0	0.0	0.0	0.0	0.0	0.0	0.0	0.0	0.0	0.0	8788.718421707152	0.0	0.0	0.0	0.0	3674.800523469109	15145.696622783542	0.0	12605.060456911224	0.0	13575.74895009483	3558.1614928058907	14779.224849497397	0.0
O14579	SEQ_APPAPGPASGGSGEVDELFDVK_MOD_APPAPGPASGGSGEVDELFDVK_CHARGE_2_	0.0	0.0	0.0	0.0	0.0	0.0	0.0	0.0	0.0	0.0	0.0	0.0	0.0	0.0	0.0	0.0	0.0	0.0	0.0	0.0	0.0	0.0	0.0	0.0	0.0	0.0	0.0	0.0	0.0	0.0	0.0	0.0	0.0	0.0	0.0	0.0	0.0	0.0	0.0	0.0	0.0	0.0	0.0	0.0	0.0	0.0	0.0	0.0
O14579	SEQ_DSGYPETLVNLIVLSQHLGKPPEVTNR_MOD_DSGYPETLVNLIVLSQHLGKPPEVTNR_CHARGE_4_	0.0	0.0	0.0	0.0	0.0	0.0	0.0	0.0	0.0	0.0	0.0	0.0	0.0	0.0	0.0	0.0	0.0	0.0	0.0	0.0	0.0	0.0	0.0	0.0	0.0	0.0	0.0	0.0	0.0	0.0	0.0	0.0	0.0	0.0	0.0	0.0	0.0	0.0	0.0	0.0	0.0	0.0	0.0	0.0	0.0	0.0	0.0	0.0
O14579	SEQ_PSSAPELQAVR_MOD_PSSAPELQAVR_CHARGE_2_	0.0	0.0	0.0	0.0	0.0	0.0	0.0	0.0	0.0	0.0	0.0	0.0	0.0	0.0	0.0	0.0	0.0	0.0	0.0	0.0	0.0	0.0	0.0	0.0	0.0	0.0	0.0	0.0	0.0	0.0	0.0	0.0	0.0	0.0	0.0	0.0	0.0	0.0	0.0	0.0	0.0	0.0	0.0	0.0	0.0	0.0	0.0	0.0
O14579	SEQ_LQDAYYIFQEMADK_MOD_LQDAYYIFQEM(Oxidation)ADK_CHARGE_3_	0.0	0.0	0.0	0.0	0.0	0.0	0.0	0.0	0.0	0.0	0.0	0.0	0.0	0.0	0.0	0.0	0.0	0.0	0.0	0.0	0.0	0.0	0.0	0.0	0.0	0.0	0.0	0.0	0.0	0.0	0.0	0.0	0.0	0.0	0.0	0.0	0.0	0.0	0.0	0.0	0.0	0.0	0.0	0.0	0.0	0.0	0.0	0.0
O14579	SEQ_APPAPGPASGGSGEVDELFDVK_MOD_APPAPGPASGGSGEVDELFDVK_CHARGE_3_	0.0	0.0	0.0	0.0	0.0	0.0	0.0	0.0	0.0	0.0	0.0	0.0	0.0	0.0	0.0	0.0	0.0	0.0	0.0	0.0	0.0	0.0	0.0	0.0	0.0	0.0	0.0	0.0	0.0	0.0	0.0	0.0	0.0	0.0	0.0	0.0	0.0	0.0	0.0	0.0	0.0	0.0	0.0	0.0	0.0	0.0	0.0	0.0
O14595	SEQ_EDALVLTK_MOD_EDALVLTK_CHARGE_2_	0.0	0.0	0.0	0.0	0.0	0.0	0.0	0.0	0.0	0.0	0.0	0.0	0.0	0.0	0.0	0.0	0.0	0.0	0.0	0.0	0.0	0.0	0.0	0.0	0.0	0.0	0.0	0.0	0.0	333.80167787600385	0.0	0.0	0.0	0.0	0.0	0.0	0.0	0.0	1118.8991963295048	0.0	2784.47860706452	3048.1626389840567	1611.5884228569876	0.0	1797.3170778735962	0.0	1897.4495261853049	1671.801630443794
O14595	SEQ_EDALVLTK_MOD_EDALVLTK_CHARGE_3_	0.0	0.0	0.0	0.0	0.0	0.0	0.0	0.0	0.0	0.0	0.0	0.0	0.0	0.0	0.0	0.0	0.0	0.0	0.0	0.0	0.0	0.0	0.0	0.0	0.0	0.0	0.0	0.0	0.0	0.0	0.0	0.0	0.0	0.0	0.0	0.0	0.0	0.0	0.0	0.0	0.0	0.0	0.0	0.0	0.0	0.0	0.0	0.0
O14602;P47813	SEQ_AYGELPEHAK_MOD_AYGELPEHAK_CHARGE_3_	0.0	0.0	0.0	0.0	0.0	0.0	0.0	0.0	0.0	0.0	0.0	0.0	0.0	0.0	0.0	0.0	0.0	0.0	0.0	0.0	0.0	0.0	0.0	0.0	0.0	0.0	0.0	0.0	0.0	0.0	14264.620051849393	0.0	9599.551527979436	11357.441381959023	11104.754055197887	7384.582881162986	0.0	6563.610691975708	0.0	8992.749563262998	21051.205778778167	19490.65281594082	21900.661848627667	20106.716292960176	24326.27740841098	25872.07294279087	20529.817918159177	15051.349978267614
O14602;P47813	SEQ_EDGQEYAQVIK_MOD_EDGQEYAQVIK_CHARGE_3_	0.0	0.0	0.0	0.0	0.0	0.0	0.0	0.0	0.0	0.0	0.0	0.0	0.0	0.0	0.0	0.0	0.0	0.0	0.0	0.0	0.0	0.0	0.0	0.0	0.0	0.0	0.0	0.0	0.0	0.0	0.0	0.0	0.0	0.0	0.0	622.1432332576917	0.0	0.0	0.0	0.0	0.0	1577.1988097529363	1130.8888963162406	0.0	0.0	0.0	0.0	0.0
O14602;P47813	SEQ_INETDTFGPGDDDEIQFDDIGDDDEDIDDI_MOD_INETDTFGPGDDDEIQFDDIGDDDEDIDDI_CHARGE_3_	0.0	0.0	0.0	0.0	0.0	0.0	0.0	0.0	0.0	0.0	0.0	0.0	0.0	0.0	0.0	0.0	0.0	0.0	0.0	0.0	0.0	0.0	0.0	0.0	0.0	0.0	0.0	0.0	0.0	0.0	0.0	0.0	0.0	0.0	0.0	0.0	0.0	0.0	0.0	0.0	0.0	0.0	0.0	0.0	0.0	0.0	0.0	0.0
O14602;P47813	SEQ_YNADEAR_MOD_YNADEAR_CHARGE_2_	0.0	0.0	0.0	0.0	0.0	0.0	0.0	0.0	0.0	0.0	0.0	0.0	0.0	0.0	0.0	0.0	0.0	0.0	0.0	0.0	0.0	0.0	0.0	0.0	0.0	0.0	0.0	0.0	0.0	0.0	0.0	0.0	0.0	0.0	0.0	0.0	0.0	0.0	0.0	0.0	0.0	0.0	0.0	0.0	0.0	0.0	0.0	0.0
O14602;P47813	SEQ_AYGELPEHAK_MOD_AYGELPEHAK_CHARGE_2_	0.0	0.0	0.0	0.0	0.0	0.0	0.0	0.0	0.0	0.0	0.0	0.0	0.0	0.0	0.0	0.0	0.0	0.0	0.0	0.0	0.0	0.0	0.0	0.0	0.0	0.0	0.0	0.0	0.0	0.0	0.0	0.0	0.0	0.0	0.0	0.0	0.0	0.0	0.0	0.0	1689.7619533668862	0.0	0.0	0.0	1011.297456982452	0.0	1618.7186980548854	0.0
O14602;P47813	SEQ_EDGQEYAQVIK_MOD_EDGQEYAQVIK_CHARGE_2_	0.0	0.0	0.0	0.0	0.0	0.0	0.0	0.0	0.0	0.0	0.0	0.0	0.0	2421.127261268109	0.0	2310.735731525678	0.0	0.0	0.0	2876.9536262519555	0.0	3568.250775854596	1657.6093890911561	4534.6551400466615	1912.4831471452792	5090.511183376989	1304.1066162829009	4418.204477578936	2470.295867885025	7055.872646116636	3936.196195462595	6310.203209581839	2633.782508802625	5812.5377411219715	1965.8656187565578	7292.860688150017	2866.942144262737	5371.9068010329665	3241.4473494742465	4806.996466072207	11889.067050401198	17210.552688212003	10758.572509133786	21416.76963737181	9347.592326449418	23481.025676185734	7055.872646116636	24448.23328479795
O14602;P47813	SEQ_VWINTSDIILVGLR_MOD_VWINTSDIILVGLR_CHARGE_3_	0.0	0.0	0.0	0.0	0.0	0.0	0.0	0.0	0.0	0.0	0.0	0.0	0.0	0.0	0.0	0.0	0.0	0.0	0.0	0.0	0.0	0.0	0.0	0.0	0.0	0.0	0.0	0.0	0.0	0.0	0.0	0.0	0.0	0.0	0.0	0.0	0.0	0.0	0.0	0.0	0.0	0.0	0.0	0.0	0.0	0.0	0.0	0.0
O14617;O14617-5	SEQ_GTLSFIAK_MOD_GTLSFIAK_CHARGE_2_	0.0	0.0	0.0	0.0	0.0	0.0	0.0	0.0	0.0	0.0	0.0	0.0	0.0	0.0	0.0	0.0	0.0	0.0	0.0	0.0	0.0	0.0	0.0	0.0	0.0	0.0	0.0	0.0	0.0	0.0	0.0	0.0	1760.252686162699	0.0	0.0	0.0	0.0	0.0	0.0	0.0	1663.7206288602308	1169.4926774225996	0.0	966.3772852438433	0.0	1249.2222724400651	2586.3255015158766	0.0
O14617;O14617-5	SEQ_AVFHEEEQR_MOD_AVFHEEEQR_CHARGE_3_	0.0	0.0	0.0	0.0	0.0	0.0	0.0	0.0	0.0	0.0	0.0	0.0	0.0	0.0	0.0	0.0	0.0	0.0	0.0	0.0	0.0	0.0	0.0	0.0	0.0	0.0	0.0	0.0	0.0	0.0	0.0	0.0	0.0	1106.3517583179785	0.0	0.0	0.0	0.0	0.0	1770.9393942090571	0.0	6583.958154383992	0.0	4478.067396044662	0.0	1223.0594940400908	4283.2176588043885	0.0
O14617;O14617-5	SEQ_NYLSLAPLFFK_MOD_NYLSLAPLFFK_CHARGE_2_	0.0	0.0	0.0	0.0	0.0	0.0	0.0	0.0	0.0	0.0	0.0	0.0	0.0	0.0	0.0	0.0	0.0	0.0	0.0	0.0	0.0	0.0	0.0	0.0	0.0	0.0	0.0	0.0	0.0	0.0	0.0	0.0	0.0	0.0	0.0	0.0	0.0	0.0	0.0	0.0	0.0	0.0	0.0	0.0	0.0	0.0	0.0	0.0
O14617;O14617-5	SEQ_AVFHEEEQR_MOD_AVFHEEEQR_CHARGE_2_	0.0	0.0	0.0	0.0	0.0	0.0	0.0	0.0	0.0	0.0	0.0	0.0	0.0	0.0	0.0	0.0	0.0	0.0	0.0	0.0	0.0	0.0	0.0	0.0	0.0	0.0	0.0	0.0	0.0	0.0	0.0	0.0	0.0	0.0	0.0	0.0	0.0	0.0	0.0	0.0	0.0	0.0	0.0	0.0	0.0	0.0	0.0	0.0
O14617;O14617-5	SEQ_EQAGEAEGAQAVTQLMVDR_MOD_EQAGEAEGAQAVTQLM(Oxidation)VDR_CHARGE_3_	0.0	0.0	0.0	0.0	0.0	0.0	0.0	0.0	0.0	0.0	0.0	0.0	0.0	0.0	0.0	0.0	0.0	0.0	0.0	0.0	0.0	0.0	0.0	0.0	0.0	0.0	0.0	0.0	0.0	0.0	0.0	0.0	0.0	0.0	0.0	0.0	0.0	0.0	0.0	0.0	0.0	0.0	0.0	0.0	0.0	0.0	0.0	0.0
O14617;O14617-5	SEQ_DVPVAEEVSALFAGELNPVAPK_MOD_DVPVAEEVSALFAGELNPVAPK_CHARGE_3_	0.0	0.0	0.0	0.0	0.0	0.0	0.0	0.0	0.0	0.0	0.0	0.0	0.0	0.0	0.0	0.0	0.0	0.0	0.0	0.0	0.0	0.0	0.0	0.0	0.0	0.0	0.0	0.0	0.0	0.0	0.0	0.0	0.0	0.0	0.0	0.0	0.0	0.0	0.0	0.0	0.0	0.0	0.0	0.0	0.0	0.0	0.0	0.0
O14617;O14617-5	SEQ_ILIEDSDQNLK_MOD_ILIEDSDQNLK_CHARGE_2_	0.0	0.0	0.0	0.0	0.0	0.0	0.0	0.0	0.0	0.0	0.0	0.0	0.0	0.0	0.0	0.0	0.0	0.0	0.0	0.0	0.0	0.0	0.0	0.0	0.0	0.0	0.0	0.0	0.0	0.0	0.0	0.0	0.0	0.0	0.0	0.0	0.0	0.0	0.0	0.0	4681.800113543007	0.0	0.0	0.0	4306.775223606437	0.0	0.0	0.0
O14617;O14617-5	SEQ_LPQFVQSADLEVQER_MOD_LPQFVQSADLEVQER_CHARGE_3_	0.0	0.0	0.0	0.0	0.0	0.0	0.0	0.0	0.0	0.0	0.0	0.0	0.0	0.0	0.0	0.0	0.0	0.0	0.0	0.0	0.0	0.0	0.0	0.0	0.0	0.0	0.0	0.0	0.0	0.0	0.0	0.0	0.0	0.0	0.0	0.0	0.0	0.0	0.0	0.0	0.0	0.0	0.0	0.0	0.0	0.0	0.0	0.0
O14617;O14617-5	SEQ_EQAGEAEGAQAVTQLMVDR_MOD_EQAGEAEGAQAVTQLM(Oxidation)VDR_CHARGE_2_	0.0	0.0	0.0	0.0	0.0	0.0	0.0	0.0	0.0	0.0	0.0	0.0	0.0	0.0	0.0	0.0	0.0	0.0	0.0	0.0	0.0	0.0	0.0	0.0	0.0	0.0	0.0	0.0	0.0	0.0	0.0	0.0	0.0	0.0	0.0	0.0	0.0	0.0	0.0	0.0	0.0	0.0	0.0	0.0	0.0	0.0	0.0	0.0
O14617;O14617-5	SEQ_HRPSEADEEELAR_MOD_HRPSEADEEELAR_CHARGE_3_	0.0	0.0	0.0	0.0	0.0	0.0	0.0	0.0	0.0	0.0	0.0	0.0	0.0	0.0	0.0	0.0	0.0	0.0	0.0	0.0	0.0	0.0	0.0	0.0	0.0	0.0	0.0	0.0	0.0	0.0	0.0	0.0	0.0	0.0	0.0	0.0	0.0	0.0	0.0	0.0	0.0	0.0	0.0	0.0	2337.1029964880568	0.0	0.0	0.0
O14617;O14617-5	SEQ_HRPSEADEEELAR_MOD_HRPSEADEEELAR_CHARGE_4_	0.0	0.0	0.0	0.0	0.0	0.0	0.0	0.0	0.0	0.0	0.0	0.0	0.0	0.0	0.0	0.0	0.0	0.0	0.0	0.0	0.0	0.0	0.0	0.0	0.0	0.0	0.0	0.0	0.0	0.0	0.0	0.0	0.0	0.0	0.0	0.0	0.0	0.0	0.0	0.0	0.0	0.0	0.0	0.0	0.0	0.0	0.0	0.0
O14617;O14617-5	SEQ_ILIEDSDQNLK_MOD_ILIEDSDQNLK_CHARGE_3_	0.0	0.0	0.0	0.0	0.0	0.0	0.0	0.0	0.0	0.0	0.0	0.0	0.0	0.0	0.0	0.0	0.0	0.0	0.0	0.0	0.0	0.0	0.0	0.0	0.0	0.0	0.0	0.0	0.0	0.0	0.0	0.0	0.0	0.0	0.0	0.0	0.0	0.0	0.0	0.0	0.0	0.0	0.0	0.0	0.0	0.0	0.0	0.0
O14618	SEQ_SLIIDEGEDDLGR_MOD_SLIIDEGEDDLGR_CHARGE_2_	0.0	0.0	0.0	0.0	0.0	0.0	0.0	0.0	0.0	0.0	0.0	0.0	0.0	0.0	0.0	0.0	0.0	0.0	0.0	0.0	0.0	0.0	0.0	0.0	0.0	0.0	0.0	0.0	0.0	0.0	0.0	0.0	0.0	0.0	0.0	0.0	0.0	0.0	0.0	0.0	0.0	0.0	0.0	0.0	0.0	0.0	0.0	0.0
O14641	SEQ_EEISDDNAR_MOD_EEISDDNAR_CHARGE_3_	0.0	0.0	0.0	0.0	0.0	0.0	0.0	0.0	0.0	0.0	0.0	0.0	0.0	0.0	0.0	0.0	0.0	0.0	0.0	0.0	0.0	0.0	0.0	0.0	0.0	0.0	0.0	0.0	0.0	0.0	0.0	0.0	0.0	0.0	0.0	0.0	0.0	0.0	0.0	0.0	0.0	0.0	0.0	0.0	0.0	0.0	0.0	0.0
O14641	SEQ_GDGGIYIGSIMK_MOD_GDGGIYIGSIM(Oxidation)K_CHARGE_2_	0.0	0.0	0.0	0.0	0.0	0.0	0.0	0.0	0.0	0.0	0.0	0.0	0.0	0.0	0.0	0.0	0.0	0.0	0.0	0.0	0.0	0.0	0.0	0.0	0.0	0.0	0.0	0.0	0.0	0.0	0.0	0.0	0.0	0.0	0.0	0.0	0.0	0.0	0.0	0.0	0.0	5349.174745595951	0.0	0.0	0.0	0.0	0.0	0.0
O14641	SEQ_EEISDDNAR_MOD_EEISDDNAR_CHARGE_2_	0.0	0.0	0.0	0.0	0.0	0.0	0.0	0.0	0.0	0.0	0.0	0.0	0.0	0.0	0.0	0.0	0.0	0.0	0.0	0.0	0.0	0.0	0.0	0.0	0.0	0.0	0.0	0.0	0.0	0.0	0.0	0.0	0.0	1383.7165469057275	0.0	0.0	0.0	0.0	0.0	0.0	0.0	0.0	0.0	0.0	0.0	0.0	0.0	0.0
O14646;O14646-2	SEQ_SSPSILAVQR_MOD_SSPSILAVQR_CHARGE_2_	0.0	0.0	0.0	0.0	0.0	0.0	0.0	0.0	0.0	0.0	0.0	0.0	0.0	0.0	0.0	0.0	0.0	0.0	0.0	0.0	0.0	0.0	0.0	0.0	0.0	0.0	0.0	0.0	0.0	0.0	0.0	0.0	0.0	0.0	0.0	0.0	0.0	0.0	0.0	0.0	0.0	0.0	0.0	0.0	0.0	0.0	0.0	0.0
O14646;O14646-2	SEQ_FSSWEDFEEEHGK_MOD_FSSWEDFEEEHGK_CHARGE_4_	0.0	0.0	0.0	0.0	0.0	0.0	0.0	0.0	0.0	0.0	0.0	0.0	0.0	0.0	0.0	0.0	0.0	0.0	0.0	0.0	0.0	0.0	0.0	0.0	0.0	0.0	0.0	0.0	0.0	0.0	0.0	0.0	0.0	0.0	0.0	0.0	0.0	0.0	0.0	0.0	0.0	0.0	0.0	0.0	0.0	0.0	0.0	0.0
O14646;O14646-2	SEQ_GFSDAEIR_MOD_GFSDAEIR_CHARGE_2_	0.0	0.0	0.0	0.0	0.0	0.0	0.0	0.0	0.0	0.0	0.0	0.0	0.0	0.0	0.0	0.0	0.0	0.0	0.0	0.0	0.0	0.0	0.0	0.0	0.0	0.0	0.0	0.0	0.0	0.0	0.0	0.0	0.0	0.0	0.0	0.0	0.0	0.0	0.0	0.0	0.0	0.0	0.0	0.0	0.0	0.0	0.0	0.0
O14646;O14646-2	SEQ_NDDSLLYK_MOD_NDDSLLYK_CHARGE_2_	0.0	0.0	0.0	0.0	0.0	0.0	0.0	0.0	0.0	0.0	0.0	0.0	0.0	0.0	0.0	0.0	0.0	0.0	0.0	0.0	0.0	0.0	0.0	0.0	0.0	0.0	0.0	0.0	0.0	0.0	0.0	0.0	0.0	0.0	0.0	0.0	12718.075981515807	0.0	0.0	0.0	10678.023620871852	15166.264248483818	15105.715580220685	0.0	0.0	0.0	17221.819499878773	0.0
O14646;O14646-2	SEQ_FSSWEDFEEEHGK_MOD_FSSWEDFEEEHGK_CHARGE_2_	0.0	0.0	0.0	0.0	0.0	0.0	0.0	0.0	0.0	0.0	0.0	0.0	0.0	0.0	0.0	0.0	0.0	0.0	0.0	0.0	0.0	0.0	0.0	0.0	0.0	0.0	0.0	0.0	0.0	0.0	0.0	0.0	0.0	0.0	0.0	0.0	0.0	0.0	0.0	0.0	0.0	0.0	0.0	0.0	0.0	0.0	0.0	0.0
O14646;O14646-2	SEQ_ELEPFLLR_MOD_ELEPFLLR_CHARGE_2_	0.0	0.0	0.0	0.0	0.0	0.0	0.0	0.0	0.0	0.0	0.0	0.0	0.0	0.0	0.0	0.0	0.0	0.0	0.0	0.0	0.0	0.0	0.0	0.0	0.0	0.0	0.0	0.0	0.0	0.0	0.0	0.0	0.0	0.0	0.0	0.0	0.0	0.0	0.0	0.0	0.0	0.0	0.0	0.0	0.0	0.0	0.0	0.0
O14646;O14646-2	SEQ_QESQQNSDQNSNLNPHVIR_MOD_QESQQNSDQNSNLNPHVIR_CHARGE_3_	0.0	480.7352440313249	0.0	0.0	0.0	0.0	0.0	0.0	0.0	0.0	0.0	0.0	0.0	0.0	0.0	0.0	0.0	0.0	0.0	0.0	0.0	0.0	0.0	0.0	0.0	0.0	0.0	0.0	0.0	0.0	0.0	0.0	0.0	0.0	0.0	0.0	0.0	0.0	0.0	0.0	583.860994468141	0.0	0.0	0.0	0.0	0.0	0.0	0.0
O14646;O14646-2	SEQ_SIPSDPEER_MOD_SIPSDPEER_CHARGE_2_	0.0	0.0	0.0	0.0	0.0	0.0	0.0	0.0	0.0	0.0	0.0	0.0	0.0	0.0	0.0	0.0	0.0	0.0	0.0	0.0	3947.4864744821375	0.0	0.0	0.0	1439.228442482336	0.0	0.0	0.0	0.0	0.0	0.0	0.0	0.0	0.0	0.0	32024.106945979325	0.0	0.0	0.0	0.0	0.0	0.0	0.0	0.0	0.0	4712.930091364391	0.0	0.0
O14646;O14646-2	SEQ_FTEFDAR_MOD_FTEFDAR_CHARGE_2_	0.0	0.0	0.0	0.0	0.0	0.0	0.0	0.0	0.0	0.0	0.0	0.0	0.0	0.0	0.0	0.0	0.0	0.0	0.0	0.0	0.0	0.0	0.0	0.0	0.0	0.0	0.0	0.0	0.0	0.0	0.0	0.0	0.0	0.0	0.0	0.0	0.0	0.0	0.0	0.0	0.0	0.0	0.0	0.0	0.0	0.0	0.0	0.0
O14646;O14646-2	SEQ_EYTNPEQIK_MOD_EYTNPEQIK_CHARGE_2_	0.0	0.0	0.0	0.0	0.0	0.0	0.0	0.0	0.0	0.0	0.0	0.0	0.0	0.0	0.0	0.0	0.0	0.0	0.0	0.0	0.0	0.0	0.0	0.0	0.0	0.0	0.0	0.0	0.0	0.0	0.0	0.0	0.0	0.0	0.0	0.0	0.0	0.0	0.0	0.0	3954.3902093850243	0.0	0.0	0.0	3087.32268095961	4336.128177042237	0.0	0.0
O14646;O14646-2	SEQ_GSVEEDILER_MOD_GSVEEDILER_CHARGE_2_	0.0	0.0	0.0	0.0	0.0	0.0	0.0	0.0	0.0	0.0	0.0	0.0	0.0	0.0	0.0	0.0	0.0	0.0	0.0	0.0	0.0	0.0	0.0	0.0	0.0	0.0	0.0	0.0	0.0	2296.767042237501	0.0	0.0	0.0	0.0	0.0	0.0	0.0	0.0	0.0	0.0	0.0	0.0	0.0	0.0	0.0	0.0	0.0	0.0
O14646;O14646-2	SEQ_ELEPFLLR_MOD_ELEPFLLR_CHARGE_3_	0.0	0.0	0.0	0.0	0.0	0.0	0.0	0.0	0.0	0.0	0.0	0.0	0.0	0.0	0.0	0.0	0.0	0.0	0.0	0.0	0.0	0.0	0.0	0.0	0.0	0.0	0.0	0.0	0.0	0.0	0.0	0.0	0.0	0.0	0.0	0.0	0.0	0.0	0.0	0.0	0.0	0.0	0.0	0.0	0.0	0.0	0.0	0.0
O14646;O14646-2	SEQ_EELSAILK_MOD_EELSAILK_CHARGE_2_	0.0	0.0	0.0	0.0	0.0	0.0	0.0	0.0	0.0	0.0	0.0	0.0	0.0	0.0	0.0	0.0	0.0	0.0	0.0	0.0	0.0	0.0	0.0	0.0	0.0	0.0	0.0	0.0	0.0	0.0	0.0	0.0	0.0	0.0	1196.9846594475985	0.0	1104.1115573348557	0.0	0.0	0.0	0.0	0.0	1579.594912524462	0.0	0.0	1269.200709613927	1752.834770927682	0.0
O14646;O14646-2	SEQ_SSPSILAVQR_MOD_SSPSILAVQR_CHARGE_3_	0.0	0.0	0.0	0.0	0.0	0.0	0.0	0.0	0.0	0.0	0.0	0.0	0.0	0.0	0.0	0.0	0.0	0.0	0.0	0.0	0.0	0.0	0.0	0.0	0.0	0.0	0.0	0.0	0.0	0.0	0.0	0.0	0.0	0.0	0.0	0.0	0.0	0.0	0.0	0.0	0.0	0.0	0.0	0.0	0.0	0.0	0.0	0.0
O14653;O14653-2;O14653-3	SEQ_YDVQHLQTALR_MOD_YDVQHLQTALR_CHARGE_3_	0.0	0.0	0.0	0.0	0.0	0.0	0.0	0.0	0.0	0.0	0.0	0.0	0.0	0.0	0.0	0.0	0.0	0.0	0.0	0.0	0.0	0.0	0.0	0.0	0.0	0.0	0.0	0.0	0.0	0.0	0.0	0.0	0.0	0.0	0.0	0.0	0.0	0.0	0.0	0.0	0.0	0.0	0.0	0.0	0.0	0.0	0.0	0.0
O14657	SEQ_GSAIDEDIVTR_MOD_GSAIDEDIVTR_CHARGE_2_	0.0	0.0	0.0	0.0	0.0	0.0	0.0	0.0	0.0	0.0	0.0	0.0	0.0	0.0	0.0	0.0	0.0	0.0	0.0	0.0	0.0	0.0	0.0	0.0	0.0	0.0	0.0	0.0	0.0	0.0	0.0	0.0	0.0	0.0	0.0	0.0	0.0	0.0	3214.6579396882203	0.0	0.0	0.0	0.0	0.0	0.0	0.0	0.0	0.0
O14668;O14668-2	SEQ_EAFENNEK_MOD_EAFENNEK_CHARGE_2_	0.0	0.0	0.0	0.0	0.0	0.0	0.0	0.0	0.0	0.0	0.0	0.0	0.0	0.0	0.0	0.0	0.0	0.0	0.0	0.0	0.0	0.0	0.0	0.0	0.0	0.0	0.0	0.0	0.0	0.0	0.0	0.0	0.0	0.0	0.0	0.0	0.0	0.0	0.0	0.0	0.0	0.0	0.0	0.0	0.0	0.0	0.0	0.0
O14672	SEQ_GGTFYVEPAER_MOD_GGTFYVEPAER_CHARGE_2_	0.0	0.0	0.0	0.0	0.0	0.0	0.0	0.0	0.0	0.0	0.0	0.0	0.0	0.0	0.0	0.0	0.0	0.0	0.0	0.0	0.0	0.0	0.0	0.0	0.0	0.0	0.0	0.0	0.0	0.0	0.0	0.0	0.0	0.0	0.0	0.0	0.0	0.0	0.0	0.0	0.0	0.0	0.0	0.0	0.0	0.0	0.0	0.0
O14672	SEQ_LVDADGPLAR_MOD_LVDADGPLAR_CHARGE_2_	0.0	0.0	0.0	0.0	0.0	0.0	0.0	0.0	0.0	0.0	0.0	0.0	0.0	0.0	0.0	0.0	0.0	0.0	0.0	0.0	0.0	0.0	0.0	0.0	0.0	7621.348546875777	0.0	0.0	0.0	0.0	0.0	0.0	0.0	0.0	0.0	0.0	0.0	0.0	0.0	0.0	0.0	0.0	0.0	0.0	0.0	0.0	13904.304150120266	0.0
O14672	SEQ_GGTFYVEPAER_MOD_GGTFYVEPAER_CHARGE_3_	0.0	0.0	0.0	0.0	0.0	0.0	0.0	0.0	0.0	0.0	0.0	0.0	0.0	0.0	0.0	0.0	0.0	0.0	0.0	0.0	0.0	0.0	0.0	0.0	0.0	0.0	0.0	0.0	0.0	0.0	0.0	0.0	0.0	0.0	0.0	0.0	0.0	0.0	0.0	837.4315474811051	0.0	0.0	0.0	0.0	0.0	0.0	0.0	0.0
O14681;O14681-3	SEQ_TFLQDLAR_MOD_TFLQDLAR_CHARGE_2_	0.0	0.0	0.0	0.0	0.0	0.0	0.0	0.0	0.0	0.0	0.0	0.0	0.0	0.0	0.0	0.0	0.0	0.0	0.0	0.0	0.0	0.0	0.0	0.0	0.0	0.0	0.0	0.0	0.0	0.0	0.0	0.0	0.0	0.0	0.0	0.0	0.0	0.0	0.0	0.0	0.0	0.0	0.0	0.0	0.0	0.0	0.0	0.0
O14681;O14681-3	SEQ_TFLQDLAR_MOD_TFLQDLAR_CHARGE_3_	0.0	0.0	0.0	0.0	0.0	0.0	0.0	0.0	0.0	0.0	0.0	0.0	0.0	0.0	0.0	0.0	0.0	0.0	0.0	0.0	0.0	0.0	0.0	0.0	0.0	0.0	0.0	0.0	0.0	0.0	0.0	0.0	0.0	0.0	0.0	0.0	0.0	0.0	0.0	0.0	0.0	0.0	0.0	0.0	0.0	0.0	0.0	0.0
O14684	SEQ_AFANPEDALR_MOD_AFANPEDALR_CHARGE_2_	0.0	0.0	0.0	0.0	0.0	0.0	0.0	0.0	0.0	0.0	0.0	0.0	0.0	0.0	0.0	0.0	0.0	0.0	0.0	0.0	0.0	0.0	0.0	0.0	0.0	0.0	0.0	0.0	0.0	0.0	0.0	0.0	0.0	0.0	0.0	0.0	0.0	0.0	0.0	0.0	0.0	0.0	0.0	0.0	0.0	3589.5709584466854	0.0	0.0
O14684	SEQ_AFANPEDALR_MOD_AFANPEDALR_CHARGE_3_	0.0	0.0	0.0	0.0	0.0	0.0	0.0	0.0	0.0	0.0	0.0	0.0	0.0	0.0	0.0	0.0	0.0	0.0	0.0	0.0	0.0	0.0	0.0	0.0	0.0	0.0	0.0	0.0	0.0	0.0	0.0	0.0	0.0	0.0	0.0	0.0	0.0	0.0	0.0	0.0	0.0	0.0	0.0	0.0	0.0	0.0	0.0	0.0
O14732;O14732-2	SEQ_FIAEEAAASGAK_MOD_FIAEEAAASGAK_CHARGE_2_	0.0	0.0	0.0	0.0	0.0	0.0	0.0	0.0	0.0	0.0	0.0	0.0	0.0	0.0	0.0	0.0	0.0	0.0	0.0	0.0	0.0	0.0	1582.588577818424	0.0	0.0	1114.3427232063407	2272.324466698919	0.0	0.0	0.0	0.0	1571.9434864366067	0.0	0.0	0.0	0.0	0.0	0.0	0.0	2806.4341003762693	2470.2602493767026	3012.626114171599	3888.3902673017624	3727.441954717057	0.0	960.6538199230838	1730.7338659237862	1397.494156286583
O14732;O14732-2	SEQ_ALVLTEIGPK_MOD_ALVLTEIGPK_CHARGE_2_	0.0	0.0	0.0	0.0	0.0	0.0	0.0	0.0	0.0	0.0	0.0	0.0	0.0	0.0	0.0	0.0	0.0	0.0	0.0	0.0	0.0	0.0	0.0	0.0	0.0	0.0	0.0	0.0	0.0	0.0	0.0	0.0	0.0	0.0	0.0	0.0	0.0	0.0	0.0	0.0	850.3371048639015	1253.6081176706928	796.5395043339018	0.0	1087.9507169776666	0.0	622.2182117101089	779.1700139799967
O14733;O14733-2;O14733-3;O14733-4	SEQ_SPSSESSPQHPTPPARPR_MOD_SPSSESSPQHPTPPARPR_CHARGE_4_	0.0	0.0	0.0	0.0	0.0	0.0	0.0	0.0	0.0	0.0	0.0	0.0	0.0	0.0	0.0	0.0	0.0	0.0	0.0	0.0	0.0	0.0	0.0	0.0	0.0	0.0	0.0	0.0	0.0	0.0	0.0	0.0	0.0	0.0	0.0	0.0	0.0	0.0	0.0	0.0	0.0	0.0	0.0	0.0	0.0	0.0	0.0	0.0
O14735;O14735-3	SEQ_SLISVIHLITAAR_MOD_SLISVIHLITAAR_CHARGE_3_	0.0	0.0	0.0	0.0	0.0	0.0	0.0	0.0	0.0	0.0	0.0	0.0	0.0	0.0	0.0	0.0	0.0	0.0	0.0	0.0	0.0	0.0	0.0	0.0	0.0	0.0	0.0	0.0	0.0	0.0	0.0	0.0	0.0	0.0	0.0	0.0	0.0	0.0	0.0	0.0	0.0	0.0	0.0	0.0	0.0	0.0	0.0	0.0
O14735;O14735-3	SEQ_SLISVIHLITAAR_MOD_SLISVIHLITAAR_CHARGE_2_	0.0	0.0	0.0	0.0	0.0	0.0	0.0	0.0	0.0	0.0	0.0	0.0	0.0	0.0	0.0	0.0	0.0	0.0	0.0	0.0	0.0	0.0	0.0	0.0	0.0	0.0	0.0	0.0	0.0	0.0	0.0	0.0	0.0	0.0	0.0	0.0	0.0	0.0	0.0	0.0	0.0	0.0	0.0	0.0	0.0	0.0	0.0	0.0
O14737	SEQ_LAELQAK_MOD_LAELQAK_CHARGE_2_	0.0	0.0	0.0	0.0	0.0	0.0	0.0	0.0	0.0	0.0	552.6332530083996	662.9956894290899	0.0	1284.8508017540473	0.0	0.0	946.7461865679261	0.0	625.6549000984128	822.5416636257943	328.99140787888643	1301.968053293435	891.4478887605233	892.0916059374609	1584.9221336129617	1915.1820736978175	1239.1751890583773	3228.5353458550003	1691.3587447735636	1913.2584872953428	3684.56828560655	3570.4948293863786	1590.182891102694	3792.1310459264505	3671.2281465349374	4391.5716518423005	3792.1310459264505	2433.2371063032488	4354.407608480218	3002.0177250848515	7037.265639550016	8131.082875088895	9358.352697045255	9438.621206107433	9660.90722685807	13654.718615820977	5307.258077684384	10449.857668700806
O14737	SEQ_VMDSDEDDDY_MOD_VM(Oxidation)DSDEDDDY_CHARGE_2_	0.0	0.0	0.0	0.0	0.0	0.0	0.0	0.0	0.0	0.0	0.0	0.0	0.0	0.0	0.0	0.0	0.0	0.0	0.0	0.0	0.0	0.0	3098.6972481044945	0.0	0.0	0.0	0.0	0.0	0.0	3207.9369516477436	0.0	1552.4596520029093	3446.3438034331225	0.0	3938.0125897766848	0.0	5034.773408771347	0.0	2157.763655737801	0.0	6502.622295534034	3688.559498986446	4739.716687825223	3766.407195056039	5725.2756972591005	6052.1555104773015	9219.426274816436	3245.103938163481
O14737	SEQ_AVENYLIQMAR_MOD_AVENYLIQM(Oxidation)AR_CHARGE_2_	0.0	0.0	0.0	0.0	0.0	0.0	0.0	0.0	0.0	0.0	0.0	0.0	0.0	0.0	0.0	0.0	0.0	0.0	0.0	0.0	0.0	0.0	0.0	0.0	0.0	0.0	0.0	0.0	0.0	0.0	0.0	0.0	0.0	0.0	0.0	0.0	0.0	0.0	0.0	0.0	0.0	0.0	3024.6512763040378	0.0	6353.026513374689	0.0	0.0	0.0
O14737	SEQ_LSNLALVKPEK_MOD_LSNLALVKPEK_CHARGE_3_	0.0	0.0	0.0	0.0	0.0	0.0	0.0	0.0	0.0	0.0	0.0	0.0	0.0	0.0	0.0	0.0	0.0	0.0	0.0	0.0	0.0	0.0	0.0	0.0	0.0	0.0	0.0	0.0	0.0	0.0	0.0	956.1090568745425	514.6987199974116	901.5152883178608	0.0	0.0	427.1821553731112	442.2040740272203	0.0	1048.1716303596086	743.0795231074414	0.0	1012.0079217531098	852.6139162218565	707.8472690484582	737.811528747081	1287.6990552620684	1306.7927078027237
O14737	SEQ_AVENYLIQMAR_MOD_AVENYLIQM(Oxidation)AR_CHARGE_3_	0.0	0.0	0.0	0.0	0.0	0.0	0.0	0.0	0.0	0.0	0.0	0.0	0.0	0.0	0.0	0.0	0.0	0.0	0.0	0.0	0.0	0.0	0.0	0.0	0.0	0.0	0.0	0.0	0.0	0.0	0.0	0.0	0.0	0.0	0.0	0.0	0.0	0.0	0.0	0.0	0.0	0.0	0.0	0.0	0.0	0.0	0.0	0.0
O14737	SEQ_YGQLSEK_MOD_YGQLSEK_CHARGE_2_	0.0	0.0	0.0	0.0	0.0	0.0	0.0	0.0	0.0	0.0	0.0	0.0	0.0	0.0	0.0	0.0	0.0	0.0	0.0	0.0	0.0	1520.5715217204345	0.0	0.0	0.0	0.0	0.0	857.686600043869	0.0	0.0	0.0	0.0	0.0	0.0	3023.3991414628904	0.0	0.0	0.0	0.0	2239.1508808625244	4481.618614367755	0.0	3873.184821690174	5552.760961486556	3511.756329811837	0.0	4190.750651991581	0.0
O14737	SEQ_HGDPGDAAQQEAK_MOD_HGDPGDAAQQEAK_CHARGE_2_	0.0	0.0	0.0	0.0	0.0	0.0	0.0	0.0	0.0	0.0	0.0	0.0	0.0	0.0	0.0	0.0	0.0	0.0	0.0	0.0	0.0	0.0	0.0	0.0	0.0	0.0	0.0	0.0	0.0	0.0	0.0	0.0	0.0	0.0	0.0	4385.290486044092	0.0	0.0	0.0	0.0	0.0	5832.667414039976	5649.563731487925	0.0	0.0	0.0	0.0	0.0
O14737	SEQ_HGDPGDAAQQEAK_MOD_HGDPGDAAQQEAK_CHARGE_3_	0.0	0.0	0.0	0.0	0.0	0.0	0.0	0.0	0.0	0.0	0.0	0.0	0.0	0.0	0.0	0.0	0.0	0.0	0.0	0.0	0.0	669.6576257195557	714.1575820371373	699.7088843720885	0.0	0.0	0.0	0.0	0.0	0.0	0.0	1060.6460839480305	0.0	748.4185748291878	615.7517231694933	1072.6656878581925	2518.44015692511	1270.004235397259	1138.1580163569445	1632.646905844651	1689.1186982473857	1644.4480713089904	880.8518457814973	1698.5255043151942	0.0	1598.1306910027508	992.9040400933177	1430.588090910695
O14737	SEQ_NSILAQVLDQSAR_MOD_NSILAQVLDQSAR_CHARGE_3_	0.0	0.0	0.0	0.0	0.0	0.0	0.0	0.0	0.0	0.0	0.0	0.0	0.0	0.0	0.0	0.0	0.0	0.0	0.0	0.0	0.0	0.0	0.0	0.0	0.0	0.0	0.0	0.0	0.0	0.0	0.0	0.0	0.0	0.0	0.0	0.0	0.0	0.0	0.0	0.0	0.0	0.0	0.0	0.0	0.0	0.0	0.0	0.0
O14737	SEQ_LSNLALVKPEK_MOD_LSNLALVKPEK_CHARGE_4_	0.0	0.0	0.0	0.0	0.0	0.0	0.0	0.0	0.0	0.0	0.0	0.0	0.0	0.0	0.0	0.0	0.0	0.0	0.0	0.0	0.0	0.0	0.0	0.0	0.0	0.0	0.0	0.0	0.0	0.0	0.0	0.0	0.0	0.0	0.0	0.0	0.0	0.0	0.0	0.0	0.0	0.0	0.0	0.0	0.0	0.0	0.0	0.0
O14737	SEQ_HGDPGDAAQQEAK_MOD_HGDPGDAAQQEAK_CHARGE_4_	0.0	0.0	0.0	0.0	0.0	0.0	0.0	0.0	0.0	0.0	0.0	0.0	0.0	0.0	0.0	0.0	0.0	0.0	0.0	0.0	0.0	0.0	0.0	0.0	0.0	0.0	0.0	0.0	0.0	0.0	0.0	0.0	0.0	0.0	0.0	0.0	0.0	0.0	0.0	0.0	0.0	0.0	0.0	0.0	0.0	0.0	0.0	0.0
O14744;O14744-2	SEQ_GFPVLSK_MOD_GFPVLSK_CHARGE_2_	0.0	0.0	0.0	0.0	0.0	0.0	0.0	0.0	0.0	0.0	0.0	0.0	0.0	0.0	0.0	0.0	0.0	0.0	0.0	0.0	0.0	0.0	0.0	0.0	0.0	389.17474180400296	805.4158672663942	0.0	0.0	1131.8169013930258	0.0	1416.1604036853928	1513.0996680842143	1083.5927975951665	1485.6172153888133	1744.0357753418803	1002.3381858095935	1309.0758940123326	2888.024292833262	2522.8322025833395	3039.162951092642	5569.096840862687	4419.615650513754	3888.507359190489	3251.643962398956	2777.1980646328293	3888.507359190489	4147.011309341744
O14744;O14744-2	SEQ_DWNTLIVGK_MOD_DWNTLIVGK_CHARGE_2_	0.0	0.0	0.0	0.0	0.0	0.0	0.0	0.0	0.0	0.0	0.0	0.0	0.0	0.0	0.0	0.0	0.0	0.0	0.0	0.0	0.0	0.0	0.0	0.0	0.0	0.0	0.0	0.0	0.0	0.0	0.0	0.0	0.0	0.0	0.0	0.0	0.0	0.0	0.0	0.0	0.0	905.4804376499213	0.0	0.0	628.4309494819468	0.0	663.9670914345652	0.0
O14744;O14744-2	SEQ_SDLLLSGR_MOD_SDLLLSGR_CHARGE_2_	0.0	0.0	0.0	0.0	0.0	0.0	0.0	0.0	0.0	0.0	0.0	0.0	0.0	0.0	0.0	0.0	0.0	0.0	0.0	0.0	0.0	0.0	0.0	0.0	0.0	0.0	0.0	0.0	0.0	0.0	0.0	0.0	0.0	0.0	0.0	0.0	0.0	0.0	0.0	0.0	0.0	539.5740306301107	591.0811393399637	576.4439786386108	1049.6564744290295	1234.4924760133315	1351.9510932436856	711.1802931602653
O14744;O14744-2	SEQ_AAILPTSIFLTNK_MOD_AAILPTSIFLTNK_CHARGE_3_	0.0	0.0	0.0	0.0	0.0	0.0	0.0	0.0	0.0	0.0	0.0	0.0	0.0	0.0	0.0	0.0	0.0	0.0	0.0	0.0	0.0	0.0	0.0	0.0	0.0	0.0	0.0	0.0	0.0	0.0	0.0	0.0	0.0	0.0	0.0	0.0	0.0	0.0	0.0	0.0	0.0	0.0	0.0	0.0	0.0	0.0	0.0	0.0
O14744;O14744-2	SEQ_DDIIENAPTTHTEEYSGEEK_MOD_DDIIENAPTTHTEEYSGEEK_CHARGE_4_	0.0	0.0	0.0	0.0	0.0	0.0	0.0	0.0	0.0	0.0	0.0	0.0	0.0	0.0	0.0	0.0	0.0	0.0	0.0	0.0	0.0	0.0	0.0	0.0	0.0	0.0	0.0	0.0	0.0	0.0	0.0	0.0	0.0	0.0	0.0	0.0	0.0	0.0	0.0	0.0	0.0	0.0	0.0	0.0	0.0	0.0	0.0	0.0
O14744;O14744-2	SEQ_EFIQEPAK_MOD_EFIQEPAK_CHARGE_2_	0.0	0.0	0.0	0.0	0.0	0.0	0.0	0.0	0.0	0.0	0.0	0.0	0.0	0.0	0.0	0.0	0.0	0.0	0.0	0.0	2756.2487121503264	1564.5726874905265	0.0	0.0	0.0	1560.6482712303089	2322.317699716553	0.0	3337.733673939785	1457.5299836282984	5223.034191456903	2264.1759510160796	4876.376551990505	2171.925833096639	4397.861992217203	2312.161559810651	4784.803662112005	2199.952667792817	4514.887705160908	3406.399003832892	14208.069771307908	5415.670540504176	7719.4434970337725	7630.388296218107	10003.143248714914	8175.777681714596	14688.55323226397	11291.879597827368
O14744;O14744-2	SEQ_WLGEPIK_MOD_WLGEPIK_CHARGE_2_	0.0	0.0	0.0	0.0	0.0	0.0	0.0	0.0	0.0	0.0	0.0	0.0	0.0	0.0	0.0	0.0	0.0	0.0	0.0	0.0	0.0	0.0	0.0	0.0	0.0	0.0	0.0	0.0	0.0	0.0	0.0	0.0	0.0	368.9203010715458	135.1009060715565	466.53713598967653	0.0	0.0	0.0	0.0	371.79372233126355	829.696424354865	491.24601351212397	930.409512563655	573.6622817269332	870.9993645397561	409.7185194016996	0.0
O14744;O14744-2	SEQ_GPLVNASLR_MOD_GPLVNASLR_CHARGE_2_	0.0	0.0	0.0	0.0	0.0	0.0	0.0	0.0	0.0	0.0	0.0	0.0	0.0	0.0	0.0	0.0	0.0	0.0	0.0	0.0	0.0	0.0	0.0	0.0	0.0	0.0	0.0	0.0	0.0	0.0	0.0	0.0	0.0	1091.4527960528353	3126.8189667675315	0.0	0.0	0.0	0.0	0.0	6960.0431265071	4863.186301527403	0.0	2063.849213855966	6252.649657559795	3921.640780237349	3321.8492749976754	4352.208562886831
O14744;O14744-2	SEQ_EWVAPEK_MOD_EWVAPEK_CHARGE_2_	0.0	0.0	0.0	0.0	0.0	0.0	0.0	0.0	0.0	0.0	0.0	0.0	0.0	0.0	0.0	0.0	0.0	0.0	0.0	0.0	0.0	0.0	0.0	0.0	0.0	0.0	1561.2427119792308	0.0	0.0	0.0	0.0	0.0	0.0	0.0	2255.652613338055	0.0	1522.1707614095324	0.0	1659.7276976847968	0.0	3427.877479715327	2591.4485212663026	3027.993612349322	0.0	3886.295270648375	3762.5195839278244	6220.972759945013	0.0
O14744;O14744-2	SEQ_DDGVSIPGEYTSFLAPISSSK_MOD_DDGVSIPGEYTSFLAPISSSK_CHARGE_2_	0.0	0.0	0.0	0.0	0.0	0.0	0.0	0.0	0.0	0.0	0.0	0.0	0.0	0.0	0.0	0.0	0.0	0.0	0.0	0.0	0.0	0.0	0.0	0.0	0.0	0.0	0.0	0.0	0.0	0.0	0.0	0.0	0.0	0.0	0.0	0.0	0.0	0.0	0.0	0.0	0.0	0.0	0.0	0.0	0.0	0.0	0.0	0.0
O14744;O14744-2	SEQ_YSQYQQAIYK_MOD_YSQYQQAIYK_CHARGE_2_	0.0	0.0	0.0	0.0	0.0	0.0	0.0	0.0	0.0	0.0	0.0	0.0	0.0	0.0	0.0	0.0	0.0	0.0	0.0	0.0	0.0	0.0	0.0	0.0	0.0	0.0	0.0	0.0	0.0	0.0	0.0	0.0	0.0	0.0	3317.7975456749077	0.0	0.0	0.0	0.0	0.0	4245.703281941103	0.0	0.0	0.0	0.0	5203.475901150243	0.0	4242.334649864817
O14744;O14744-2	SEQ_YSQYQQAIYK_MOD_YSQYQQAIYK_CHARGE_3_	0.0	0.0	0.0	0.0	0.0	0.0	0.0	0.0	0.0	0.0	0.0	0.0	0.0	0.0	0.0	0.0	0.0	0.0	0.0	0.0	0.0	0.0	0.0	0.0	0.0	0.0	0.0	0.0	0.0	0.0	0.0	0.0	0.0	0.0	0.0	0.0	0.0	0.0	0.0	0.0	0.0	0.0	0.0	0.0	0.0	0.0	0.0	0.0
O14744;O14744-2	SEQ_DWNTLIVGK_MOD_DWNTLIVGK_CHARGE_3_	0.0	0.0	0.0	0.0	0.0	0.0	0.0	0.0	0.0	0.0	0.0	0.0	0.0	0.0	0.0	0.0	0.0	0.0	0.0	0.0	0.0	0.0	0.0	0.0	0.0	0.0	0.0	0.0	0.0	0.0	0.0	0.0	0.0	0.0	0.0	0.0	0.0	0.0	0.0	0.0	0.0	0.0	0.0	0.0	0.0	0.0	0.0	0.0
O14744;O14744-2	SEQ_DRDPEAQFEMPYVVR_MOD_DRDPEAQFEM(Oxidation)PYVVR_CHARGE_4_	0.0	0.0	0.0	0.0	0.0	0.0	0.0	0.0	0.0	0.0	0.0	0.0	0.0	0.0	0.0	0.0	0.0	0.0	0.0	0.0	0.0	0.0	0.0	0.0	0.0	0.0	0.0	0.0	0.0	0.0	0.0	0.0	0.0	0.0	0.0	0.0	0.0	2173.519503806217	0.0	0.0	0.0	0.0	0.0	0.0	0.0	0.0	0.0	0.0
O14744;O14744-2	SEQ_AAILPTSIFLTNK_MOD_AAILPTSIFLTNK_CHARGE_2_	0.0	0.0	0.0	0.0	0.0	0.0	0.0	0.0	0.0	0.0	0.0	0.0	0.0	0.0	0.0	0.0	0.0	0.0	0.0	0.0	0.0	0.0	0.0	0.0	0.0	0.0	0.0	0.0	0.0	0.0	0.0	0.0	0.0	0.0	0.0	0.0	0.0	0.0	0.0	0.0	0.0	0.0	0.0	0.0	179.43187659363466	0.0	0.0	294.5094798004257
O14744;O14744-2	SEQ_DDGVSIPGEYTSFLAPISSSK_MOD_DDGVSIPGEYTSFLAPISSSK_CHARGE_4_	0.0	0.0	0.0	0.0	0.0	0.0	0.0	0.0	0.0	0.0	0.0	0.0	0.0	0.0	0.0	0.0	0.0	0.0	0.0	0.0	0.0	0.0	0.0	0.0	0.0	0.0	0.0	0.0	0.0	0.0	0.0	0.0	0.0	0.0	0.0	0.0	0.0	0.0	0.0	0.0	0.0	0.0	0.0	0.0	0.0	0.0	0.0	0.0
O14744;O14744-2	SEQ_DRDPEAQFEMPYVVR_MOD_DRDPEAQFEM(Oxidation)PYVVR_CHARGE_3_	0.0	0.0	0.0	0.0	0.0	0.0	0.0	0.0	0.0	0.0	0.0	0.0	0.0	0.0	0.0	0.0	0.0	0.0	0.0	0.0	0.0	0.0	0.0	0.0	0.0	0.0	0.0	0.0	0.0	0.0	0.0	0.0	0.0	0.0	0.0	0.0	0.0	0.0	0.0	0.0	0.0	0.0	0.0	1527.4760525811598	0.0	0.0	0.0	0.0
O14745	SEQ_AGLLAGDR_MOD_AGLLAGDR_CHARGE_2_	0.0	0.0	0.0	0.0	0.0	0.0	0.0	0.0	0.0	0.0	0.0	0.0	0.0	0.0	0.0	0.0	0.0	0.0	0.0	0.0	0.0	0.0	0.0	0.0	0.0	0.0	0.0	0.0	0.0	0.0	0.0	0.0	0.0	0.0	0.0	0.0	0.0	0.0	0.0	0.0	0.0	3468.9942774219026	0.0	0.0	7794.900726344496	5195.732747490215	3204.1227049610625	0.0
O14745	SEQ_ETDEFFK_MOD_ETDEFFK_CHARGE_2_	0.0	0.0	0.0	0.0	0.0	0.0	0.0	0.0	0.0	0.0	0.0	0.0	0.0	0.0	0.0	0.0	0.0	0.0	0.0	0.0	0.0	0.0	0.0	0.0	467.06571038797534	0.0	0.0	2296.6536082352272	1253.6869348146613	0.0	2294.615413175699	4154.598360633395	0.0	0.0	0.0	0.0	3290.267592389837	0.0	0.0	0.0	4362.010606093613	4574.575277219489	0.0	4917.485182441235	5346.925508959903	4078.8034053100264	0.0	4109.877400380442
O14745	SEQ_EALAEAALESPR_MOD_EALAEAALESPR_CHARGE_2_	0.0	0.0	0.0	0.0	0.0	0.0	0.0	0.0	0.0	0.0	0.0	0.0	0.0	0.0	0.0	0.0	0.0	0.0	0.0	0.0	0.0	0.0	0.0	4528.870141326845	0.0	0.0	0.0	0.0	0.0	0.0	0.0	0.0	0.0	1308.0958923520927	639.5141622433118	0.0	0.0	0.0	0.0	3036.8332743523447	4231.263308453771	5820.391470435337	2170.001067289	3867.659311861532	5844.2890733307495	5591.976276545237	0.0	0.0
O14745	SEQ_GPNGYGFHLHGEK_MOD_GPNGYGFHLHGEK_CHARGE_3_	0.0	0.0	0.0	0.0	0.0	0.0	0.0	0.0	0.0	0.0	0.0	0.0	0.0	0.0	0.0	0.0	0.0	0.0	0.0	0.0	0.0	0.0	0.0	0.0	0.0	0.0	0.0	0.0	0.0	0.0	0.0	0.0	0.0	0.0	0.0	0.0	0.0	0.0	0.0	0.0	0.0	0.0	0.0	0.0	0.0	0.0	0.0	0.0
O14745	SEQ_SVDPDSPAEASGLR_MOD_SVDPDSPAEASGLR_CHARGE_2_	0.0	0.0	0.0	0.0	0.0	0.0	0.0	0.0	0.0	0.0	0.0	0.0	0.0	0.0	0.0	0.0	0.0	0.0	0.0	2874.0469827851944	0.0	0.0	0.0	0.0	0.0	0.0	0.0	0.0	0.0	0.0	10530.044899708322	0.0	0.0	0.0	15779.491760545556	0.0	0.0	0.0	0.0	0.0	15557.880432589796	12302.980144732684	15416.457661797072	8824.238118368554	18475.02857991083	11689.4133404682	0.0	7273.55858253794
O14745	SEQ_EALAEAALESPR_MOD_EALAEAALESPR_CHARGE_3_	0.0	0.0	0.0	0.0	0.0	0.0	0.0	0.0	0.0	0.0	0.0	0.0	0.0	0.0	0.0	0.0	0.0	0.0	0.0	0.0	0.0	0.0	0.0	0.0	0.0	0.0	0.0	0.0	0.0	0.0	0.0	0.0	0.0	0.0	0.0	0.0	0.0	0.0	0.0	0.0	0.0	0.0	0.0	0.0	0.0	0.0	0.0	0.0
O14745	SEQ_LVEPGSPAEK_MOD_LVEPGSPAEK_CHARGE_2_	0.0	0.0	0.0	0.0	0.0	0.0	0.0	0.0	0.0	0.0	0.0	0.0	0.0	0.0	0.0	0.0	0.0	0.0	0.0	0.0	611.1513277276465	0.0	764.5149763907133	492.8225443758703	0.0	682.1952531728906	0.0	0.0	751.3806894111227	511.60418855744916	754.931552329664	708.7167984100507	478.11199448108414	353.84725598296285	785.2091990734511	858.7320535541553	1183.8103947440643	394.85086531377874	640.5302025328416	628.7516832784294	1015.9252572904786	1374.562328889231	941.3894889171268	624.9692208488675	890.2813813564851	997.7148826392137	910.1118719902544	1324.0851855599706
O14745	SEQ_LVEVNGENVEK_MOD_LVEVNGENVEK_CHARGE_3_	0.0	0.0	0.0	0.0	0.0	0.0	0.0	0.0	0.0	0.0	0.0	0.0	0.0	0.0	0.0	0.0	0.0	0.0	0.0	0.0	0.0	0.0	0.0	0.0	0.0	0.0	0.0	0.0	0.0	0.0	0.0	0.0	0.0	0.0	0.0	0.0	0.0	0.0	0.0	0.0	0.0	0.0	0.0	0.0	0.0	0.0	0.0	0.0
O14745	SEQ_GPSGYGFNLHSDK_MOD_GPSGYGFNLHSDK_CHARGE_3_	0.0	0.0	0.0	0.0	0.0	0.0	0.0	0.0	0.0	0.0	0.0	0.0	0.0	0.0	0.0	0.0	0.0	0.0	0.0	0.0	0.0	1288.9194964306394	0.0	0.0	0.0	0.0	0.0	0.0	0.0	0.0	0.0	0.0	1405.2733594728757	0.0	2405.8951521524514	1454.549103896749	793.506907116161	0.0	0.0	0.0	0.0	0.0	0.0	0.0	0.0	0.0	0.0	3142.467945174898
O14745	SEQ_LVEVNGENVEK_MOD_LVEVNGENVEK_CHARGE_2_	0.0	0.0	0.0	0.0	0.0	0.0	0.0	0.0	0.0	0.0	0.0	0.0	0.0	0.0	0.0	0.0	0.0	0.0	0.0	0.0	0.0	0.0	0.0	0.0	0.0	0.0	0.0	0.0	0.0	0.0	0.0	0.0	6409.2386138046895	0.0	3142.9904789354855	3314.77157623156	0.0	0.0	5156.4398031029805	2352.55807555275	7816.37466207192	5033.449192458306	6108.46768907915	4466.410672033588	3648.141123107366	4558.430375620275	4676.8593397804	6494.4573651094315
O14745	SEQ_SVDPDSPAEASGLR_MOD_SVDPDSPAEASGLR_CHARGE_3_	0.0	0.0	0.0	0.0	0.0	0.0	0.0	0.0	0.0	0.0	0.0	0.0	0.0	0.0	0.0	0.0	0.0	0.0	0.0	0.0	0.0	0.0	0.0	0.0	0.0	0.0	0.0	0.0	0.0	0.0	0.0	0.0	0.0	0.0	0.0	0.0	0.0	0.0	0.0	0.0	0.0	0.0	0.0	0.0	0.0	0.0	0.0	0.0
O14745	SEQ_ETHQQVVSR_MOD_ETHQQVVSR_CHARGE_3_	0.0	0.0	0.0	0.0	0.0	0.0	0.0	0.0	0.0	0.0	0.0	0.0	0.0	0.0	0.0	0.0	0.0	0.0	0.0	0.0	0.0	0.0	0.0	0.0	0.0	0.0	0.0	0.0	0.0	0.0	0.0	0.0	0.0	0.0	0.0	0.0	0.0	0.0	0.0	0.0	0.0	0.0	0.0	0.0	0.0	0.0	0.0	0.0
O14745	SEQ_AQEAPGQAEPPAAAEVQGAGNENEPR_MOD_AQEAPGQAEPPAAAEVQGAGNENEPR_CHARGE_3_	0.0	0.0	0.0	0.0	0.0	0.0	0.0	0.0	0.0	0.0	0.0	0.0	0.0	0.0	0.0	0.0	0.0	0.0	0.0	0.0	0.0	0.0	0.0	0.0	0.0	0.0	0.0	0.0	862.085608032751	0.0	0.0	0.0	0.0	0.0	0.0	0.0	0.0	1050.9974981292505	456.13152596482547	0.0	2668.715123806272	1190.9734777444526	1975.8108661967542	710.9994670242232	0.0	0.0	1789.1236327906504	1188.539329029423
O14745	SEQ_GPNGYGFHLHGEK_MOD_GPNGYGFHLHGEK_CHARGE_2_	0.0	0.0	0.0	0.0	0.0	0.0	0.0	0.0	0.0	0.0	0.0	0.0	0.0	0.0	0.0	0.0	0.0	0.0	0.0	0.0	0.0	0.0	0.0	0.0	0.0	0.0	0.0	0.0	0.0	0.0	0.0	0.0	0.0	0.0	0.0	0.0	0.0	0.0	0.0	0.0	0.0	0.0	0.0	0.0	0.0	0.0	0.0	0.0
O14745	SEQ_SASSDTSEELNSQDSPPK_MOD_SASSDTSEELNSQDSPPK_CHARGE_3_	0.0	0.0	0.0	0.0	0.0	0.0	0.0	0.0	0.0	0.0	0.0	0.0	0.0	0.0	0.0	0.0	0.0	0.0	0.0	0.0	0.0	0.0	0.0	0.0	0.0	0.0	0.0	0.0	0.0	0.0	0.0	0.0	0.0	0.0	0.0	0.0	0.0	0.0	0.0	0.0	0.0	0.0	0.0	0.0	0.0	0.0	0.0	0.0
O14745	SEQ_LVEPGSPAEK_MOD_LVEPGSPAEK_CHARGE_3_	0.0	0.0	0.0	0.0	0.0	0.0	0.0	0.0	0.0	0.0	0.0	0.0	0.0	0.0	0.0	0.0	0.0	0.0	0.0	0.0	0.0	0.0	0.0	0.0	0.0	0.0	0.0	0.0	0.0	0.0	0.0	0.0	0.0	0.0	0.0	0.0	0.0	0.0	0.0	0.0	0.0	0.0	0.0	0.0	0.0	0.0	0.0	0.0
O14745	SEQ_AQEAPGQAEPPAAAEVQGAGNENEPR_MOD_AQEAPGQAEPPAAAEVQGAGNENEPR_CHARGE_4_	0.0	0.0	0.0	0.0	0.0	0.0	0.0	0.0	0.0	0.0	0.0	0.0	0.0	0.0	0.0	0.0	0.0	0.0	0.0	0.0	0.0	0.0	0.0	0.0	0.0	0.0	0.0	0.0	0.0	0.0	0.0	0.0	0.0	0.0	0.0	0.0	3280.6913566102007	0.0	0.0	0.0	0.0	0.0	4030.647298128358	0.0	0.0	0.0	4449.485712891586	3291.181655286979
O14745	SEQ_GPSGYGFNLHSDK_MOD_GPSGYGFNLHSDK_CHARGE_2_	0.0	0.0	0.0	0.0	0.0	0.0	0.0	0.0	0.0	0.0	0.0	0.0	0.0	0.0	0.0	0.0	0.0	0.0	0.0	0.0	0.0	0.0	0.0	0.0	0.0	0.0	0.0	0.0	0.0	0.0	0.0	0.0	0.0	0.0	0.0	0.0	0.0	0.0	0.0	0.0	0.0	0.0	0.0	0.0	0.0	0.0	0.0	0.0
O14745	SEQ_GPNGYGFHLHGEK_MOD_GPNGYGFHLHGEK_CHARGE_4_	0.0	0.0	0.0	0.0	0.0	0.0	0.0	0.0	0.0	0.0	0.0	0.0	0.0	0.0	0.0	0.0	0.0	0.0	0.0	0.0	705.5722026314613	0.0	0.0	0.0	0.0	0.0	0.0	0.0	0.0	1181.9397081759253	0.0	0.0	0.0	0.0	0.0	0.0	0.0	0.0	0.0	0.0	1734.129017567473	0.0	1487.9264177613538	0.0	0.0	0.0	0.0	0.0
O14745	SEQ_LLVVDPETDEQLQK_MOD_LLVVDPETDEQLQK_CHARGE_2_	0.0	0.0	0.0	0.0	0.0	0.0	0.0	0.0	0.0	0.0	0.0	0.0	0.0	0.0	0.0	0.0	0.0	0.0	0.0	0.0	0.0	0.0	0.0	0.0	0.0	0.0	0.0	0.0	0.0	0.0	0.0	0.0	0.0	0.0	0.0	0.0	0.0	0.0	0.0	0.0	0.0	0.0	1094.5530355942933	0.0	0.0	0.0	0.0	1198.538096160485
O14745	SEQ_LLVVDPETDEQLQK_MOD_LLVVDPETDEQLQK_CHARGE_3_	0.0	0.0	0.0	0.0	0.0	0.0	0.0	0.0	0.0	0.0	0.0	0.0	0.0	0.0	0.0	0.0	0.0	0.0	0.0	0.0	0.0	0.0	0.0	0.0	0.0	0.0	0.0	0.0	359.51015409807826	0.0	0.0	0.0	0.0	0.0	0.0	0.0	0.0	0.0	644.8656782738449	0.0	0.0	0.0	1168.2265401687691	0.0	788.4905170910185	0.0	0.0	0.0
O14757;O14757-2	SEQ_IDSAPLALLHK_MOD_IDSAPLALLHK_CHARGE_3_	0.0	0.0	0.0	0.0	0.0	0.0	0.0	0.0	0.0	0.0	0.0	0.0	0.0	0.0	0.0	0.0	0.0	0.0	0.0	0.0	0.0	0.0	0.0	0.0	0.0	0.0	0.0	0.0	0.0	0.0	0.0	0.0	0.0	0.0	0.0	0.0	0.0	0.0	499.6395690987095	0.0	0.0	0.0	0.0	499.6395690987095	0.0	0.0	0.0	0.0
O14773;O14773-2	SEQ_LFGGNFAHQASVAR_MOD_LFGGNFAHQASVAR_CHARGE_3_	0.0	0.0	0.0	0.0	0.0	0.0	0.0	0.0	0.0	0.0	0.0	0.0	0.0	0.0	0.0	0.0	0.0	0.0	0.0	0.0	0.0	0.0	0.0	0.0	0.0	0.0	0.0	0.0	0.0	0.0	0.0	0.0	0.0	0.0	0.0	0.0	0.0	0.0	0.0	2072.743226799545	0.0	0.0	0.0	0.0	0.0	0.0	0.0	0.0
O14773;O14773-2	SEQ_LYQQHGAGLFDVTR_MOD_LYQQHGAGLFDVTR_CHARGE_3_	0.0	0.0	0.0	0.0	0.0	0.0	0.0	0.0	0.0	0.0	0.0	0.0	0.0	0.0	0.0	0.0	0.0	0.0	0.0	0.0	0.0	0.0	0.0	0.0	0.0	0.0	0.0	0.0	0.0	0.0	0.0	0.0	0.0	0.0	0.0	0.0	0.0	0.0	0.0	0.0	0.0	0.0	0.0	0.0	0.0	0.0	0.0	0.0
O14776;O14776-2	SEQ_LFNEHIEALTK_MOD_LFNEHIEALTK_CHARGE_3_	0.0	0.0	0.0	0.0	0.0	0.0	0.0	0.0	0.0	0.0	0.0	0.0	0.0	0.0	0.0	0.0	0.0	0.0	0.0	0.0	0.0	0.0	0.0	0.0	0.0	0.0	0.0	0.0	0.0	0.0	0.0	0.0	0.0	0.0	0.0	0.0	0.0	0.0	0.0	0.0	0.0	0.0	0.0	0.0	0.0	0.0	0.0	0.0
O14776;O14776-2	SEQ_VFFYNPTTR_MOD_VFFYNPTTR_CHARGE_3_	0.0	0.0	0.0	0.0	0.0	0.0	0.0	0.0	0.0	0.0	0.0	0.0	0.0	0.0	0.0	0.0	0.0	0.0	0.0	0.0	0.0	0.0	0.0	0.0	0.0	0.0	0.0	0.0	0.0	0.0	0.0	0.0	0.0	0.0	0.0	0.0	0.0	0.0	0.0	0.0	0.0	0.0	0.0	0.0	0.0	0.0	0.0	0.0
O14776;O14776-2	SEQ_SSDVSWSDTR_MOD_SSDVSWSDTR_CHARGE_2_	0.0	0.0	0.0	0.0	0.0	0.0	0.0	0.0	0.0	0.0	0.0	0.0	0.0	0.0	0.0	0.0	0.0	0.0	0.0	0.0	0.0	0.0	0.0	0.0	0.0	0.0	0.0	0.0	0.0	0.0	0.0	0.0	0.0	0.0	0.0	0.0	0.0	0.0	0.0	0.0	0.0	0.0	0.0	0.0	0.0	0.0	0.0	0.0
O14776;O14776-2	SEQ_WESGSLLER_MOD_WESGSLLER_CHARGE_2_	0.0	0.0	0.0	0.0	0.0	0.0	0.0	0.0	0.0	0.0	0.0	0.0	0.0	0.0	0.0	0.0	0.0	0.0	0.0	0.0	0.0	0.0	0.0	0.0	0.0	0.0	0.0	0.0	0.0	0.0	0.0	0.0	0.0	0.0	0.0	0.0	0.0	0.0	0.0	0.0	0.0	0.0	0.0	0.0	0.0	0.0	0.0	0.0
O14776;O14776-2	SEQ_YLLLNPK_MOD_YLLLNPK_CHARGE_2_	0.0	0.0	0.0	0.0	0.0	0.0	0.0	0.0	0.0	0.0	0.0	0.0	0.0	0.0	0.0	0.0	0.0	0.0	0.0	0.0	0.0	0.0	0.0	0.0	0.0	0.0	0.0	0.0	0.0	0.0	0.0	0.0	0.0	0.0	0.0	0.0	445.6033972274603	331.1367650400786	1007.3713394413519	0.0	1183.4271322511122	925.1779258571822	1395.9522309373012	1643.7198780195881	1846.9147199684232	1231.2310276418648	1332.35363340218	684.6873843629331
O14776;O14776-2	SEQ_GPPPPPTASEPTR_MOD_GPPPPPTASEPTR_CHARGE_2_	0.0	0.0	0.0	0.0	0.0	0.0	0.0	0.0	0.0	0.0	0.0	0.0	0.0	0.0	0.0	0.0	0.0	0.0	0.0	0.0	0.0	0.0	0.0	0.0	0.0	0.0	0.0	0.0	0.0	0.0	0.0	0.0	0.0	0.0	0.0	1894.7006187567902	0.0	0.0	0.0	0.0	0.0	0.0	0.0	0.0	0.0	0.0	0.0	0.0
O14776;O14776-2	SEQ_LFNEHIEALTK_MOD_LFNEHIEALTK_CHARGE_2_	0.0	0.0	0.0	0.0	0.0	0.0	0.0	0.0	0.0	0.0	0.0	0.0	0.0	0.0	0.0	0.0	0.0	0.0	0.0	0.0	0.0	0.0	0.0	0.0	0.0	0.0	0.0	0.0	0.0	0.0	0.0	0.0	0.0	0.0	0.0	0.0	0.0	0.0	0.0	0.0	0.0	0.0	0.0	0.0	0.0	0.0	157.15779980551008	0.0
O14776;O14776-2	SEQ_VFFYNPTTR_MOD_VFFYNPTTR_CHARGE_2_	0.0	0.0	0.0	0.0	0.0	0.0	0.0	0.0	0.0	0.0	0.0	0.0	0.0	0.0	0.0	0.0	0.0	0.0	0.0	0.0	0.0	0.0	0.0	0.0	0.0	0.0	0.0	0.0	0.0	0.0	0.0	0.0	0.0	0.0	0.0	0.0	0.0	0.0	0.0	0.0	0.0	0.0	0.0	0.0	0.0	0.0	0.0	0.0
O14776;O14776-2	SEQ_LFNEHIEALTK_MOD_LFNEHIEALTK_CHARGE_4_	0.0	0.0	0.0	0.0	0.0	0.0	0.0	0.0	0.0	0.0	0.0	0.0	0.0	0.0	0.0	0.0	0.0	0.0	0.0	0.0	0.0	0.0	0.0	0.0	0.0	0.0	0.0	0.0	0.0	0.0	0.0	0.0	0.0	0.0	0.0	0.0	0.0	0.0	0.0	0.0	0.0	0.0	0.0	0.0	0.0	0.0	0.0	0.0
O14776;O14776-2	SEQ_DREALFNEFVAAAR_MOD_DREALFNEFVAAAR_CHARGE_3_	0.0	0.0	0.0	0.0	0.0	0.0	0.0	0.0	0.0	0.0	0.0	0.0	0.0	0.0	0.0	0.0	0.0	0.0	0.0	0.0	0.0	0.0	0.0	0.0	0.0	0.0	0.0	0.0	0.0	0.0	0.0	0.0	0.0	0.0	0.0	0.0	0.0	0.0	0.0	0.0	0.0	0.0	0.0	0.0	0.0	0.0	3099.8803436919425	2273.534501785706
O14776;O14776-2	SEQ_TYYYNNR_MOD_TYYYNNR_CHARGE_2_	0.0	0.0	0.0	0.0	0.0	0.0	0.0	0.0	0.0	0.0	0.0	0.0	0.0	0.0	0.0	0.0	0.0	0.0	0.0	0.0	0.0	0.0	0.0	0.0	0.0	0.0	0.0	0.0	0.0	0.0	0.0	0.0	0.0	0.0	0.0	0.0	0.0	0.0	0.0	0.0	0.0	0.0	0.0	0.0	0.0	5694.311865121548	0.0	0.0
O14776;O14776-2	SEQ_EFEEYIR_MOD_EFEEYIR_CHARGE_2_	0.0	0.0	0.0	0.0	0.0	0.0	0.0	0.0	0.0	0.0	0.0	0.0	0.0	0.0	0.0	0.0	0.0	0.0	0.0	0.0	0.0	0.0	0.0	0.0	0.0	0.0	0.0	0.0	0.0	0.0	0.0	0.0	0.0	0.0	23338.40485288407	0.0	0.0	0.0	0.0	0.0	0.0	0.0	0.0	0.0	12149.428256789846	22291.691394035002	0.0	0.0
O14776;O14776-2	SEQ_ATFSEFAAK_MOD_ATFSEFAAK_CHARGE_3_	0.0	0.0	0.0	0.0	0.0	0.0	0.0	0.0	0.0	0.0	0.0	0.0	0.0	0.0	0.0	0.0	0.0	0.0	0.0	0.0	0.0	0.0	0.0	0.0	0.0	0.0	0.0	0.0	0.0	0.0	0.0	0.0	0.0	0.0	0.0	0.0	0.0	0.0	0.0	0.0	0.0	0.0	0.0	0.0	0.0	0.0	0.0	0.0
O14776;O14776-2	SEQ_FNPGELR_MOD_FNPGELR_CHARGE_2_	0.0	0.0	0.0	0.0	0.0	0.0	0.0	0.0	0.0	0.0	0.0	0.0	0.0	0.0	0.0	0.0	0.0	0.0	0.0	0.0	0.0	0.0	0.0	0.0	0.0	0.0	0.0	0.0	0.0	0.0	0.0	0.0	0.0	0.0	0.0	5325.738632490516	0.0	0.0	0.0	0.0	0.0	0.0	0.0	9961.854012937829	0.0	0.0	0.0	0.0
O14776;O14776-2	SEQ_ATFSEFAAK_MOD_ATFSEFAAK_CHARGE_2_	0.0	0.0	0.0	0.0	0.0	0.0	0.0	0.0	0.0	0.0	0.0	0.0	0.0	0.0	0.0	0.0	0.0	0.0	0.0	0.0	0.0	2178.041925922706	0.0	0.0	0.0	0.0	0.0	0.0	0.0	0.0	0.0	0.0	0.0	0.0	0.0	0.0	0.0	0.0	5930.849097025342	6553.739657874291	4967.174909473752	4033.907709086762	6572.073711732737	7176.3431869162705	5091.262705546188	7003.415305821099	12430.179101430838	0.0
O14776;O14776-2	SEQ_GPPPPPTASEPTR_MOD_GPPPPPTASEPTR_CHARGE_3_	0.0	0.0	0.0	0.0	0.0	0.0	0.0	0.0	0.0	0.0	0.0	0.0	0.0	0.0	0.0	0.0	0.0	0.0	0.0	0.0	0.0	0.0	0.0	0.0	0.0	0.0	0.0	0.0	0.0	0.0	0.0	0.0	0.0	0.0	0.0	0.0	0.0	0.0	0.0	0.0	0.0	0.0	0.0	0.0	0.0	0.0	0.0	0.0
O14776;O14776-2	SEQ_QVFDQYVK_MOD_QVFDQYVK_CHARGE_2_	0.0	0.0	0.0	0.0	0.0	0.0	0.0	0.0	0.0	0.0	0.0	0.0	0.0	0.0	0.0	0.0	0.0	0.0	0.0	0.0	0.0	0.0	0.0	0.0	0.0	0.0	0.0	0.0	0.0	0.0	0.0	0.0	1418.7658937551805	0.0	0.0	0.0	0.0	0.0	0.0	0.0	0.0	4225.995441108838	3232.683553612456	0.0	0.0	0.0	0.0	2383.553831024788
O14776;O14776-2	SEQ_LIQESDQHLK_MOD_LIQESDQHLK_CHARGE_3_	0.0	0.0	0.0	0.0	0.0	0.0	0.0	0.0	0.0	0.0	0.0	0.0	0.0	0.0	0.0	0.0	0.0	0.0	0.0	0.0	0.0	0.0	0.0	0.0	0.0	0.0	0.0	0.0	0.0	0.0	1696.3938672844354	0.0	0.0	0.0	0.0	0.0	0.0	0.0	0.0	545.6360499228375	1301.2075215396978	1075.494501034893	1849.169587955018	0.0	1148.9841124124862	1314.9849178539866	1853.9413246040076	1699.3220271106861
O14776;O14776-2	SEQ_QVFDQYVK_MOD_QVFDQYVK_CHARGE_3_	0.0	0.0	0.0	0.0	0.0	0.0	0.0	0.0	0.0	0.0	0.0	0.0	0.0	0.0	0.0	0.0	0.0	0.0	0.0	0.0	0.0	0.0	0.0	0.0	44.67715023297393	0.0	0.0	0.0	0.0	0.0	0.0	0.0	0.0	0.0	0.0	0.0	0.0	0.0	0.0	0.0	0.0	0.0	0.0	0.0	0.0	0.0	0.0	0.0
O14777	SEQ_EAIETQLAEYHK_MOD_EAIETQLAEYHK_CHARGE_3_	0.0	0.0	0.0	0.0	0.0	0.0	0.0	0.0	0.0	0.0	0.0	0.0	0.0	0.0	0.0	0.0	0.0	0.0	0.0	0.0	0.0	0.0	0.0	0.0	0.0	325.5866668609026	0.0	0.0	0.0	0.0	0.0	0.0	0.0	0.0	0.0	0.0	0.0	0.0	0.0	699.2131965589195	0.0	0.0	0.0	0.0	0.0	0.0	0.0	0.0
O14777	SEQ_NSQLGIFSSSEK_MOD_NSQLGIFSSSEK_CHARGE_2_	0.0	0.0	0.0	0.0	0.0	0.0	0.0	0.0	0.0	0.0	0.0	0.0	0.0	0.0	0.0	0.0	0.0	0.0	0.0	0.0	0.0	0.0	0.0	0.0	3681.7580842609377	0.0	0.0	0.0	4105.4887411304135	0.0	0.0	0.0	0.0	0.0	0.0	0.0	0.0	0.0	0.0	0.0	0.0	0.0	0.0	0.0	0.0	0.0	0.0	2902.1596176513385
O14777	SEQ_DLFNVDAFK_MOD_DLFNVDAFK_CHARGE_3_	0.0	0.0	0.0	0.0	0.0	0.0	0.0	0.0	0.0	0.0	0.0	0.0	0.0	0.0	0.0	0.0	0.0	0.0	0.0	0.0	0.0	0.0	0.0	0.0	0.0	0.0	0.0	0.0	0.0	0.0	0.0	0.0	0.0	0.0	0.0	0.0	0.0	0.0	0.0	0.0	0.0	0.0	0.0	0.0	0.0	0.0	0.0	0.0
O14777	SEQ_AQVYVPLK_MOD_AQVYVPLK_CHARGE_3_	0.0	0.0	0.0	0.0	0.0	0.0	0.0	0.0	0.0	0.0	0.0	0.0	0.0	0.0	0.0	0.0	0.0	0.0	0.0	0.0	0.0	0.0	0.0	0.0	0.0	0.0	0.0	0.0	0.0	0.0	0.0	0.0	0.0	0.0	0.0	0.0	0.0	0.0	0.0	0.0	0.0	0.0	0.0	0.0	0.0	0.0	0.0	0.0
O14777	SEQ_DLFNVDAFK_MOD_DLFNVDAFK_CHARGE_2_	0.0	0.0	0.0	0.0	0.0	0.0	0.0	0.0	0.0	0.0	0.0	0.0	0.0	0.0	0.0	0.0	0.0	0.0	0.0	0.0	0.0	0.0	0.0	0.0	0.0	0.0	0.0	0.0	0.0	0.0	0.0	0.0	0.0	0.0	0.0	0.0	0.0	0.0	0.0	0.0	0.0	0.0	0.0	0.0	0.0	0.0	0.0	0.0
O14777	SEQ_AQVYVPLK_MOD_AQVYVPLK_CHARGE_2_	0.0	0.0	0.0	0.0	0.0	0.0	0.0	0.0	0.0	0.0	0.0	0.0	0.0	0.0	0.0	0.0	0.0	0.0	0.0	0.0	0.0	0.0	0.0	0.0	0.0	0.0	0.0	0.0	0.0	0.0	0.0	0.0	0.0	363.25478875970254	0.0	0.0	0.0	0.0	0.0	0.0	0.0	0.0	0.0	518.2326550128646	0.0	0.0	0.0	0.0
O14777	SEQ_EAIETQLAEYHK_MOD_EAIETQLAEYHK_CHARGE_4_	0.0	0.0	0.0	0.0	0.0	0.0	0.0	0.0	0.0	0.0	0.0	0.0	0.0	0.0	0.0	0.0	0.0	0.0	0.0	0.0	0.0	0.0	0.0	0.0	0.0	0.0	0.0	0.0	0.0	0.0	0.0	0.0	0.0	0.0	0.0	0.0	0.0	0.0	0.0	0.0	0.0	0.0	0.0	0.0	0.0	0.0	0.0	0.0
O14777	SEQ_NSQLGIFSSSEK_MOD_NSQLGIFSSSEK_CHARGE_3_	0.0	0.0	0.0	0.0	0.0	0.0	0.0	0.0	0.0	0.0	0.0	0.0	0.0	0.0	0.0	0.0	0.0	0.0	0.0	0.0	0.0	0.0	0.0	0.0	0.0	0.0	0.0	0.0	0.0	0.0	0.0	0.0	0.0	0.0	0.0	0.0	0.0	0.0	878.9347191136915	0.0	0.0	0.0	0.0	0.0	0.0	0.0	0.0	0.0
O14787-2	SEQ_EELLPHLLPLLK_MOD_EELLPHLLPLLK_CHARGE_4_	0.0	0.0	0.0	0.0	0.0	0.0	0.0	0.0	0.0	0.0	0.0	0.0	0.0	0.0	0.0	0.0	0.0	0.0	0.0	0.0	0.0	0.0	0.0	0.0	0.0	0.0	0.0	0.0	0.0	0.0	0.0	0.0	0.0	0.0	0.0	0.0	0.0	0.0	0.0	0.0	0.0	0.0	0.0	0.0	0.0	0.0	0.0	0.0
O14787-2	SEQ_EVLASHLVQLIPILVNGMK_MOD_EVLASHLVQLIPILVNGM(Oxidation)K_CHARGE_2_	0.0	0.0	0.0	0.0	0.0	0.0	0.0	0.0	0.0	0.0	0.0	0.0	0.0	0.0	0.0	0.0	0.0	0.0	0.0	0.0	0.0	0.0	0.0	0.0	0.0	0.0	0.0	0.0	0.0	61.178137266498105	0.0	0.0	0.0	0.0	0.0	0.0	0.0	0.0	0.0	0.0	0.0	0.0	0.0	0.0	0.0	0.0	0.0	0.0
O14802	SEQ_EVEPLLGR_MOD_EVEPLLGR_CHARGE_2_	0.0	0.0	0.0	0.0	0.0	0.0	0.0	0.0	0.0	0.0	0.0	0.0	0.0	0.0	0.0	0.0	0.0	0.0	0.0	0.0	0.0	0.0	0.0	0.0	0.0	0.0	0.0	0.0	0.0	0.0	0.0	0.0	0.0	0.0	0.0	0.0	0.0	0.0	0.0	0.0	0.0	0.0	0.0	0.0	0.0	0.0	0.0	0.0
O14802	SEQ_AQENLNPLVVLNLFK_MOD_AQENLNPLVVLNLFK_CHARGE_4_	0.0	0.0	0.0	0.0	0.0	0.0	0.0	0.0	0.0	0.0	0.0	0.0	0.0	0.0	0.0	0.0	0.0	0.0	0.0	0.0	0.0	0.0	0.0	0.0	0.0	0.0	0.0	0.0	0.0	0.0	0.0	0.0	0.0	0.0	0.0	0.0	0.0	0.0	0.0	0.0	0.0	0.0	0.0	0.0	0.0	0.0	0.0	0.0
O14802	SEQ_IDEVAVPVHVAK_MOD_IDEVAVPVHVAK_CHARGE_2_	0.0	0.0	0.0	0.0	0.0	0.0	0.0	0.0	0.0	0.0	0.0	0.0	0.0	0.0	0.0	0.0	0.0	0.0	0.0	0.0	0.0	0.0	0.0	0.0	0.0	0.0	0.0	0.0	0.0	0.0	0.0	0.0	0.0	0.0	0.0	0.0	0.0	0.0	0.0	0.0	0.0	0.0	0.0	0.0	0.0	0.0	0.0	0.0
O14802	SEQ_TVISPDPNLR_MOD_TVISPDPNLR_CHARGE_2_	0.0	0.0	0.0	0.0	0.0	0.0	0.0	0.0	0.0	0.0	0.0	0.0	0.0	0.0	0.0	0.0	0.0	0.0	0.0	0.0	0.0	0.0	0.0	0.0	0.0	0.0	0.0	0.0	0.0	0.0	0.0	0.0	0.0	0.0	0.0	0.0	0.0	0.0	0.0	0.0	0.0	0.0	0.0	0.0	0.0	0.0	0.0	0.0
O14802	SEQ_IDEVAVPVHVAK_MOD_IDEVAVPVHVAK_CHARGE_3_	0.0	0.0	0.0	0.0	0.0	0.0	0.0	0.0	0.0	0.0	0.0	0.0	0.0	0.0	0.0	0.0	0.0	0.0	0.0	0.0	0.0	0.0	0.0	0.0	0.0	0.0	0.0	0.0	0.0	0.0	0.0	0.0	0.0	0.0	0.0	0.0	0.0	0.0	0.0	0.0	0.0	341.60277696112087	478.96357432122795	0.0	0.0	0.0	0.0	0.0
O14818	SEQ_DIVVLGVEK_MOD_DIVVLGVEK_CHARGE_2_	0.0	0.0	0.0	0.0	0.0	0.0	0.0	0.0	0.0	0.0	0.0	0.0	0.0	0.0	0.0	0.0	0.0	0.0	0.0	0.0	0.0	0.0	0.0	0.0	0.0	0.0	0.0	0.0	448.21357617872656	0.0	0.0	0.0	604.7800266547473	0.0	0.0	0.0	753.4745248959806	313.4563743687201	734.4881628448059	0.0	1267.169048822372	1619.5161025626448	1980.4912087281543	1348.754938662056	2179.463915573633	778.2218025066962	2841.51495788544	2361.487722563626
O14818	SEQ_GRDIVVLGVEK_MOD_GRDIVVLGVEK_CHARGE_4_	0.0	0.0	0.0	0.0	0.0	0.0	0.0	0.0	0.0	0.0	0.0	0.0	0.0	0.0	0.0	0.0	0.0	0.0	0.0	0.0	0.0	0.0	0.0	0.0	0.0	0.0	0.0	0.0	0.0	0.0	0.0	0.0	0.0	0.0	0.0	0.0	0.0	0.0	0.0	0.0	0.0	0.0	0.0	0.0	0.0	0.0	0.0	0.0
O14818	SEQ_YVAEIEK_MOD_YVAEIEK_CHARGE_2_	0.0	0.0	0.0	0.0	0.0	0.0	0.0	0.0	0.0	0.0	0.0	850.7871210508063	0.0	0.0	0.0	0.0	0.0	0.0	2293.4620925761965	0.0	0.0	2353.174255416893	0.0	2411.7286337551645	2269.7743838324036	2396.963769709447	3921.964913350354	2390.484401275957	3340.2439483896487	2715.8067726215963	7401.043539903251	10296.246943023974	7799.851996671905	6632.524832349771	5141.639674436457	9112.685104885004	5051.716530465325	5662.537411522059	7863.925132473906	9113.860515013554	20664.9772884222	22225.48527564251	13025.908704293022	16263.949203835662	13355.828318089496	16538.4629017251	10296.246943023974	17229.742642642763
O14818	SEQ_NIELAVMR_MOD_NIELAVM(Oxidation)R_CHARGE_2_	0.0	0.0	0.0	0.0	0.0	0.0	0.0	0.0	0.0	0.0	0.0	0.0	0.0	0.0	0.0	0.0	0.0	0.0	0.0	0.0	0.0	0.0	0.0	0.0	0.0	0.0	0.0	0.0	0.0	0.0	0.0	0.0	0.0	0.0	0.0	0.0	0.0	0.0	0.0	0.0	0.0	0.0	0.0	0.0	0.0	0.0	0.0	0.0
O14818	SEQ_ILNPEEIEK_MOD_ILNPEEIEK_CHARGE_2_	0.0	0.0	0.0	0.0	0.0	0.0	0.0	0.0	0.0	0.0	0.0	0.0	0.0	0.0	0.0	1500.7602050792962	0.0	0.0	0.0	0.0	2962.9259512370645	888.2484717129576	1987.1350167312598	0.0	0.0	1166.9155009546319	4438.133422224774	4234.374151128382	0.0	3903.997269863612	0.0	0.0	4899.632163376608	4876.034982095833	0.0	4488.433524430659	5039.775293661546	0.0	5683.547652719042	6764.60380209839	7891.636668170002	12133.88538956156	10633.259720583135	13345.890089588162	9211.908925082009	7087.0040118853685	5947.068717084552	10257.795555795075
O14818	SEQ_ILNPEEIEK_MOD_ILNPEEIEK_CHARGE_3_	0.0	0.0	0.0	0.0	0.0	0.0	0.0	0.0	0.0	0.0	0.0	0.0	0.0	0.0	0.0	0.0	0.0	0.0	0.0	0.0	0.0	0.0	0.0	0.0	0.0	0.0	0.0	0.0	0.0	0.0	0.0	0.0	0.0	0.0	0.0	0.0	0.0	0.0	0.0	0.0	0.0	0.0	0.0	0.0	0.0	0.0	0.0	0.0
O14818	SEQ_GRDIVVLGVEK_MOD_GRDIVVLGVEK_CHARGE_2_	0.0	0.0	0.0	0.0	0.0	0.0	0.0	0.0	0.0	0.0	0.0	0.0	0.0	0.0	0.0	0.0	0.0	0.0	0.0	0.0	0.0	0.0	0.0	0.0	0.0	0.0	0.0	0.0	0.0	0.0	0.0	0.0	0.0	0.0	0.0	0.0	0.0	0.0	0.0	0.0	0.0	0.0	0.0	0.0	0.0	0.0	0.0	0.0
O14818	SEQ_LTVEDPVTVEYITR_MOD_LTVEDPVTVEYITR_CHARGE_2_	0.0	0.0	0.0	0.0	0.0	0.0	0.0	0.0	0.0	0.0	0.0	0.0	0.0	0.0	0.0	0.0	0.0	0.0	0.0	0.0	0.0	0.0	0.0	0.0	0.0	0.0	0.0	0.0	0.0	0.0	0.0	0.0	0.0	0.0	0.0	0.0	0.0	0.0	0.0	0.0	0.0	0.0	0.0	0.0	0.0	0.0	0.0	0.0
O14818	SEQ_YVAEIEK_MOD_YVAEIEK_CHARGE_3_	0.0	0.0	0.0	0.0	0.0	0.0	0.0	0.0	0.0	0.0	0.0	0.0	0.0	0.0	0.0	0.0	0.0	0.0	0.0	0.0	0.0	0.0	0.0	0.0	0.0	0.0	0.0	0.0	0.0	0.0	0.0	0.0	0.0	0.0	0.0	0.0	0.0	0.0	0.0	0.0	0.0	25.001653944363674	14.25788857672029	0.0	0.0	0.0	0.0	0.0
O14818	SEQ_ALLEVVQSGGK_MOD_ALLEVVQSGGK_CHARGE_2_	0.0	0.0	0.0	0.0	0.0	0.0	0.0	0.0	0.0	0.0	0.0	0.0	0.0	0.0	0.0	0.0	0.0	0.0	0.0	0.0	0.0	978.5845575832891	0.0	696.7789395828518	0.0	758.3892098221908	528.1397138252773	1169.5064967802107	353.6659390648102	1428.066048928393	0.0	0.0	353.44632743248474	2159.411588320868	1371.9154692626805	1799.7056292100508	1590.487372779018	1978.0932765113578	0.0	3856.6982091911323	3022.0526916519766	7134.103678509849	3856.6982091911323	3720.7919955106395	4697.537593944297	7204.353940155645	3397.7360638810874	4619.226907426206
O14818	SEQ_NYTDEAIETDDLTIK_MOD_NYTDEAIETDDLTIK_CHARGE_3_	0.0	0.0	0.0	0.0	0.0	0.0	0.0	0.0	0.0	0.0	0.0	0.0	0.0	0.0	0.0	0.0	0.0	0.0	0.0	0.0	902.5047921002464	0.0	0.0	0.0	768.1648142346393	0.0	0.0	0.0	0.0	0.0	0.0	0.0	736.7400538318155	0.0	0.0	0.0	0.0	0.0	0.0	0.0	0.0	0.0	0.0	0.0	0.0	0.0	0.0	0.0
O14818	SEQ_GRDIVVLGVEK_MOD_GRDIVVLGVEK_CHARGE_3_	0.0	0.0	0.0	0.0	0.0	0.0	0.0	0.0	0.0	0.0	0.0	0.0	0.0	0.0	0.0	0.0	0.0	0.0	0.0	0.0	0.0	0.0	0.0	0.0	0.0	0.0	0.0	0.0	0.0	856.3146856960368	0.0	0.0	0.0	0.0	0.0	0.0	0.0	0.0	755.7802068328988	663.816365845463	0.0	0.0	491.7742032288305	0.0	553.1368116638589	1256.047703006871	1485.2956233153802	904.9648401076502
O14818	SEQ_NYTDEAIETDDLTIK_MOD_NYTDEAIETDDLTIK_CHARGE_2_	0.0	0.0	0.0	0.0	0.0	0.0	0.0	0.0	0.0	0.0	0.0	0.0	0.0	0.0	0.0	0.0	0.0	0.0	0.0	0.0	0.0	0.0	0.0	0.0	0.0	0.0	0.0	0.0	0.0	0.0	0.0	0.0	0.0	0.0	0.0	0.0	0.0	0.0	0.0	0.0	0.0	0.0	0.0	0.0	0.0	3034.277810601916	0.0	1968.5802921884583
O14818	SEQ_LYQTDPSGTYHAWK_MOD_LYQTDPSGTYHAWK_CHARGE_3_	0.0	0.0	0.0	0.0	0.0	0.0	0.0	0.0	0.0	0.0	0.0	0.0	0.0	0.0	0.0	0.0	0.0	0.0	0.0	0.0	0.0	0.0	0.0	0.0	0.0	0.0	0.0	0.0	0.0	0.0	0.0	0.0	0.0	0.0	0.0	0.0	0.0	0.0	0.0	820.6638429730099	0.0	0.0	0.0	0.0	322.1293609390961	0.0	757.824101905597	0.0
O14828	SEQ_TAAANAAAGAAENAFR_MOD_TAAANAAAGAAENAFR_CHARGE_2_	0.0	0.0	0.0	0.0	0.0	0.0	0.0	0.0	0.0	0.0	0.0	0.0	0.0	0.0	0.0	0.0	0.0	0.0	0.0	0.0	0.0	0.0	0.0	0.0	0.0	0.0	0.0	0.0	0.0	0.0	0.0	0.0	0.0	0.0	0.0	0.0	0.0	0.0	0.0	0.0	0.0	0.0	5272.852863973826	0.0	0.0	0.0	4764.218012766422	0.0
O14828	SEQ_ELQHAALGGTATR_MOD_ELQHAALGGTATR_CHARGE_2_	0.0	0.0	0.0	0.0	0.0	0.0	0.0	0.0	0.0	0.0	0.0	0.0	0.0	0.0	0.0	0.0	0.0	0.0	0.0	0.0	0.0	0.0	0.0	0.0	0.0	0.0	0.0	0.0	0.0	0.0	0.0	0.0	0.0	0.0	0.0	0.0	0.0	0.0	0.0	0.0	0.0	0.0	0.0	0.0	0.0	0.0	0.0	0.0
O14828	SEQ_AQQEFAAGVFSNPAVR_MOD_AQQEFAAGVFSNPAVR_CHARGE_2_	0.0	0.0	0.0	0.0	0.0	0.0	0.0	0.0	0.0	0.0	0.0	0.0	0.0	0.0	0.0	0.0	0.0	0.0	0.0	0.0	0.0	0.0	0.0	0.0	0.0	0.0	0.0	0.0	0.0	0.0	0.0	0.0	0.0	0.0	0.0	0.0	0.0	0.0	0.0	2486.2654608596413	0.0	0.0	0.0	0.0	0.0	0.0	0.0	0.0
O14828	SEQ_DGGNPFAEPSELDNPFQDPAVIQHRPSR_MOD_DGGNPFAEPSELDNPFQDPAVIQHRPSR_CHARGE_4_	0.0	0.0	0.0	0.0	0.0	0.0	0.0	0.0	0.0	0.0	0.0	0.0	0.0	0.0	0.0	0.0	0.0	0.0	0.0	0.0	0.0	0.0	0.0	0.0	0.0	0.0	0.0	0.0	0.0	0.0	0.0	0.0	0.0	0.0	0.0	0.0	0.0	0.0	0.0	0.0	0.0	0.0	0.0	0.0	0.0	0.0	0.0	0.0
O14828	SEQ_AQQEFAAGVFSNPAVR_MOD_AQQEFAAGVFSNPAVR_CHARGE_3_	0.0	0.0	0.0	0.0	0.0	0.0	0.0	0.0	0.0	0.0	0.0	0.0	0.0	0.0	0.0	0.0	0.0	0.0	0.0	0.0	0.0	0.0	0.0	0.0	0.0	0.0	0.0	0.0	0.0	0.0	2517.3146908529966	0.0	0.0	0.0	0.0	3057.1125501391816	0.0	0.0	0.0	0.0	0.0	0.0	0.0	0.0	0.0	0.0	0.0	0.0
O14828	SEQ_TAAANAAAGAAENAFR_MOD_TAAANAAAGAAENAFR_CHARGE_3_	0.0	0.0	0.0	0.0	0.0	0.0	0.0	0.0	0.0	0.0	0.0	0.0	0.0	0.0	0.0	0.0	0.0	0.0	0.0	0.0	0.0	0.0	0.0	0.0	0.0	0.0	0.0	0.0	0.0	0.0	0.0	0.0	0.0	1773.3073559484174	0.0	0.0	0.0	0.0	0.0	0.0	0.0	0.0	1813.8513817846638	0.0	0.0	0.0	0.0	0.0
O14828	SEQ_ELQHAALGGTATR_MOD_ELQHAALGGTATR_CHARGE_3_	0.0	0.0	0.0	0.0	0.0	0.0	0.0	0.0	0.0	0.0	0.0	0.0	0.0	0.0	0.0	0.0	0.0	0.0	5416.553280896903	0.0	0.0	0.0	0.0	0.0	0.0	0.0	3109.154825060977	0.0	0.0	0.0	3409.9700733845834	0.0	0.0	0.0	0.0	0.0	0.0	0.0	0.0	0.0	2024.9894730737956	2722.589923400955	5968.284533520438	4187.154997549412	4055.5903361595088	0.0	4792.110260603275	2149.982595551671
O14874;O14874-2;O14874-3	SEQ_YLQQELPVR_MOD_YLQQELPVR_CHARGE_2_	0.0	0.0	0.0	0.0	0.0	0.0	0.0	0.0	0.0	0.0	0.0	0.0	0.0	0.0	0.0	0.0	0.0	0.0	0.0	0.0	0.0	0.0	0.0	0.0	0.0	0.0	0.0	0.0	0.0	0.0	0.0	0.0	0.0	0.0	0.0	0.0	0.0	0.0	0.0	663.9335758388753	0.0	2286.2047027992035	0.0	0.0	0.0	3527.6053626159132	0.0	2758.0689795492076
O14880	SEQ_IASGLGLAWIVGR_MOD_IASGLGLAWIVGR_CHARGE_3_	0.0	0.0	0.0	0.0	0.0	0.0	0.0	0.0	0.0	0.0	0.0	0.0	0.0	0.0	0.0	0.0	0.0	0.0	0.0	0.0	0.0	0.0	0.0	0.0	0.0	0.0	0.0	0.0	0.0	0.0	0.0	0.0	0.0	0.0	0.0	0.0	0.0	0.0	0.0	0.0	0.0	0.0	0.0	0.0	0.0	0.0	0.0	0.0
O14880	SEQ_VLYAYGYYTGEPSK_MOD_VLYAYGYYTGEPSK_CHARGE_3_	0.0	0.0	0.0	0.0	0.0	0.0	0.0	0.0	0.0	0.0	0.0	0.0	0.0	0.0	0.0	0.0	0.0	0.0	0.0	0.0	0.0	0.0	0.0	0.0	0.0	0.0	0.0	0.0	0.0	0.0	0.0	0.0	0.0	0.0	0.0	0.0	0.0	0.0	0.0	0.0	0.0	0.0	0.0	0.0	0.0	0.0	0.0	0.0
O14880	SEQ_VLYAYGYYTGEPSK_MOD_VLYAYGYYTGEPSK_CHARGE_2_	0.0	0.0	0.0	0.0	0.0	0.0	0.0	0.0	0.0	0.0	0.0	0.0	0.0	0.0	0.0	0.0	0.0	0.0	0.0	0.0	0.0	0.0	0.0	0.0	0.0	0.0	0.0	0.0	0.0	0.0	0.0	0.0	0.0	0.0	0.0	0.0	0.0	0.0	1150.7945134629394	0.0	0.0	0.0	2491.7049820457696	0.0	0.0	0.0	0.0	0.0
O14893;O14893-2;O14893-5	SEQ_DLADEPS_MOD_DLADEPS_CHARGE_2_	0.0	0.0	0.0	0.0	0.0	0.0	0.0	0.0	0.0	0.0	0.0	0.0	0.0	0.0	0.0	0.0	0.0	0.0	0.0	0.0	0.0	0.0	0.0	0.0	0.0	0.0	0.0	0.0	0.0	0.0	0.0	0.0	0.0	0.0	0.0	0.0	0.0	0.0	0.0	0.0	0.0	0.0	0.0	0.0	0.0	0.0	0.0	0.0
O14893;O14893-2;O14893-5	SEQ_DLADEPS_MOD_DLADEPS_CHARGE_1_	0.0	0.0	0.0	0.0	0.0	0.0	0.0	0.0	0.0	0.0	0.0	0.0	0.0	0.0	0.0	0.0	0.0	0.0	0.0	0.0	0.0	0.0	0.0	0.0	0.0	0.0	0.0	0.0	0.0	0.0	0.0	0.0	0.0	2390.8918525682234	0.0	1749.1667637262651	0.0	1436.424801483774	0.0	0.0	0.0	0.0	0.0	2595.850379307919	0.0	0.0	1459.2038967027784	1294.9107257927876
O14907	SEQ_VSEGGPAEIAGLQIGDK_MOD_VSEGGPAEIAGLQIGDK_CHARGE_2_	0.0	0.0	0.0	0.0	0.0	0.0	0.0	0.0	0.0	0.0	0.0	0.0	0.0	0.0	0.0	0.0	0.0	0.0	0.0	0.0	0.0	0.0	0.0	0.0	0.0	0.0	0.0	0.0	0.0	0.0	0.0	0.0	0.0	0.0	0.0	0.0	0.0	0.0	0.0	0.0	0.0	0.0	0.0	0.0	0.0	0.0	0.0	0.0
O14907	SEQ_VSEGGPAEIAGLQIGDK_MOD_VSEGGPAEIAGLQIGDK_CHARGE_3_	0.0	0.0	0.0	0.0	0.0	0.0	0.0	0.0	0.0	0.0	0.0	0.0	0.0	0.0	955.9497589235996	0.0	0.0	0.0	0.0	0.0	0.0	0.0	0.0	0.0	0.0	0.0	0.0	0.0	0.0	0.0	1437.3395762352568	0.0	0.0	0.0	0.0	0.0	1283.6891207286233	0.0	0.0	0.0	0.0	0.0	0.0	0.0	2520.577344672332	0.0	1836.7877047685977	0.0
O14908	SEQ_GPATVEDLPSAFEEK_MOD_GPATVEDLPSAFEEK_CHARGE_3_	0.0	0.0	0.0	0.0	0.0	0.0	0.0	0.0	0.0	0.0	0.0	0.0	0.0	0.0	0.0	0.0	0.0	0.0	0.0	0.0	0.0	0.0	0.0	0.0	0.0	0.0	0.0	0.0	0.0	0.0	0.0	0.0	0.0	0.0	0.0	0.0	0.0	0.0	0.0	0.0	0.0	0.0	2620.601109814541	1248.9753544919624	0.0	0.0	2066.235636118172	0.0
O14908	SEQ_LLGGQIGLEDFIFAHVK_MOD_LLGGQIGLEDFIFAHVK_CHARGE_3_	0.0	0.0	0.0	0.0	0.0	0.0	0.0	0.0	0.0	0.0	0.0	0.0	0.0	0.0	0.0	0.0	0.0	0.0	0.0	0.0	0.0	0.0	0.0	0.0	0.0	0.0	0.0	0.0	0.0	0.0	0.0	0.0	0.0	0.0	0.0	0.0	0.0	0.0	0.0	0.0	0.0	0.0	0.0	0.0	0.0	0.0	0.0	0.0
O14908	SEQ_IEGFTNVK_MOD_IEGFTNVK_CHARGE_2_	0.0	0.0	0.0	0.0	0.0	0.0	0.0	0.0	0.0	0.0	0.0	0.0	0.0	0.0	0.0	0.0	0.0	0.0	0.0	0.0	0.0	0.0	0.0	0.0	0.0	0.0	0.0	0.0	0.0	0.0	0.0	0.0	0.0	0.0	0.0	0.0	0.0	2098.774801841574	0.0	848.3093220101154	0.0	0.0	453.51443730009817	2546.377893334987	0.0	4102.659157637469	1613.1787011140877	1172.8928254616048
O14908	SEQ_GPATVEDLPSAFEEK_MOD_GPATVEDLPSAFEEK_CHARGE_2_	0.0	0.0	0.0	0.0	0.0	0.0	0.0	0.0	0.0	0.0	0.0	0.0	0.0	0.0	0.0	0.0	0.0	0.0	0.0	0.0	0.0	0.0	0.0	0.0	0.0	0.0	0.0	0.0	0.0	0.0	0.0	0.0	0.0	0.0	0.0	0.0	0.0	0.0	0.0	0.0	0.0	0.0	0.0	0.0	0.0	0.0	0.0	0.0
O14920;O14920-2;O14920-4	SEQ_IQQDTGIPEEDQELLQEAGLALIPDK_MOD_IQQDTGIPEEDQELLQEAGLALIPDK_CHARGE_3_	0.0	0.0	0.0	0.0	0.0	0.0	0.0	0.0	0.0	0.0	0.0	0.0	0.0	0.0	0.0	0.0	0.0	0.0	0.0	0.0	0.0	0.0	0.0	0.0	0.0	0.0	0.0	0.0	0.0	0.0	0.0	0.0	0.0	0.0	0.0	0.0	0.0	0.0	0.0	0.0	0.0	0.0	0.0	0.0	0.0	0.0	0.0	0.0
O14925	SEQ_YLVQDTDEFILPTGANK_MOD_YLVQDTDEFILPTGANK_CHARGE_3_	0.0	0.0	0.0	0.0	0.0	0.0	0.0	0.0	0.0	0.0	0.0	0.0	0.0	0.0	0.0	0.0	0.0	0.0	0.0	0.0	0.0	0.0	381.8157588659036	0.0	0.0	0.0	0.0	0.0	0.0	0.0	0.0	0.0	0.0	0.0	0.0	0.0	0.0	513.9927887255411	0.0	0.0	0.0	0.0	0.0	0.0	0.0	0.0	0.0	705.6013424723967
O14925	SEQ_NVQILNMVTR_MOD_NVQILNM(Oxidation)VTR_CHARGE_2_	0.0	0.0	0.0	0.0	0.0	0.0	0.0	0.0	0.0	0.0	0.0	0.0	0.0	0.0	0.0	0.0	0.0	0.0	0.0	0.0	0.0	0.0	0.0	0.0	0.0	0.0	0.0	0.0	0.0	0.0	0.0	0.0	0.0	0.0	0.0	0.0	0.0	0.0	0.0	0.0	0.0	0.0	0.0	0.0	0.0	0.0	0.0	0.0
O14925	SEQ_GSLLQQSL_MOD_GSLLQQSL_CHARGE_1_	0.0	0.0	0.0	0.0	0.0	0.0	0.0	0.0	0.0	0.0	0.0	0.0	0.0	0.0	0.0	0.0	0.0	0.0	0.0	0.0	0.0	0.0	0.0	0.0	0.0	0.0	0.0	0.0	0.0	0.0	0.0	0.0	0.0	0.0	0.0	0.0	0.0	0.0	0.0	0.0	0.0	50.15731413217136	0.0	0.0	0.0	0.0	0.0	0.0
O14925	SEQ_YLVQDTDEFILPTGANK_MOD_YLVQDTDEFILPTGANK_CHARGE_4_	0.0	0.0	0.0	0.0	0.0	0.0	0.0	0.0	0.0	0.0	0.0	0.0	0.0	0.0	0.0	0.0	0.0	0.0	0.0	0.0	0.0	0.0	0.0	0.0	0.0	0.0	0.0	0.0	0.0	0.0	0.0	0.0	0.0	0.0	0.0	0.0	0.0	0.0	0.0	0.0	0.0	0.0	0.0	530.8859470419736	0.0	0.0	0.0	0.0
O14925	SEQ_GSLLQQSL_MOD_GSLLQQSL_CHARGE_2_	0.0	0.0	0.0	0.0	0.0	0.0	0.0	0.0	0.0	0.0	0.0	0.0	0.0	0.0	0.0	0.0	0.0	0.0	0.0	0.0	0.0	0.0	0.0	0.0	0.0	0.0	0.0	0.0	0.0	0.0	0.0	0.0	0.0	0.0	0.0	0.0	0.0	0.0	0.0	0.0	2856.7921577351967	0.0	4626.9340073078865	0.0	0.0	0.0	0.0	2911.9430169921447
O14929;O14929-2	SEQ_LLVTDMSDAEQYR_MOD_LLVTDM(Oxidation)SDAEQYR_CHARGE_3_	0.0	0.0	0.0	0.0	0.0	0.0	0.0	0.0	0.0	0.0	0.0	0.0	0.0	0.0	0.0	0.0	0.0	0.0	0.0	0.0	0.0	0.0	0.0	0.0	0.0	0.0	0.0	0.0	0.0	0.0	0.0	0.0	0.0	0.0	0.0	0.0	0.0	0.0	0.0	0.0	0.0	0.0	0.0	0.0	0.0	0.0	0.0	0.0
O14929;O14929-2	SEQ_YYTEFPTVLDITAEDPSK_MOD_YYTEFPTVLDITAEDPSK_CHARGE_2_	0.0	0.0	0.0	0.0	0.0	0.0	0.0	0.0	0.0	0.0	0.0	0.0	0.0	0.0	0.0	0.0	0.0	0.0	0.0	0.0	0.0	0.0	0.0	0.0	0.0	0.0	0.0	0.0	0.0	0.0	0.0	0.0	0.0	0.0	0.0	0.0	0.0	0.0	0.0	0.0	0.0	0.0	0.0	1226.1985821919532	0.0	0.0	0.0	0.0
O14929;O14929-2	SEQ_LLVTDMSDAEQYR_MOD_LLVTDM(Oxidation)SDAEQYR_CHARGE_2_	0.0	0.0	0.0	0.0	0.0	0.0	0.0	0.0	0.0	0.0	0.0	0.0	0.0	0.0	0.0	0.0	0.0	0.0	0.0	0.0	0.0	0.0	0.0	0.0	0.0	0.0	0.0	0.0	0.0	0.0	2004.5727337018648	0.0	0.0	0.0	0.0	0.0	2608.6130444088176	0.0	9490.747357240882	0.0	0.0	0.0	0.0	3114.725334657191	1341.3769299227486	1750.425074547951	5247.872886146367	0.0
O14929;O14929-2	SEQ_RVYEILR_MOD_RVYEILR_CHARGE_2_	0.0	0.0	0.0	0.0	0.0	0.0	0.0	0.0	0.0	0.0	0.0	0.0	0.0	0.0	0.0	0.0	0.0	0.0	0.0	0.0	0.0	0.0	0.0	0.0	0.0	0.0	0.0	0.0	0.0	0.0	0.0	0.0	0.0	0.0	0.0	0.0	0.0	0.0	0.0	0.0	0.0	0.0	0.0	0.0	0.0	1274.376558261286	0.0	0.0
O14929;O14929-2	SEQ_LRDFVLVK_MOD_LRDFVLVK_CHARGE_3_	0.0	0.0	0.0	0.0	0.0	0.0	0.0	0.0	0.0	0.0	0.0	0.0	0.0	0.0	0.0	0.0	0.0	0.0	0.0	0.0	0.0	0.0	0.0	0.0	0.0	0.0	0.0	0.0	0.0	0.0	0.0	0.0	0.0	0.0	0.0	0.0	0.0	0.0	0.0	0.0	0.0	0.0	0.0	0.0	0.0	0.0	0.0	0.0
O14929;O14929-2	SEQ_YYTEFPTVLDITAEDPSK_MOD_YYTEFPTVLDITAEDPSK_CHARGE_3_	0.0	0.0	0.0	0.0	0.0	0.0	0.0	0.0	0.0	0.0	0.0	0.0	0.0	0.0	0.0	0.0	0.0	0.0	0.0	0.0	0.0	0.0	0.0	0.0	0.0	0.0	0.0	0.0	0.0	0.0	0.0	0.0	1792.100637837725	0.0	0.0	0.0	0.0	0.0	0.0	0.0	1253.0853847376336	0.0	0.0	0.0	0.0	0.0	0.0	0.0
O14949	SEQ_GIPNVLR_MOD_GIPNVLR_CHARGE_2_	0.0	0.0	0.0	0.0	0.0	0.0	0.0	0.0	0.0	0.0	0.0	0.0	0.0	0.0	0.0	0.0	0.0	0.0	0.0	0.0	0.0	0.0	0.0	0.0	0.0	0.0	0.0	0.0	0.0	0.0	0.0	0.0	0.0	0.0	0.0	0.0	0.0	0.0	0.0	0.0	0.0	0.0	0.0	0.0	0.0	0.0	0.0	0.0
O14949	SEQ_AYPHVFTK_MOD_AYPHVFTK_CHARGE_2_	0.0	0.0	0.0	0.0	0.0	0.0	0.0	0.0	0.0	0.0	0.0	0.0	0.0	0.0	0.0	0.0	0.0	0.0	0.0	0.0	0.0	0.0	0.0	0.0	0.0	0.0	0.0	0.0	0.0	0.0	0.0	0.0	0.0	0.0	0.0	0.0	0.0	0.0	0.0	0.0	0.0	0.0	0.0	0.0	0.0	0.0	0.0	0.0
O14949	SEQ_AYPHVFTK_MOD_AYPHVFTK_CHARGE_3_	0.0	0.0	0.0	0.0	0.0	0.0	0.0	0.0	0.0	0.0	0.0	0.0	0.0	0.0	0.0	0.0	0.0	0.0	0.0	0.0	0.0	0.0	1676.9833551858121	0.0	0.0	0.0	1187.6922855100224	0.0	0.0	0.0	0.0	0.0	0.0	0.0	0.0	0.0	0.0	0.0	1186.576943896265	1707.3896022368147	3338.814857384658	3996.424847625198	4177.640298825025	2565.0799294393723	2143.2243383774507	2047.1854448428835	4947.983773254087	5220.048639513323
O14949	SEQ_HVISYSLSPFEQR_MOD_HVISYSLSPFEQR_CHARGE_3_	0.0	0.0	0.0	0.0	0.0	0.0	0.0	0.0	0.0	0.0	0.0	0.0	0.0	0.0	0.0	0.0	0.0	0.0	0.0	0.0	0.0	0.0	0.0	0.0	0.0	0.0	0.0	0.0	0.0	0.0	0.0	0.0	0.0	0.0	0.0	0.0	0.0	0.0	0.0	1540.6985345621774	0.0	0.0	0.0	0.0	0.0	2957.3339838392667	0.0	0.0
O14949	SEQ_EFGNLTR_MOD_EFGNLTR_CHARGE_2_	0.0	0.0	0.0	0.0	0.0	0.0	0.0	0.0	0.0	0.0	0.0	0.0	0.0	0.0	0.0	0.0	0.0	0.0	0.0	0.0	0.0	0.0	0.0	0.0	0.0	0.0	0.0	0.0	0.0	0.0	0.0	0.0	0.0	0.0	0.0	0.0	0.0	0.0	0.0	0.0	0.0	0.0	0.0	29487.76016560753	0.0	0.0	0.0	0.0
O14950;P19105	SEQ_ELLTTMGDR_MOD_ELLTTM(Oxidation)GDR_CHARGE_3_	0.0	0.0	0.0	0.0	0.0	0.0	0.0	0.0	0.0	0.0	0.0	0.0	0.0	0.0	0.0	0.0	0.0	0.0	0.0	0.0	0.0	0.0	0.0	0.0	0.0	0.0	0.0	0.0	0.0	0.0	0.0	0.0	0.0	0.0	0.0	0.0	0.0	0.0	0.0	0.0	0.0	0.0	0.0	0.0	0.0	0.0	0.0	0.0
O14950;P19105	SEQ_ATSNVFAMFDQSQIQEFK_MOD_ATSNVFAMFDQSQIQEFK_CHARGE_3_	0.0	0.0	0.0	0.0	0.0	0.0	0.0	0.0	0.0	0.0	0.0	0.0	0.0	0.0	0.0	0.0	0.0	0.0	0.0	0.0	0.0	0.0	0.0	0.0	0.0	0.0	0.0	0.0	0.0	0.0	0.0	0.0	0.0	0.0	0.0	0.0	0.0	879.4957616099883	0.0	0.0	0.0	0.0	0.0	0.0	0.0	0.0	0.0	0.0
O14950;P19105	SEQ_ATSNVFAMFDQSQIQEFK_MOD_ATSNVFAM(Oxidation)FDQSQIQEFK_CHARGE_2_	0.0	0.0	0.0	0.0	0.0	0.0	0.0	0.0	0.0	0.0	0.0	0.0	0.0	0.0	0.0	0.0	0.0	0.0	0.0	0.0	0.0	0.0	0.0	0.0	0.0	0.0	0.0	0.0	0.0	0.0	0.0	0.0	0.0	0.0	0.0	0.0	0.0	0.0	0.0	0.0	0.0	0.0	0.0	0.0	0.0	0.0	0.0	0.0
O14950;P19105	SEQ_ELLTTMGDR_MOD_ELLTTMGDR_CHARGE_3_	0.0	0.0	0.0	0.0	0.0	0.0	0.0	0.0	0.0	0.0	0.0	0.0	0.0	0.0	0.0	0.0	0.0	0.0	0.0	0.0	0.0	0.0	0.0	0.0	0.0	0.0	0.0	0.0	0.0	0.0	0.0	0.0	0.0	0.0	0.0	0.0	0.0	0.0	0.0	0.0	0.0	0.0	0.0	0.0	0.0	0.0	0.0	0.0
O14950;P19105	SEQ_GNFNYIEFTR_MOD_GNFNYIEFTR_CHARGE_2_	0.0	0.0	0.0	0.0	0.0	0.0	0.0	0.0	0.0	0.0	0.0	0.0	0.0	0.0	0.0	0.0	0.0	0.0	0.0	0.0	0.0	0.0	0.0	0.0	0.0	0.0	0.0	0.0	0.0	0.0	0.0	0.0	0.0	0.0	1094.545050822665	0.0	0.0	0.0	0.0	0.0	1545.934619285348	0.0	0.0	0.0	0.0	0.0	0.0	0.0
O14950;P19105	SEQ_EDLHDMLASLGK_MOD_EDLHDM(Oxidation)LASLGK_CHARGE_3_	0.0	0.0	0.0	0.0	0.0	0.0	0.0	0.0	0.0	0.0	0.0	0.0	0.0	0.0	0.0	0.0	0.0	0.0	0.0	0.0	0.0	0.0	0.0	0.0	0.0	0.0	0.0	0.0	0.0	0.0	0.0	0.0	0.0	0.0	0.0	0.0	0.0	0.0	0.0	0.0	0.0	0.0	0.0	0.0	0.0	0.0	0.0	0.0
O14950;P19105	SEQ_EAFNMIDQNR_MOD_EAFNM(Oxidation)IDQNR_CHARGE_3_	0.0	0.0	0.0	0.0	0.0	0.0	0.0	0.0	0.0	0.0	0.0	0.0	0.0	0.0	0.0	0.0	0.0	0.0	0.0	0.0	0.0	0.0	0.0	0.0	0.0	0.0	0.0	0.0	0.0	0.0	0.0	0.0	0.0	0.0	0.0	0.0	0.0	0.0	0.0	0.0	1211.2428974154452	811.3688856697721	0.0	0.0	0.0	0.0	0.0	0.0
O14950;P19105	SEQ_EDLHDMLASLGK_MOD_EDLHDM(Oxidation)LASLGK_CHARGE_2_	0.0	0.0	0.0	0.0	0.0	0.0	0.0	0.0	0.0	0.0	0.0	0.0	0.0	0.0	0.0	0.0	0.0	0.0	0.0	0.0	0.0	0.0	0.0	0.0	0.0	5023.225529494956	0.0	0.0	0.0	0.0	0.0	0.0	0.0	0.0	0.0	0.0	0.0	0.0	0.0	0.0	0.0	0.0	0.0	0.0	0.0	0.0	0.0	0.0
O14950;P19105	SEQ_ELLTTMGDR_MOD_ELLTTMGDR_CHARGE_2_	0.0	0.0	0.0	0.0	0.0	0.0	0.0	0.0	0.0	0.0	0.0	0.0	0.0	0.0	0.0	0.0	0.0	0.0	0.0	0.0	0.0	0.0	0.0	0.0	0.0	0.0	0.0	0.0	0.0	0.0	0.0	0.0	0.0	0.0	0.0	0.0	0.0	0.0	105.60095375162342	0.0	0.0	0.0	0.0	0.0	2698.3189116304875	0.0	0.0	0.0
O14950;P19105	SEQ_FTDEEVDELYR_MOD_FTDEEVDELYR_CHARGE_3_	0.0	0.0	0.0	0.0	0.0	0.0	0.0	0.0	0.0	0.0	0.0	0.0	0.0	0.0	0.0	0.0	0.0	0.0	0.0	0.0	0.0	0.0	0.0	0.0	0.0	0.0	0.0	0.0	0.0	0.0	0.0	0.0	0.0	0.0	0.0	0.0	0.0	0.0	0.0	0.0	0.0	0.0	0.0	0.0	0.0	0.0	0.0	0.0
O14950;P19105	SEQ_ELLTTMGDR_MOD_ELLTTM(Oxidation)GDR_CHARGE_2_	0.0	0.0	0.0	0.0	0.0	0.0	0.0	0.0	0.0	0.0	0.0	0.0	0.0	0.0	0.0	0.0	0.0	0.0	0.0	0.0	0.0	0.0	0.0	0.0	0.0	0.0	0.0	0.0	0.0	0.0	0.0	0.0	0.0	0.0	18296.09985755333	0.0	0.0	0.0	0.0	0.0	40388.103845541584	0.0	43825.89189598365	0.0	27303.319713793346	0.0	40550.471193386926	0.0
O14950;P19105	SEQ_FTDEEVDELYR_MOD_FTDEEVDELYR_CHARGE_2_	0.0	0.0	0.0	0.0	0.0	0.0	0.0	0.0	0.0	0.0	0.0	0.0	0.0	0.0	0.0	0.0	0.0	0.0	0.0	0.0	0.0	0.0	0.0	0.0	0.0	0.0	0.0	0.0	0.0	0.0	0.0	0.0	0.0	0.0	0.0	0.0	0.0	0.0	0.0	0.0	22846.64213777072	15463.985323673804	0.0	0.0	0.0	0.0	0.0	20013.48392162441
O14950;P19105	SEQ_LNGTDPEDVIR_MOD_LNGTDPEDVIR_CHARGE_3_	0.0	0.0	0.0	0.0	0.0	0.0	0.0	0.0	0.0	0.0	0.0	0.0	0.0	0.0	0.0	0.0	0.0	0.0	0.0	0.0	0.0	0.0	0.0	0.0	0.0	0.0	0.0	0.0	0.0	0.0	0.0	0.0	0.0	0.0	0.0	0.0	0.0	0.0	0.0	0.0	0.0	0.0	0.0	0.0	0.0	0.0	0.0	0.0
O14950;P19105	SEQ_EAFNMIDQNR_MOD_EAFNM(Oxidation)IDQNR_CHARGE_2_	0.0	0.0	0.0	0.0	0.0	0.0	0.0	0.0	0.0	0.0	0.0	0.0	0.0	0.0	0.0	0.0	0.0	0.0	0.0	0.0	0.0	0.0	0.0	0.0	0.0	0.0	0.0	0.0	0.0	0.0	0.0	0.0	0.0	0.0	12256.395168273435	0.0	0.0	0.0	0.0	0.0	26163.48563371973	0.0	80291.46862089951	0.0	20448.881966447825	0.0	27035.253937162102	0.0
O14950;P19105	SEQ_ATSNVFAMFDQSQIQEFK_MOD_ATSNVFAM(Oxidation)FDQSQIQEFK_CHARGE_3_	0.0	0.0	0.0	0.0	0.0	0.0	0.0	0.0	0.0	0.0	0.0	0.0	0.0	0.0	0.0	0.0	0.0	0.0	0.0	0.0	0.0	0.0	0.0	0.0	0.0	0.0	0.0	0.0	0.0	0.0	0.0	0.0	0.0	0.0	0.0	0.0	0.0	0.0	0.0	0.0	0.0	0.0	0.0	0.0	0.0	530.0555501711074	0.0	0.0
O14950;P19105	SEQ_ATSNVFAMFDQSQIQEFK_MOD_ATSNVFAMFDQSQIQEFK_CHARGE_2_	0.0	0.0	0.0	0.0	0.0	0.0	0.0	0.0	0.0	0.0	0.0	0.0	0.0	0.0	0.0	0.0	0.0	0.0	0.0	0.0	0.0	0.0	0.0	0.0	0.0	0.0	0.0	0.0	0.0	0.0	0.0	0.0	468.8359025682107	0.0	0.0	0.0	0.0	0.0	0.0	788.8796304112016	0.0	0.0	0.0	0.0	1327.3963616452588	0.0	0.0	0.0
O14950;P19105	SEQ_LNGTDPEDVIR_MOD_LNGTDPEDVIR_CHARGE_2_	0.0	0.0	0.0	0.0	0.0	0.0	0.0	0.0	0.0	0.0	0.0	0.0	0.0	0.0	0.0	0.0	0.0	0.0	0.0	0.0	0.0	0.0	0.0	0.0	0.0	0.0	0.0	0.0	0.0	0.0	0.0	0.0	0.0	0.0	0.0	0.0	0.0	0.0	0.0	0.0	17320.723678185394	19318.5016937134	0.0	0.0	0.0	24165.37225696341	0.0	14014.877324302277
O14950;P19105	SEQ_EAFNMIDQNR_MOD_EAFNMIDQNR_CHARGE_2_	0.0	0.0	0.0	0.0	0.0	0.0	0.0	0.0	0.0	0.0	0.0	0.0	0.0	0.0	0.0	0.0	0.0	0.0	0.0	0.0	0.0	0.0	0.0	0.0	0.0	0.0	0.0	0.0	0.0	0.0	0.0	0.0	0.0	0.0	0.0	0.0	0.0	0.0	0.0	0.0	0.0	0.0	0.0	0.0	0.0	0.0	0.0	0.0
O14964;O14964-2	SEQ_QIQLAQK_MOD_QIQLAQK_CHARGE_2_	0.0	0.0	0.0	0.0	0.0	0.0	0.0	0.0	0.0	0.0	0.0	0.0	0.0	0.0	0.0	0.0	0.0	0.0	0.0	0.0	0.0	0.0	0.0	0.0	0.0	0.0	0.0	0.0	0.0	0.0	495.37017300984724	668.5997345672837	765.711452014605	959.1210031397587	0.0	0.0	0.0	0.0	0.0	279.56981217462544	803.8659783028908	801.0083261206671	1975.8409868524664	1298.0825868782129	1502.7388265344064	1706.7608062560616	545.5824637481055	403.2863002964405
O14964;O14964-2	SEQ_VEGHVFPEFK_MOD_VEGHVFPEFK_CHARGE_3_	0.0	0.0	0.0	0.0	0.0	0.0	0.0	0.0	0.0	0.0	0.0	0.0	0.0	0.0	0.0	0.0	0.0	0.0	0.0	0.0	0.0	0.0	0.0	0.0	0.0	0.0	0.0	0.0	0.0	0.0	0.0	0.0	0.0	0.0	0.0	0.0	0.0	0.0	0.0	0.0	0.0	0.0	0.0	0.0	0.0	0.0	0.0	0.0
O14964;O14964-2	SEQ_VVQDTYQIMK_MOD_VVQDTYQIM(Oxidation)K_CHARGE_2_	0.0	0.0	0.0	0.0	0.0	0.0	0.0	0.0	0.0	0.0	0.0	0.0	0.0	0.0	0.0	0.0	0.0	0.0	0.0	0.0	0.0	0.0	0.0	0.0	0.0	0.0	0.0	0.0	0.0	0.0	0.0	0.0	0.0	0.0	0.0	0.0	0.0	0.0	0.0	2616.274071497567	3515.694886042531	4014.1384337004865	0.0	0.0	3239.597224809516	4012.2037400145864	0.0	2653.603821309244
O14964;O14964-2	SEQ_VVQDTYQIMK_MOD_VVQDTYQIM(Oxidation)K_CHARGE_3_	0.0	0.0	0.0	0.0	0.0	0.0	0.0	0.0	0.0	0.0	0.0	0.0	0.0	0.0	0.0	0.0	0.0	0.0	0.0	0.0	1604.6739226990717	0.0	0.0	0.0	0.0	0.0	0.0	0.0	0.0	0.0	0.0	0.0	0.0	0.0	0.0	0.0	0.0	0.0	0.0	0.0	0.0	0.0	0.0	0.0	6212.4209455152495	0.0	0.0	0.0
O14964;O14964-2	SEQ_ALQNAVTTFVNR_MOD_ALQNAVTTFVNR_CHARGE_3_	0.0	0.0	0.0	0.0	0.0	0.0	0.0	0.0	0.0	0.0	0.0	0.0	0.0	0.0	0.0	0.0	0.0	0.0	0.0	0.0	0.0	0.0	0.0	0.0	0.0	0.0	0.0	0.0	0.0	0.0	0.0	0.0	0.0	0.0	0.0	0.0	0.0	0.0	0.0	0.0	0.0	0.0	0.0	0.0	0.0	0.0	0.0	0.0
O14964;O14964-2	SEQ_ALQNAVTTFVNR_MOD_ALQNAVTTFVNR_CHARGE_2_	0.0	0.0	0.0	0.0	0.0	0.0	0.0	0.0	0.0	0.0	0.0	0.0	0.0	0.0	0.0	0.0	0.0	0.0	0.0	0.0	0.0	0.0	0.0	0.0	0.0	0.0	0.0	0.0	0.0	0.0	0.0	0.0	0.0	0.0	0.0	0.0	0.0	0.0	0.0	0.0	0.0	0.0	0.0	0.0	0.0	0.0	0.0	0.0
O14964;O14964-2	SEQ_ESDAMFAAER_MOD_ESDAM(Oxidation)FAAER_CHARGE_2_	0.0	0.0	0.0	0.0	0.0	0.0	0.0	0.0	0.0	0.0	0.0	0.0	0.0	0.0	0.0	0.0	0.0	0.0	0.0	0.0	0.0	11244.856057109	0.0	0.0	0.0	0.0	0.0	0.0	0.0	0.0	0.0	0.0	0.0	0.0	0.0	0.0	0.0	0.0	0.0	0.0	0.0	12031.055005577668	5728.110479122053	0.0	0.0	0.0	0.0	11195.540963478736
O14965	SEQ_IADFGWSVHAPSSR_MOD_IADFGWSVHAPSSR_CHARGE_2_	0.0	0.0	0.0	0.0	0.0	0.0	0.0	0.0	0.0	0.0	0.0	0.0	0.0	0.0	0.0	0.0	0.0	0.0	0.0	0.0	0.0	0.0	0.0	0.0	0.0	0.0	0.0	0.0	0.0	0.0	0.0	0.0	0.0	0.0	0.0	0.0	0.0	0.0	0.0	0.0	0.0	0.0	0.0	0.0	0.0	0.0	0.0	0.0
O14965	SEQ_LYGYFHDATR_MOD_LYGYFHDATR_CHARGE_3_	0.0	0.0	0.0	0.0	0.0	0.0	0.0	0.0	0.0	0.0	0.0	0.0	0.0	0.0	0.0	0.0	0.0	0.0	0.0	0.0	0.0	0.0	0.0	0.0	0.0	0.0	0.0	0.0	0.0	0.0	0.0	0.0	0.0	0.0	0.0	0.0	0.0	0.0	0.0	0.0	0.0	0.0	0.0	0.0	0.0	0.0	0.0	0.0
O14965	SEQ_QLQATSVPHPVSR_MOD_QLQATSVPHPVSR_CHARGE_3_	0.0	0.0	0.0	0.0	0.0	0.0	0.0	0.0	0.0	0.0	0.0	0.0	0.0	0.0	0.0	0.0	0.0	0.0	0.0	0.0	0.0	0.0	0.0	0.0	0.0	0.0	0.0	0.0	0.0	0.0	0.0	0.0	0.0	0.0	0.0	0.0	0.0	0.0	0.0	0.0	0.0	0.0	0.0	0.0	0.0	0.0	0.0	0.0
O14965	SEQ_QLQATSVPHPVSR_MOD_QLQATSVPHPVSR_CHARGE_4_	0.0	0.0	0.0	0.0	0.0	0.0	0.0	0.0	0.0	0.0	0.0	0.0	0.0	0.0	0.0	0.0	0.0	0.0	0.0	0.0	0.0	0.0	0.0	0.0	0.0	0.0	0.0	0.0	0.0	0.0	0.0	0.0	0.0	0.0	0.0	0.0	0.0	0.0	0.0	0.0	0.0	0.0	0.0	0.0	0.0	0.0	0.0	0.0
O14966;O14966-2	SEQ_VLVVGDAAVGK_MOD_VLVVGDAAVGK_CHARGE_2_	0.0	0.0	0.0	0.0	0.0	0.0	0.0	0.0	0.0	0.0	0.0	0.0	0.0	0.0	0.0	0.0	0.0	0.0	0.0	0.0	0.0	0.0	0.0	0.0	0.0	0.0	0.0	0.0	0.0	0.0	0.0	0.0	0.0	0.0	496.67371315613747	0.0	0.0	0.0	0.0	0.0	0.0	0.0	0.0	0.0	0.0	0.0	0.0	0.0
O14972;O14972-2	SEQ_FTPSPVDFTITPETLQNVK_MOD_FTPSPVDFTITPETLQNVK_CHARGE_2_	0.0	0.0	0.0	0.0	0.0	0.0	0.0	0.0	0.0	0.0	0.0	0.0	0.0	0.0	0.0	0.0	0.0	0.0	0.0	0.0	0.0	0.0	0.0	0.0	0.0	0.0	0.0	0.0	0.0	0.0	0.0	0.0	0.0	0.0	0.0	0.0	0.0	0.0	0.0	0.0	0.0	0.0	0.0	0.0	0.0	0.0	0.0	0.0
O14972;O14972-2	SEQ_GTALDIK_MOD_GTALDIK_CHARGE_1_	0.0	0.0	0.0	0.0	0.0	0.0	0.0	0.0	0.0	0.0	0.0	0.0	0.0	0.0	0.0	0.0	0.0	0.0	0.0	0.0	0.0	0.0	0.0	0.0	0.0	0.0	0.0	0.0	0.0	0.0	0.0	0.0	0.0	0.0	0.0	0.0	0.0	0.0	0.0	0.0	0.0	0.0	0.0	0.0	0.0	0.0	0.0	0.0
O14972;O14972-2	SEQ_FTPSPVDFTITPETLQNVK_MOD_FTPSPVDFTITPETLQNVK_CHARGE_4_	0.0	0.0	0.0	0.0	0.0	0.0	0.0	0.0	0.0	0.0	0.0	0.0	0.0	0.0	0.0	0.0	0.0	0.0	0.0	0.0	0.0	0.0	0.0	0.0	0.0	0.0	0.0	0.0	0.0	0.0	0.0	0.0	0.0	0.0	0.0	0.0	0.0	0.0	0.0	0.0	0.0	0.0	0.0	0.0	0.0	0.0	0.0	0.0
O14974;O14974-5	SEQ_AQLHDTNMELTDLK_MOD_AQLHDTNM(Oxidation)ELTDLK_CHARGE_3_	0.0	0.0	0.0	0.0	0.0	0.0	0.0	0.0	0.0	0.0	0.0	0.0	0.0	0.0	0.0	0.0	0.0	0.0	0.0	0.0	0.0	0.0	0.0	0.0	0.0	0.0	0.0	0.0	0.0	0.0	0.0	0.0	0.0	0.0	0.0	0.0	0.0	0.0	0.0	0.0	0.0	0.0	473.1724070661898	0.0	0.0	0.0	0.0	0.0
O14974;O14974-5	SEQ_TGSYGALAEITASK_MOD_TGSYGALAEITASK_CHARGE_2_	0.0	0.0	0.0	0.0	0.0	0.0	0.0	0.0	0.0	0.0	0.0	0.0	0.0	0.0	0.0	0.0	0.0	0.0	0.0	0.0	0.0	0.0	0.0	0.0	0.0	0.0	0.0	0.0	0.0	0.0	0.0	0.0	0.0	0.0	0.0	0.0	0.0	0.0	0.0	0.0	0.0	0.0	0.0	0.0	0.0	0.0	0.0	0.0
O14974;O14974-5	SEQ_TGSYGALAEITASK_MOD_TGSYGALAEITASK_CHARGE_3_	0.0	0.0	0.0	0.0	0.0	0.0	0.0	0.0	0.0	0.0	0.0	0.0	0.0	0.0	0.0	0.0	0.0	0.0	0.0	0.0	0.0	0.0	0.0	0.0	0.0	0.0	0.0	0.0	0.0	0.0	0.0	0.0	0.0	0.0	0.0	0.0	0.0	0.0	0.0	0.0	0.0	0.0	0.0	0.0	0.0	0.0	0.0	0.0
O14974;O14974-5	SEQ_ETLIIEPEK_MOD_ETLIIEPEK_CHARGE_2_	0.0	0.0	0.0	0.0	0.0	0.0	0.0	0.0	0.0	0.0	0.0	0.0	0.0	0.0	0.0	0.0	0.0	0.0	0.0	0.0	0.0	0.0	0.0	0.0	0.0	0.0	0.0	0.0	0.0	0.0	0.0	0.0	0.0	0.0	0.0	0.0	399.60103784559124	1463.6300121714835	0.0	1344.6359367573502	0.0	1144.4092536888052	1244.1687322544835	947.8617656241589	1105.2933698363124	0.0	0.0	1406.525300569684
O14974;O14974-5	SEQ_SGSYSYLEER_MOD_SGSYSYLEER_CHARGE_2_	0.0	0.0	0.0	0.0	0.0	0.0	0.0	0.0	0.0	0.0	0.0	0.0	0.0	0.0	0.0	0.0	0.0	0.0	0.0	0.0	0.0	0.0	0.0	0.0	0.0	0.0	0.0	0.0	0.0	0.0	0.0	0.0	0.0	0.0	0.0	0.0	0.0	0.0	0.0	0.0	0.0	0.0	0.0	0.0	0.0	0.0	0.0	0.0
O14974;O14974-5	SEQ_LWAEDSTEK_MOD_LWAEDSTEK_CHARGE_2_	0.0	0.0	0.0	0.0	0.0	0.0	0.0	0.0	0.0	0.0	0.0	0.0	0.0	0.0	0.0	0.0	0.0	0.0	0.0	0.0	0.0	0.0	0.0	0.0	0.0	0.0	0.0	0.0	0.0	0.0	0.0	0.0	1549.7585935862455	0.0	0.0	0.0	0.0	0.0	0.0	3460.4822655255375	4604.389364042953	0.0	0.0	0.0	5966.907865760078	0.0	5787.974316679278	0.0
O14974;O14974-5	SEQ_LYEQILAENEK_MOD_LYEQILAENEK_CHARGE_3_	0.0	0.0	0.0	0.0	0.0	0.0	0.0	0.0	0.0	0.0	0.0	0.0	0.0	0.0	0.0	0.0	0.0	0.0	0.0	0.0	0.0	0.0	0.0	0.0	471.1303365950065	0.0	0.0	0.0	0.0	0.0	0.0	0.0	0.0	438.6678943930582	0.0	0.0	0.0	0.0	0.0	0.0	0.0	0.0	0.0	0.0	0.0	0.0	0.0	0.0
O14974;O14974-5	SEQ_ETQTDSISR_MOD_ETQTDSISR_CHARGE_2_	0.0	0.0	0.0	0.0	0.0	0.0	0.0	0.0	0.0	0.0	0.0	0.0	0.0	0.0	0.0	0.0	0.0	0.0	0.0	0.0	0.0	0.0	0.0	0.0	0.0	0.0	0.0	0.0	0.0	0.0	0.0	0.0	0.0	0.0	0.0	0.0	0.0	0.0	0.0	0.0	0.0	9183.98864660006	0.0	0.0	0.0	0.0	0.0	0.0
O14974;O14974-5	SEQ_LYEQILAENEK_MOD_LYEQILAENEK_CHARGE_2_	0.0	0.0	0.0	0.0	0.0	0.0	0.0	0.0	0.0	0.0	0.0	0.0	0.0	0.0	0.0	0.0	0.0	0.0	0.0	0.0	0.0	0.0	0.0	0.0	0.0	0.0	0.0	0.0	0.0	0.0	0.0	0.0	1598.792311807963	0.0	2050.7501402403204	0.0	0.0	0.0	0.0	2670.2757202748207	3500.948578545925	0.0	0.0	0.0	1973.3048234883945	0.0	0.0	0.0
O14974;O14974-5	SEQ_SLLSSTSTTTK_MOD_SLLSSTSTTTK_CHARGE_3_	0.0	0.0	0.0	0.0	0.0	0.0	0.0	0.0	0.0	0.0	0.0	0.0	0.0	0.0	0.0	0.0	0.0	0.0	0.0	0.0	0.0	0.0	0.0	0.0	0.0	0.0	0.0	0.0	0.0	0.0	0.0	0.0	0.0	0.0	0.0	0.0	0.0	0.0	0.0	0.0	0.0	0.0	0.0	0.0	0.0	0.0	0.0	0.0
O14974;O14974-5	SEQ_YETSSTSAGDR_MOD_YETSSTSAGDR_CHARGE_2_	0.0	0.0	0.0	0.0	0.0	0.0	0.0	0.0	0.0	0.0	0.0	0.0	0.0	0.0	0.0	0.0	0.0	0.0	0.0	0.0	0.0	0.0	0.0	0.0	0.0	0.0	0.0	0.0	0.0	0.0	0.0	0.0	0.0	0.0	0.0	0.0	0.0	0.0	0.0	0.0	0.0	0.0	0.0	0.0	0.0	0.0	0.0	0.0
O14974;O14974-5	SEQ_LAYVAPTIPR_MOD_LAYVAPTIPR_CHARGE_2_	0.0	0.0	0.0	0.0	0.0	0.0	0.0	0.0	0.0	0.0	0.0	0.0	0.0	0.0	0.0	0.0	0.0	0.0	0.0	0.0	0.0	0.0	0.0	0.0	0.0	0.0	0.0	0.0	0.0	0.0	0.0	0.0	0.0	0.0	0.0	0.0	0.0	0.0	0.0	0.0	0.0	0.0	0.0	0.0	0.0	0.0	0.0	0.0
O14974;O14974-5	SEQ_SGGTALHVAAAK_MOD_SGGTALHVAAAK_CHARGE_3_	0.0	0.0	0.0	0.0	0.0	0.0	0.0	0.0	0.0	0.0	0.0	0.0	0.0	0.0	0.0	0.0	0.0	0.0	0.0	0.0	0.0	0.0	0.0	0.0	0.0	0.0	0.0	0.0	0.0	0.0	0.0	0.0	0.0	0.0	0.0	0.0	0.0	0.0	0.0	0.0	0.0	0.0	0.0	0.0	0.0	0.0	0.0	0.0
O14974;O14974-5	SEQ_YDSLLGR_MOD_YDSLLGR_CHARGE_2_	0.0	0.0	0.0	0.0	0.0	0.0	0.0	0.0	0.0	0.0	0.0	0.0	0.0	0.0	0.0	0.0	0.0	0.0	0.0	0.0	0.0	0.0	0.0	0.0	0.0	0.0	0.0	0.0	0.0	0.0	0.0	0.0	0.0	0.0	0.0	0.0	0.0	0.0	0.0	0.0	0.0	0.0	0.0	0.0	0.0	0.0	0.0	0.0
O14974;O14974-5	SEQ_STQGVTLTDLQEAEK_MOD_STQGVTLTDLQEAEK_CHARGE_3_	0.0	0.0	0.0	0.0	0.0	0.0	0.0	0.0	0.0	0.0	0.0	0.0	0.0	0.0	0.0	0.0	0.0	0.0	0.0	0.0	0.0	0.0	0.0	0.0	0.0	0.0	0.0	0.0	0.0	0.0	0.0	0.0	0.0	0.0	0.0	0.0	0.0	0.0	0.0	0.0	0.0	0.0	0.0	0.0	0.0	0.0	0.0	0.0
O14974;O14974-5	SEQ_VGQTAFDVADEDILGYLEELQK_MOD_VGQTAFDVADEDILGYLEELQK_CHARGE_3_	0.0	0.0	0.0	0.0	0.0	0.0	0.0	0.0	0.0	0.0	0.0	0.0	0.0	0.0	0.0	0.0	0.0	0.0	0.0	0.0	0.0	0.0	0.0	0.0	0.0	0.0	0.0	0.0	0.0	0.0	0.0	0.0	0.0	0.0	0.0	0.0	0.0	0.0	0.0	0.0	0.0	0.0	0.0	0.0	0.0	0.0	0.0	0.0
O14974;O14974-5	SEQ_STQGVTLTDLQEAEK_MOD_STQGVTLTDLQEAEK_CHARGE_2_	0.0	0.0	0.0	0.0	0.0	0.0	0.0	0.0	0.0	0.0	0.0	0.0	0.0	0.0	0.0	0.0	0.0	0.0	0.0	0.0	0.0	0.0	0.0	0.0	0.0	0.0	0.0	0.0	0.0	0.0	0.0	0.0	0.0	0.0	0.0	0.0	1980.1078308536705	0.0	0.0	1357.8229095437027	0.0	0.0	0.0	0.0	0.0	0.0	1947.5949178252395	1466.4690823290566
O14974;O14974-5	SEQ_LWAEDSTEK_MOD_LWAEDSTEK_CHARGE_3_	0.0	0.0	0.0	0.0	0.0	0.0	0.0	0.0	0.0	0.0	0.0	0.0	0.0	0.0	0.0	0.0	0.0	0.0	0.0	0.0	0.0	0.0	964.6648469676513	0.0	0.0	0.0	0.0	0.0	0.0	0.0	0.0	0.0	0.0	0.0	0.0	0.0	0.0	0.0	0.0	0.0	0.0	1645.3965629207653	0.0	0.0	0.0	0.0	0.0	0.0
O14974;O14974-5	SEQ_SGSYSYLEER_MOD_SGSYSYLEER_CHARGE_3_	0.0	0.0	0.0	0.0	0.0	0.0	0.0	0.0	0.0	0.0	0.0	0.0	0.0	0.0	0.0	0.0	0.0	0.0	0.0	0.0	0.0	0.0	0.0	0.0	0.0	0.0	0.0	0.0	0.0	0.0	0.0	0.0	0.0	0.0	3044.676235366707	0.0	0.0	0.0	44234.44193574875	3044.676235366707	0.0	0.0	0.0	0.0	0.0	0.0	0.0	0.0
O14974;O14974-5	SEQ_NSSVNEGSTYHK_MOD_NSSVNEGSTYHK_CHARGE_3_	0.0	0.0	0.0	0.0	0.0	0.0	0.0	0.0	0.0	0.0	0.0	0.0	0.0	0.0	0.0	0.0	0.0	0.0	0.0	0.0	0.0	0.0	0.0	0.0	0.0	0.0	0.0	782.9993457753937	0.0	0.0	901.3410366037024	0.0	0.0	0.0	0.0	0.0	0.0	0.0	0.0	998.7714932045673	1898.7340625392683	2485.9529956176443	2373.8681631369786	1900.7783177855667	0.0	0.0	0.0	0.0
O14974;O14974-5	SEQ_ETLIIEPEK_MOD_ETLIIEPEK_CHARGE_3_	0.0	0.0	0.0	0.0	0.0	0.0	0.0	0.0	0.0	0.0	0.0	0.0	0.0	0.0	0.0	0.0	0.0	0.0	0.0	0.0	0.0	0.0	0.0	0.0	0.0	0.0	0.0	0.0	0.0	0.0	0.0	0.0	0.0	0.0	0.0	0.0	0.0	0.0	0.0	0.0	0.0	0.0	0.0	0.0	0.0	0.0	0.0	0.0
O14974;O14974-5	SEQ_SPLIESTANMDNNQSQK_MOD_SPLIESTANM(Oxidation)DNNQSQK_CHARGE_3_	0.0	0.0	0.0	0.0	0.0	0.0	0.0	0.0	0.0	0.0	0.0	0.0	0.0	0.0	0.0	0.0	0.0	0.0	0.0	0.0	0.0	0.0	0.0	0.0	0.0	0.0	0.0	0.0	0.0	0.0	0.0	0.0	0.0	378.59821159369733	1931.244703556106	0.0	0.0	0.0	1801.8724538455028	0.0	2403.1628744765135	970.5913068097808	0.0	2762.4165404461755	672.5100482816546	1127.9948630590181	1734.5102533866204	0.0
O14974;O14974-5	SEQ_TYDETYQR_MOD_TYDETYQR_CHARGE_2_	0.0	0.0	0.0	0.0	0.0	0.0	0.0	0.0	0.0	0.0	0.0	0.0	0.0	0.0	0.0	0.0	0.0	0.0	0.0	0.0	0.0	0.0	0.0	0.0	0.0	0.0	0.0	0.0	0.0	0.0	0.0	0.0	0.0	0.0	0.0	0.0	0.0	0.0	0.0	0.0	0.0	0.0	0.0	28262.55985161484	38123.16386314917	32686.700156929415	0.0	0.0
O14974;O14974-5	SEQ_SLLSSTSTTTK_MOD_SLLSSTSTTTK_CHARGE_2_	0.0	0.0	0.0	0.0	0.0	0.0	0.0	0.0	0.0	0.0	0.0	0.0	0.0	0.0	0.0	0.0	0.0	0.0	0.0	0.0	0.0	0.0	3037.8549857426515	0.0	0.0	0.0	0.0	0.0	0.0	0.0	0.0	0.0	0.0	0.0	0.0	0.0	0.0	0.0	0.0	0.0	6253.531910278323	3016.0018796443464	5927.705366769399	4487.143116187708	0.0	6416.877024023477	0.0	4553.94493320183
O14975;O14975-2	SEQ_DETLTYAQVDR_MOD_DETLTYAQVDR_CHARGE_3_	0.0	0.0	0.0	0.0	0.0	0.0	0.0	0.0	0.0	0.0	0.0	0.0	0.0	0.0	0.0	0.0	0.0	0.0	0.0	0.0	0.0	0.0	0.0	0.0	0.0	0.0	0.0	0.0	0.0	0.0	0.0	0.0	0.0	0.0	0.0	0.0	0.0	0.0	0.0	0.0	0.0	0.0	0.0	0.0	0.0	0.0	0.0	0.0
O14975;O14975-2	SEQ_DDVSIYYVSR_MOD_DDVSIYYVSR_CHARGE_2_	0.0	0.0	0.0	0.0	0.0	0.0	0.0	0.0	0.0	0.0	0.0	0.0	0.0	0.0	0.0	0.0	0.0	0.0	0.0	0.0	0.0	0.0	0.0	0.0	0.0	0.0	0.0	0.0	0.0	0.0	0.0	0.0	0.0	0.0	0.0	0.0	0.0	0.0	0.0	0.0	0.0	0.0	0.0	0.0	0.0	0.0	0.0	10861.83405789418
O14975;O14975-2	SEQ_DETLTYAQVDR_MOD_DETLTYAQVDR_CHARGE_2_	0.0	0.0	0.0	0.0	0.0	0.0	0.0	0.0	0.0	0.0	0.0	7715.474275175368	0.0	0.0	0.0	0.0	0.0	0.0	0.0	0.0	0.0	0.0	0.0	0.0	0.0	0.0	0.0	0.0	0.0	0.0	0.0	0.0	0.0	0.0	0.0	0.0	0.0	0.0	0.0	0.0	1420.329884171096	9841.248795106763	0.0	0.0	4016.7951119268573	0.0	0.0	0.0
O14975;O14975-2	SEQ_DALYFLDDTAK_MOD_DALYFLDDTAK_CHARGE_2_	0.0	0.0	0.0	0.0	0.0	0.0	0.0	0.0	0.0	0.0	0.0	0.0	0.0	0.0	0.0	0.0	0.0	0.0	0.0	0.0	0.0	0.0	0.0	0.0	0.0	0.0	0.0	0.0	0.0	0.0	0.0	0.0	0.0	0.0	0.0	0.0	0.0	0.0	0.0	0.0	0.0	0.0	0.0	0.0	0.0	0.0	0.0	0.0
O14975;O14975-2	SEQ_DDVSIYYVSR_MOD_DDVSIYYVSR_CHARGE_3_	0.0	0.0	0.0	0.0	0.0	0.0	0.0	0.0	0.0	0.0	0.0	0.0	0.0	0.0	0.0	0.0	0.0	0.0	0.0	0.0	0.0	0.0	0.0	0.0	0.0	0.0	0.0	0.0	0.0	0.0	0.0	0.0	0.0	0.0	0.0	0.0	0.0	0.0	0.0	0.0	0.0	0.0	0.0	0.0	0.0	0.0	0.0	0.0
O14975;O14975-2	SEQ_LALGNGLR_MOD_LALGNGLR_CHARGE_2_	0.0	0.0	0.0	0.0	0.0	0.0	0.0	0.0	0.0	0.0	0.0	0.0	0.0	0.0	0.0	0.0	0.0	0.0	0.0	0.0	0.0	0.0	0.0	393.7219914575012	0.0	0.0	0.0	0.0	0.0	0.0	0.0	0.0	0.0	0.0	0.0	0.0	0.0	0.0	0.0	0.0	0.0	0.0	0.0	0.0	0.0	0.0	0.0	0.0
O14976	SEQ_VIQSVANYAK_MOD_VIQSVANYAK_CHARGE_3_	0.0	0.0	0.0	0.0	0.0	0.0	0.0	0.0	0.0	0.0	0.0	0.0	0.0	0.0	0.0	0.0	0.0	0.0	0.0	0.0	0.0	0.0	0.0	0.0	0.0	0.0	0.0	0.0	0.0	0.0	0.0	0.0	0.0	0.0	0.0	0.0	0.0	0.0	0.0	0.0	0.0	0.0	0.0	0.0	0.0	0.0	0.0	0.0
O14976	SEQ_VIQSVANYAK_MOD_VIQSVANYAK_CHARGE_2_	0.0	0.0	0.0	0.0	0.0	0.0	0.0	0.0	0.0	0.0	0.0	0.0	0.0	0.0	0.0	0.0	0.0	0.0	0.0	0.0	0.0	0.0	0.0	0.0	0.0	0.0	0.0	0.0	0.0	0.0	0.0	0.0	0.0	0.0	754.9804037250599	0.0	0.0	0.0	0.0	682.0491292929679	0.0	0.0	0.0	944.8914884430711	0.0	441.3767205392058	0.0	0.0
O14979	SEQ_GFGFVLFK_MOD_GFGFVLFK_CHARGE_2_	0.0	0.0	0.0	0.0	0.0	0.0	0.0	0.0	0.0	0.0	0.0	0.0	0.0	0.0	0.0	0.0	0.0	0.0	0.0	0.0	0.0	0.0	0.0	0.0	0.0	0.0	0.0	0.0	0.0	0.0	0.0	0.0	0.0	0.0	0.0	0.0	0.0	0.0	0.0	0.0	0.0	0.0	0.0	1120.1795207431053	0.0	1291.98801299293	461.81849415214725	0.0
O14979	SEQ_EYFGAFGEIENIELPMDTK_MOD_EYFGAFGEIENIELPM(Oxidation)DTK_CHARGE_3_	0.0	0.0	0.0	0.0	0.0	0.0	0.0	0.0	0.0	0.0	0.0	0.0	0.0	0.0	0.0	0.0	0.0	0.0	0.0	0.0	0.0	0.0	0.0	0.0	0.0	0.0	0.0	0.0	0.0	0.0	0.0	0.0	0.0	0.0	0.0	0.0	0.0	0.0	0.0	0.0	0.0	0.0	0.0	1055.2060262539894	0.0	0.0	1055.2060262539894	0.0
O14979	SEQ_MFIGGLSWDTSK_MOD_M(Oxidation)FIGGLSWDTSK_CHARGE_3_	0.0	0.0	0.0	0.0	0.0	0.0	0.0	0.0	0.0	0.0	0.0	0.0	0.0	0.0	0.0	0.0	0.0	0.0	0.0	1829.169294653654	0.0	0.0	0.0	0.0	0.0	0.0	0.0	0.0	0.0	0.0	0.0	0.0	0.0	0.0	0.0	0.0	0.0	0.0	0.0	0.0	0.0	1772.030698813878	0.0	0.0	0.0	0.0	0.0	0.0
O14979	SEQ_GFGFVLFK_MOD_GFGFVLFK_CHARGE_3_	0.0	0.0	0.0	0.0	0.0	0.0	0.0	0.0	0.0	0.0	0.0	0.0	0.0	0.0	0.0	0.0	0.0	0.0	0.0	0.0	0.0	0.0	0.0	0.0	0.0	0.0	0.0	0.0	0.0	0.0	0.0	0.0	0.0	0.0	0.0	0.0	0.0	0.0	0.0	0.0	0.0	0.0	0.0	0.0	0.0	0.0	0.0	0.0
O14979	SEQ_VFVGGLSPDTSEEQIK_MOD_VFVGGLSPDTSEEQIK_CHARGE_2_	0.0	0.0	0.0	0.0	0.0	0.0	0.0	0.0	0.0	0.0	0.0	0.0	0.0	0.0	0.0	0.0	0.0	0.0	0.0	0.0	0.0	0.0	0.0	0.0	0.0	0.0	0.0	0.0	0.0	0.0	2990.0170229539403	0.0	0.0	0.0	0.0	0.0	2834.407898586344	0.0	2325.5471820995094	0.0	0.0	3323.436831099745	5657.836133882439	3778.4070372092524	2486.2006974540705	0.0	5690.188168427239	0.0
O14979	SEQ_DLTEYLSR_MOD_DLTEYLSR_CHARGE_2_	0.0	0.0	0.0	0.0	0.0	0.0	0.0	0.0	0.0	0.0	0.0	0.0	0.0	0.0	0.0	0.0	0.0	0.0	0.0	0.0	0.0	0.0	0.0	0.0	0.0	0.0	0.0	0.0	0.0	0.0	0.0	0.0	0.0	0.0	0.0	0.0	0.0	0.0	7976.673087358452	0.0	5342.650132732916	6994.43314782461	0.0	0.0	17360.191483030037	11066.602564785095	24896.58518676714	0.0
O14979	SEQ_TDPVTGR_MOD_TDPVTGR_CHARGE_2_	0.0	0.0	0.0	0.0	0.0	0.0	0.0	0.0	0.0	0.0	0.0	0.0	0.0	0.0	0.0	0.0	0.0	0.0	0.0	0.0	0.0	16469.79451333251	12991.745510900315	12588.889599811157	0.0	12416.260846836414	0.0	0.0	13410.912881975608	0.0	22721.407793628157	22030.331214635928	15788.245598489439	16778.601452294155	21501.048762509126	17792.68007449414	22572.642794654286	0.0	21199.22170672142	22018.47594035877	0.0	36428.78561757594	16697.537510939084	21139.904297089535	19430.638674369	17756.54940941827	14821.618380255573	30411.183840470287
O14979	SEQ_EYFGAFGEIENIELPMDTK_MOD_EYFGAFGEIENIELPM(Oxidation)DTK_CHARGE_2_	0.0	0.0	0.0	0.0	0.0	0.0	0.0	0.0	0.0	0.0	0.0	0.0	0.0	0.0	0.0	0.0	0.0	0.0	0.0	0.0	0.0	0.0	0.0	0.0	0.0	0.0	0.0	0.0	0.0	0.0	0.0	0.0	0.0	0.0	0.0	0.0	0.0	0.0	0.0	0.0	0.0	0.0	0.0	0.0	0.0	0.0	0.0	0.0
O14979	SEQ_VFVGGLSPDTSEEQIK_MOD_VFVGGLSPDTSEEQIK_CHARGE_3_	0.0	0.0	0.0	0.0	0.0	0.0	0.0	0.0	0.0	0.0	0.0	0.0	0.0	0.0	0.0	0.0	0.0	0.0	0.0	0.0	0.0	0.0	0.0	0.0	0.0	0.0	0.0	0.0	0.0	0.0	0.0	0.0	0.0	0.0	0.0	0.0	0.0	0.0	0.0	0.0	0.0	0.0	0.0	0.0	0.0	0.0	0.0	0.0
O14979	SEQ_VFVGGLSPDTSEEQIK_MOD_VFVGGLSPDTSEEQIK_CHARGE_4_	0.0	0.0	0.0	0.0	0.0	0.0	0.0	0.0	0.0	0.0	0.0	0.0	0.0	0.0	0.0	0.0	0.0	0.0	0.0	0.0	0.0	0.0	0.0	0.0	0.0	0.0	0.0	0.0	0.0	0.0	0.0	0.0	0.0	0.0	0.0	0.0	0.0	0.0	0.0	0.0	0.0	0.0	0.0	0.0	0.0	0.0	0.0	0.0
O14980	SEQ_EHPDAWTR_MOD_EHPDAWTR_CHARGE_3_	0.0	0.0	0.0	0.0	0.0	0.0	0.0	0.0	0.0	0.0	0.0	0.0	0.0	0.0	0.0	0.0	0.0	0.0	0.0	0.0	0.0	0.0	0.0	0.0	0.0	0.0	0.0	0.0	0.0	0.0	0.0	0.0	0.0	0.0	0.0	0.0	0.0	0.0	0.0	0.0	0.0	0.0	0.0	0.0	0.0	0.0	0.0	0.0
O14980	SEQ_AVGHPFVIQLGR_MOD_AVGHPFVIQLGR_CHARGE_4_	0.0	0.0	0.0	0.0	0.0	0.0	0.0	0.0	0.0	0.0	0.0	0.0	0.0	0.0	0.0	0.0	0.0	0.0	0.0	0.0	0.0	0.0	0.0	0.0	0.0	0.0	0.0	0.0	0.0	0.0	0.0	0.0	0.0	0.0	0.0	0.0	0.0	0.0	0.0	0.0	0.0	0.0	403.45945469070887	0.0	676.6348135526738	0.0	0.0	0.0
O14980	SEQ_DTDSINLYK_MOD_DTDSINLYK_CHARGE_2_	0.0	0.0	0.0	0.0	0.0	0.0	0.0	0.0	0.0	0.0	0.0	0.0	0.0	0.0	0.0	0.0	0.0	0.0	0.0	0.0	0.0	0.0	0.0	0.0	0.0	0.0	0.0	0.0	0.0	0.0	0.0	6670.71506469845	6208.982326591706	0.0	5431.0135793189265	4881.472842557024	2859.4536907291963	0.0	6205.887424008285	6747.299714918516	10248.786825141224	6758.288801990234	7870.692467926468	6994.5366959288185	17340.590659785652	17959.96309050616	13206.069572762215	13930.883655089336
O14980	SEQ_DFEEYPEHR_MOD_DFEEYPEHR_CHARGE_3_	0.0	0.0	0.0	0.0	0.0	0.0	0.0	0.0	0.0	0.0	0.0	0.0	0.0	0.0	0.0	0.0	0.0	0.0	0.0	0.0	0.0	0.0	0.0	0.0	0.0	0.0	0.0	0.0	0.0	0.0	0.0	0.0	0.0	0.0	0.0	0.0	0.0	0.0	0.0	0.0	0.0	0.0	0.0	4825.119546392622	2107.8117413947853	0.0	0.0	0.0
O14980	SEQ_LLSEEVFDFSSGQITQVK_MOD_LLSEEVFDFSSGQITQVK_CHARGE_3_	0.0	0.0	0.0	0.0	0.0	0.0	0.0	0.0	0.0	0.0	0.0	0.0	0.0	0.0	0.0	0.0	0.0	0.0	0.0	0.0	0.0	0.0	0.0	0.0	0.0	0.0	0.0	0.0	0.0	0.0	0.0	0.0	0.0	0.0	0.0	0.0	0.0	0.0	0.0	0.0	0.0	0.0	0.0	0.0	0.0	0.0	0.0	0.0
O14980	SEQ_DTDSINLYK_MOD_DTDSINLYK_CHARGE_3_	0.0	0.0	0.0	0.0	0.0	0.0	0.0	0.0	0.0	0.0	0.0	0.0	0.0	0.0	0.0	0.0	0.0	0.0	0.0	0.0	0.0	0.0	0.0	0.0	0.0	0.0	0.0	0.0	0.0	0.0	0.0	0.0	0.0	0.0	0.0	0.0	0.0	0.0	0.0	0.0	0.0	0.0	0.0	0.0	0.0	0.0	0.0	0.0
O14980	SEQ_LFVTGLFSLNQDIPAFK_MOD_LFVTGLFSLNQDIPAFK_CHARGE_2_	0.0	0.0	0.0	0.0	0.0	0.0	0.0	0.0	0.0	0.0	0.0	0.0	0.0	0.0	0.0	0.0	0.0	0.0	0.0	0.0	0.0	0.0	0.0	0.0	0.0	0.0	0.0	0.0	0.0	0.0	0.0	0.0	0.0	0.0	0.0	0.0	0.0	0.0	0.0	0.0	0.0	0.0	0.0	0.0	0.0	0.0	0.0	0.0
O14980	SEQ_RFLVTVIK_MOD_RFLVTVIK_CHARGE_2_	0.0	0.0	0.0	0.0	0.0	0.0	0.0	0.0	0.0	0.0	0.0	0.0	0.0	0.0	0.0	0.0	0.0	0.0	0.0	0.0	0.0	0.0	0.0	0.0	0.0	0.0	0.0	0.0	0.0	0.0	0.0	0.0	0.0	0.0	0.0	0.0	0.0	0.0	0.0	0.0	0.0	0.0	0.0	0.0	0.0	0.0	0.0	0.0
O14980	SEQ_LHNQVNGTEWSWK_MOD_LHNQVNGTEWSWK_CHARGE_3_	0.0	0.0	0.0	0.0	0.0	0.0	0.0	0.0	0.0	0.0	0.0	0.0	0.0	0.0	0.0	0.0	0.0	0.0	0.0	0.0	0.0	0.0	0.0	0.0	0.0	0.0	0.0	0.0	0.0	0.0	0.0	0.0	0.0	0.0	0.0	0.0	0.0	0.0	0.0	0.0	0.0	0.0	0.0	0.0	0.0	0.0	0.0	0.0
O14980	SEQ_EHPDAWTR_MOD_EHPDAWTR_CHARGE_2_	0.0	0.0	0.0	0.0	0.0	0.0	0.0	0.0	0.0	0.0	0.0	0.0	0.0	0.0	0.0	0.0	0.0	0.0	0.0	0.0	0.0	0.0	0.0	0.0	0.0	0.0	0.0	0.0	0.0	0.0	0.0	0.0	0.0	0.0	0.0	0.0	0.0	0.0	0.0	0.0	0.0	0.0	0.0	13942.967378481084	0.0	0.0	0.0	0.0
O14980	SEQ_MAQEVLTHLK_MOD_MAQEVLTHLK_CHARGE_4_	0.0	0.0	0.0	0.0	0.0	0.0	0.0	0.0	0.0	0.0	0.0	0.0	0.0	0.0	0.0	0.0	0.0	0.0	0.0	0.0	0.0	0.0	0.0	0.0	0.0	0.0	0.0	0.0	0.0	0.0	0.0	0.0	0.0	0.0	0.0	0.0	0.0	0.0	0.0	0.0	0.0	0.0	0.0	0.0	0.0	0.0	0.0	0.0
O14980	SEQ_VDTILEFSQNMNTK_MOD_VDTILEFSQNM(Oxidation)NTK_CHARGE_2_	0.0	0.0	0.0	0.0	0.0	0.0	0.0	0.0	0.0	0.0	0.0	0.0	0.0	0.0	0.0	0.0	0.0	0.0	0.0	0.0	0.0	0.0	0.0	0.0	0.0	0.0	0.0	0.0	0.0	0.0	0.0	0.0	0.0	0.0	0.0	0.0	0.0	0.0	0.0	0.0	0.0	0.0	0.0	0.0	0.0	0.0	0.0	0.0
O14980	SEQ_AIIASNIMYIVGQYPR_MOD_AIIASNIMYIVGQYPR_CHARGE_3_	0.0	0.0	0.0	0.0	0.0	0.0	0.0	0.0	0.0	0.0	0.0	0.0	0.0	0.0	0.0	0.0	0.0	0.0	0.0	0.0	0.0	0.0	0.0	0.0	0.0	0.0	0.0	0.0	0.0	0.0	0.0	0.0	0.0	0.0	0.0	0.0	0.0	0.0	0.0	0.0	0.0	0.0	0.0	0.0	0.0	0.0	0.0	0.0
O14980	SEQ_SAFPHLQDAQVK_MOD_SAFPHLQDAQVK_CHARGE_2_	0.0	0.0	0.0	0.0	0.0	0.0	0.0	0.0	0.0	0.0	0.0	0.0	0.0	0.0	0.0	0.0	0.0	0.0	0.0	0.0	0.0	0.0	0.0	0.0	0.0	0.0	0.0	0.0	0.0	0.0	0.0	0.0	0.0	0.0	0.0	0.0	0.0	0.0	0.0	0.0	0.0	0.0	0.0	0.0	0.0	0.0	0.0	0.0
O14980	SEQ_SAFPHLQDAQVK_MOD_SAFPHLQDAQVK_CHARGE_3_	0.0	0.0	0.0	0.0	0.0	0.0	0.0	0.0	0.0	0.0	0.0	0.0	0.0	0.0	0.0	0.0	0.0	0.0	0.0	0.0	0.0	0.0	1534.9563035640774	0.0	0.0	0.0	0.0	0.0	684.1841468183718	0.0	2062.207808096556	0.0	1654.527447449109	0.0	1863.252755381439	0.0	3076.163611705744	0.0	4015.4007111704004	1888.5686259266895	0.0	0.0	0.0	0.0	5756.887117367341	2844.126136627098	4890.2805344875	2878.604229473973
O14980	SEQ_ISTSLNPGNPVNNQIFLQEYVANLLK_MOD_ISTSLNPGNPVNNQIFLQEYVANLLK_CHARGE_3_	0.0	0.0	0.0	0.0	0.0	0.0	0.0	0.0	0.0	0.0	0.0	0.0	0.0	0.0	0.0	0.0	0.0	0.0	0.0	0.0	0.0	0.0	0.0	0.0	0.0	0.0	0.0	0.0	0.0	0.0	0.0	0.0	0.0	183.52196719095502	0.0	0.0	0.0	0.0	0.0	0.0	0.0	0.0	0.0	0.0	0.0	0.0	0.0	0.0
O14980	SEQ_MAKPEEVLVVENDQGEVVR_MOD_M(Oxidation)AKPEEVLVVENDQGEVVR_CHARGE_3_	0.0	0.0	0.0	0.0	0.0	0.0	0.0	0.0	0.0	0.0	0.0	0.0	0.0	0.0	0.0	0.0	0.0	0.0	0.0	0.0	0.0	0.0	0.0	0.0	0.0	0.0	0.0	0.0	0.0	0.0	0.0	0.0	0.0	0.0	0.0	0.0	0.0	0.0	0.0	0.0	0.0	0.0	0.0	0.0	0.0	0.0	0.0	0.0
O14980	SEQ_QMLPLNTNIR_MOD_QM(Oxidation)LPLNTNIR_CHARGE_2_	0.0	0.0	0.0	0.0	0.0	0.0	0.0	0.0	0.0	0.0	0.0	0.0	0.0	0.0	0.0	0.0	0.0	0.0	0.0	0.0	0.0	0.0	0.0	0.0	0.0	0.0	0.0	0.0	2136.654804342043	0.0	0.0	0.0	0.0	3250.8817294069354	0.0	0.0	0.0	0.0	0.0	0.0	0.0	0.0	0.0	0.0	0.0	0.0	4732.210473677595	0.0
O14980	SEQ_FLNVPMFR_MOD_FLNVPM(Oxidation)FR_CHARGE_2_	0.0	0.0	0.0	0.0	0.0	0.0	0.0	0.0	0.0	0.0	0.0	0.0	0.0	0.0	0.0	0.0	0.0	0.0	0.0	0.0	0.0	0.0	0.0	0.0	0.0	0.0	0.0	0.0	0.0	0.0	0.0	0.0	0.0	0.0	0.0	0.0	0.0	0.0	0.0	0.0	0.0	0.0	0.0	0.0	0.0	0.0	0.0	0.0
O14980	SEQ_MAQEVLTHLK_MOD_M(Oxidation)AQEVLTHLK_CHARGE_4_	0.0	0.0	0.0	0.0	0.0	0.0	0.0	0.0	0.0	0.0	0.0	0.0	0.0	0.0	0.0	0.0	0.0	0.0	0.0	0.0	0.0	0.0	0.0	0.0	0.0	0.0	0.0	0.0	0.0	0.0	0.0	0.0	0.0	0.0	0.0	0.0	0.0	0.0	0.0	0.0	0.0	0.0	0.0	0.0	0.0	0.0	0.0	0.0
O14980	SEQ_DFLVQIK_MOD_DFLVQIK_CHARGE_3_	0.0	0.0	0.0	0.0	0.0	0.0	0.0	0.0	0.0	0.0	0.0	0.0	0.0	0.0	0.0	0.0	0.0	0.0	0.0	0.0	0.0	0.0	0.0	0.0	0.0	0.0	0.0	0.0	0.0	0.0	0.0	0.0	0.0	0.0	0.0	0.0	0.0	0.0	0.0	0.0	0.0	0.0	0.0	0.0	0.0	0.0	0.0	0.0
O14980	SEQ_EPEVLSTMAIIVNK_MOD_EPEVLSTM(Oxidation)AIIVNK_CHARGE_3_	0.0	0.0	0.0	0.0	0.0	0.0	0.0	0.0	0.0	0.0	0.0	0.0	0.0	0.0	0.0	0.0	0.0	0.0	0.0	0.0	0.0	0.0	0.0	0.0	0.0	0.0	0.0	0.0	0.0	0.0	0.0	0.0	0.0	0.0	0.0	0.0	0.0	0.0	0.0	0.0	0.0	0.0	0.0	0.0	0.0	0.0	0.0	0.0
O14980	SEQ_LISGWVSR_MOD_LISGWVSR_CHARGE_2_	0.0	0.0	0.0	0.0	0.0	0.0	0.0	0.0	0.0	0.0	0.0	0.0	0.0	0.0	0.0	0.0	0.0	0.0	0.0	0.0	0.0	0.0	0.0	0.0	0.0	0.0	0.0	0.0	0.0	0.0	0.0	0.0	0.0	0.0	0.0	0.0	0.0	0.0	0.0	0.0	0.0	0.0	0.0	0.0	0.0	0.0	0.0	0.0
O14980	SEQ_YYGLQILENVIK_MOD_YYGLQILENVIK_CHARGE_3_	0.0	0.0	0.0	0.0	0.0	0.0	0.0	0.0	0.0	0.0	0.0	0.0	0.0	0.0	0.0	0.0	0.0	0.0	0.0	0.0	0.0	0.0	0.0	0.0	0.0	0.0	0.0	0.0	0.0	0.0	0.0	0.0	0.0	0.0	0.0	0.0	0.0	0.0	0.0	0.0	0.0	0.0	0.0	0.0	0.0	0.0	0.0	0.0
O14980	SEQ_LFVTGLFSLNQDIPAFK_MOD_LFVTGLFSLNQDIPAFK_CHARGE_3_	0.0	0.0	0.0	0.0	0.0	0.0	0.0	0.0	0.0	0.0	0.0	0.0	0.0	0.0	0.0	0.0	0.0	0.0	0.0	0.0	0.0	0.0	0.0	0.0	0.0	0.0	0.0	0.0	0.0	0.0	0.0	0.0	0.0	0.0	0.0	0.0	0.0	0.0	0.0	0.0	0.0	0.0	0.0	0.0	0.0	0.0	0.0	0.0
O14980	SEQ_MAQEVLTHLK_MOD_MAQEVLTHLK_CHARGE_3_	0.0	0.0	0.0	0.0	0.0	0.0	0.0	0.0	0.0	0.0	0.0	0.0	0.0	0.0	0.0	0.0	0.0	0.0	0.0	0.0	0.0	0.0	0.0	0.0	0.0	0.0	0.0	0.0	0.0	0.0	0.0	0.0	0.0	0.0	0.0	0.0	0.0	0.0	0.0	0.0	0.0	0.0	0.0	0.0	0.0	0.0	0.0	0.0
O14980	SEQ_YVVGLIIK_MOD_YVVGLIIK_CHARGE_2_	0.0	0.0	0.0	0.0	0.0	0.0	0.0	0.0	0.0	0.0	0.0	0.0	0.0	0.0	0.0	0.0	0.0	0.0	0.0	0.0	0.0	0.0	0.0	0.0	0.0	0.0	0.0	0.0	0.0	0.0	0.0	0.0	0.0	0.0	0.0	0.0	0.0	0.0	0.0	0.0	0.0	0.0	0.0	0.0	0.0	0.0	0.0	0.0
O14980	SEQ_MAQEVLTHLK_MOD_M(Oxidation)AQEVLTHLK_CHARGE_2_	0.0	0.0	0.0	0.0	0.0	0.0	0.0	0.0	0.0	0.0	0.0	0.0	0.0	0.0	0.0	0.0	0.0	0.0	0.0	0.0	0.0	0.0	0.0	0.0	0.0	0.0	0.0	0.0	0.0	0.0	0.0	0.0	0.0	0.0	0.0	0.0	0.0	0.0	0.0	0.0	0.0	0.0	0.0	0.0	0.0	0.0	0.0	0.0
O14980	SEQ_EFAGEDTSDLFLEER_MOD_EFAGEDTSDLFLEER_CHARGE_3_	0.0	0.0	0.0	0.0	0.0	0.0	0.0	0.0	0.0	0.0	0.0	0.0	0.0	0.0	0.0	0.0	0.0	0.0	0.0	0.0	0.0	0.0	0.0	0.0	0.0	0.0	0.0	0.0	0.0	0.0	0.0	0.0	0.0	0.0	0.0	0.0	0.0	0.0	0.0	0.0	0.0	0.0	0.0	0.0	0.0	0.0	0.0	0.0
O14980	SEQ_SAFPHLQDAQVK_MOD_SAFPHLQDAQVK_CHARGE_4_	0.0	0.0	0.0	0.0	0.0	0.0	0.0	0.0	0.0	0.0	0.0	0.0	0.0	0.0	0.0	0.0	0.0	0.0	0.0	0.0	0.0	0.0	0.0	0.0	0.0	0.0	0.0	0.0	0.0	0.0	0.0	0.0	0.0	0.0	0.0	0.0	0.0	0.0	0.0	0.0	0.0	0.0	0.0	0.0	0.0	0.0	0.0	0.0
O14980	SEQ_QLLDFSQK_MOD_QLLDFSQK_CHARGE_2_	0.0	0.0	0.0	0.0	0.0	0.0	0.0	0.0	0.0	0.0	0.0	0.0	0.0	0.0	0.0	0.0	0.0	0.0	0.0	0.0	0.0	0.0	0.0	1852.4475687774611	0.0	1820.561764227791	0.0	0.0	0.0	0.0	0.0	2432.707882404795	2969.9418068742852	2838.2492034010897	0.0	0.0	0.0	0.0	0.0	3560.1420138140343	5705.009778632696	4192.519107627899	7309.613433707089	6783.856318137622	5975.553028043216	7415.48523555849	4437.691213105064	4438.582341541214
O14980	SEQ_DFLVQIK_MOD_DFLVQIK_CHARGE_2_	0.0	0.0	0.0	0.0	0.0	0.0	0.0	0.0	0.0	0.0	0.0	0.0	0.0	0.0	0.0	0.0	0.0	0.0	0.0	0.0	0.0	0.0	0.0	0.0	0.0	0.0	0.0	0.0	0.0	0.0	0.0	0.0	0.0	0.0	791.786305217971	0.0	433.81589337588093	0.0	0.0	0.0	798.672839418843	1239.072506029321	1307.0820060762928	1087.3876044260903	0.0	559.1079579598397	0.0	1001.501546324457
O14980	SEQ_QLYLPMLFK_MOD_QLYLPM(Oxidation)LFK_CHARGE_2_	0.0	0.0	0.0	0.0	0.0	0.0	0.0	0.0	0.0	0.0	0.0	0.0	0.0	0.0	0.0	0.0	0.0	0.0	0.0	0.0	0.0	0.0	0.0	0.0	0.0	0.0	0.0	0.0	0.0	0.0	0.0	0.0	0.0	0.0	0.0	0.0	0.0	0.0	0.0	0.0	0.0	0.0	0.0	0.0	0.0	0.0	0.0	0.0
O14980	SEQ_QLLDFSQK_MOD_QLLDFSQK_CHARGE_3_	0.0	0.0	0.0	0.0	0.0	0.0	0.0	0.0	0.0	0.0	0.0	0.0	0.0	0.0	0.0	0.0	0.0	0.0	0.0	0.0	0.0	0.0	0.0	0.0	0.0	0.0	0.0	122.56997777546223	0.0	20.129256048841718	0.0	0.0	0.0	0.0	185.14387202278482	0.0	99.1778122667861	149.80963948169713	0.0	0.0	0.0	0.0	0.0	933.6903286378524	0.0	0.0	0.0	0.0
O14980	SEQ_AVGHPFVIQLGR_MOD_AVGHPFVIQLGR_CHARGE_3_	0.0	0.0	0.0	0.0	0.0	0.0	0.0	0.0	0.0	0.0	0.0	0.0	0.0	0.0	0.0	0.0	0.0	0.0	0.0	0.0	0.0	0.0	0.0	0.0	0.0	0.0	0.0	0.0	0.0	0.0	0.0	0.0	0.0	0.0	0.0	0.0	0.0	0.0	0.0	0.0	789.9510217773304	0.0	0.0	0.0	0.0	0.0	0.0	0.0
O14980	SEQ_LISTLIYK_MOD_LISTLIYK_CHARGE_2_	0.0	0.0	0.0	0.0	0.0	0.0	0.0	0.0	0.0	0.0	0.0	0.0	0.0	0.0	0.0	0.0	0.0	0.0	176.93821167231658	0.0	0.0	0.0	0.0	0.0	0.0	0.0	0.0	0.0	0.0	0.0	676.4607897890402	0.0	447.793097037161	831.5983277635618	0.0	0.0	1116.3016594703959	0.0	0.0	0.0	2591.2917316832977	1549.1949645818906	2497.310344657014	971.4833143222185	1124.4573399533408	0.0	1760.326890289548	1163.5406781051947
O14980	SEQ_DFEEYPEHR_MOD_DFEEYPEHR_CHARGE_2_	0.0	0.0	0.0	0.0	0.0	0.0	0.0	0.0	0.0	0.0	0.0	0.0	0.0	0.0	0.0	0.0	0.0	0.0	0.0	0.0	0.0	0.0	0.0	0.0	0.0	0.0	0.0	0.0	0.0	0.0	0.0	0.0	0.0	0.0	0.0	8659.750515516838	0.0	0.0	0.0	0.0	0.0	0.0	6525.139369692172	0.0	0.0	0.0	0.0	0.0
O14980	SEQ_FLNVPMFR_MOD_FLNVPM(Oxidation)FR_CHARGE_3_	0.0	0.0	0.0	0.0	0.0	0.0	0.0	0.0	0.0	0.0	0.0	0.0	0.0	0.0	0.0	0.0	0.0	0.0	0.0	0.0	0.0	0.0	0.0	0.0	0.0	0.0	0.0	0.0	0.0	0.0	0.0	0.0	0.0	0.0	0.0	0.0	0.0	0.0	0.0	0.0	0.0	0.0	0.0	0.0	0.0	0.0	0.0	0.0
O14980	SEQ_QLGSILK_MOD_QLGSILK_CHARGE_2_	0.0	0.0	0.0	0.0	0.0	0.0	0.0	0.0	0.0	0.0	0.0	0.0	0.0	0.0	0.0	0.0	0.0	0.0	0.0	0.0	0.0	0.0	0.0	0.0	0.0	534.5754043186085	0.0	0.0	1200.6885871278355	660.9102579769217	0.0	1498.7458571131044	0.0	2155.991665140316	1504.2962568468597	1972.4039809125197	1177.8329773492533	0.0	1576.270421450543	1748.650263568086	2661.533299189292	3336.6672014377878	4121.828548586109	2542.9697395346125	2924.554065144164	4197.316112172205	3529.6028702609133	4080.100494836511
O14980	SEQ_MAQEVLTHLK_MOD_MAQEVLTHLK_CHARGE_2_	0.0	0.0	0.0	0.0	0.0	0.0	0.0	0.0	0.0	0.0	0.0	0.0	0.0	0.0	0.0	0.0	0.0	0.0	0.0	0.0	0.0	0.0	0.0	0.0	0.0	0.0	0.0	0.0	0.0	0.0	0.0	0.0	0.0	0.0	0.0	0.0	0.0	0.0	0.0	0.0	0.0	0.0	0.0	0.0	0.0	0.0	0.0	0.0
O14980	SEQ_VDTILEFSQNMNTK_MOD_VDTILEFSQNM(Oxidation)NTK_CHARGE_3_	0.0	0.0	0.0	0.0	0.0	0.0	0.0	0.0	0.0	0.0	0.0	0.0	0.0	0.0	0.0	0.0	0.0	0.0	0.0	0.0	0.0	0.0	0.0	0.0	0.0	0.0	0.0	0.0	0.0	0.0	0.0	0.0	0.0	0.0	0.0	0.0	0.0	665.6940872234452	0.0	0.0	518.9406939642234	0.0	0.0	0.0	0.0	0.0	0.0	0.0
O14980	SEQ_MAKPEEVLVVENDQGEVVR_MOD_MAKPEEVLVVENDQGEVVR_CHARGE_4_	0.0	0.0	0.0	0.0	0.0	0.0	0.0	0.0	0.0	0.0	0.0	0.0	0.0	0.0	0.0	0.0	0.0	0.0	0.0	0.0	0.0	0.0	0.0	0.0	0.0	0.0	0.0	0.0	0.0	0.0	0.0	0.0	0.0	0.0	0.0	0.0	0.0	0.0	0.0	0.0	0.0	0.0	0.0	0.0	0.0	0.0	0.0	0.0
O14980	SEQ_ETLVYLTHLDYVDTER_MOD_ETLVYLTHLDYVDTER_CHARGE_2_	0.0	0.0	0.0	0.0	0.0	0.0	0.0	0.0	0.0	0.0	0.0	0.0	0.0	0.0	0.0	0.0	0.0	0.0	0.0	0.0	0.0	0.0	0.0	0.0	0.0	0.0	0.0	0.0	0.0	0.0	0.0	0.0	0.0	0.0	0.0	0.0	0.0	0.0	0.0	0.0	0.0	0.0	0.0	0.0	0.0	0.0	0.0	0.0
O14980	SEQ_FLVTVIK_MOD_FLVTVIK_CHARGE_2_	0.0	0.0	0.0	0.0	0.0	0.0	0.0	0.0	0.0	0.0	0.0	0.0	0.0	0.0	0.0	0.0	0.0	0.0	0.0	0.0	0.0	0.0	0.0	0.0	0.0	0.0	0.0	0.0	0.0	0.0	0.0	0.0	0.0	0.0	644.7010852840759	0.0	0.0	0.0	0.0	0.0	577.1376982944043	0.0	927.8879408204202	784.391000110881	1605.0980726232167	0.0	790.5863831182802	448.760867927092
O14980	SEQ_MAKPEEVLVVENDQGEVVR_MOD_MAKPEEVLVVENDQGEVVR_CHARGE_3_	0.0	0.0	0.0	0.0	0.0	0.0	0.0	0.0	0.0	0.0	0.0	0.0	0.0	0.0	0.0	0.0	0.0	0.0	0.0	0.0	0.0	0.0	0.0	0.0	0.0	0.0	0.0	0.0	0.0	0.0	0.0	0.0	0.0	0.0	0.0	0.0	0.0	0.0	0.0	0.0	0.0	0.0	0.0	0.0	0.0	0.0	0.0	0.0
O14981	SEQ_AAAQQLGEVVK_MOD_AAAQQLGEVVK_CHARGE_2_	0.0	0.0	0.0	0.0	0.0	0.0	0.0	0.0	0.0	0.0	0.0	0.0	0.0	0.0	0.0	0.0	0.0	0.0	0.0	0.0	0.0	0.0	0.0	0.0	0.0	0.0	0.0	0.0	0.0	0.0	0.0	0.0	0.0	0.0	0.0	0.0	0.0	0.0	621.1910862364734	1072.9792912339483	917.2462613843777	0.0	1965.7001911642167	0.0	0.0	732.2431755623422	0.0	1387.6854395369282
O14981	SEQ_GIITLYR_MOD_GIITLYR_CHARGE_2_	0.0	0.0	0.0	0.0	0.0	0.0	0.0	0.0	0.0	0.0	0.0	0.0	0.0	0.0	0.0	0.0	0.0	0.0	0.0	0.0	0.0	0.0	0.0	0.0	0.0	0.0	0.0	0.0	0.0	0.0	0.0	0.0	0.0	0.0	0.0	0.0	0.0	0.0	0.0	0.0	0.0	0.0	0.0	0.0	0.0	0.0	0.0	0.0
O14981	SEQ_AAAQQLGEVVK_MOD_AAAQQLGEVVK_CHARGE_3_	0.0	0.0	0.0	0.0	0.0	0.0	0.0	0.0	0.0	0.0	0.0	0.0	0.0	0.0	0.0	0.0	0.0	0.0	0.0	0.0	0.0	0.0	0.0	0.0	0.0	0.0	0.0	0.0	0.0	0.0	0.0	0.0	0.0	0.0	0.0	0.0	0.0	0.0	0.0	0.0	0.0	0.0	0.0	0.0	0.0	0.0	0.0	0.0
O15014	SEQ_IYSFTDNAPSPSIGGSSR_MOD_IYSFTDNAPSPSIGGSSR_CHARGE_2_	0.0	0.0	593.2101029022638	0.0	0.0	0.0	0.0	0.0	0.0	0.0	0.0	0.0	0.0	0.0	9843.252237231512	0.0	0.0	0.0	0.0	0.0	7998.179469243063	0.0	1746.614199376375	0.0	302.7744362836784	0.0	2925.7147819662096	0.0	2588.210341885737	0.0	1869.3754585307308	0.0	0.0	0.0	2054.6738524786215	0.0	0.0	0.0	0.0	0.0	0.0	0.0	4786.416270591939	2306.0633369852135	4384.5128602102495	0.0	0.0	0.0
O15020;O15020-2	SEQ_VIESTQGLGNDLAGVLALQR_MOD_VIESTQGLGNDLAGVLALQR_CHARGE_4_	0.0	0.0	0.0	0.0	0.0	0.0	0.0	0.0	0.0	0.0	0.0	0.0	0.0	0.0	0.0	0.0	0.0	0.0	0.0	0.0	0.0	0.0	0.0	0.0	0.0	0.0	0.0	0.0	0.0	0.0	0.0	0.0	0.0	0.0	0.0	0.0	0.0	0.0	0.0	0.0	0.0	0.0	0.0	0.0	0.0	0.0	0.0	0.0
O15020;O15020-2	SEQ_EANALAAGHPAQAVAINAR_MOD_EANALAAGHPAQAVAINAR_CHARGE_3_	0.0	0.0	0.0	0.0	0.0	0.0	0.0	0.0	0.0	0.0	0.0	0.0	0.0	0.0	0.0	0.0	0.0	0.0	0.0	0.0	0.0	0.0	0.0	0.0	0.0	0.0	0.0	0.0	0.0	0.0	0.0	0.0	0.0	0.0	0.0	0.0	0.0	0.0	0.0	0.0	0.0	0.0	0.0	0.0	0.0	0.0	0.0	0.0
O15027;O15027-2;O15027-3;O15027-4;O15027-5	SEQ_YVDVLNPSGTQR_MOD_YVDVLNPSGTQR_CHARGE_2_	0.0	0.0	0.0	0.0	0.0	0.0	0.0	0.0	0.0	0.0	0.0	0.0	0.0	0.0	0.0	0.0	0.0	0.0	0.0	0.0	0.0	0.0	0.0	0.0	0.0	0.0	0.0	0.0	0.0	0.0	0.0	0.0	0.0	0.0	0.0	0.0	0.0	0.0	0.0	0.0	0.0	0.0	0.0	0.0	0.0	0.0	0.0	0.0
O15027;O15027-2;O15027-3;O15027-4;O15027-5	SEQ_NPSSAAPVQSR_MOD_NPSSAAPVQSR_CHARGE_2_	0.0	0.0	0.0	0.0	0.0	0.0	0.0	0.0	0.0	0.0	0.0	0.0	0.0	0.0	0.0	0.0	0.0	0.0	0.0	0.0	0.0	0.0	0.0	0.0	0.0	0.0	0.0	0.0	0.0	0.0	0.0	0.0	0.0	0.0	0.0	0.0	0.0	0.0	0.0	0.0	0.0	0.0	0.0	0.0	0.0	0.0	0.0	0.0
O15027;O15027-2;O15027-3;O15027-4;O15027-5	SEQ_DAQGQPGLER_MOD_DAQGQPGLER_CHARGE_2_	0.0	0.0	0.0	0.0	0.0	0.0	0.0	0.0	0.0	0.0	0.0	0.0	0.0	0.0	0.0	0.0	0.0	0.0	0.0	0.0	0.0	0.0	0.0	0.0	0.0	0.0	0.0	0.0	0.0	0.0	0.0	0.0	0.0	0.0	0.0	0.0	0.0	0.0	0.0	0.0	0.0	0.0	0.0	0.0	0.0	0.0	1603.3899281970996	0.0
O15027;O15027-2;O15027-3;O15027-4;O15027-5	SEQ_QSGPGAPNLDR_MOD_QSGPGAPNLDR_CHARGE_2_	0.0	0.0	0.0	0.0	0.0	0.0	0.0	0.0	0.0	0.0	0.0	0.0	0.0	0.0	0.0	0.0	0.0	761.5471594938971	0.0	0.0	0.0	0.0	0.0	0.0	0.0	0.0	0.0	0.0	0.0	0.0	0.0	0.0	0.0	0.0	0.0	1276.056570234068	0.0	0.0	0.0	0.0	0.0	0.0	0.0	1307.3315392140157	0.0	0.0	0.0	0.0
O15027;O15027-2;O15027-3;O15027-4;O15027-5	SEQ_TLENPVNVYNPSHSDSLASQQSVASHPR_MOD_TLENPVNVYNPSHSDSLASQQSVASHPR_CHARGE_4_	0.0	0.0	0.0	0.0	0.0	0.0	0.0	0.0	0.0	0.0	0.0	0.0	0.0	0.0	0.0	0.0	0.0	0.0	0.0	0.0	0.0	0.0	0.0	0.0	0.0	0.0	0.0	0.0	0.0	3969.4033448758	0.0	0.0	0.0	0.0	0.0	0.0	0.0	0.0	0.0	0.0	0.0	0.0	0.0	0.0	0.0	0.0	0.0	0.0
O15027;O15027-2;O15027-3;O15027-4;O15027-5	SEQ_AQQELVPPQQQASPPQLPK_MOD_AQQELVPPQQQASPPQLPK_CHARGE_3_	0.0	0.0	0.0	0.0	0.0	0.0	0.0	0.0	0.0	0.0	0.0	0.0	0.0	0.0	0.0	0.0	0.0	0.0	0.0	0.0	0.0	0.0	0.0	0.0	0.0	0.0	0.0	0.0	0.0	0.0	0.0	0.0	0.0	0.0	0.0	0.0	0.0	0.0	0.0	0.0	0.0	0.0	0.0	0.0	0.0	0.0	0.0	0.0
O15027;O15027-2;O15027-3;O15027-4;O15027-5	SEQ_SVFWASSPYR_MOD_SVFWASSPYR_CHARGE_3_	0.0	0.0	0.0	0.0	0.0	0.0	0.0	0.0	0.0	0.0	0.0	0.0	0.0	0.0	0.0	0.0	0.0	0.0	0.0	0.0	0.0	0.0	0.0	0.0	0.0	0.0	0.0	0.0	0.0	0.0	0.0	0.0	0.0	0.0	0.0	0.0	0.0	0.0	0.0	0.0	0.0	0.0	0.0	0.0	0.0	0.0	0.0	0.0
O15027;O15027-2;O15027-3;O15027-4;O15027-5	SEQ_SVFWASSPYR_MOD_SVFWASSPYR_CHARGE_2_	0.0	0.0	0.0	0.0	0.0	0.0	0.0	0.0	0.0	0.0	0.0	0.0	0.0	0.0	0.0	0.0	0.0	15647.535346030012	0.0	0.0	0.0	0.0	0.0	0.0	0.0	0.0	0.0	0.0	0.0	0.0	0.0	0.0	0.0	0.0	0.0	0.0	0.0	0.0	0.0	0.0	0.0	0.0	0.0	15130.561325407767	0.0	0.0	14123.083169561718	0.0
O15027;O15027-2;O15027-3;O15027-4;O15027-5	SEQ_QALQSTPLGSSSK_MOD_QALQSTPLGSSSK_CHARGE_2_	0.0	0.0	0.0	0.0	0.0	0.0	0.0	0.0	0.0	0.0	0.0	0.0	0.0	0.0	0.0	0.0	0.0	0.0	0.0	0.0	0.0	0.0	0.0	0.0	0.0	0.0	0.0	0.0	0.0	0.0	2078.4698323528023	0.0	0.0	1788.6697786063758	0.0	0.0	0.0	0.0	0.0	3277.358601975456	0.0	0.0	0.0	0.0	0.0	1141.005267824506	0.0	0.0
O15027;O15027-2;O15027-3;O15027-4;O15027-5	SEQ_FATNEAIQR_MOD_FATNEAIQR_CHARGE_3_	0.0	0.0	0.0	0.0	0.0	0.0	0.0	0.0	0.0	0.0	0.0	0.0	0.0	0.0	0.0	0.0	0.0	0.0	0.0	0.0	0.0	0.0	0.0	0.0	0.0	0.0	0.0	0.0	0.0	0.0	0.0	0.0	0.0	0.0	0.0	0.0	0.0	0.0	0.0	0.0	0.0	0.0	0.0	0.0	0.0	0.0	0.0	0.0
O15027;O15027-2;O15027-3;O15027-4;O15027-5	SEQ_ELLLYGR_MOD_ELLLYGR_CHARGE_2_	0.0	0.0	0.0	0.0	0.0	0.0	0.0	0.0	0.0	0.0	0.0	0.0	0.0	0.0	0.0	0.0	0.0	0.0	0.0	0.0	0.0	0.0	0.0	0.0	0.0	0.0	0.0	0.0	0.0	0.0	0.0	0.0	0.0	0.0	0.0	0.0	0.0	0.0	0.0	0.0	0.0	0.0	0.0	0.0	4273.326574835972	20769.137544551984	4037.2971463637923	0.0
O15027;O15027-2;O15027-3;O15027-4;O15027-5	SEQ_AHASPFSGALTPSAPPGPEMNR_MOD_AHASPFSGALTPSAPPGPEM(Oxidation)NR_CHARGE_3_	0.0	0.0	0.0	0.0	0.0	0.0	0.0	0.0	0.0	0.0	0.0	0.0	0.0	0.0	0.0	0.0	0.0	0.0	0.0	0.0	0.0	0.0	0.0	0.0	0.0	0.0	0.0	0.0	0.0	0.0	0.0	0.0	0.0	0.0	0.0	0.0	0.0	0.0	0.0	0.0	0.0	0.0	0.0	0.0	0.0	0.0	0.0	0.0
O15027;O15027-2;O15027-3;O15027-4;O15027-5	SEQ_GLANPEPAPEPK_MOD_GLANPEPAPEPK_CHARGE_3_	0.0	0.0	0.0	0.0	0.0	0.0	0.0	0.0	0.0	0.0	0.0	0.0	0.0	0.0	0.0	0.0	0.0	0.0	0.0	0.0	0.0	0.0	0.0	0.0	0.0	0.0	0.0	0.0	0.0	0.0	0.0	0.0	0.0	547.0832064399723	0.0	0.0	0.0	0.0	0.0	0.0	0.0	0.0	0.0	0.0	0.0	0.0	0.0	0.0
O15027;O15027-2;O15027-3;O15027-4;O15027-5	SEQ_AHASPFSGALTPSAPPGPEMNR_MOD_AHASPFSGALTPSAPPGPEM(Oxidation)NR_CHARGE_4_	0.0	0.0	0.0	0.0	0.0	0.0	0.0	0.0	0.0	0.0	0.0	0.0	0.0	0.0	0.0	0.0	0.0	0.0	0.0	0.0	0.0	0.0	0.0	0.0	0.0	0.0	0.0	0.0	0.0	0.0	0.0	0.0	0.0	0.0	0.0	0.0	0.0	0.0	0.0	0.0	0.0	0.0	0.0	0.0	0.0	0.0	0.0	0.0
O15027;O15027-2;O15027-3;O15027-4;O15027-5	SEQ_SPDPGIVPQEAPVGNSLSELSEENFDGK_MOD_SPDPGIVPQEAPVGNSLSELSEENFDGK_CHARGE_3_	0.0	0.0	0.0	0.0	0.0	0.0	0.0	0.0	0.0	0.0	0.0	0.0	0.0	0.0	0.0	0.0	0.0	0.0	0.0	0.0	0.0	0.0	0.0	0.0	0.0	0.0	0.0	0.0	0.0	0.0	0.0	0.0	0.0	0.0	0.0	0.0	0.0	0.0	0.0	0.0	0.0	0.0	0.0	0.0	0.0	0.0	0.0	0.0
O15027;O15027-2;O15027-3;O15027-4;O15027-5	SEQ_GLANPEPAPEPK_MOD_GLANPEPAPEPK_CHARGE_2_	0.0	0.0	0.0	0.0	0.0	0.0	0.0	0.0	0.0	0.0	0.0	0.0	0.0	0.0	0.0	0.0	0.0	0.0	0.0	0.0	0.0	673.749686869104	0.0	0.0	0.0	0.0	0.0	0.0	0.0	0.0	455.3778112058951	0.0	0.0	0.0	0.0	980.6984176593891	1291.2704256953975	0.0	997.4160369973047	0.0	2281.154788552992	1811.7955106349136	1893.0531390624994	1062.0111178350326	1725.1339876532388	1999.8501284937936	2596.413406104485	2474.1470657080577
O15027;O15027-2;O15027-3;O15027-4;O15027-5	SEQ_YGPLPGPAVPR_MOD_YGPLPGPAVPR_CHARGE_2_	0.0	0.0	0.0	0.0	0.0	0.0	0.0	0.0	0.0	0.0	0.0	0.0	0.0	0.0	0.0	0.0	0.0	0.0	0.0	0.0	0.0	0.0	0.0	0.0	0.0	0.0	0.0	0.0	0.0	0.0	0.0	0.0	0.0	0.0	0.0	0.0	0.0	0.0	0.0	0.0	0.0	0.0	0.0	0.0	0.0	0.0	0.0	0.0
O15027;O15027-2;O15027-3;O15027-4;O15027-5	SEQ_QALQSTPLGSSSK_MOD_QALQSTPLGSSSK_CHARGE_3_	0.0	0.0	0.0	0.0	0.0	0.0	0.0	0.0	0.0	0.0	0.0	0.0	0.0	0.0	0.0	0.0	0.0	0.0	0.0	0.0	0.0	0.0	0.0	0.0	0.0	0.0	0.0	0.0	0.0	0.0	0.0	0.0	0.0	0.0	0.0	0.0	0.0	0.0	0.0	0.0	0.0	0.0	0.0	0.0	0.0	0.0	0.0	0.0
O15027;O15027-2;O15027-3;O15027-4;O15027-5	SEQ_NEHRPASALVNPLAR_MOD_NEHRPASALVNPLAR_CHARGE_4_	0.0	0.0	0.0	0.0	0.0	0.0	0.0	0.0	0.0	0.0	0.0	0.0	0.0	0.0	0.0	0.0	0.0	0.0	0.0	0.0	0.0	0.0	0.0	0.0	0.0	0.0	0.0	0.0	0.0	0.0	0.0	0.0	0.0	0.0	0.0	0.0	0.0	0.0	0.0	0.0	0.0	0.0	0.0	448.2647724558223	0.0	0.0	0.0	0.0
O15027;O15027-2;O15027-3;O15027-4;O15027-5	SEQ_GGIGASENLENPPK_MOD_GGIGASENLENPPK_CHARGE_2_	0.0	0.0	0.0	0.0	0.0	0.0	0.0	0.0	0.0	0.0	0.0	0.0	0.0	0.0	0.0	0.0	0.0	0.0	0.0	0.0	0.0	0.0	0.0	0.0	0.0	0.0	0.0	0.0	0.0	0.0	0.0	0.0	0.0	0.0	0.0	0.0	0.0	0.0	0.0	0.0	0.0	0.0	0.0	0.0	0.0	0.0	0.0	0.0
O15027;O15027-2;O15027-3;O15027-4;O15027-5	SEQ_NQWVNLNEPEEEK_MOD_NQWVNLNEPEEEK_CHARGE_2_	0.0	0.0	0.0	0.0	0.0	0.0	0.0	0.0	0.0	0.0	0.0	0.0	0.0	0.0	0.0	0.0	0.0	0.0	0.0	0.0	0.0	0.0	0.0	0.0	0.0	0.0	0.0	0.0	0.0	0.0	0.0	0.0	0.0	0.0	0.0	0.0	0.0	0.0	0.0	0.0	0.0	0.0	0.0	0.0	0.0	0.0	0.0	0.0
O15031	SEQ_AITEIYLTR_MOD_AITEIYLTR_CHARGE_2_	0.0	0.0	0.0	0.0	0.0	0.0	0.0	0.0	0.0	0.0	0.0	0.0	0.0	0.0	0.0	0.0	0.0	0.0	0.0	0.0	0.0	0.0	0.0	0.0	0.0	0.0	0.0	253.56388425800824	0.0	0.0	0.0	0.0	0.0	0.0	0.0	0.0	372.4007480255192	0.0	0.0	0.0	0.0	0.0	0.0	0.0	0.0	0.0	0.0	0.0
O15031	SEQ_EASPNPEDGIVR_MOD_EASPNPEDGIVR_CHARGE_2_	0.0	0.0	0.0	0.0	0.0	0.0	0.0	0.0	0.0	0.0	0.0	0.0	0.0	0.0	0.0	0.0	0.0	0.0	0.0	0.0	0.0	0.0	0.0	0.0	0.0	585.6610521158887	0.0	0.0	0.0	0.0	0.0	0.0	0.0	0.0	0.0	0.0	0.0	0.0	0.0	0.0	0.0	0.0	0.0	0.0	0.0	0.0	0.0	0.0
O15031	SEQ_IQPETGPLGGGIR_MOD_IQPETGPLGGGIR_CHARGE_2_	0.0	0.0	0.0	0.0	0.0	0.0	0.0	0.0	0.0	0.0	0.0	0.0	0.0	0.0	0.0	0.0	0.0	0.0	0.0	0.0	0.0	0.0	0.0	0.0	0.0	0.0	0.0	0.0	0.0	0.0	0.0	0.0	0.0	0.0	0.0	0.0	0.0	0.0	0.0	0.0	0.0	0.0	0.0	0.0	0.0	0.0	0.0	0.0
O15031	SEQ_DTTHNLPEFIVK_MOD_DTTHNLPEFIVK_CHARGE_2_	0.0	0.0	0.0	0.0	0.0	0.0	0.0	0.0	0.0	0.0	0.0	0.0	0.0	0.0	0.0	0.0	0.0	0.0	0.0	0.0	0.0	1286.233618427639	0.0	0.0	0.0	0.0	0.0	0.0	0.0	0.0	0.0	0.0	0.0	2300.626720760264	0.0	0.0	0.0	0.0	0.0	0.0	0.0	0.0	0.0	0.0	0.0	0.0	0.0	0.0
O15031	SEQ_VFFLPSK_MOD_VFFLPSK_CHARGE_3_	0.0	0.0	0.0	0.0	0.0	0.0	0.0	0.0	0.0	0.0	0.0	0.0	0.0	0.0	0.0	0.0	0.0	0.0	0.0	0.0	0.0	0.0	0.0	0.0	0.0	0.0	0.0	0.0	0.0	0.0	0.0	0.0	0.0	0.0	0.0	0.0	0.0	0.0	0.0	0.0	0.0	0.0	0.0	0.0	0.0	0.0	0.0	0.0
O15031	SEQ_VFFLPSK_MOD_VFFLPSK_CHARGE_2_	0.0	0.0	0.0	0.0	0.0	0.0	0.0	0.0	0.0	0.0	0.0	0.0	0.0	0.0	0.0	0.0	0.0	0.0	0.0	0.0	0.0	0.0	0.0	0.0	0.0	0.0	0.0	0.0	0.0	0.0	0.0	0.0	0.0	0.0	0.0	0.0	0.0	0.0	0.0	0.0	147.86773816398093	0.0	0.0	0.0	0.0	0.0	264.6964068613091	0.0
O15031	SEQ_VLYAVFSR_MOD_VLYAVFSR_CHARGE_2_	0.0	0.0	0.0	0.0	0.0	0.0	0.0	0.0	0.0	0.0	0.0	0.0	0.0	0.0	0.0	0.0	0.0	0.0	0.0	0.0	0.0	0.0	0.0	0.0	0.0	0.0	0.0	0.0	0.0	0.0	0.0	0.0	0.0	0.0	0.0	0.0	0.0	0.0	0.0	0.0	0.0	0.0	0.0	0.0	0.0	0.0	0.0	0.0
O15031	SEQ_DTTHNLPEFIVK_MOD_DTTHNLPEFIVK_CHARGE_4_	0.0	0.0	0.0	0.0	0.0	0.0	0.0	0.0	0.0	0.0	0.0	0.0	0.0	0.0	0.0	0.0	0.0	0.0	0.0	0.0	0.0	0.0	0.0	0.0	0.0	0.0	70.2362292144494	0.0	0.0	0.0	0.0	0.0	22.067891280031635	0.0	0.0	0.0	0.0	43.269143121772196	0.0	66.42417007263006	0.0	0.0	0.0	0.0	0.0	0.0	0.0	0.0
O15031	SEQ_AEEASHWLWSR_MOD_AEEASHWLWSR_CHARGE_3_	0.0	0.0	0.0	0.0	0.0	1300.022634816629	0.0	0.0	0.0	0.0	0.0	0.0	0.0	0.0	0.0	0.0	0.0	0.0	0.0	0.0	0.0	0.0	0.0	0.0	0.0	0.0	0.0	0.0	0.0	0.0	0.0	0.0	0.0	2873.326023811775	0.0	0.0	0.0	667.1547439673063	0.0	0.0	0.0	0.0	0.0	4053.3246725811937	0.0	3127.1395420102235	0.0	0.0
O15031	SEQ_GSSLHVGSDLLK_MOD_GSSLHVGSDLLK_CHARGE_2_	0.0	0.0	0.0	0.0	0.0	0.0	0.0	0.0	0.0	0.0	0.0	0.0	0.0	0.0	0.0	0.0	0.0	0.0	0.0	0.0	0.0	0.0	0.0	0.0	0.0	0.0	0.0	0.0	0.0	0.0	0.0	0.0	0.0	0.0	0.0	0.0	0.0	0.0	0.0	0.0	0.0	0.0	0.0	0.0	0.0	0.0	0.0	0.0
O15031	SEQ_DTTHNLPEFIVK_MOD_DTTHNLPEFIVK_CHARGE_3_	0.0	0.0	0.0	0.0	0.0	0.0	0.0	0.0	0.0	0.0	0.0	0.0	0.0	0.0	0.0	0.0	0.0	0.0	0.0	0.0	0.0	0.0	0.0	0.0	0.0	0.0	0.0	0.0	0.0	0.0	0.0	0.0	0.0	0.0	0.0	0.0	0.0	0.0	0.0	0.0	0.0	0.0	0.0	0.0	0.0	0.0	0.0	0.0
O15031	SEQ_VGVSQQPEDSQQDLPGER_MOD_VGVSQQPEDSQQDLPGER_CHARGE_3_	0.0	0.0	0.0	0.0	0.0	0.0	0.0	0.0	0.0	0.0	0.0	0.0	0.0	0.0	0.0	0.0	0.0	0.0	0.0	0.0	0.0	0.0	0.0	0.0	0.0	0.0	0.0	0.0	0.0	0.0	378.1008738711402	0.0	0.0	0.0	0.0	0.0	0.0	0.0	0.0	0.0	0.0	0.0	0.0	0.0	0.0	0.0	915.3424778709904	0.0
O15031	SEQ_AEEASHWLWSR_MOD_AEEASHWLWSR_CHARGE_2_	0.0	0.0	0.0	0.0	0.0	0.0	0.0	0.0	0.0	0.0	0.0	0.0	0.0	0.0	0.0	0.0	0.0	0.0	0.0	0.0	0.0	0.0	0.0	0.0	0.0	0.0	0.0	0.0	0.0	0.0	0.0	0.0	0.0	0.0	0.0	0.0	0.0	0.0	0.0	0.0	0.0	0.0	0.0	0.0	0.0	0.0	0.0	0.0
O15031	SEQ_IQPETGPLGGGIR_MOD_IQPETGPLGGGIR_CHARGE_3_	0.0	0.0	0.0	0.0	0.0	0.0	0.0	0.0	0.0	0.0	0.0	0.0	0.0	0.0	0.0	0.0	0.0	0.0	0.0	0.0	0.0	0.0	0.0	0.0	0.0	0.0	0.0	0.0	0.0	0.0	0.0	0.0	0.0	0.0	0.0	0.0	0.0	0.0	0.0	0.0	0.0	0.0	0.0	0.0	0.0	0.0	0.0	0.0
O15042;O15042-2	SEQ_WEAVDESELEAQAVTTSK_MOD_WEAVDESELEAQAVTTSK_CHARGE_3_	0.0	0.0	0.0	0.0	0.0	0.0	0.0	0.0	0.0	0.0	0.0	0.0	0.0	0.0	0.0	0.0	0.0	0.0	0.0	0.0	0.0	0.0	0.0	1080.0607570035713	0.0	0.0	0.0	0.0	0.0	0.0	0.0	0.0	0.0	0.0	0.0	0.0	0.0	0.0	1080.0607570035713	0.0	0.0	0.0	0.0	0.0	0.0	0.0	0.0	0.0
O15042;O15042-2	SEQ_WEAVDESELEAQAVTTSK_MOD_WEAVDESELEAQAVTTSK_CHARGE_4_	0.0	0.0	0.0	0.0	0.0	0.0	0.0	0.0	0.0	0.0	0.0	0.0	0.0	0.0	0.0	0.0	0.0	0.0	0.0	0.0	0.0	0.0	0.0	0.0	0.0	0.0	0.0	0.0	0.0	0.0	0.0	0.0	0.0	0.0	0.0	1685.9542947955754	0.0	0.0	0.0	0.0	0.0	0.0	0.0	0.0	0.0	0.0	0.0	0.0
O15042;O15042-2	SEQ_SNLELFK_MOD_SNLELFK_CHARGE_2_	0.0	0.0	0.0	0.0	0.0	0.0	0.0	0.0	0.0	0.0	0.0	0.0	0.0	0.0	970.582007032434	0.0	0.0	0.0	0.0	0.0	0.0	0.0	0.0	0.0	0.0	0.0	0.0	1585.183956691592	0.0	1573.4570844283808	0.0	0.0	0.0	0.0	0.0	0.0	0.0	0.0	0.0	1584.0188537352199	0.0	2195.7828996798785	2132.7195594033333	883.9312064316399	3767.1130744856277	4190.080233595545	2379.800065166651	2955.8502340075647
O15042;O15042-2	SEQ_AAAEIYEEFLAAFEGSDGNK_MOD_AAAEIYEEFLAAFEGSDGNK_CHARGE_2_	0.0	0.0	0.0	0.0	0.0	0.0	0.0	0.0	0.0	0.0	0.0	0.0	0.0	0.0	0.0	0.0	0.0	0.0	0.0	0.0	0.0	0.0	0.0	0.0	0.0	0.0	0.0	0.0	0.0	0.0	0.0	1791.7148671142984	3209.512677464709	0.0	0.0	0.0	0.0	0.0	764.6197951385379	0.0	0.0	0.0	0.0	0.0	0.0	2307.5689305475794	0.0	1846.0712949048116
O15042;O15042-2	SEQ_SLDDDLDGVPLDATEDSK_MOD_SLDDDLDGVPLDATEDSK_CHARGE_3_	0.0	0.0	0.0	0.0	0.0	0.0	0.0	0.0	0.0	0.0	0.0	0.0	0.0	0.0	0.0	0.0	0.0	0.0	0.0	0.0	0.0	0.0	0.0	0.0	0.0	0.0	0.0	0.0	0.0	0.0	0.0	0.0	0.0	0.0	0.0	0.0	0.0	0.0	0.0	0.0	0.0	0.0	0.0	0.0	0.0	0.0	0.0	0.0
O15042;O15042-2	SEQ_SLDDDLDGVPLDATEDSK_MOD_SLDDDLDGVPLDATEDSK_CHARGE_2_	0.0	0.0	0.0	0.0	0.0	0.0	0.0	0.0	0.0	0.0	0.0	0.0	0.0	0.0	0.0	0.0	0.0	0.0	0.0	0.0	0.0	0.0	0.0	0.0	0.0	0.0	0.0	0.0	0.0	0.0	0.0	0.0	0.0	0.0	0.0	0.0	0.0	0.0	0.0	0.0	0.0	0.0	0.0	0.0	0.0	0.0	0.0	0.0
O15042;O15042-2	SEQ_FQDELESGK_MOD_FQDELESGK_CHARGE_3_	0.0	0.0	0.0	0.0	0.0	0.0	0.0	0.0	0.0	0.0	0.0	0.0	0.0	0.0	0.0	0.0	0.0	0.0	0.0	0.0	0.0	0.0	0.0	0.0	0.0	0.0	0.0	0.0	0.0	0.0	0.0	0.0	0.0	0.0	0.0	0.0	0.0	0.0	0.0	0.0	0.0	0.0	0.0	0.0	0.0	0.0	0.0	0.0
O15042;O15042-2	SEQ_TLSQAIVK_MOD_TLSQAIVK_CHARGE_3_	0.0	0.0	0.0	0.0	0.0	0.0	0.0	0.0	0.0	0.0	0.0	0.0	0.0	0.0	0.0	0.0	0.0	0.0	0.0	0.0	0.0	0.0	0.0	0.0	0.0	0.0	0.0	0.0	0.0	0.0	0.0	0.0	0.0	0.0	0.0	0.0	0.0	0.0	0.0	0.0	0.0	0.0	0.0	0.0	0.0	0.0	0.0	0.0
O15042;O15042-2	SEQ_FGPLASVK_MOD_FGPLASVK_CHARGE_2_	0.0	0.0	0.0	0.0	0.0	0.0	0.0	0.0	0.0	0.0	0.0	0.0	0.0	0.0	0.0	0.0	0.0	0.0	0.0	0.0	0.0	0.0	0.0	0.0	0.0	0.0	0.0	0.0	0.0	0.0	1911.2775937795332	3350.937434177858	1717.1217138585082	1775.9965481811753	4361.54296041421	5224.715897528676	3270.277114179106	2393.960693218441	0.0	0.0	0.0	0.0	0.0	0.0	11368.190051226591	4361.54296041421	0.0	0.0
O15042;O15042-2	SEQ_FEPPQSDSDGQR_MOD_FEPPQSDSDGQR_CHARGE_2_	0.0	0.0	0.0	0.0	0.0	0.0	0.0	0.0	0.0	0.0	0.0	0.0	0.0	0.0	0.0	0.0	0.0	0.0	0.0	0.0	0.0	0.0	0.0	0.0	0.0	0.0	0.0	0.0	0.0	0.0	0.0	0.0	0.0	0.0	0.0	0.0	0.0	0.0	0.0	0.0	0.0	0.0	0.0	0.0	0.0	0.0	0.0	0.0
O15042;O15042-2	SEQ_TIQGHLQSENFK_MOD_TIQGHLQSENFK_CHARGE_4_	0.0	0.0	0.0	0.0	0.0	0.0	0.0	0.0	0.0	0.0	0.0	0.0	0.0	0.0	0.0	0.0	0.0	0.0	0.0	0.0	0.0	0.0	0.0	0.0	275.98585407333115	106.17570726448837	0.0	0.0	0.0	191.37156077996465	0.0	0.0	0.0	0.0	199.63167827422757	204.67344264192482	0.0	0.0	63.528947886866305	205.04823539187154	473.91580001543963	142.77252799037953	0.0	308.6826252836871	0.0	0.0	69.13638233067891	0.0
O15042;O15042-2	SEQ_KPGQSFQEQVEHYR_MOD_KPGQSFQEQVEHYR_CHARGE_4_	0.0	0.0	0.0	0.0	0.0	0.0	0.0	0.0	0.0	0.0	0.0	0.0	0.0	0.0	0.0	0.0	0.0	0.0	0.0	0.0	0.0	0.0	0.0	0.0	0.0	0.0	0.0	0.0	0.0	0.0	0.0	0.0	0.0	0.0	0.0	0.0	0.0	0.0	0.0	0.0	0.0	0.0	0.0	0.0	0.0	0.0	0.0	0.0
O15042;O15042-2	SEQ_AAAEIYEEFLAAFEGSDGNK_MOD_AAAEIYEEFLAAFEGSDGNK_CHARGE_4_	0.0	0.0	0.0	0.0	0.0	0.0	0.0	0.0	0.0	0.0	0.0	0.0	0.0	0.0	0.0	0.0	0.0	0.0	0.0	0.0	0.0	0.0	0.0	0.0	0.0	0.0	0.0	0.0	0.0	0.0	0.0	0.0	0.0	0.0	0.0	0.0	0.0	0.0	0.0	0.0	0.0	0.0	0.0	0.0	0.0	0.0	0.0	0.0
O15042;O15042-2	SEQ_LYSILQGDSPTK_MOD_LYSILQGDSPTK_CHARGE_2_	0.0	0.0	0.0	0.0	0.0	0.0	0.0	0.0	0.0	0.0	0.0	0.0	0.0	0.0	0.0	0.0	0.0	0.0	0.0	0.0	0.0	0.0	5378.236377449881	0.0	0.0	0.0	0.0	0.0	3226.7641762532066	0.0	4979.165485380605	0.0	0.0	0.0	0.0	2870.3616641115464	0.0	0.0	0.0	0.0	0.0	0.0	0.0	0.0	0.0	0.0	0.0	0.0
O15042;O15042-2	SEQ_LYSILQGDSPTK_MOD_LYSILQGDSPTK_CHARGE_3_	0.0	0.0	0.0	0.0	0.0	0.0	0.0	0.0	0.0	0.0	0.0	0.0	0.0	0.0	0.0	0.0	0.0	0.0	0.0	0.0	0.0	0.0	0.0	0.0	0.0	0.0	0.0	0.0	0.0	0.0	0.0	0.0	0.0	0.0	0.0	0.0	0.0	0.0	0.0	0.0	0.0	0.0	0.0	0.0	0.0	0.0	0.0	0.0
O15042;O15042-2	SEQ_WEAVDESELEAQAVTTSK_MOD_WEAVDESELEAQAVTTSK_CHARGE_2_	0.0	0.0	0.0	0.0	0.0	0.0	0.0	0.0	0.0	0.0	0.0	0.0	0.0	0.0	0.0	0.0	0.0	0.0	0.0	0.0	0.0	0.0	0.0	0.0	0.0	0.0	0.0	0.0	0.0	0.0	0.0	0.0	0.0	0.0	0.0	0.0	0.0	0.0	0.0	0.0	0.0	0.0	0.0	0.0	0.0	0.0	0.0	0.0
O15042;O15042-2	SEQ_TLSQAIVK_MOD_TLSQAIVK_CHARGE_2_	0.0	0.0	0.0	0.0	0.0	0.0	0.0	0.0	0.0	0.0	0.0	0.0	0.0	0.0	0.0	0.0	0.0	0.0	0.0	0.0	0.0	727.563658120936	544.2677364458476	0.0	350.2695996435075	0.0	0.0	0.0	1104.95958680761	0.0	1117.7170743626211	1287.2604899712042	1029.955892013195	0.0	1249.8977775484273	1162.1828513501657	1146.3220606204861	690.1555990671839	929.1859488345659	249.08872335873744	3826.8527858152543	2980.7472220571603	2398.2159643593486	590.7986716128921	1785.6806568302059	1799.756112856746	3690.5082702243853	2717.858626002448
O15042;O15042-2	SEQ_FQDELESGK_MOD_FQDELESGK_CHARGE_2_	0.0	0.0	0.0	0.0	0.0	0.0	0.0	0.0	0.0	0.0	0.0	0.0	0.0	0.0	0.0	0.0	0.0	0.0	0.0	0.0	0.0	0.0	0.0	0.0	0.0	0.0	3275.0417608723506	0.0	0.0	0.0	0.0	8305.59123353688	0.0	0.0	0.0	0.0	0.0	0.0	0.0	0.0	0.0	0.0	0.0	0.0	0.0	8653.473027439077	8657.758436313203	0.0
O15042;O15042-2	SEQ_SLDDDLDGVPLDATEDSK_MOD_SLDDDLDGVPLDATEDSK_CHARGE_4_	0.0	0.0	0.0	0.0	0.0	0.0	0.0	0.0	0.0	0.0	0.0	0.0	0.0	0.0	0.0	0.0	0.0	0.0	0.0	0.0	0.0	0.0	0.0	0.0	0.0	0.0	0.0	0.0	0.0	0.0	0.0	0.0	0.0	0.0	0.0	0.0	0.0	0.0	0.0	0.0	0.0	0.0	0.0	0.0	0.0	0.0	0.0	0.0
O15042;O15042-2	SEQ_SNLELFK_MOD_SNLELFK_CHARGE_3_	0.0	0.0	0.0	0.0	0.0	0.0	0.0	0.0	0.0	0.0	0.0	0.0	0.0	0.0	0.0	0.0	0.0	0.0	0.0	0.0	0.0	0.0	0.0	0.0	0.0	0.0	0.0	0.0	0.0	0.0	0.0	0.0	0.0	0.0	0.0	0.0	0.0	0.0	0.0	0.0	0.0	191.3569238385083	0.0	0.0	0.0	0.0	0.0	0.0
O15042;O15042-2	SEQ_QIQEERDER_MOD_QIQEERDER_CHARGE_3_	0.0	0.0	0.0	0.0	0.0	0.0	0.0	0.0	0.0	0.0	0.0	0.0	0.0	0.0	0.0	0.0	0.0	0.0	0.0	0.0	0.0	0.0	0.0	0.0	0.0	0.0	0.0	0.0	0.0	0.0	0.0	0.0	0.0	0.0	0.0	0.0	0.0	0.0	0.0	0.0	0.0	0.0	0.0	0.0	0.0	0.0	0.0	0.0
O15042;O15042-2	SEQ_TIQGHLQSENFK_MOD_TIQGHLQSENFK_CHARGE_3_	0.0	0.0	0.0	0.0	0.0	0.0	0.0	0.0	0.0	0.0	0.0	0.0	0.0	0.0	0.0	0.0	0.0	0.0	0.0	0.0	0.0	0.0	0.0	0.0	0.0	0.0	0.0	0.0	0.0	0.0	0.0	0.0	0.0	0.0	0.0	0.0	0.0	0.0	1127.2042847475198	0.0	0.0	0.0	0.0	0.0	0.0	0.0	0.0	2013.5655522832726
O15042;O15042-2	SEQ_AAAEIYEEFLAAFEGSDGNK_MOD_AAAEIYEEFLAAFEGSDGNK_CHARGE_3_	0.0	0.0	0.0	0.0	0.0	0.0	0.0	0.0	0.0	0.0	0.0	0.0	0.0	0.0	0.0	0.0	0.0	0.0	0.0	0.0	0.0	0.0	0.0	0.0	0.0	0.0	0.0	0.0	0.0	0.0	0.0	0.0	0.0	0.0	0.0	0.0	0.0	0.0	0.0	0.0	0.0	0.0	0.0	0.0	0.0	0.0	0.0	0.0
O15067	SEQ_ANQELGLALDSWDLDFYTK_MOD_ANQELGLALDSWDLDFYTK_CHARGE_4_	0.0	0.0	0.0	0.0	0.0	0.0	0.0	0.0	0.0	0.0	0.0	0.0	0.0	0.0	0.0	0.0	0.0	0.0	0.0	0.0	0.0	0.0	0.0	0.0	0.0	0.0	0.0	0.0	0.0	0.0	0.0	0.0	0.0	0.0	0.0	0.0	0.0	0.0	0.0	0.0	0.0	0.0	0.0	0.0	0.0	0.0	0.0	0.0
O15067	SEQ_ANQELGLALDSWDLDFYTK_MOD_ANQELGLALDSWDLDFYTK_CHARGE_2_	0.0	0.0	0.0	0.0	0.0	0.0	0.0	0.0	0.0	0.0	0.0	0.0	0.0	0.0	0.0	0.0	0.0	0.0	0.0	0.0	0.0	0.0	0.0	0.0	0.0	0.0	0.0	0.0	0.0	0.0	0.0	0.0	0.0	0.0	0.0	0.0	0.0	0.0	0.0	0.0	0.0	216.30019538508918	0.0	0.0	0.0	0.0	0.0	0.0
O15067	SEQ_GWAAAVTFHPR_MOD_GWAAAVTFHPR_CHARGE_3_	0.0	0.0	0.0	0.0	0.0	0.0	0.0	0.0	0.0	0.0	0.0	0.0	0.0	0.0	0.0	0.0	0.0	0.0	0.0	0.0	0.0	0.0	0.0	0.0	0.0	0.0	0.0	0.0	0.0	0.0	0.0	0.0	0.0	0.0	0.0	0.0	0.0	0.0	0.0	0.0	0.0	0.0	0.0	0.0	0.0	2275.5219248969247	0.0	0.0
O15067	SEQ_GVAFVGGFSYADVLGSAK_MOD_GVAFVGGFSYADVLGSAK_CHARGE_2_	0.0	0.0	0.0	0.0	0.0	0.0	0.0	0.0	0.0	0.0	0.0	0.0	0.0	0.0	0.0	0.0	0.0	0.0	0.0	0.0	0.0	0.0	0.0	0.0	0.0	0.0	0.0	0.0	0.0	0.0	0.0	0.0	0.0	0.0	0.0	0.0	0.0	0.0	0.0	0.0	0.0	0.0	0.0	0.0	0.0	0.0	0.0	0.0
O15067	SEQ_GVAFVGGFSYADVLGSAK_MOD_GVAFVGGFSYADVLGSAK_CHARGE_3_	0.0	0.0	0.0	0.0	0.0	0.0	0.0	0.0	0.0	0.0	0.0	0.0	0.0	0.0	0.0	0.0	0.0	0.0	0.0	0.0	0.0	0.0	0.0	0.0	0.0	0.0	0.0	0.0	0.0	0.0	0.0	0.0	0.0	0.0	0.0	0.0	0.0	0.0	0.0	0.0	0.0	0.0	0.0	0.0	0.0	0.0	0.0	0.0
O15067	SEQ_ATGLGPVDR_MOD_ATGLGPVDR_CHARGE_2_	0.0	0.0	0.0	0.0	0.0	0.0	0.0	0.0	0.0	0.0	0.0	0.0	0.0	0.0	0.0	0.0	0.0	0.0	0.0	0.0	0.0	0.0	0.0	0.0	0.0	0.0	0.0	0.0	0.0	0.0	0.0	0.0	0.0	0.0	8267.504211799747	0.0	0.0	0.0	0.0	0.0	3827.533237939535	5529.159889883119	14623.307488451243	12451.313063285445	8301.028788030637	3471.5035052266894	0.0	0.0
O15067	SEQ_SLGLQLPDGQR_MOD_SLGLQLPDGQR_CHARGE_3_	0.0	0.0	0.0	0.0	0.0	0.0	0.0	0.0	0.0	0.0	0.0	0.0	0.0	0.0	0.0	0.0	0.0	0.0	0.0	0.0	0.0	0.0	0.0	0.0	0.0	0.0	0.0	0.0	0.0	0.0	0.0	0.0	0.0	0.0	0.0	0.0	0.0	0.0	0.0	0.0	0.0	0.0	0.0	0.0	0.0	0.0	0.0	0.0
O15067	SEQ_NPSTVEAFDLAQSNSEHSR_MOD_NPSTVEAFDLAQSNSEHSR_CHARGE_3_	0.0	0.0	0.0	0.0	0.0	0.0	0.0	0.0	0.0	0.0	0.0	0.0	0.0	0.0	0.0	0.0	0.0	0.0	0.0	0.0	0.0	0.0	0.0	0.0	0.0	0.0	0.0	0.0	0.0	0.0	0.0	0.0	0.0	5823.597890780735	0.0	0.0	0.0	0.0	0.0	0.0	0.0	0.0	0.0	0.0	0.0	0.0	0.0	0.0
O15067	SEQ_FQQQQGLR_MOD_FQQQQGLR_CHARGE_2_	0.0	0.0	0.0	0.0	0.0	0.0	0.0	0.0	0.0	0.0	0.0	0.0	0.0	0.0	0.0	0.0	0.0	0.0	0.0	0.0	0.0	0.0	0.0	0.0	0.0	0.0	0.0	0.0	0.0	0.0	0.0	0.0	0.0	0.0	0.0	0.0	0.0	0.0	0.0	0.0	0.0	3763.141461369945	0.0	13205.060366453208	0.0	11389.619506581894	0.0	0.0
O15067	SEQ_ELSDPAGAIIYTSR_MOD_ELSDPAGAIIYTSR_CHARGE_3_	0.0	0.0	0.0	0.0	0.0	0.0	0.0	0.0	0.0	0.0	0.0	0.0	0.0	0.0	0.0	0.0	0.0	0.0	0.0	0.0	0.0	0.0	0.0	0.0	0.0	0.0	0.0	0.0	0.0	0.0	0.0	0.0	0.0	0.0	0.0	522.0373336068934	0.0	0.0	0.0	0.0	0.0	0.0	0.0	643.462132246236	0.0	1443.7095558739054	0.0	0.0
O15067	SEQ_DFLTHVSAR_MOD_DFLTHVSAR_CHARGE_2_	0.0	0.0	0.0	0.0	0.0	0.0	0.0	0.0	0.0	0.0	0.0	0.0	0.0	0.0	0.0	0.0	0.0	0.0	0.0	0.0	0.0	0.0	0.0	0.0	0.0	0.0	0.0	0.0	0.0	0.0	0.0	0.0	0.0	0.0	0.0	0.0	0.0	0.0	0.0	0.0	0.0	0.0	0.0	0.0	0.0	0.0	0.0	0.0
O15067	SEQ_SLGLQLPDGQR_MOD_SLGLQLPDGQR_CHARGE_2_	0.0	0.0	0.0	0.0	0.0	0.0	0.0	0.0	0.0	0.0	0.0	0.0	0.0	0.0	0.0	0.0	0.0	0.0	0.0	0.0	0.0	0.0	0.0	0.0	0.0	0.0	0.0	0.0	0.0	0.0	0.0	0.0	0.0	0.0	0.0	0.0	0.0	0.0	0.0	0.0	0.0	0.0	0.0	0.0	0.0	563.4887975138669	0.0	0.0
O15067	SEQ_LSFAHPPSAEVEAIALATLHDR_MOD_LSFAHPPSAEVEAIALATLHDR_CHARGE_3_	0.0	0.0	0.0	0.0	0.0	0.0	0.0	0.0	0.0	0.0	0.0	0.0	0.0	0.0	0.0	0.0	0.0	0.0	0.0	0.0	0.0	0.0	0.0	0.0	0.0	0.0	0.0	0.0	0.0	0.0	0.0	0.0	0.0	0.0	0.0	0.0	0.0	0.0	0.0	0.0	0.0	0.0	0.0	0.0	0.0	0.0	0.0	0.0
O15067	SEQ_AFSITQGLLK_MOD_AFSITQGLLK_CHARGE_2_	0.0	0.0	0.0	0.0	0.0	0.0	0.0	0.0	0.0	0.0	0.0	0.0	0.0	0.0	0.0	0.0	0.0	0.0	0.0	0.0	0.0	0.0	0.0	0.0	0.0	0.0	0.0	0.0	0.0	0.0	0.0	0.0	0.0	0.0	0.0	0.0	0.0	0.0	0.0	0.0	0.0	0.0	0.0	0.0	0.0	0.0	0.0	0.0
O15067	SEQ_ELSDPAGAIIYTSR_MOD_ELSDPAGAIIYTSR_CHARGE_2_	0.0	0.0	0.0	0.0	0.0	0.0	0.0	0.0	0.0	0.0	0.0	0.0	0.0	0.0	0.0	0.0	0.0	0.0	0.0	0.0	0.0	0.0	0.0	0.0	0.0	0.0	0.0	0.0	0.0	0.0	0.0	0.0	0.0	0.0	0.0	0.0	0.0	0.0	0.0	0.0	0.0	0.0	0.0	0.0	0.0	0.0	0.0	490.9216167380051
O15067	SEQ_IVLVDDR_MOD_IVLVDDR_CHARGE_2_	0.0	0.0	0.0	0.0	0.0	0.0	0.0	0.0	0.0	0.0	0.0	0.0	0.0	0.0	0.0	0.0	0.0	0.0	0.0	0.0	0.0	0.0	0.0	0.0	0.0	0.0	0.0	0.0	0.0	0.0	0.0	0.0	0.0	0.0	0.0	0.0	0.0	0.0	0.0	0.0	0.0	0.0	0.0	0.0	0.0	0.0	0.0	0.0
O15067	SEQ_GVAFVGGFSYADVLGSAK_MOD_GVAFVGGFSYADVLGSAK_CHARGE_4_	0.0	0.0	0.0	0.0	0.0	0.0	0.0	0.0	0.0	0.0	0.0	0.0	0.0	0.0	0.0	0.0	0.0	0.0	0.0	0.0	0.0	0.0	0.0	0.0	0.0	0.0	0.0	0.0	0.0	0.0	0.0	0.0	0.0	0.0	0.0	0.0	0.0	0.0	0.0	0.0	0.0	0.0	0.0	0.0	0.0	0.0	0.0	0.0
O15067	SEQ_ANQELGLALDSWDLDFYTK_MOD_ANQELGLALDSWDLDFYTK_CHARGE_3_	0.0	0.0	0.0	0.0	0.0	0.0	0.0	0.0	0.0	0.0	0.0	0.0	0.0	0.0	0.0	0.0	0.0	0.0	0.0	0.0	0.0	0.0	0.0	0.0	0.0	0.0	0.0	0.0	0.0	1567.6140790096401	0.0	0.0	0.0	0.0	0.0	0.0	0.0	0.0	0.0	0.0	0.0	0.0	981.3492341701046	0.0	0.0	0.0	1206.4294333368832	0.0
O15067	SEQ_AFSITQGLLK_MOD_AFSITQGLLK_CHARGE_3_	0.0	0.0	0.0	0.0	0.0	0.0	0.0	0.0	0.0	0.0	0.0	0.0	0.0	0.0	0.0	0.0	0.0	0.0	0.0	0.0	0.0	0.0	0.0	0.0	0.0	0.0	0.0	0.0	0.0	0.0	0.0	0.0	0.0	0.0	0.0	0.0	0.0	0.0	0.0	0.0	0.0	0.0	0.0	0.0	0.0	0.0	0.0	0.0
O15067	SEQ_EAPEPGMEVVK_MOD_EAPEPGM(Oxidation)EVVK_CHARGE_3_	0.0	0.0	0.0	0.0	0.0	0.0	0.0	0.0	0.0	0.0	0.0	0.0	0.0	0.0	0.0	0.0	0.0	0.0	0.0	0.0	0.0	0.0	0.0	0.0	0.0	0.0	0.0	0.0	0.0	0.0	0.0	0.0	0.0	0.0	0.0	0.0	0.0	0.0	0.0	0.0	0.0	0.0	0.0	0.0	0.0	0.0	0.0	0.0
O15067	SEQ_ESWLLPGSNDLLLEVGPR_MOD_ESWLLPGSNDLLLEVGPR_CHARGE_2_	0.0	0.0	0.0	0.0	0.0	0.0	0.0	0.0	0.0	0.0	0.0	0.0	0.0	0.0	0.0	0.0	0.0	0.0	0.0	0.0	0.0	0.0	0.0	0.0	0.0	0.0	0.0	0.0	858.9262779475522	0.0	0.0	0.0	0.0	0.0	0.0	0.0	0.0	0.0	0.0	0.0	0.0	0.0	0.0	0.0	0.0	0.0	0.0	0.0
O15067	SEQ_GWAAAVTFHPR_MOD_GWAAAVTFHPR_CHARGE_2_	0.0	0.0	0.0	0.0	0.0	0.0	0.0	0.0	0.0	0.0	0.0	0.0	0.0	0.0	0.0	0.0	0.0	0.0	0.0	0.0	0.0	0.0	0.0	0.0	0.0	0.0	0.0	0.0	0.0	0.0	0.0	0.0	0.0	0.0	0.0	0.0	0.0	0.0	0.0	0.0	0.0	0.0	0.0	0.0	0.0	0.0	0.0	0.0
O15067	SEQ_EAPEPGMEVVK_MOD_EAPEPGM(Oxidation)EVVK_CHARGE_2_	0.0	0.0	0.0	0.0	0.0	0.0	0.0	0.0	0.0	0.0	0.0	0.0	0.0	0.0	0.0	0.0	0.0	0.0	0.0	0.0	0.0	0.0	0.0	0.0	0.0	0.0	0.0	109.82805432823054	0.0	768.9237197550574	0.0	1055.633134049024	0.0	571.4048711608474	1525.1049002809943	0.0	625.9381332950726	0.0	0.0	814.746449311033	2438.4086800864	1381.5925082554277	665.5673353882623	662.8031036154342	0.0	0.0	576.2681186006869	1683.5245869986168
O15067	SEQ_FGEPVLAGFAR_MOD_FGEPVLAGFAR_CHARGE_3_	0.0	0.0	0.0	0.0	0.0	0.0	0.0	0.0	0.0	0.0	0.0	0.0	0.0	0.0	0.0	0.0	0.0	0.0	0.0	0.0	0.0	0.0	0.0	0.0	0.0	0.0	0.0	0.0	0.0	0.0	0.0	0.0	0.0	0.0	0.0	0.0	0.0	0.0	0.0	0.0	0.0	0.0	0.0	0.0	0.0	0.0	0.0	0.0
O15067	SEQ_IGVGGGAASSVQVQGDNTSDLDFGAVQR_MOD_IGVGGGAASSVQVQGDNTSDLDFGAVQR_CHARGE_3_	0.0	0.0	0.0	0.0	0.0	0.0	0.0	0.0	0.0	0.0	0.0	0.0	0.0	0.0	0.0	0.0	0.0	0.0	0.0	0.0	0.0	0.0	0.0	0.0	0.0	0.0	0.0	0.0	0.0	0.0	0.0	0.0	0.0	0.0	0.0	0.0	0.0	0.0	0.0	0.0	0.0	0.0	0.0	0.0	0.0	0.0	0.0	0.0
O15067	SEQ_FGEPVLAGFAR_MOD_FGEPVLAGFAR_CHARGE_2_	0.0	0.0	0.0	0.0	0.0	0.0	0.0	0.0	0.0	0.0	0.0	0.0	0.0	0.0	0.0	0.0	0.0	0.0	0.0	0.0	0.0	0.0	0.0	0.0	0.0	0.0	0.0	0.0	0.0	0.0	0.0	0.0	0.0	0.0	0.0	0.0	0.0	0.0	0.0	5156.314367020456	0.0	0.0	0.0	2116.6163987045597	0.0	0.0	0.0	0.0
O15067	SEQ_VGPGPALMLR_MOD_VGPGPALM(Oxidation)LR_CHARGE_2_	0.0	0.0	0.0	0.0	0.0	0.0	0.0	0.0	0.0	0.0	0.0	0.0	0.0	0.0	0.0	0.0	0.0	0.0	0.0	0.0	0.0	0.0	0.0	0.0	0.0	0.0	0.0	782.6882982718786	0.0	0.0	0.0	0.0	0.0	1721.7112198882955	0.0	0.0	0.0	0.0	0.0	0.0	0.0	0.0	0.0	6125.708164137398	3838.5462574696107	3715.340730045836	0.0	0.0
O15067	SEQ_SPVLHFYVR_MOD_SPVLHFYVR_CHARGE_3_	0.0	0.0	0.0	0.0	0.0	0.0	0.0	0.0	0.0	0.0	0.0	0.0	0.0	0.0	0.0	0.0	0.0	0.0	0.0	0.0	0.0	0.0	0.0	0.0	0.0	0.0	0.0	0.0	0.0	0.0	0.0	0.0	0.0	0.0	0.0	0.0	0.0	0.0	0.0	0.0	0.0	0.0	0.0	0.0	0.0	0.0	0.0	0.0
O15067	SEQ_GHLLYVALSPGQHR_MOD_GHLLYVALSPGQHR_CHARGE_4_	0.0	0.0	0.0	0.0	0.0	0.0	0.0	0.0	0.0	0.0	0.0	0.0	0.0	0.0	0.0	0.0	0.0	0.0	0.0	0.0	0.0	0.0	0.0	0.0	0.0	0.0	0.0	0.0	0.0	0.0	0.0	0.0	0.0	0.0	0.0	0.0	0.0	0.0	0.0	0.0	0.0	0.0	0.0	0.0	0.0	0.0	0.0	0.0
O15067	SEQ_ESWLLPGSNDLLLEVGPR_MOD_ESWLLPGSNDLLLEVGPR_CHARGE_3_	0.0	0.0	0.0	0.0	0.0	0.0	0.0	0.0	0.0	0.0	0.0	0.0	0.0	0.0	0.0	0.0	0.0	0.0	0.0	0.0	0.0	0.0	0.0	0.0	0.0	0.0	0.0	0.0	0.0	0.0	0.0	0.0	0.0	0.0	0.0	0.0	0.0	0.0	0.0	0.0	0.0	0.0	0.0	0.0	0.0	0.0	0.0	0.0
O15067	SEQ_DFLTHVSAR_MOD_DFLTHVSAR_CHARGE_3_	0.0	0.0	0.0	0.0	15780.85885543847	0.0	0.0	0.0	0.0	0.0	16032.953017862843	0.0	0.0	0.0	16663.21066768504	0.0	4311.254978631902	0.0	10240.07687247158	0.0	6049.829030971082	0.0	13319.319710057984	0.0	2610.26329750378	0.0	8742.144985949426	0.0	15221.984905028063	0.0	15185.991989749045	0.0	60871.43050298367	0.0	2478.2216360472407	0.0	20033.422010880065	0.0	26105.56110286031	0.0	10826.250022063863	0.0	7089.090798856849	0.0	15919.415476434004	12528.279538036333	27051.71708072452	0.0
O15085;O15085-2	SEQ_YVNEAVK_MOD_YVNEAVK_CHARGE_2_	0.0	0.0	0.0	0.0	0.0	0.0	0.0	0.0	0.0	0.0	0.0	0.0	0.0	0.0	0.0	0.0	0.0	0.0	0.0	0.0	0.0	0.0	0.0	1070.119143003498	0.0	0.0	0.0	0.0	0.0	0.0	0.0	0.0	0.0	0.0	0.0	0.0	0.0	0.0	1580.0878325067786	1639.9372957219548	0.0	0.0	0.0	0.0	1841.3861843018017	5109.114986480935	0.0	0.0
O15091;O15091-2	SEQ_AFFDFGK_MOD_AFFDFGK_CHARGE_2_	0.0	0.0	0.0	0.0	0.0	0.0	0.0	0.0	0.0	0.0	0.0	0.0	0.0	0.0	0.0	0.0	0.0	0.0	0.0	0.0	0.0	0.0	1256.9270190115692	0.0	0.0	0.0	0.0	0.0	0.0	0.0	0.0	0.0	0.0	0.0	0.0	0.0	0.0	0.0	0.0	0.0	0.0	1035.1234547378185	754.6495118005042	0.0	1035.1234547378185	0.0	0.0	0.0
O15091;O15091-2	SEQ_ESQLLLNVVSQLAK_MOD_ESQLLLNVVSQLAK_CHARGE_2_	0.0	0.0	0.0	0.0	0.0	0.0	0.0	0.0	0.0	0.0	0.0	0.0	0.0	0.0	0.0	0.0	0.0	0.0	0.0	0.0	0.0	0.0	0.0	0.0	0.0	0.0	0.0	0.0	0.0	0.0	0.0	0.0	0.0	0.0	0.0	0.0	0.0	0.0	0.0	0.0	0.0	0.0	0.0	0.0	0.0	0.0	0.0	0.0
O15091;O15091-2	SEQ_DVIDGGDQYR_MOD_DVIDGGDQYR_CHARGE_2_	0.0	0.0	0.0	0.0	0.0	0.0	0.0	0.0	0.0	0.0	0.0	0.0	0.0	0.0	0.0	0.0	0.0	0.0	0.0	0.0	0.0	0.0	0.0	0.0	0.0	0.0	0.0	0.0	0.0	0.0	0.0	0.0	0.0	0.0	0.0	0.0	0.0	0.0	0.0	0.0	0.0	0.0	0.0	0.0	0.0	0.0	0.0	0.0
O15091;O15091-2	SEQ_LLDILSYLR_MOD_LLDILSYLR_CHARGE_2_	0.0	0.0	0.0	0.0	0.0	0.0	0.0	0.0	0.0	0.0	0.0	0.0	0.0	0.0	0.0	0.0	0.0	0.0	0.0	0.0	0.0	0.0	0.0	0.0	0.0	0.0	0.0	0.0	0.0	0.0	0.0	0.0	0.0	0.0	0.0	0.0	0.0	0.0	0.0	0.0	0.0	0.0	0.0	0.0	0.0	0.0	0.0	0.0
O15111	SEQ_IIVHTVQSQDR_MOD_IIVHTVQSQDR_CHARGE_3_	0.0	0.0	0.0	0.0	0.0	0.0	0.0	0.0	0.0	0.0	0.0	0.0	0.0	0.0	0.0	0.0	0.0	0.0	0.0	0.0	0.0	0.0	0.0	0.0	0.0	0.0	0.0	0.0	0.0	0.0	0.0	0.0	0.0	0.0	0.0	0.0	0.0	0.0	0.0	0.0	0.0	0.0	0.0	0.0	0.0	0.0	0.0	0.0
O15116	SEQ_ADTLDEY_MOD_ADTLDEY_CHARGE_1_	0.0	0.0	0.0	0.0	0.0	0.0	0.0	0.0	0.0	0.0	0.0	0.0	0.0	0.0	0.0	0.0	0.0	0.0	0.0	0.0	0.0	0.0	0.0	0.0	0.0	0.0	0.0	0.0	0.0	0.0	0.0	0.0	0.0	0.0	0.0	0.0	0.0	0.0	0.0	0.0	37.94375173991615	34.98584511368435	0.0	0.0	0.0	0.0	0.0	0.0
O15118	SEQ_DVEAPSSNDK_MOD_DVEAPSSNDK_CHARGE_2_	0.0	0.0	0.0	0.0	0.0	0.0	0.0	0.0	0.0	0.0	0.0	0.0	0.0	0.0	0.0	0.0	0.0	0.0	0.0	0.0	0.0	0.0	0.0	0.0	0.0	0.0	0.0	0.0	0.0	0.0	0.0	0.0	0.0	2675.1157705879555	0.0	0.0	0.0	2338.4524373004624	0.0	0.0	4374.061901689209	0.0	0.0	0.0	0.0	3731.9419540908807	0.0	0.0
O15118	SEQ_DNLQLPLQFLSR_MOD_DNLQLPLQFLSR_CHARGE_2_	0.0	0.0	0.0	0.0	0.0	0.0	0.0	0.0	0.0	0.0	0.0	0.0	0.0	0.0	0.0	0.0	0.0	0.0	0.0	0.0	0.0	0.0	0.0	0.0	0.0	0.0	0.0	0.0	0.0	0.0	0.0	0.0	0.0	0.0	0.0	0.0	0.0	0.0	0.0	0.0	0.0	0.0	0.0	0.0	0.0	0.0	0.0	0.0
O15118	SEQ_EFINFVK_MOD_EFINFVK_CHARGE_2_	0.0	0.0	0.0	0.0	0.0	0.0	0.0	0.0	0.0	0.0	0.0	0.0	0.0	0.0	0.0	0.0	0.0	0.0	0.0	0.0	0.0	0.0	0.0	0.0	4789.387542021686	0.0	0.0	0.0	0.0	0.0	0.0	0.0	0.0	0.0	0.0	0.0	0.0	0.0	0.0	0.0	0.0	0.0	0.0	0.0	0.0	4105.4751539439085	0.0	0.0
O15120	SEQ_TPQENGATAGSGVQPAQ_MOD_TPQENGATAGSGVQPAQ_CHARGE_2_	0.0	0.0	0.0	0.0	0.0	0.0	0.0	0.0	0.0	0.0	0.0	0.0	0.0	0.0	0.0	0.0	0.0	0.0	0.0	0.0	0.0	0.0	0.0	0.0	0.0	0.0	0.0	0.0	0.0	0.0	0.0	0.0	0.0	0.0	0.0	0.0	0.0	0.0	0.0	0.0	1451.468607177143	0.0	0.0	0.0	0.0	1451.468607177143	0.0	0.0
O15121	SEQ_EDFEWVYTDQPHADR_MOD_EDFEWVYTDQPHADR_CHARGE_3_	0.0	0.0	0.0	0.0	0.0	0.0	0.0	0.0	0.0	0.0	0.0	0.0	0.0	0.0	0.0	0.0	0.0	0.0	0.0	0.0	0.0	0.0	0.0	0.0	0.0	0.0	0.0	0.0	0.0	0.0	0.0	0.0	0.0	0.0	0.0	0.0	0.0	0.0	0.0	0.0	0.0	0.0	0.0	0.0	0.0	0.0	0.0	0.0
O15121	SEQ_EDFEWVYTDQPHADR_MOD_EDFEWVYTDQPHADR_CHARGE_2_	0.0	0.0	0.0	0.0	0.0	0.0	0.0	0.0	0.0	0.0	0.0	0.0	0.0	0.0	0.0	0.0	0.0	0.0	0.0	0.0	0.0	0.0	0.0	0.0	0.0	0.0	0.0	0.0	0.0	0.0	0.0	0.0	0.0	0.0	0.0	0.0	0.0	0.0	0.0	0.0	0.0	0.0	0.0	0.0	0.0	0.0	0.0	0.0
O15121	SEQ_EDFEWVYTDQPHADR_MOD_EDFEWVYTDQPHADR_CHARGE_4_	0.0	0.0	0.0	0.0	0.0	0.0	0.0	0.0	0.0	0.0	0.0	0.0	0.0	0.0	0.0	0.0	0.0	0.0	0.0	0.0	0.0	0.0	0.0	0.0	0.0	0.0	0.0	0.0	0.0	0.0	0.0	0.0	0.0	0.0	0.0	0.0	0.0	0.0	0.0	0.0	0.0	0.0	0.0	0.0	0.0	0.0	0.0	0.0
O15126	SEQ_TVQTAAANAASTAASSAAQNAFK_MOD_TVQTAAANAASTAASSAAQNAFK_CHARGE_3_	0.0	0.0	0.0	0.0	0.0	0.0	0.0	0.0	0.0	0.0	0.0	0.0	0.0	0.0	0.0	0.0	0.0	0.0	0.0	0.0	0.0	0.0	0.0	0.0	0.0	0.0	0.0	0.0	0.0	0.0	0.0	0.0	0.0	0.0	0.0	0.0	0.0	0.0	0.0	0.0	0.0	0.0	638.9038257914456	0.0	0.0	0.0	0.0	0.0
O15126	SEQ_TVQTAAANAASTAASSAAQNAFK_MOD_TVQTAAANAASTAASSAAQNAFK_CHARGE_4_	0.0	0.0	0.0	0.0	0.0	0.0	0.0	0.0	0.0	0.0	0.0	0.0	0.0	0.0	0.0	0.0	0.0	0.0	0.0	0.0	493.1980201176224	0.0	0.0	0.0	0.0	0.0	0.0	1842.1349157168438	1207.7991314830133	2628.2291193871474	700.4147735717414	1194.6929967358187	0.0	0.0	465.70197004532315	0.0	1970.0811911620178	0.0	1589.2214861651096	1589.2214861651096	0.0	0.0	0.0	0.0	0.0	0.0	0.0	0.0
O15126	SEQ_PTEEHPAYTQIAK_MOD_PTEEHPAYTQIAK_CHARGE_3_	0.0	0.0	0.0	0.0	0.0	0.0	0.0	0.0	0.0	0.0	0.0	0.0	0.0	0.0	0.0	0.0	0.0	0.0	0.0	0.0	0.0	0.0	0.0	0.0	0.0	0.0	0.0	0.0	0.0	0.0	0.0	0.0	0.0	0.0	0.0	76.71818531167519	0.0	0.0	0.0	0.0	0.0	0.0	0.0	0.0	0.0	0.0	59.24048363516208	0.0
O15126	SEQ_EHALAQAELLK_MOD_EHALAQAELLK_CHARGE_3_	0.0	0.0	0.0	0.0	0.0	0.0	0.0	0.0	0.0	0.0	0.0	0.0	0.0	0.0	0.0	0.0	0.0	0.0	461.96153509117136	0.0	0.0	0.0	0.0	0.0	0.0	0.0	0.0	0.0	0.0	0.0	0.0	0.0	0.0	0.0	0.0	0.0	0.0	0.0	0.0	295.4943778744033	0.0	0.0	0.0	0.0	0.0	0.0	459.07357340105506	0.0
O15126	SEQ_EHALAQAELLK_MOD_EHALAQAELLK_CHARGE_2_	0.0	0.0	0.0	0.0	0.0	0.0	0.0	0.0	0.0	155.9823611525412	0.0	0.0	0.0	0.0	0.0	0.0	0.0	0.0	0.0	0.0	0.0	0.0	0.0	0.0	0.0	0.0	0.0	0.0	0.0	0.0	0.0	0.0	0.0	0.0	0.0	0.0	0.0	0.0	0.0	0.0	0.0	0.0	0.0	0.0	0.0	0.0	0.0	0.0
O15127	SEQ_AASSAAQGAFQGN_MOD_AASSAAQGAFQGN_CHARGE_2_	0.0	0.0	0.0	3746.854170700448	0.0	0.0	0.0	0.0	0.0	0.0	0.0	0.0	0.0	0.0	0.0	0.0	0.0	0.0	0.0	0.0	0.0	0.0	0.0	0.0	0.0	0.0	0.0	1529.8448111419393	0.0	1110.666582471413	0.0	1601.431595922416	0.0	0.0	0.0	1686.1048572632576	0.0	0.0	0.0	2476.406867036498	1570.7805362046709	3629.9652299995387	3787.914662621496	4358.112188712872	2472.538754345589	2799.4970229716796	4478.718694902466	5340.88783938356
O15127	SEQ_AASSAAQGAFQGN_MOD_AASSAAQGAFQGN_CHARGE_3_	0.0	0.0	0.0	0.0	0.0	0.0	0.0	0.0	0.0	0.0	0.0	0.0	0.0	0.0	0.0	0.0	0.0	0.0	0.0	0.0	0.0	0.0	0.0	0.0	0.0	0.0	0.0	0.0	0.0	0.0	0.0	0.0	0.0	0.0	0.0	0.0	0.0	0.0	0.0	0.0	0.0	0.0	0.0	0.0	0.0	0.0	0.0	0.0
O15127	SEQ_ELQNTVANLHVR_MOD_ELQNTVANLHVR_CHARGE_3_	0.0	0.0	0.0	0.0	0.0	0.0	0.0	0.0	0.0	0.0	0.0	0.0	0.0	0.0	0.0	0.0	0.0	0.0	0.0	0.0	0.0	0.0	0.0	0.0	0.0	0.0	0.0	0.0	0.0	0.0	0.0	0.0	0.0	0.0	0.0	0.0	0.0	0.0	0.0	0.0	0.0	0.0	0.0	0.0	0.0	0.0	0.0	0.0
O15143	SEQ_IFSAYIK_MOD_IFSAYIK_CHARGE_3_	0.0	0.0	0.0	0.0	0.0	0.0	0.0	0.0	0.0	0.0	0.0	0.0	0.0	0.0	0.0	0.0	0.0	0.0	0.0	0.0	0.0	0.0	0.0	0.0	0.0	0.0	0.0	0.0	0.0	0.0	0.0	0.0	0.0	0.0	0.0	0.0	0.0	0.0	0.0	0.0	0.0	0.0	0.0	0.0	0.0	0.0	0.0	0.0
O15143	SEQ_NSVSQISVLSGGK_MOD_NSVSQISVLSGGK_CHARGE_2_	0.0	0.0	0.0	0.0	0.0	0.0	0.0	0.0	0.0	0.0	0.0	0.0	0.0	0.0	0.0	0.0	0.0	0.0	0.0	0.0	463.8731832688675	0.0	0.0	0.0	0.0	0.0	0.0	0.0	0.0	0.0	0.0	0.0	1773.2825498128807	1171.0504180690027	0.0	0.0	2337.688888377575	1106.7194253634705	2666.1561577310313	2228.019523016739	3071.7629416762193	1719.7283429160336	2812.479988051953	1853.5474110850255	3633.2642536998846	2399.9918085422587	2606.5542582175435	3340.7374173724297
O15143	SEQ_EHNGQVTGIDWAPESNR_MOD_EHNGQVTGIDWAPESNR_CHARGE_3_	0.0	0.0	0.0	0.0	0.0	0.0	0.0	0.0	0.0	0.0	0.0	0.0	0.0	0.0	0.0	0.0	0.0	0.0	0.0	0.0	0.0	0.0	0.0	0.0	0.0	0.0	0.0	0.0	0.0	0.0	0.0	0.0	0.0	0.0	0.0	0.0	0.0	0.0	0.0	819.5777560516307	1299.522808094942	0.0	0.0	0.0	0.0	0.0	0.0	0.0
O15143	SEQ_SLESALK_MOD_SLESALK_CHARGE_2_	0.0	0.0	0.0	0.0	0.0	0.0	0.0	0.0	0.0	0.0	0.0	0.0	0.0	0.0	0.0	0.0	0.0	0.0	0.0	0.0	0.0	0.0	0.0	0.0	0.0	0.0	0.0	0.0	0.0	0.0	3341.409588435446	1803.068449599295	0.0	0.0	1744.158527672077	0.0	4347.574779586036	1880.3089234507108	0.0	4003.059746069305	11090.431401290307	8726.975621824462	5842.927599484347	8250.922500394272	6905.299217155287	5468.901181289629	6262.902401781008	6235.03755525872
O15143	SEQ_NAYVWTLK_MOD_NAYVWTLK_CHARGE_2_	0.0	0.0	0.0	0.0	0.0	0.0	0.0	0.0	0.0	0.0	0.0	0.0	0.0	0.0	0.0	0.0	0.0	0.0	0.0	0.0	0.0	0.0	0.0	0.0	0.0	0.0	0.0	0.0	0.0	0.0	0.0	0.0	0.0	347.1258255262928	0.0	0.0	0.0	0.0	0.0	0.0	0.0	1419.2714090904024	0.0	0.0	828.2715947752507	665.1415013782654	0.0	0.0
O15143	SEQ_EHNGQVTGIDWAPESNR_MOD_EHNGQVTGIDWAPESNR_CHARGE_4_	0.0	0.0	0.0	0.0	0.0	0.0	0.0	0.0	0.0	0.0	0.0	0.0	0.0	0.0	0.0	0.0	0.0	0.0	0.0	0.0	0.0	0.0	0.0	0.0	0.0	0.0	0.0	0.0	0.0	0.0	0.0	0.0	0.0	0.0	0.0	0.0	0.0	0.0	0.0	0.0	0.0	0.0	0.0	0.0	0.0	0.0	0.0	0.0
O15143	SEQ_ASSEGGTAAGAGLDSLHK_MOD_ASSEGGTAAGAGLDSLHK_CHARGE_3_	0.0	0.0	0.0	0.0	0.0	0.0	0.0	0.0	0.0	0.0	0.0	0.0	0.0	0.0	0.0	0.0	0.0	0.0	0.0	0.0	0.0	0.0	2548.0612560995205	0.0	0.0	0.0	0.0	0.0	1820.358375952536	0.0	1471.5052577172132	0.0	4245.1478864723795	0.0	2018.809842574988	1130.9200743054018	1612.9790940268429	0.0	0.0	0.0	6407.154526738504	2123.8229794760814	5937.694966768444	2447.382528304743	6426.932180714897	3913.30568500611	6749.315022009228	0.0
O15143	SEQ_NSVSQISVLSGGK_MOD_NSVSQISVLSGGK_CHARGE_3_	0.0	0.0	0.0	0.0	0.0	0.0	0.0	0.0	0.0	0.0	0.0	0.0	0.0	0.0	0.0	0.0	0.0	0.0	0.0	0.0	0.0	0.0	0.0	0.0	0.0	0.0	0.0	0.0	0.0	0.0	0.0	0.0	0.0	0.0	0.0	0.0	0.0	0.0	0.0	0.0	0.0	0.0	0.0	0.0	0.0	0.0	0.0	0.0
O15143	SEQ_EHNGQVTGIDWAPESNR_MOD_EHNGQVTGIDWAPESNR_CHARGE_2_	0.0	0.0	0.0	0.0	0.0	0.0	0.0	0.0	0.0	0.0	0.0	0.0	0.0	0.0	0.0	0.0	0.0	0.0	0.0	0.0	0.0	0.0	0.0	0.0	0.0	0.0	0.0	0.0	0.0	0.0	0.0	0.0	0.0	0.0	0.0	0.0	0.0	0.0	0.0	0.0	0.0	0.0	0.0	0.0	0.0	0.0	0.0	0.0
O15143	SEQ_IFSAYIK_MOD_IFSAYIK_CHARGE_2_	0.0	0.0	0.0	0.0	0.0	0.0	0.0	0.0	0.0	0.0	0.0	0.0	0.0	0.0	0.0	0.0	0.0	0.0	0.0	0.0	0.0	0.0	0.0	0.0	0.0	0.0	0.0	0.0	779.992095075177	0.0	0.0	0.0	0.0	1180.5519706836722	0.0	0.0	962.8688705685141	0.0	1095.1728077103676	947.6227274592692	2436.2993531347715	0.0	0.0	1293.5057368881173	2155.1808343478497	983.584673164774	2318.874227163283	2770.430706417273
O15144	SEQ_DDETMYVESK_MOD_DDETM(Oxidation)YVESK_CHARGE_2_	0.0	0.0	0.0	0.0	0.0	0.0	0.0	0.0	0.0	0.0	0.0	0.0	0.0	0.0	0.0	0.0	0.0	0.0	0.0	0.0	0.0	1388.9098248236237	0.0	0.0	0.0	0.0	0.0	2401.1526180456767	0.0	0.0	2252.8002094232565	0.0	0.0	4081.2236489810957	0.0	0.0	2736.5184087186667	0.0	0.0	3689.5299491273713	3463.9027176408094	0.0	2968.7747484424467	5421.355649708638	1511.5055050244798	2837.4134212450813	3579.308964016029	3053.730235947163
O15144	SEQ_MILLEVNNR_MOD_M(Oxidation)ILLEVNNR_CHARGE_2_	0.0	0.0	0.0	0.0	0.0	0.0	0.0	0.0	0.0	0.0	0.0	0.0	0.0	0.0	0.0	0.0	0.0	0.0	0.0	0.0	0.0	0.0	0.0	0.0	0.0	0.0	0.0	0.0	0.0	0.0	0.0	0.0	0.0	0.0	0.0	0.0	0.0	0.0	0.0	0.0	0.0	0.0	0.0	0.0	0.0	0.0	0.0	0.0
O15144	SEQ_YFQFQEEGK_MOD_YFQFQEEGK_CHARGE_3_	0.0	0.0	0.0	0.0	0.0	0.0	0.0	0.0	0.0	0.0	0.0	0.0	0.0	0.0	0.0	0.0	0.0	0.0	0.0	0.0	0.0	0.0	0.0	0.0	0.0	0.0	0.0	0.0	0.0	0.0	0.0	0.0	0.0	0.0	0.0	0.0	0.0	0.0	0.0	0.0	0.0	0.0	0.0	1637.1624374835653	0.0	0.0	0.0	0.0
O15144	SEQ_ASHTAPQVLFSHR_MOD_ASHTAPQVLFSHR_CHARGE_3_	0.0	0.0	0.0	0.0	0.0	0.0	0.0	0.0	0.0	0.0	0.0	0.0	0.0	0.0	0.0	0.0	0.0	0.0	0.0	0.0	0.0	0.0	0.0	0.0	0.0	0.0	0.0	0.0	0.0	0.0	0.0	0.0	0.0	0.0	0.0	0.0	0.0	0.0	0.0	0.0	0.0	0.0	0.0	0.0	0.0	0.0	0.0	0.0
O15144	SEQ_DDDDVVIGK_MOD_DDDDVVIGK_CHARGE_3_	0.0	0.0	0.0	0.0	0.0	0.0	0.0	0.0	0.0	0.0	0.0	0.0	0.0	0.0	0.0	0.0	0.0	0.0	0.0	0.0	0.0	0.0	0.0	0.0	38.81697475353373	0.0	0.0	0.0	59.742186666553444	0.0	0.0	0.0	58.992330422011634	0.0	202.7623779215235	0.0	97.98901724679739	0.0	230.98669099394507	122.9377394518782	260.59443325050614	0.0	533.098109042645	0.0	424.61418711451273	184.67032152154715	0.0	0.0
O15144	SEQ_DSIVHQAGMLK_MOD_DSIVHQAGM(Oxidation)LK_CHARGE_3_	0.0	0.0	0.0	0.0	0.0	0.0	0.0	0.0	0.0	0.0	0.0	0.0	0.0	0.0	0.0	0.0	0.0	0.0	0.0	0.0	0.0	0.0	0.0	0.0	0.0	0.0	0.0	0.0	0.0	0.0	0.0	0.0	0.0	0.0	0.0	0.0	0.0	0.0	0.0	0.0	4292.294202257928	0.0	5302.041024380657	0.0	5156.482172452167	0.0	0.0	0.0
O15144	SEQ_DTDAAVGDNIGYITFVLFPR_MOD_DTDAAVGDNIGYITFVLFPR_CHARGE_4_	0.0	0.0	0.0	0.0	0.0	0.0	0.0	0.0	0.0	0.0	0.0	0.0	0.0	0.0	0.0	0.0	0.0	0.0	0.0	0.0	0.0	0.0	0.0	0.0	0.0	0.0	0.0	0.0	0.0	0.0	0.0	0.0	0.0	0.0	0.0	0.0	0.0	0.0	0.0	0.0	0.0	0.0	0.0	0.0	0.0	0.0	0.0	0.0
O15144	SEQ_VYGSFLVNPESGYNVSLLYDLENLPASK_MOD_VYGSFLVNPESGYNVSLLYDLENLPASK_CHARGE_3_	0.0	0.0	0.0	0.0	0.0	0.0	0.0	0.0	0.0	0.0	0.0	0.0	0.0	0.0	0.0	0.0	0.0	0.0	0.0	0.0	0.0	0.0	0.0	0.0	0.0	0.0	0.0	0.0	0.0	0.0	0.0	0.0	496.86958761877764	0.0	0.0	275.2975894471836	0.0	0.0	0.0	0.0	0.0	0.0	0.0	0.0	0.0	0.0	0.0	0.0
O15144	SEQ_DDDDVVIGK_MOD_DDDDVVIGK_CHARGE_2_	0.0	0.0	0.0	0.0	0.0	0.0	0.0	0.0	0.0	0.0	0.0	0.0	0.0	0.0	0.0	0.0	0.0	0.0	0.0	0.0	0.0	728.2406418718359	0.0	736.9906586231302	0.0	911.6419057892303	0.0	0.0	0.0	910.0750947601997	0.0	1690.4700960427829	0.0	1193.0186284685883	0.0	1501.3567375007924	0.0	2614.010516032087	0.0	4029.952731917477	3758.6587222546673	5077.78081747911	2101.7950718217276	3945.6838225371794	4029.952731917477	5047.872886252479	3302.2917041811074	6477.195864780537
O15144	SEQ_DSIVHQAGMLK_MOD_DSIVHQAGM(Oxidation)LK_CHARGE_2_	0.0	0.0	0.0	0.0	0.0	0.0	0.0	0.0	0.0	0.0	0.0	0.0	0.0	0.0	0.0	0.0	0.0	0.0	0.0	0.0	0.0	0.0	0.0	0.0	0.0	0.0	0.0	0.0	0.0	0.0	0.0	0.0	0.0	0.0	0.0	0.0	0.0	0.0	0.0	0.0	0.0	0.0	2211.9184202858382	1321.2302791911889	2517.960567794787	0.0	0.0	0.0
O15144	SEQ_DDETMYVESK_MOD_DDETM(Oxidation)YVESK_CHARGE_3_	0.0	0.0	0.0	0.0	0.0	0.0	0.0	0.0	0.0	0.0	0.0	0.0	0.0	0.0	0.0	0.0	0.0	0.0	0.0	0.0	0.0	0.0	0.0	0.0	0.0	0.0	0.0	0.0	0.0	279.24884397163	42.21013507133016	0.0	0.0	0.0	297.716073328828	0.0	0.0	0.0	0.0	0.0	0.0	0.0	0.0	0.0	0.0	0.0	0.0	143.88596211532817
O15144	SEQ_AVIHYRDDETMYVESK_MOD_AVIHYRDDETM(Oxidation)YVESK_CHARGE_4_	0.0	0.0	0.0	0.0	0.0	0.0	0.0	0.0	0.0	0.0	0.0	0.0	0.0	0.0	0.0	0.0	0.0	0.0	0.0	0.0	0.0	0.0	0.0	0.0	0.0	0.0	0.0	0.0	0.0	0.0	0.0	0.0	0.0	0.0	0.0	0.0	0.0	0.0	0.0	0.0	0.0	0.0	0.0	0.0	0.0	0.0	0.0	0.0
O15144	SEQ_VYGSFLVNPESGYNVSLLYDLENLPASK_MOD_VYGSFLVNPESGYNVSLLYDLENLPASK_CHARGE_4_	0.0	0.0	0.0	0.0	0.0	0.0	0.0	0.0	0.0	0.0	0.0	0.0	0.0	0.0	0.0	0.0	0.0	0.0	0.0	0.0	0.0	0.0	0.0	0.0	0.0	0.0	0.0	0.0	0.0	0.0	0.0	0.0	0.0	0.0	0.0	0.0	0.0	0.0	0.0	0.0	0.0	0.0	0.0	0.0	0.0	0.0	0.0	0.0
O15144	SEQ_DTDAAVGDNIGYITFVLFPR_MOD_DTDAAVGDNIGYITFVLFPR_CHARGE_2_	0.0	0.0	0.0	0.0	0.0	0.0	0.0	0.0	0.0	0.0	0.0	0.0	0.0	0.0	0.0	0.0	0.0	0.0	0.0	0.0	0.0	0.0	0.0	0.0	0.0	0.0	0.0	0.0	0.0	0.0	0.0	0.0	0.0	0.0	0.0	0.0	0.0	0.0	0.0	0.0	0.0	0.0	0.0	0.0	0.0	0.0	0.0	1237.6433988963486
O15144	SEQ_ASHTAPQVLFSHR_MOD_ASHTAPQVLFSHR_CHARGE_4_	0.0	0.0	0.0	0.0	0.0	0.0	0.0	0.0	0.0	0.0	0.0	0.0	0.0	0.0	0.0	0.0	0.0	0.0	0.0	0.0	0.0	0.0	0.0	0.0	0.0	0.0	0.0	0.0	0.0	0.0	2694.0409236291453	0.0	0.0	0.0	0.0	0.0	0.0	0.0	0.0	0.0	0.0	0.0	0.0	0.0	0.0	0.0	0.0	0.0
O15144	SEQ_EPPLELK_MOD_EPPLELK_CHARGE_2_	0.0	0.0	0.0	0.0	0.0	0.0	0.0	0.0	0.0	0.0	0.0	0.0	0.0	0.0	0.0	0.0	0.0	0.0	0.0	0.0	0.0	606.6680241416938	300.0995568158465	0.0	0.0	0.0	1570.3005325237348	1544.0091281357713	0.0	0.0	1023.2050965823965	1596.0861499715804	1807.5187790049783	0.0	1933.0812767607906	3685.3898429149594	2917.8014125131594	366.4129041675096	3254.5413332396934	1520.8084313076865	8878.966707493464	5364.875103053434	9150.024403962349	4773.006783609036	5060.2949775768275	7721.512969299832	2758.567990746288	4529.0338131715
O15144	SEQ_VFMQEFK_MOD_VFM(Oxidation)QEFK_CHARGE_2_	0.0	0.0	0.0	0.0	0.0	0.0	0.0	0.0	0.0	0.0	0.0	0.0	0.0	0.0	0.0	0.0	0.0	0.0	0.0	0.0	0.0	0.0	4447.617561204374	0.0	0.0	0.0	0.0	0.0	0.0	0.0	3797.6565916350078	773.4579808679763	0.0	0.0	0.0	0.0	0.0	6071.238655957364	0.0	8294.556536218428	0.0	0.0	5028.8251656065395	11336.148765019547	5008.752101426411	5707.486060296418	0.0	0.0
O15144	SEQ_YFQFQEEGK_MOD_YFQFQEEGK_CHARGE_2_	0.0	0.0	0.0	0.0	0.0	0.0	0.0	0.0	0.0	0.0	0.0	0.0	0.0	0.0	0.0	0.0	0.0	0.0	0.0	0.0	0.0	0.0	0.0	0.0	0.0	0.0	0.0	0.0	0.0	0.0	0.0	0.0	0.0	0.0	9795.65326771209	0.0	0.0	0.0	0.0	0.0	10285.366394691668	0.0	15814.864821487436	0.0	10781.360312685742	0.0	11306.393314413823	0.0
O15144	SEQ_DNTINLIHTFR_MOD_DNTINLIHTFR_CHARGE_4_	0.0	0.0	0.0	0.0	0.0	0.0	0.0	0.0	0.0	0.0	0.0	0.0	0.0	0.0	0.0	0.0	0.0	0.0	0.0	0.0	0.0	0.0	0.0	0.0	0.0	0.0	0.0	0.0	0.0	0.0	0.0	0.0	0.0	0.0	0.0	0.0	0.0	0.0	0.0	0.0	0.0	0.0	0.0	0.0	0.0	0.0	0.0	0.0
O15144	SEQ_DNTINLIHTFR_MOD_DNTINLIHTFR_CHARGE_3_	0.0	0.0	0.0	0.0	0.0	0.0	0.0	0.0	0.0	0.0	0.0	0.0	0.0	0.0	0.0	0.0	0.0	0.0	0.0	0.0	0.0	0.0	0.0	0.0	0.0	0.0	0.0	0.0	0.0	0.0	0.0	0.0	0.0	0.0	0.0	0.0	0.0	0.0	0.0	0.0	0.0	0.0	0.0	0.0	0.0	0.0	0.0	0.0
O15145	SEQ_DTDIVDEAIYYFK_MOD_DTDIVDEAIYYFK_CHARGE_2_	0.0	0.0	0.0	0.0	0.0	0.0	0.0	0.0	0.0	0.0	0.0	0.0	0.0	0.0	0.0	0.0	0.0	0.0	0.0	0.0	0.0	0.0	0.0	0.0	0.0	0.0	0.0	0.0	0.0	0.0	0.0	0.0	0.0	0.0	0.0	0.0	0.0	0.0	0.0	0.0	0.0	0.0	0.0	0.0	0.0	0.0	0.0	0.0
O15145	SEQ_LIGNMALLPIR_MOD_LIGNM(Oxidation)ALLPIR_CHARGE_3_	0.0	0.0	0.0	0.0	0.0	0.0	0.0	0.0	0.0	0.0	0.0	0.0	0.0	0.0	0.0	0.0	0.0	0.0	0.0	0.0	0.0	0.0	0.0	0.0	0.0	0.0	0.0	0.0	0.0	0.0	0.0	0.0	0.0	0.0	0.0	0.0	0.0	0.0	0.0	0.0	0.0	0.0	0.0	0.0	0.0	0.0	0.0	0.0
O15145	SEQ_SLSGPGQ_MOD_SLSGPGQ_CHARGE_2_	0.0	0.0	0.0	0.0	0.0	0.0	0.0	0.0	0.0	0.0	0.0	0.0	0.0	0.0	0.0	0.0	0.0	0.0	0.0	0.0	0.0	0.0	0.0	0.0	0.0	0.0	0.0	0.0	0.0	0.0	0.0	0.0	0.0	0.0	0.0	0.0	0.0	0.0	0.0	0.0	0.0	0.0	0.0	0.0	0.0	0.0	0.0	0.0
O15145	SEQ_VFDPQNDK_MOD_VFDPQNDK_CHARGE_3_	0.0	0.0	0.0	0.0	0.0	0.0	0.0	0.0	0.0	0.0	0.0	0.0	0.0	0.0	0.0	0.0	0.0	0.0	0.0	0.0	0.0	0.0	0.0	0.0	0.0	0.0	0.0	0.0	0.0	0.0	0.0	0.0	0.0	0.0	0.0	0.0	0.0	0.0	0.0	0.0	0.0	0.0	0.0	0.0	0.0	0.0	0.0	0.0
O15145	SEQ_LIGNMALLPIR_MOD_LIGNM(Oxidation)ALLPIR_CHARGE_2_	0.0	0.0	0.0	0.0	0.0	0.0	0.0	0.0	0.0	0.0	0.0	0.0	0.0	0.0	0.0	0.0	0.0	0.0	0.0	0.0	0.0	0.0	0.0	0.0	0.0	0.0	0.0	0.0	0.0	0.0	0.0	0.0	0.0	0.0	0.0	0.0	0.0	0.0	0.0	0.0	0.0	0.0	0.0	0.0	0.0	0.0	0.0	0.0
O15145	SEQ_DTDIVDEAIYYFK_MOD_DTDIVDEAIYYFK_CHARGE_3_	0.0	0.0	0.0	0.0	0.0	0.0	0.0	0.0	0.0	0.0	0.0	0.0	0.0	0.0	833.4098816066357	0.0	0.0	0.0	0.0	0.0	0.0	0.0	0.0	0.0	0.0	0.0	0.0	0.0	0.0	0.0	0.0	0.0	338.82440744755434	0.0	0.0	833.4098816066357	0.0	0.0	0.0	0.0	0.0	0.0	0.0	0.0	0.0	0.0	0.0	0.0
O15145	SEQ_SLSGPGQ_MOD_SLSGPGQ_CHARGE_1_	0.0	0.0	0.0	0.0	0.0	0.0	0.0	0.0	0.0	0.0	0.0	0.0	0.0	0.0	0.0	0.0	0.0	0.0	0.0	0.0	0.0	0.0	0.0	0.0	0.0	0.0	0.0	0.0	0.0	0.0	0.0	0.0	3743.4151789263783	0.0	2082.381938183507	991.0223419074234	0.0	1658.481383167553	0.0	0.0	1964.944528722841	3750.033989131813	2844.7952495532213	4749.489281405796	7798.169943770165	5071.114178990089	4384.1361510806055	2663.02075249183
O15145	SEQ_VFDPQNDK_MOD_VFDPQNDK_CHARGE_2_	0.0	0.0	0.0	0.0	0.0	0.0	0.0	0.0	0.0	0.0	0.0	0.0	0.0	0.0	0.0	0.0	0.0	0.0	0.0	0.0	0.0	2139.9880454019776	0.0	3939.7302880185894	0.0	3001.470835959485	0.0	0.0	4080.473350398688	0.0	0.0	5168.023996099534	4092.5275952076263	3643.483951104115	0.0	3670.799042225841	0.0	3907.9990894987964	0.0	8064.395130096867	6224.496688355125	4510.764766336642	6875.8945940841095	5850.636226435553	3948.0303763377747	10420.543801959719	4083.5259908974103	9419.036356771083
O15145	SEQ_AYLQQLR_MOD_AYLQQLR_CHARGE_2_	0.0	0.0	0.0	0.0	0.0	0.0	0.0	0.0	0.0	0.0	0.0	0.0	0.0	0.0	0.0	0.0	0.0	0.0	0.0	0.0	0.0	0.0	0.0	0.0	0.0	0.0	0.0	0.0	0.0	0.0	0.0	0.0	0.0	0.0	0.0	0.0	0.0	0.0	0.0	0.0	0.0	0.0	0.0	0.0	0.0	0.0	0.0	0.0
O15155;O15155-2	SEQ_SLSIEIGHEVK_MOD_SLSIEIGHEVK_CHARGE_2_	0.0	0.0	0.0	0.0	0.0	0.0	0.0	0.0	0.0	0.0	0.0	0.0	0.0	0.0	0.0	0.0	0.0	0.0	0.0	0.0	0.0	0.0	0.0	0.0	0.0	0.0	0.0	0.0	0.0	0.0	0.0	0.0	0.0	0.0	0.0	0.0	0.0	0.0	0.0	0.0	0.0	0.0	0.0	0.0	0.0	0.0	0.0	0.0
O15155;O15155-2	SEQ_SLSIEIGHEVK_MOD_SLSIEIGHEVK_CHARGE_4_	0.0	0.0	0.0	0.0	0.0	0.0	0.0	0.0	0.0	0.0	0.0	0.0	0.0	0.0	0.0	0.0	0.0	0.0	0.0	0.0	0.0	0.0	0.0	0.0	0.0	0.0	0.0	9.53840262488938	0.0	0.0	0.0	0.0	0.0	0.0	19.009854484764595	10.196270766058868	0.0	0.0	0.0	0.0	0.0	0.0	0.0	21.333272625536768	0.0	25.466102806619155	0.0	0.0
O15155;O15155-2	SEQ_SLSIEIGHEVK_MOD_SLSIEIGHEVK_CHARGE_3_	0.0	0.0	0.0	0.0	0.0	0.0	0.0	0.0	0.0	0.0	0.0	0.0	0.0	0.0	0.0	0.0	0.0	0.0	0.0	0.0	0.0	0.0	0.0	0.0	0.0	0.0	0.0	0.0	0.0	0.0	0.0	0.0	0.0	0.0	0.0	0.0	0.0	0.0	0.0	0.0	0.0	0.0	0.0	0.0	0.0	893.4688755255364	0.0	0.0
O15160	SEQ_DSSDPNELYVNHK_MOD_DSSDPNELYVNHK_CHARGE_3_	0.0	0.0	0.0	0.0	0.0	0.0	0.0	0.0	0.0	0.0	0.0	0.0	0.0	0.0	0.0	0.0	0.0	0.0	0.0	0.0	0.0	0.0	0.0	0.0	0.0	0.0	0.0	0.0	0.0	0.0	1081.792517935326	0.0	0.0	0.0	908.3963026111624	0.0	0.0	0.0	0.0	959.9034173776706	1562.419276646987	1217.9433865536007	0.0	0.0	1743.9581418293408	1157.1219649353018	1427.0803236642878	1517.9747033734227
O15160	SEQ_VVLGEFGVR_MOD_VVLGEFGVR_CHARGE_2_	0.0	0.0	0.0	0.0	0.0	0.0	0.0	0.0	0.0	0.0	0.0	0.0	0.0	0.0	0.0	0.0	0.0	0.0	0.0	0.0	0.0	0.0	0.0	0.0	0.0	0.0	0.0	0.0	0.0	0.0	0.0	0.0	0.0	0.0	0.0	0.0	0.0	0.0	0.0	0.0	0.0	0.0	0.0	0.0	0.0	0.0	0.0	0.0
O15160	SEQ_FLDELDAVQMD_MOD_FLDELDAVQM(Oxidation)D_CHARGE_3_	0.0	0.0	0.0	0.0	0.0	0.0	0.0	0.0	0.0	0.0	0.0	0.0	0.0	0.0	0.0	0.0	0.0	0.0	0.0	0.0	0.0	0.0	0.0	575.2136648308808	0.0	0.0	0.0	0.0	0.0	0.0	0.0	0.0	0.0	0.0	0.0	0.0	0.0	0.0	0.0	0.0	0.0	0.0	0.0	0.0	0.0	0.0	0.0	0.0
O15160	SEQ_ILLAEVPTMAVEK_MOD_ILLAEVPTM(Oxidation)AVEK_CHARGE_2_	0.0	0.0	0.0	0.0	0.0	0.0	0.0	0.0	0.0	0.0	0.0	0.0	0.0	0.0	0.0	0.0	0.0	0.0	0.0	0.0	0.0	0.0	0.0	0.0	0.0	0.0	0.0	0.0	0.0	0.0	0.0	0.0	0.0	0.0	0.0	0.0	0.0	0.0	0.0	0.0	0.0	0.0	0.0	0.0	0.0	0.0	838.4705789800231	0.0
O15160	SEQ_NQGDEEGTEIDTLQFR_MOD_NQGDEEGTEIDTLQFR_CHARGE_2_	0.0	0.0	0.0	0.0	0.0	0.0	0.0	0.0	0.0	0.0	0.0	0.0	0.0	0.0	0.0	0.0	0.0	0.0	0.0	0.0	0.0	0.0	0.0	0.0	0.0	0.0	0.0	0.0	0.0	0.0	0.0	0.0	0.0	0.0	0.0	0.0	0.0	0.0	0.0	0.0	0.0	0.0	0.0	0.0	0.0	0.0	0.0	0.0
O15160	SEQ_DSSDPNELYVNHK_MOD_DSSDPNELYVNHK_CHARGE_4_	0.0	0.0	0.0	0.0	0.0	0.0	0.0	0.0	0.0	0.0	0.0	0.0	0.0	0.0	0.0	0.0	0.0	0.0	0.0	0.0	0.0	0.0	0.0	0.0	0.0	0.0	0.0	0.0	0.0	0.0	0.0	0.0	0.0	0.0	0.0	0.0	0.0	0.0	0.0	163.30453457170898	0.0	0.0	0.0	0.0	0.0	0.0	0.0	0.0
O15160	SEQ_LLPDITLLEPVEGEAAEELSR_MOD_LLPDITLLEPVEGEAAEELSR_CHARGE_3_	0.0	0.0	0.0	0.0	0.0	0.0	0.0	0.0	0.0	0.0	0.0	0.0	0.0	0.0	0.0	0.0	0.0	0.0	0.0	0.0	0.0	0.0	0.0	0.0	0.0	0.0	0.0	0.0	0.0	0.0	0.0	0.0	0.0	0.0	0.0	0.0	0.0	0.0	0.0	0.0	0.0	0.0	0.0	0.0	0.0	0.0	0.0	0.0
O15160	SEQ_DSSDPNELYVNHK_MOD_DSSDPNELYVNHK_CHARGE_2_	0.0	0.0	0.0	0.0	0.0	0.0	0.0	0.0	0.0	0.0	0.0	0.0	0.0	0.0	0.0	0.0	0.0	0.0	0.0	0.0	0.0	0.0	0.0	0.0	0.0	0.0	0.0	0.0	0.0	0.0	0.0	0.0	0.0	0.0	0.0	0.0	0.0	0.0	0.0	0.0	0.0	0.0	0.0	0.0	0.0	0.0	0.0	0.0
O15160	SEQ_FLDELDAVQMD_MOD_FLDELDAVQM(Oxidation)D_CHARGE_2_	0.0	0.0	0.0	0.0	0.0	0.0	0.0	0.0	0.0	0.0	0.0	0.0	0.0	0.0	0.0	0.0	0.0	0.0	0.0	0.0	0.0	0.0	0.0	0.0	0.0	0.0	0.0	0.0	0.0	0.0	0.0	0.0	0.0	0.0	0.0	0.0	0.0	0.0	0.0	0.0	0.0	3681.6930195417613	0.0	0.0	0.0	0.0	0.0	0.0
O15160	SEQ_FSPVATASYR_MOD_FSPVATASYR_CHARGE_2_	0.0	0.0	0.0	0.0	0.0	0.0	0.0	0.0	0.0	0.0	0.0	0.0	0.0	0.0	0.0	0.0	0.0	0.0	0.0	0.0	0.0	0.0	0.0	0.0	0.0	0.0	0.0	0.0	0.0	0.0	0.0	0.0	0.0	0.0	0.0	0.0	0.0	0.0	0.0	0.0	0.0	12063.67802752056	0.0	0.0	0.0	0.0	19967.804099102224	19967.804099102224
O15164;O15164-2	SEQ_AVAAAAAASAAASGGPSAAPSGENEAESR_MOD_AVAAAAAASAAASGGPSAAPSGENEAESR_CHARGE_4_	0.0	0.0	0.0	0.0	0.0	0.0	0.0	0.0	0.0	0.0	0.0	0.0	0.0	0.0	0.0	0.0	0.0	0.0	0.0	0.0	0.0	0.0	0.0	0.0	0.0	0.0	0.0	0.0	0.0	0.0	0.0	0.0	0.0	0.0	0.0	0.0	0.0	0.0	0.0	0.0	0.0	0.0	0.0	0.0	0.0	0.0	0.0	0.0
O15173;O15173-2	SEQ_DFSLEQLR_MOD_DFSLEQLR_CHARGE_2_	0.0	0.0	0.0	0.0	0.0	0.0	0.0	0.0	0.0	0.0	0.0	0.0	0.0	0.0	0.0	0.0	0.0	0.0	0.0	0.0	0.0	0.0	0.0	0.0	0.0	0.0	0.0	5450.086270357485	0.0	0.0	0.0	0.0	0.0	0.0	0.0	0.0	0.0	0.0	0.0	0.0	0.0	0.0	0.0	0.0	0.0	0.0	0.0	0.0
O15173;O15173-2	SEQ_ILLAVNGK_MOD_ILLAVNGK_CHARGE_2_	0.0	0.0	0.0	0.0	0.0	0.0	0.0	0.0	0.0	0.0	0.0	0.0	0.0	0.0	0.0	0.0	0.0	0.0	0.0	0.0	0.0	0.0	0.0	0.0	0.0	0.0	0.0	0.0	0.0	0.0	0.0	0.0	756.051971055611	0.0	413.4521437784481	345.4939292648319	0.0	0.0	0.0	0.0	1335.509552534929	977.5291208175238	941.3047733544445	671.6400079438146	1495.337777046142	1103.3472786876403	654.7817590554628	759.0177842435289
O15173;O15173-2	SEQ_GLGAGAGAGEESPATSLPR_MOD_GLGAGAGAGEESPATSLPR_CHARGE_3_	0.0	0.0	0.0	0.0	0.0	0.0	0.0	0.0	0.0	0.0	0.0	0.0	0.0	0.0	0.0	0.0	0.0	0.0	0.0	0.0	0.0	0.0	0.0	0.0	0.0	0.0	0.0	0.0	0.0	0.0	0.0	0.0	0.0	0.0	0.0	0.0	0.0	0.0	0.0	0.0	0.0	0.0	0.0	0.0	0.0	0.0	0.0	0.0
O15173;O15173-2	SEQ_FYGPAGPYGIFAGR_MOD_FYGPAGPYGIFAGR_CHARGE_2_	0.0	0.0	0.0	0.0	0.0	0.0	0.0	0.0	0.0	0.0	0.0	0.0	0.0	0.0	0.0	0.0	0.0	0.0	0.0	0.0	0.0	0.0	0.0	0.0	0.0	0.0	0.0	0.0	0.0	0.0	0.0	0.0	0.0	5201.830487237897	0.0	0.0	0.0	0.0	0.0	0.0	0.0	0.0	0.0	0.0	0.0	0.0	0.0	0.0
O15173;O15173-2	SEQ_GLGAGAGAGEESPATSLPR_MOD_GLGAGAGAGEESPATSLPR_CHARGE_4_	0.0	0.0	0.0	0.0	0.0	0.0	0.0	0.0	0.0	0.0	0.0	0.0	0.0	0.0	0.0	0.0	0.0	0.0	0.0	0.0	0.0	0.0	0.0	0.0	0.0	0.0	0.0	0.0	0.0	0.0	0.0	0.0	0.0	0.0	0.0	0.0	0.0	0.0	0.0	0.0	0.0	238.12163504611692	30.67066092450265	0.0	0.0	0.0	0.0	0.0
O15173;O15173-2	SEQ_GLGAGAGAGEESPATSLPR_MOD_GLGAGAGAGEESPATSLPR_CHARGE_2_	0.0	0.0	0.0	0.0	0.0	0.0	0.0	0.0	0.0	0.0	0.0	0.0	0.0	0.0	0.0	0.0	0.0	0.0	0.0	0.0	0.0	0.0	0.0	0.0	0.0	0.0	0.0	0.0	0.0	0.0	0.0	0.0	0.0	0.0	0.0	0.0	0.0	0.0	0.0	0.0	3084.557062575512	0.0	5209.494398452073	0.0	9979.371658967004	0.0	7438.544870382293	0.0
O15173;O15173-2	SEQ_FYGPAGPYGIFAGR_MOD_FYGPAGPYGIFAGR_CHARGE_3_	0.0	0.0	0.0	0.0	0.0	0.0	0.0	0.0	0.0	0.0	0.0	0.0	0.0	0.0	0.0	0.0	0.0	0.0	0.0	0.0	0.0	0.0	0.0	0.0	0.0	0.0	0.0	0.0	0.0	0.0	0.0	0.0	0.0	0.0	0.0	0.0	0.0	0.0	0.0	0.0	0.0	0.0	0.0	0.0	0.0	0.0	0.0	0.0
O15195;O15195-2	SEQ_AQIGVVDDEAK_MOD_AQIGVVDDEAK_CHARGE_3_	0.0	0.0	0.0	0.0	0.0	0.0	0.0	0.0	0.0	0.0	0.0	0.0	0.0	0.0	0.0	0.0	0.0	0.0	0.0	0.0	0.0	0.0	0.0	0.0	0.0	0.0	0.0	0.0	0.0	0.0	0.0	0.0	0.0	0.0	0.0	0.0	0.0	0.0	0.0	0.0	0.0	0.0	0.0	0.0	0.0	0.0	0.0	0.0
O15212	SEQ_LLGPVLVK_MOD_LLGPVLVK_CHARGE_3_	0.0	0.0	0.0	0.0	0.0	0.0	0.0	0.0	0.0	0.0	0.0	0.0	0.0	0.0	0.0	0.0	0.0	0.0	0.0	0.0	0.0	0.0	0.0	0.0	0.0	0.0	0.0	0.0	0.0	0.0	0.0	0.0	0.0	0.0	0.0	0.0	0.0	0.0	0.0	0.0	0.0	0.0	0.0	0.0	0.0	0.0	0.0	0.0
O15212	SEQ_RLDYITAEIK_MOD_RLDYITAEIK_CHARGE_2_	0.0	0.0	0.0	0.0	0.0	0.0	0.0	0.0	0.0	0.0	0.0	0.0	0.0	0.0	0.0	0.0	0.0	0.0	0.0	0.0	0.0	0.0	0.0	0.0	0.0	0.0	0.0	0.0	0.0	0.0	0.0	0.0	0.0	0.0	0.0	0.0	0.0	0.0	0.0	0.0	1385.5532121265844	0.0	0.0	0.0	0.0	0.0	0.0	0.0
O15212	SEQ_LEAQLTENNIVK_MOD_LEAQLTENNIVK_CHARGE_2_	0.0	0.0	0.0	0.0	0.0	0.0	0.0	0.0	0.0	0.0	0.0	0.0	0.0	0.0	0.0	0.0	0.0	0.0	0.0	0.0	0.0	0.0	0.0	0.0	0.0	0.0	0.0	0.0	0.0	0.0	0.0	0.0	0.0	0.0	0.0	0.0	0.0	0.0	0.0	0.0	0.0	1819.4016149518136	0.0	579.9255704422866	0.0	0.0	0.0	0.0
[truncated: 38,745 more rows]
[truncated: 18 more columns]
