# Supplementary material for: Robust dimethyl‐based multiplex‐DIA doubles single‐cell proteome depth via a reference channel
Source: Mol Syst Biol. 2023 Aug 21;19(9):e11503. doi: 10.15252/msb.202211503 (PMC10495816; doi:10.15252/msb.202211503)
Supplement: Supplementary file 4 — Source Data for Figure 5 [file MSB-19-e11503-s003.zip › 5C/all_report.tsv.filtered_lib_pg_ch_qval0.15.tsv.precursortable_uncorrected.tsv]

protein	ion	20221021_TIMS06_MCT_SA_HeLa_M14_Ref0s4s8_00625pg_AID8_01_S3-A6_1_6059_target4	20221021_TIMS06_MCT_SA_HeLa_M14_Ref0s4s8_00625pg_AID8_01_S3-A6_1_6059_target8	20221021_TIMS06_MCT_SA_HeLa_M14_Ref0s4s8_00625pg_AID8_02_S3-A7_1_6060_target4	20221021_TIMS06_MCT_SA_HeLa_M14_Ref0s4s8_00625pg_AID8_02_S3-A7_1_6060_target8	20221021_TIMS06_MCT_SA_HeLa_M14_Ref0s4s8_00625pg_AID8_03_S3-A8_1_6061_target4	20221021_TIMS06_MCT_SA_HeLa_M14_Ref0s4s8_00625pg_AID8_03_S3-A8_1_6061_target8	20221021_TIMS06_MCT_SA_HeLa_M14_Ref0s4s8_00625pg_AID8_04_S3-A9_1_6062_target4	20221021_TIMS06_MCT_SA_HeLa_M14_Ref0s4s8_00625pg_AID8_04_S3-A9_1_6062_target8	20221021_TIMS06_MCT_SA_HeLa_M14_Ref0s4s8_00625pg_AID8_05_S3-A10_1_6063_target4	20221021_TIMS06_MCT_SA_HeLa_M14_Ref0s4s8_00625pg_AID8_05_S3-A10_1_6063_target8	20221021_TIMS06_MCT_SA_HeLa_M14_Ref0s4s8_01250pg_AID8_01_S3-B1_1_6064_target4	20221021_TIMS06_MCT_SA_HeLa_M14_Ref0s4s8_01250pg_AID8_01_S3-B1_1_6064_target8	20221021_TIMS06_MCT_SA_HeLa_M14_Ref0s4s8_01250pg_AID8_02_S3-B2_1_6065_target4	20221021_TIMS06_MCT_SA_HeLa_M14_Ref0s4s8_01250pg_AID8_02_S3-B2_1_6065_target8	20221021_TIMS06_MCT_SA_HeLa_M14_Ref0s4s8_01250pg_AID8_03_S3-B3_1_6066_target4	20221021_TIMS06_MCT_SA_HeLa_M14_Ref0s4s8_01250pg_AID8_03_S3-B3_1_6066_target8	20221021_TIMS06_MCT_SA_HeLa_M14_Ref0s4s8_01250pg_AID8_04_S3-B4_1_6067_target4	20221021_TIMS06_MCT_SA_HeLa_M14_Ref0s4s8_01250pg_AID8_04_S3-B4_1_6067_target8	20221021_TIMS06_MCT_SA_HeLa_M14_Ref0s4s8_01250pg_AID8_05_S3-B5_1_6068_target4	20221021_TIMS06_MCT_SA_HeLa_M14_Ref0s4s8_01250pg_AID8_05_S3-B5_1_6068_target8	20221021_TIMS06_MCT_SA_HeLa_M14_Ref0s4s8_02500pg_AID8_01_S3-B6_1_6069_target4	20221021_TIMS06_MCT_SA_HeLa_M14_Ref0s4s8_02500pg_AID8_01_S3-B6_1_6069_target8	20221021_TIMS06_MCT_SA_HeLa_M14_Ref0s4s8_02500pg_AID8_02_S3-B7_1_6070_target4	20221021_TIMS06_MCT_SA_HeLa_M14_Ref0s4s8_02500pg_AID8_02_S3-B7_1_6070_target8	20221021_TIMS06_MCT_SA_HeLa_M14_Ref0s4s8_02500pg_AID8_03_S3-B8_1_6071_target4	20221021_TIMS06_MCT_SA_HeLa_M14_Ref0s4s8_02500pg_AID8_03_S3-B8_1_6071_target8	20221021_TIMS06_MCT_SA_HeLa_M14_Ref0s4s8_02500pg_AID8_04_S3-B9_1_6072_target4	20221021_TIMS06_MCT_SA_HeLa_M14_Ref0s4s8_02500pg_AID8_04_S3-B9_1_6072_target8	20221021_TIMS06_MCT_SA_HeLa_M14_Ref0s4s8_02500pg_AID8_05_S3-B10_1_6073_target4	20221021_TIMS06_MCT_SA_HeLa_M14_Ref0s4s8_02500pg_AID8_05_S3-B10_1_6073_target8	20221021_TIMS06_MCT_SA_HeLa_M14_Ref0s4s8_05000pg_AID8_01_S3-C1_1_6074_target4	20221021_TIMS06_MCT_SA_HeLa_M14_Ref0s4s8_05000pg_AID8_01_S3-C1_1_6074_target8	20221021_TIMS06_MCT_SA_HeLa_M14_Ref0s4s8_05000pg_AID8_02_S3-C2_1_6075_target4	20221021_TIMS06_MCT_SA_HeLa_M14_Ref0s4s8_05000pg_AID8_02_S3-C2_1_6075_target8	20221021_TIMS06_MCT_SA_HeLa_M14_Ref0s4s8_05000pg_AID8_03_S3-C3_1_6076_target4	20221021_TIMS06_MCT_SA_HeLa_M14_Ref0s4s8_05000pg_AID8_03_S3-C3_1_6076_target8	20221021_TIMS06_MCT_SA_HeLa_M14_Ref0s4s8_05000pg_AID8_04_S3-C4_1_6077_target4	20221021_TIMS06_MCT_SA_HeLa_M14_Ref0s4s8_05000pg_AID8_04_S3-C4_1_6077_target8	20221021_TIMS06_MCT_SA_HeLa_M14_Ref0s4s8_05000pg_AID8_05_S3-C5_1_6078_target4	20221021_TIMS06_MCT_SA_HeLa_M14_Ref0s4s8_05000pg_AID8_05_S3-C5_1_6078_target8	20221021_TIMS06_MCT_SA_HeLa_M14_Ref0s4s8_10000pg_AID8_01_S3-C6_1_6079_target4	20221021_TIMS06_MCT_SA_HeLa_M14_Ref0s4s8_10000pg_AID8_01_S3-C6_1_6079_target8	20221021_TIMS06_MCT_SA_HeLa_M14_Ref0s4s8_10000pg_AID8_02_S3-C7_1_6080_target4	20221021_TIMS06_MCT_SA_HeLa_M14_Ref0s4s8_10000pg_AID8_02_S3-C7_1_6080_target8	20221021_TIMS06_MCT_SA_HeLa_M14_Ref0s4s8_10000pg_AID8_03_S3-C8_1_6081_target4	20221021_TIMS06_MCT_SA_HeLa_M14_Ref0s4s8_10000pg_AID8_03_S3-C8_1_6081_target8	20221021_TIMS06_MCT_SA_HeLa_M14_Ref0s4s8_10000pg_AID8_04_S3-C9_1_6082_target4	20221021_TIMS06_MCT_SA_HeLa_M14_Ref0s4s8_10000pg_AID8_04_S3-C9_1_6082_target8
A0A087X0M5	SEQ_FSAEFPK_MOD_FSAEFPK_CHARGE_2_	0.0	0.0	0.0	0.0	0.0	0.0	0.0	0.0	0.0	0.0	0.0	0.0	0.0	0.0	0.0	0.0	0.0	0.0	0.0	0.0	0.0	0.0	0.0	0.0	0.0	0.0	0.0	0.0	0.0	0.0	0.0	0.0	0.0	0.0	0.0	0.0	4981.832430816323	0.0	0.0	0.0	0.0	0.0	0.0	2412.032393822923	0.0	0.0	0.0	0.0
A0A0B4J2D5;P0DPI2	SEQ_GGAEVQIFAPDVPQMHVIDHTK_MOD_GGAEVQIFAPDVPQM(Oxidation)HVIDHTK_CHARGE_3_	0.0	0.0	0.0	0.0	0.0	0.0	0.0	0.0	0.0	0.0	0.0	0.0	0.0	0.0	0.0	0.0	0.0	0.0	0.0	0.0	0.0	0.0	0.0	0.0	0.0	0.0	0.0	0.0	0.0	0.0	0.0	0.0	0.0	0.0	0.0	0.0	0.0	0.0	0.0	0.0	0.0	0.0	0.0	0.0	0.0	0.0	0.0	0.0
A0A0B4J2D5;P0DPI2	SEQ_GGAEVQIFAPDVPQMHVIDHTK_MOD_GGAEVQIFAPDVPQM(Oxidation)HVIDHTK_CHARGE_4_	0.0	0.0	0.0	0.0	0.0	0.0	0.0	0.0	0.0	0.0	0.0	0.0	0.0	0.0	0.0	0.0	0.0	0.0	0.0	0.0	0.0	0.0	0.0	0.0	0.0	0.0	0.0	0.0	0.0	0.0	0.0	0.0	0.0	0.0	0.0	0.0	0.0	0.0	0.0	0.0	0.0	0.0	0.0	0.0	0.0	0.0	0.0	433.40229629977586
A0A0B4J2D5;P0DPI2	SEQ_NVLTESAR_MOD_NVLTESAR_CHARGE_2_	0.0	0.0	0.0	0.0	0.0	0.0	0.0	0.0	0.0	0.0	0.0	0.0	0.0	0.0	0.0	0.0	0.0	0.0	0.0	0.0	0.0	0.0	0.0	0.0	0.0	0.0	0.0	0.0	0.0	0.0	0.0	0.0	0.0	0.0	0.0	0.0	0.0	0.0	0.0	0.0	0.0	0.0	0.0	0.0	0.0	0.0	0.0	7120.877318355216
A0A0B4J2D5;P0DPI2	SEQ_GVEVTVGHEQEEGGK_MOD_GVEVTVGHEQEEGGK_CHARGE_3_	0.0	0.0	0.0	0.0	0.0	0.0	0.0	0.0	0.0	0.0	0.0	0.0	0.0	0.0	0.0	0.0	0.0	0.0	0.0	0.0	0.0	0.0	0.0	919.8970973737933	0.0	0.0	0.0	0.0	0.0	0.0	0.0	0.0	1203.4313984262692	0.0	0.0	0.0	0.0	0.0	0.0	0.0	2249.930379026078	0.0	1635.8779928058045	0.0	1483.9615857657836	0.0	1506.3053663837743	0.0
A0A0B4J2D5;P0DPI2	SEQ_NLSTFAVDGK_MOD_NLSTFAVDGK_CHARGE_3_	0.0	0.0	0.0	0.0	0.0	0.0	0.0	0.0	0.0	0.0	0.0	0.0	0.0	0.0	0.0	0.0	0.0	0.0	0.0	0.0	0.0	0.0	0.0	0.0	0.0	0.0	0.0	0.0	0.0	0.0	0.0	0.0	0.0	0.0	0.0	0.0	0.0	0.0	0.0	0.0	0.0	0.0	0.0	0.0	0.0	0.0	0.0	0.0
A0A0B4J2D5;P0DPI2	SEQ_NLSTFAVDGK_MOD_NLSTFAVDGK_CHARGE_2_	0.0	0.0	0.0	0.0	0.0	0.0	0.0	0.0	0.0	0.0	0.0	0.0	0.0	0.0	0.0	0.0	0.0	0.0	0.0	0.0	0.0	0.0	0.0	0.0	0.0	0.0	0.0	0.0	0.0	0.0	0.0	0.0	0.0	0.0	0.0	0.0	0.0	0.0	0.0	2316.4797219450984	3911.4694423380743	0.0	0.0	1713.8956519340095	2975.003622366395	0.0	0.0	0.0
A0A3B3IU63	SEQ_AELQFPVSHLER_MOD_AELQFPVSHLER_CHARGE_2_	0.0	0.0	0.0	0.0	0.0	0.0	0.0	0.0	0.0	0.0	0.0	0.0	0.0	0.0	0.0	0.0	0.0	0.0	0.0	0.0	0.0	0.0	0.0	0.0	0.0	0.0	0.0	0.0	0.0	0.0	0.0	0.0	0.0	0.0	0.0	0.0	0.0	0.0	0.0	0.0	0.0	0.0	0.0	0.0	0.0	0.0	0.0	0.0
A0A3B3IU63	SEQ_AELQFPVSHLER_MOD_AELQFPVSHLER_CHARGE_4_	0.0	0.0	0.0	0.0	0.0	0.0	0.0	0.0	0.0	0.0	0.0	0.0	0.0	0.0	0.0	0.0	0.0	0.0	0.0	0.0	0.0	0.0	0.0	0.0	0.0	0.0	0.0	0.0	0.0	0.0	0.0	0.0	0.0	0.0	0.0	0.0	0.0	0.0	0.0	0.0	0.0	0.0	0.0	0.0	0.0	0.0	0.0	0.0
A0A3B3IU63	SEQ_AELQFPVSHLER_MOD_AELQFPVSHLER_CHARGE_3_	0.0	0.0	0.0	0.0	0.0	0.0	0.0	0.0	0.0	0.0	0.0	0.0	0.0	0.0	0.0	0.0	0.0	0.0	0.0	0.0	0.0	0.0	0.0	0.0	0.0	0.0	0.0	0.0	0.0	0.0	0.0	0.0	0.0	0.0	0.0	0.0	0.0	0.0	0.0	0.0	0.0	0.0	0.0	0.0	0.0	0.0	0.0	0.0
A0A455ZAR2	SEQ_SPSGMLRGAPGGWR_MOD_SPSGMLRGAPGGWR_CHARGE_2_	0.0	0.0	0.0	0.0	0.0	0.0	0.0	0.0	0.0	0.0	0.0	10305.794843789821	0.0	58990.91918322294	0.0	0.0	0.0	0.0	0.0	0.0	0.0	0.0	0.0	0.0	113177.70705475115	25892.064922997663	0.0	0.0	0.0	0.0	0.0	0.0	0.0	0.0	0.0	0.0	0.0	0.0	0.0	0.0	0.0	102475.40494636036	194095.1385743588	117672.67614033955	0.0	0.0	0.0	202443.12367396048
A0AV96	SEQ_DVYEDELVPVFEAVGR_MOD_DVYEDELVPVFEAVGR_CHARGE_3_	0.0	0.0	0.0	0.0	0.0	0.0	0.0	0.0	0.0	0.0	0.0	0.0	0.0	0.0	0.0	0.0	0.0	0.0	0.0	0.0	0.0	0.0	0.0	0.0	0.0	0.0	0.0	0.0	0.0	0.0	0.0	0.0	0.0	0.0	0.0	0.0	0.0	1563.7243569454504	0.0	0.0	0.0	0.0	0.0	0.0	0.0	0.0	0.0	0.0
A0AV96	SEQ_ELNNYEIRPGR_MOD_ELNNYEIRPGR_CHARGE_3_	0.0	0.0	0.0	0.0	0.0	0.0	0.0	0.0	0.0	0.0	0.0	0.0	0.0	0.0	0.0	0.0	0.0	0.0	0.0	0.0	0.0	0.0	0.0	0.0	0.0	0.0	0.0	0.0	0.0	0.0	0.0	0.0	0.0	0.0	0.0	0.0	0.0	0.0	0.0	0.0	0.0	0.0	0.0	0.0	0.0	0.0	0.0	0.0
A0AV96	SEQ_GYELVPNLEIPTVNPVAIK_MOD_GYELVPNLEIPTVNPVAIK_CHARGE_4_	0.0	0.0	0.0	0.0	0.0	0.0	0.0	0.0	0.0	0.0	0.0	0.0	0.0	0.0	0.0	0.0	0.0	0.0	0.0	0.0	0.0	0.0	0.0	0.0	0.0	0.0	0.0	0.0	0.0	0.0	0.0	0.0	0.0	0.0	0.0	0.0	0.0	0.0	0.0	0.0	0.0	0.0	0.0	0.0	0.0	0.0	0.0	0.0
A0AV96	SEQ_DVYEDELVPVFEAVGR_MOD_DVYEDELVPVFEAVGR_CHARGE_2_	0.0	0.0	0.0	0.0	0.0	0.0	0.0	0.0	0.0	0.0	0.0	0.0	0.0	0.0	0.0	0.0	0.0	0.0	0.0	0.0	0.0	0.0	0.0	0.0	0.0	0.0	0.0	0.0	0.0	0.0	0.0	0.0	0.0	4359.291949101024	0.0	0.0	0.0	0.0	0.0	4390.305572068787	0.0	0.0	0.0	0.0	1808.4161289990934	3584.4277849278355	6374.416758845324	0.0
A0AV96	SEQ_ELNNYEIRPGR_MOD_ELNNYEIRPGR_CHARGE_2_	0.0	0.0	0.0	0.0	0.0	0.0	0.0	0.0	0.0	0.0	0.0	0.0	0.0	0.0	0.0	0.0	0.0	0.0	0.0	0.0	0.0	0.0	0.0	0.0	0.0	0.0	0.0	0.0	0.0	0.0	0.0	0.0	0.0	0.0	0.0	0.0	0.0	0.0	0.0	0.0	0.0	0.0	0.0	0.0	0.0	0.0	0.0	0.0
A0AV96	SEQ_GFAFVEYESHR_MOD_GFAFVEYESHR_CHARGE_3_	0.0	0.0	0.0	0.0	0.0	0.0	0.0	0.0	0.0	0.0	0.0	0.0	0.0	0.0	0.0	0.0	0.0	0.0	0.0	0.0	0.0	0.0	0.0	0.0	0.0	0.0	0.0	0.0	0.0	0.0	0.0	0.0	0.0	0.0	0.0	0.0	0.0	0.0	0.0	0.0	0.0	0.0	0.0	0.0	0.0	1971.022151865157	0.0	0.0
A0AV96	SEQ_GYELVPNLEIPTVNPVAIK_MOD_GYELVPNLEIPTVNPVAIK_CHARGE_3_	0.0	0.0	0.0	0.0	0.0	0.0	0.0	0.0	0.0	0.0	0.0	0.0	0.0	0.0	0.0	0.0	0.0	0.0	0.0	0.0	0.0	0.0	0.0	0.0	0.0	0.0	0.0	0.0	0.0	0.0	0.0	0.0	0.0	0.0	0.0	0.0	0.0	0.0	0.0	0.0	0.0	0.0	0.0	0.0	0.0	0.0	0.0	0.0
A0AV96	SEQ_GYELVPNLEIPTVNPVAIK_MOD_GYELVPNLEIPTVNPVAIK_CHARGE_2_	0.0	0.0	0.0	0.0	0.0	0.0	0.0	0.0	0.0	0.0	0.0	0.0	0.0	0.0	0.0	0.0	0.0	0.0	0.0	0.0	0.0	0.0	0.0	0.0	0.0	0.0	0.0	0.0	0.0	0.0	0.0	0.0	0.0	0.0	0.0	0.0	0.0	0.0	0.0	0.0	0.0	0.0	0.0	0.0	0.0	355.8731031922194	0.0	0.0
A0AVT1	SEQ_FISADVHGIWSR_MOD_FISADVHGIWSR_CHARGE_4_	0.0	0.0	0.0	0.0	0.0	0.0	0.0	0.0	0.0	0.0	0.0	0.0	0.0	0.0	0.0	0.0	0.0	0.0	0.0	0.0	0.0	0.0	0.0	0.0	0.0	0.0	0.0	0.0	0.0	0.0	0.0	0.0	0.0	0.0	0.0	0.0	0.0	0.0	0.0	0.0	0.0	0.0	0.0	0.0	0.0	0.0	0.0	362.9407064890441
A0AVT1	SEQ_NFALLGVGTSK_MOD_NFALLGVGTSK_CHARGE_2_	0.0	0.0	0.0	0.0	0.0	0.0	0.0	0.0	0.0	0.0	0.0	0.0	0.0	0.0	0.0	0.0	0.0	0.0	0.0	0.0	0.0	0.0	0.0	0.0	0.0	0.0	0.0	0.0	0.0	0.0	0.0	0.0	0.0	0.0	0.0	0.0	0.0	0.0	0.0	0.0	0.0	0.0	0.0	0.0	0.0	0.0	0.0	0.0
A0AVT1	SEQ_YYFSHDTD_MOD_YYFSHDTD_CHARGE_2_	0.0	0.0	0.0	0.0	0.0	0.0	0.0	0.0	0.0	0.0	0.0	0.0	0.0	0.0	0.0	0.0	0.0	0.0	0.0	0.0	4512.667145763486	0.0	0.0	0.0	0.0	0.0	0.0	0.0	0.0	0.0	0.0	0.0	0.0	0.0	0.0	0.0	0.0	0.0	0.0	0.0	0.0	10865.910669250046	0.0	0.0	7172.422655065132	0.0	7017.427874641448	0.0
A0AVT1	SEQ_VTGGYPFEAYK_MOD_VTGGYPFEAYK_CHARGE_3_	0.0	0.0	0.0	0.0	0.0	0.0	0.0	0.0	0.0	0.0	0.0	0.0	0.0	0.0	0.0	0.0	0.0	0.0	0.0	0.0	0.0	0.0	0.0	0.0	0.0	0.0	0.0	0.0	0.0	0.0	0.0	0.0	0.0	0.0	0.0	0.0	0.0	0.0	0.0	0.0	0.0	0.0	0.0	0.0	0.0	0.0	0.0	0.0
A0AVT1	SEQ_AILSNEATK_MOD_AILSNEATK_CHARGE_2_	0.0	0.0	0.0	0.0	0.0	0.0	0.0	0.0	0.0	0.0	0.0	0.0	0.0	0.0	0.0	0.0	0.0	0.0	0.0	0.0	0.0	0.0	0.0	0.0	0.0	0.0	0.0	0.0	0.0	0.0	0.0	0.0	1230.7513105720957	0.0	0.0	0.0	0.0	1011.1995031811241	0.0	0.0	1948.7256524629845	858.9952466478182	0.0	0.0	1810.094608334918	809.152546509356	1740.6326381222596	1640.4745935062444
A0AVT1	SEQ_VTGGYPFEAYK_MOD_VTGGYPFEAYK_CHARGE_2_	0.0	0.0	0.0	0.0	0.0	0.0	0.0	0.0	0.0	0.0	0.0	0.0	0.0	0.0	0.0	0.0	0.0	0.0	0.0	0.0	0.0	0.0	0.0	0.0	0.0	0.0	0.0	0.0	0.0	0.0	3259.3924971079555	0.0	0.0	0.0	0.0	0.0	0.0	0.0	0.0	0.0	0.0	6092.464897718728	5550.769269956522	0.0	0.0	0.0	0.0	0.0
A0AVT1	SEQ_TVFFESLER_MOD_TVFFESLER_CHARGE_3_	0.0	0.0	0.0	0.0	0.0	0.0	0.0	0.0	0.0	0.0	0.0	0.0	0.0	0.0	0.0	0.0	0.0	0.0	0.0	0.0	0.0	0.0	0.0	0.0	0.0	0.0	0.0	0.0	0.0	0.0	0.0	0.0	0.0	0.0	0.0	0.0	0.0	0.0	0.0	0.0	0.0	0.0	566.8460741890128	0.0	1308.327650340839	0.0	0.0	0.0
A0AVT1	SEQ_FISADVHGIWSR_MOD_FISADVHGIWSR_CHARGE_3_	0.0	0.0	0.0	0.0	0.0	0.0	0.0	0.0	0.0	0.0	0.0	0.0	0.0	0.0	0.0	0.0	0.0	0.0	0.0	0.0	0.0	0.0	0.0	0.0	0.0	0.0	0.0	0.0	0.0	0.0	0.0	0.0	0.0	0.0	0.0	0.0	0.0	0.0	0.0	0.0	0.0	0.0	0.0	0.0	0.0	0.0	0.0	0.0
A0AVT1	SEQ_NAIFQLEK_MOD_NAIFQLEK_CHARGE_2_	0.0	0.0	0.0	0.0	0.0	0.0	0.0	0.0	0.0	0.0	0.0	0.0	0.0	0.0	0.0	0.0	0.0	0.0	0.0	0.0	0.0	0.0	0.0	0.0	0.0	0.0	0.0	0.0	0.0	0.0	0.0	0.0	0.0	1243.2837046362283	1086.0165312414435	0.0	0.0	0.0	0.0	0.0	0.0	0.0	0.0	0.0	0.0	0.0	2325.328369320167	0.0
A0AVT1	SEQ_TVFFESLER_MOD_TVFFESLER_CHARGE_2_	0.0	0.0	0.0	0.0	0.0	0.0	0.0	0.0	0.0	0.0	0.0	0.0	0.0	0.0	0.0	0.0	0.0	0.0	0.0	0.0	0.0	0.0	0.0	0.0	0.0	0.0	0.0	0.0	0.0	0.0	0.0	0.0	0.0	0.0	0.0	0.0	0.0	0.0	0.0	0.0	0.0	0.0	0.0	0.0	0.0	0.0	0.0	0.0
A0AVT1	SEQ_NLVLAGIK_MOD_NLVLAGIK_CHARGE_2_	0.0	0.0	0.0	0.0	0.0	0.0	0.0	0.0	0.0	0.0	0.0	0.0	0.0	0.0	0.0	0.0	0.0	0.0	0.0	0.0	0.0	0.0	0.0	0.0	0.0	0.0	0.0	0.0	0.0	0.0	0.0	0.0	0.0	0.0	0.0	0.0	0.0	0.0	0.0	969.7127444167086	0.0	0.0	0.0	0.0	2642.4192766522456	0.0	0.0	0.0
A0AVT1	SEQ_NFALLGVGTSK_MOD_NFALLGVGTSK_CHARGE_3_	0.0	0.0	0.0	0.0	0.0	0.0	0.0	0.0	0.0	0.0	0.0	0.0	0.0	0.0	0.0	0.0	0.0	0.0	0.0	0.0	0.0	0.0	0.0	0.0	0.0	0.0	0.0	0.0	0.0	0.0	0.0	0.0	0.0	0.0	0.0	0.0	0.0	0.0	772.8603026540869	0.0	0.0	0.0	0.0	0.0	0.0	0.0	0.0	0.0
A0FGR8;A0FGR8-2;A0FGR8-6	SEQ_NLIAFSEDGSDPYVR_MOD_NLIAFSEDGSDPYVR_CHARGE_2_	0.0	0.0	0.0	0.0	0.0	0.0	0.0	0.0	0.0	0.0	0.0	0.0	0.0	0.0	0.0	0.0	0.0	0.0	0.0	0.0	0.0	0.0	0.0	0.0	0.0	0.0	0.0	0.0	0.0	0.0	0.0	0.0	0.0	0.0	0.0	0.0	0.0	0.0	0.0	0.0	0.0	0.0	0.0	0.0	0.0	0.0	0.0	0.0
A0FGR8;A0FGR8-2;A0FGR8-6	SEQ_VGNQIFQSR_MOD_VGNQIFQSR_CHARGE_2_	0.0	0.0	0.0	0.0	0.0	0.0	0.0	0.0	0.0	0.0	0.0	0.0	0.0	0.0	0.0	0.0	0.0	0.0	0.0	0.0	0.0	0.0	0.0	0.0	0.0	0.0	0.0	0.0	0.0	0.0	0.0	0.0	0.0	0.0	0.0	0.0	0.0	0.0	10099.821840502023	0.0	0.0	0.0	0.0	0.0	0.0	0.0	0.0	0.0
A0FGR8;A0FGR8-2;A0FGR8-6	SEQ_SDPYGIIR_MOD_SDPYGIIR_CHARGE_3_	0.0	0.0	0.0	0.0	0.0	0.0	0.0	0.0	0.0	0.0	0.0	0.0	0.0	0.0	0.0	0.0	0.0	0.0	0.0	0.0	0.0	0.0	0.0	0.0	0.0	0.0	0.0	0.0	0.0	0.0	0.0	0.0	0.0	0.0	0.0	0.0	0.0	0.0	0.0	0.0	0.0	0.0	0.0	0.0	0.0	0.0	0.0	0.0
A0FGR8;A0FGR8-2;A0FGR8-6	SEQ_SSSSLLASPGHISVK_MOD_SSSSLLASPGHISVK_CHARGE_4_	0.0	0.0	0.0	0.0	0.0	0.0	0.0	0.0	0.0	0.0	0.0	0.0	0.0	0.0	0.0	0.0	0.0	0.0	0.0	0.0	0.0	0.0	0.0	0.0	0.0	0.0	0.0	0.0	0.0	0.0	0.0	0.0	0.0	0.0	0.0	184.00167193129545	0.0	574.5639728411608	0.0	0.0	1812.2522262398593	0.0	0.0	0.0	0.0	126.40944257399785	0.0	0.0
A0FGR8;A0FGR8-2;A0FGR8-6	SEQ_ITVPLVSEVQIAQLR_MOD_ITVPLVSEVQIAQLR_CHARGE_2_	0.0	0.0	0.0	0.0	0.0	0.0	0.0	0.0	0.0	0.0	0.0	0.0	0.0	0.0	0.0	0.0	0.0	0.0	0.0	0.0	0.0	0.0	0.0	0.0	0.0	0.0	0.0	0.0	0.0	0.0	0.0	0.0	0.0	0.0	0.0	0.0	0.0	0.0	0.0	0.0	0.0	0.0	0.0	0.0	0.0	0.0	0.0	0.0
A0FGR8;A0FGR8-2;A0FGR8-6	SEQ_GANTHLSTFSFTK_MOD_GANTHLSTFSFTK_CHARGE_3_	0.0	0.0	0.0	0.0	0.0	0.0	0.0	0.0	0.0	0.0	0.0	0.0	0.0	0.0	0.0	0.0	0.0	0.0	0.0	0.0	0.0	0.0	0.0	0.0	0.0	0.0	0.0	0.0	0.0	0.0	2903.649195386171	0.0	0.0	0.0	0.0	0.0	0.0	0.0	0.0	0.0	0.0	0.0	0.0	0.0	1066.5751780841713	0.0	0.0	0.0
A0FGR8;A0FGR8-2;A0FGR8-6	SEQ_AQPPEAGPQGLHDLGR_MOD_AQPPEAGPQGLHDLGR_CHARGE_3_	0.0	0.0	0.0	0.0	0.0	0.0	0.0	0.0	0.0	0.0	0.0	0.0	0.0	0.0	0.0	0.0	0.0	0.0	0.0	0.0	0.0	0.0	0.0	0.0	0.0	0.0	0.0	0.0	0.0	0.0	0.0	0.0	0.0	0.0	0.0	0.0	0.0	0.0	0.0	0.0	0.0	0.0	0.0	0.0	0.0	0.0	0.0	0.0
A0FGR8;A0FGR8-2;A0FGR8-6	SEQ_ALALLEDEER_MOD_ALALLEDEER_CHARGE_3_	0.0	0.0	0.0	0.0	0.0	0.0	0.0	0.0	0.0	0.0	0.0	0.0	0.0	0.0	0.0	0.0	0.0	0.0	0.0	0.0	0.0	0.0	0.0	0.0	0.0	0.0	0.0	0.0	0.0	0.0	0.0	0.0	0.0	0.0	0.0	0.0	0.0	143.322268572524	0.0	0.0	0.0	0.0	0.0	0.0	0.0	0.0	0.0	0.0
A0FGR8;A0FGR8-2;A0FGR8-6	SEQ_SDPYGIIR_MOD_SDPYGIIR_CHARGE_2_	0.0	0.0	0.0	0.0	0.0	0.0	0.0	0.0	0.0	0.0	0.0	0.0	0.0	0.0	0.0	0.0	0.0	0.0	0.0	0.0	0.0	0.0	0.0	0.0	0.0	0.0	0.0	0.0	0.0	0.0	0.0	0.0	0.0	0.0	0.0	0.0	0.0	0.0	0.0	0.0	16316.633952516575	0.0	11513.204717559409	0.0	0.0	0.0	0.0	0.0
A0FGR8;A0FGR8-2;A0FGR8-6	SEQ_NLIAFSEDGSDPYVR_MOD_NLIAFSEDGSDPYVR_CHARGE_3_	0.0	0.0	0.0	0.0	0.0	0.0	0.0	0.0	0.0	0.0	0.0	0.0	0.0	0.0	0.0	0.0	0.0	0.0	1578.2592755291898	0.0	0.0	0.0	0.0	0.0	0.0	0.0	0.0	0.0	0.0	0.0	0.0	0.0	0.0	0.0	0.0	0.0	0.0	0.0	0.0	0.0	0.0	0.0	0.0	0.0	0.0	0.0	0.0	0.0
A0FGR8;A0FGR8-2;A0FGR8-6	SEQ_ISSNPNPVVQMSVGHK_MOD_ISSNPNPVVQM(Oxidation)SVGHK_CHARGE_4_	0.0	0.0	0.0	0.0	0.0	0.0	0.0	0.0	0.0	0.0	0.0	0.0	0.0	0.0	0.0	0.0	0.0	0.0	0.0	0.0	0.0	0.0	0.0	0.0	0.0	0.0	0.0	0.0	0.0	0.0	0.0	128.97216998536456	0.0	0.0	0.0	0.0	0.0	0.0	0.0	0.0	0.0	0.0	0.0	113.12020111903706	0.0	0.0	0.0	0.0
A0FGR8;A0FGR8-2;A0FGR8-6	SEQ_ISSNPNPVVQMSVGHK_MOD_ISSNPNPVVQM(Oxidation)SVGHK_CHARGE_3_	0.0	0.0	0.0	0.0	0.0	0.0	0.0	0.0	0.0	0.0	0.0	0.0	0.0	0.0	0.0	0.0	0.0	0.0	0.0	0.0	0.0	0.0	0.0	0.0	0.0	0.0	0.0	0.0	0.0	0.0	0.0	0.0	0.0	0.0	0.0	0.0	2723.889414025592	0.0	0.0	0.0	1749.2362947379759	0.0	0.0	0.0	3210.3087456327385	1395.229416367813	0.0	0.0
A0FGR8;A0FGR8-2;A0FGR8-6	SEQ_EPTPSIASDISLPIATQELR_MOD_EPTPSIASDISLPIATQELR_CHARGE_4_	0.0	0.0	0.0	0.0	0.0	0.0	0.0	0.0	0.0	0.0	0.0	0.0	0.0	0.0	0.0	0.0	0.0	0.0	0.0	0.0	0.0	0.0	0.0	0.0	0.0	0.0	0.0	0.0	0.0	0.0	0.0	0.0	0.0	0.0	0.0	0.0	0.0	0.0	0.0	0.0	0.0	0.0	0.0	0.0	0.0	0.0	0.0	0.0
A0FGR8;A0FGR8-2;A0FGR8-6	SEQ_SSSSLLASPGHISVK_MOD_SSSSLLASPGHISVK_CHARGE_3_	0.0	0.0	0.0	0.0	0.0	0.0	0.0	0.0	0.0	0.0	0.0	0.0	0.0	0.0	0.0	0.0	0.0	0.0	0.0	0.0	0.0	0.0	0.0	0.0	0.0	0.0	0.0	0.0	0.0	0.0	0.0	1541.0819795081388	0.0	0.0	0.0	0.0	0.0	0.0	0.0	0.0	0.0	0.0	1037.864132012085	718.699677818355	0.0	0.0	0.0	0.0
A0FGR8;A0FGR8-2;A0FGR8-6	SEQ_ALALLEDEER_MOD_ALALLEDEER_CHARGE_2_	0.0	0.0	0.0	0.0	0.0	0.0	0.0	0.0	0.0	0.0	0.0	0.0	0.0	0.0	0.0	0.0	0.0	0.0	0.0	0.0	0.0	0.0	0.0	0.0	0.0	0.0	0.0	0.0	0.0	0.0	0.0	0.0	0.0	0.0	0.0	0.0	0.0	0.0	0.0	0.0	0.0	0.0	0.0	0.0	0.0	0.0	0.0	0.0
A0FGR8;A0FGR8-2;A0FGR8-6	SEQ_EPTPSIASDISLPIATQELR_MOD_EPTPSIASDISLPIATQELR_CHARGE_3_	0.0	0.0	0.0	0.0	0.0	0.0	0.0	0.0	0.0	0.0	0.0	0.0	0.0	0.0	0.0	0.0	0.0	0.0	0.0	0.0	0.0	0.0	0.0	0.0	0.0	0.0	0.0	0.0	0.0	0.0	0.0	0.0	0.0	697.2720110713448	0.0	0.0	0.0	0.0	0.0	0.0	0.0	0.0	0.0	0.0	0.0	0.0	0.0	0.0
A0FGR8;A0FGR8-2;A0FGR8-6	SEQ_GANTHLSTFSFTK_MOD_GANTHLSTFSFTK_CHARGE_4_	0.0	0.0	0.0	0.0	0.0	0.0	0.0	0.0	0.0	0.0	0.0	0.0	0.0	0.0	0.0	0.0	0.0	0.0	0.0	0.0	0.0	0.0	0.0	0.0	0.0	0.0	0.0	0.0	0.0	0.0	0.0	0.0	0.0	0.0	0.0	0.0	0.0	0.0	0.0	0.0	0.0	0.0	0.0	0.0	0.0	0.0	0.0	0.0
A0MZ66	SEQ_TVLNSEVLEQR_MOD_TVLNSEVLEQR_CHARGE_2_	0.0	0.0	0.0	0.0	0.0	0.0	0.0	0.0	0.0	0.0	0.0	0.0	0.0	0.0	0.0	0.0	0.0	0.0	0.0	0.0	0.0	0.0	0.0	0.0	0.0	0.0	0.0	0.0	0.0	0.0	0.0	0.0	0.0	0.0	0.0	0.0	0.0	0.0	0.0	0.0	0.0	0.0	0.0	0.0	0.0	0.0	0.0	0.0
A0MZ66	SEQ_TLEAEFNSPSPPTPEPGEGPR_MOD_TLEAEFNSPSPPTPEPGEGPR_CHARGE_3_	0.0	0.0	0.0	0.0	0.0	0.0	0.0	0.0	0.0	0.0	0.0	0.0	0.0	0.0	0.0	0.0	0.0	0.0	0.0	0.0	0.0	0.0	0.0	0.0	0.0	0.0	0.0	0.0	0.0	0.0	0.0	0.0	0.0	0.0	0.0	0.0	0.0	0.0	0.0	0.0	0.0	0.0	0.0	0.0	0.0	0.0	0.0	0.0
A0MZ66	SEQ_QLQLITSLK_MOD_QLQLITSLK_CHARGE_2_	0.0	0.0	0.0	0.0	0.0	0.0	0.0	0.0	0.0	0.0	0.0	0.0	0.0	0.0	0.0	0.0	0.0	0.0	0.0	0.0	0.0	0.0	0.0	0.0	0.0	0.0	0.0	0.0	0.0	0.0	0.0	0.0	0.0	0.0	0.0	0.0	0.0	0.0	0.0	0.0	0.0	0.0	0.0	0.0	0.0	0.0	0.0	0.0
A0MZ66	SEQ_EDEGEIQPENK_MOD_EDEGEIQPENK_CHARGE_2_	0.0	0.0	0.0	0.0	0.0	0.0	0.0	0.0	0.0	0.0	0.0	0.0	0.0	0.0	0.0	0.0	0.0	0.0	0.0	0.0	0.0	0.0	0.0	0.0	1515.2904247708059	0.0	0.0	0.0	0.0	0.0	0.0	0.0	4601.111292432261	0.0	0.0	0.0	1805.8026296389394	0.0	0.0	0.0	6626.042839519386	3596.6765269265	5051.129056129529	0.0	1223.9988250925926	1367.9807410307521	6162.8618900295505	3754.1041509326797
A0MZ66	SEQ_EQAIGEYEDLR_MOD_EQAIGEYEDLR_CHARGE_3_	0.0	0.0	0.0	0.0	0.0	0.0	0.0	0.0	0.0	0.0	0.0	0.0	0.0	0.0	0.0	0.0	0.0	0.0	0.0	0.0	0.0	0.0	0.0	0.0	0.0	0.0	0.0	0.0	0.0	0.0	0.0	0.0	0.0	0.0	0.0	0.0	0.0	0.0	0.0	0.0	0.0	0.0	0.0	0.0	0.0	0.0	0.0	0.0
A0MZ66	SEQ_SLDPENSETELER_MOD_SLDPENSETELER_CHARGE_2_	0.0	0.0	0.0	0.0	0.0	0.0	0.0	0.0	0.0	0.0	0.0	0.0	0.0	0.0	0.0	0.0	0.0	0.0	0.0	0.0	0.0	0.0	0.0	0.0	0.0	0.0	0.0	0.0	0.0	0.0	0.0	0.0	0.0	0.0	0.0	0.0	0.0	0.0	0.0	0.0	0.0	0.0	0.0	0.0	0.0	0.0	0.0	0.0
A0MZ66	SEQ_VTAEADSSSPTGILATSESK_MOD_VTAEADSSSPTGILATSESK_CHARGE_3_	0.0	0.0	0.0	0.0	0.0	0.0	0.0	0.0	0.0	0.0	0.0	0.0	0.0	0.0	0.0	0.0	0.0	0.0	0.0	0.0	0.0	0.0	0.0	0.0	0.0	0.0	0.0	0.0	0.0	0.0	0.0	0.0	0.0	0.0	0.0	0.0	0.0	0.0	0.0	0.0	0.0	0.0	0.0	0.0	0.0	0.0	2005.0315619465716	0.0
A0MZ66	SEQ_EQAIGEYEDLR_MOD_EQAIGEYEDLR_CHARGE_2_	0.0	0.0	0.0	0.0	0.0	0.0	0.0	0.0	0.0	0.0	0.0	0.0	0.0	0.0	0.0	0.0	0.0	7360.95259792222	0.0	0.0	0.0	0.0	0.0	0.0	0.0	0.0	0.0	0.0	0.0	0.0	0.0	0.0	0.0	0.0	0.0	0.0	0.0	0.0	0.0	0.0	0.0	0.0	0.0	0.0	0.0	0.0	0.0	0.0
A0MZ66	SEQ_SMPVLGSVSSVTK_MOD_SM(Oxidation)PVLGSVSSVTK_CHARGE_2_	0.0	0.0	0.0	0.0	0.0	0.0	0.0	0.0	0.0	0.0	0.0	0.0	0.0	0.0	0.0	0.0	0.0	0.0	0.0	0.0	322.7126281190373	0.0	0.0	0.0	0.0	0.0	0.0	0.0	0.0	0.0	0.0	0.0	0.0	0.0	0.0	0.0	0.0	0.0	0.0	0.0	0.0	0.0	0.0	0.0	0.0	0.0	0.0	0.0
A0MZ66	SEQ_DQIVSVQEEK_MOD_DQIVSVQEEK_CHARGE_3_	0.0	0.0	0.0	0.0	0.0	0.0	0.0	0.0	0.0	0.0	0.0	0.0	0.0	0.0	0.0	0.0	0.0	0.0	0.0	0.0	0.0	0.0	0.0	0.0	0.0	0.0	0.0	0.0	0.0	0.0	0.0	0.0	0.0	0.0	0.0	381.2199245725649	0.0	0.0	0.0	0.0	0.0	0.0	0.0	0.0	0.0	0.0	0.0	0.0
A0MZ66	SEQ_QAEPVVVLDPVSTHEPQTK_MOD_QAEPVVVLDPVSTHEPQTK_CHARGE_4_	0.0	0.0	0.0	0.0	0.0	0.0	0.0	0.0	0.0	0.0	0.0	0.0	0.0	0.0	0.0	0.0	0.0	0.0	0.0	0.0	0.0	0.0	0.0	0.0	0.0	0.0	0.0	0.0	0.0	0.0	0.0	0.0	0.0	0.0	0.0	0.0	0.0	0.0	0.0	0.0	495.42166144194033	0.0	0.0	0.0	0.0	0.0	0.0	0.0
A0MZ66	SEQ_ELEEQLENETLHK_MOD_ELEEQLENETLHK_CHARGE_3_	0.0	0.0	0.0	0.0	0.0	0.0	0.0	0.0	0.0	0.0	0.0	0.0	0.0	0.0	0.0	0.0	0.0	0.0	0.0	0.0	0.0	0.0	0.0	0.0	0.0	0.0	0.0	0.0	0.0	0.0	0.0	0.0	0.0	0.0	0.0	0.0	0.0	0.0	0.0	0.0	0.0	0.0	966.0365278995723	0.0	0.0	0.0	0.0	0.0
A0MZ66	SEQ_HSVDELQK_MOD_HSVDELQK_CHARGE_2_	0.0	0.0	0.0	0.0	0.0	0.0	0.0	0.0	0.0	0.0	0.0	0.0	0.0	0.0	0.0	0.0	0.0	0.0	0.0	0.0	0.0	0.0	0.0	0.0	0.0	0.0	0.0	0.0	0.0	0.0	0.0	0.0	0.0	0.0	0.0	0.0	0.0	0.0	0.0	0.0	0.0	0.0	0.0	0.0	1817.0017252839853	0.0	0.0	0.0
A0MZ66	SEQ_ESAEALATK_MOD_ESAEALATK_CHARGE_2_	0.0	0.0	0.0	0.0	0.0	0.0	0.0	0.0	0.0	0.0	0.0	0.0	0.0	0.0	0.0	0.0	0.0	0.0	0.0	0.0	0.0	0.0	0.0	846.185340986015	0.0	0.0	0.0	0.0	0.0	0.0	0.0	2065.200431945647	0.0	0.0	0.0	0.0	0.0	1887.8687666344772	0.0	1428.2365792616472	0.0	1870.872502560952	0.0	1721.6428099905502	7116.671045272914	2316.1576091089237	0.0	2427.0145976207764
A0MZ66	SEQ_ATQPETTEEVTDLK_MOD_ATQPETTEEVTDLK_CHARGE_2_	0.0	0.0	0.0	0.0	0.0	0.0	0.0	0.0	0.0	0.0	0.0	0.0	0.0	0.0	0.0	0.0	0.0	0.0	0.0	0.0	0.0	0.0	0.0	0.0	0.0	0.0	0.0	0.0	0.0	0.0	0.0	0.0	0.0	0.0	0.0	0.0	0.0	0.0	0.0	0.0	0.0	0.0	4536.7321602108395	0.0	0.0	0.0	0.0	0.0
A0MZ66	SEQ_QAEPVVVLDPVSTHEPQTK_MOD_QAEPVVVLDPVSTHEPQTK_CHARGE_3_	0.0	0.0	0.0	0.0	0.0	0.0	0.0	0.0	0.0	0.0	0.0	0.0	0.0	0.0	0.0	0.0	0.0	0.0	0.0	0.0	0.0	0.0	0.0	0.0	0.0	0.0	0.0	0.0	0.0	0.0	0.0	0.0	0.0	0.0	0.0	0.0	0.0	0.0	0.0	0.0	0.0	0.0	0.0	0.0	0.0	0.0	0.0	0.0
A0MZ66	SEQ_EDEGEIQPENK_MOD_EDEGEIQPENK_CHARGE_3_	0.0	0.0	0.0	0.0	0.0	0.0	0.0	0.0	0.0	0.0	0.0	0.0	0.0	0.0	0.0	0.0	0.0	0.0	0.0	0.0	0.0	0.0	0.0	0.0	0.0	0.0	0.0	0.0	0.0	0.0	0.0	0.0	832.1710615867129	0.0	693.2644676524028	0.0	0.0	0.0	0.0	0.0	0.0	0.0	0.0	0.0	0.0	0.0	0.0	0.0
A0MZ66	SEQ_SMPVLGSVSSVTK_MOD_SM(Oxidation)PVLGSVSSVTK_CHARGE_3_	0.0	0.0	0.0	0.0	0.0	0.0	0.0	0.0	0.0	0.0	0.0	0.0	0.0	0.0	0.0	0.0	0.0	0.0	0.0	0.0	0.0	0.0	0.0	0.0	0.0	0.0	0.0	0.0	0.0	0.0	0.0	0.0	0.0	0.0	0.0	0.0	0.0	0.0	0.0	0.0	0.0	0.0	0.0	0.0	0.0	0.0	0.0	0.0
A0MZ66	SEQ_GILGTLNK_MOD_GILGTLNK_CHARGE_2_	0.0	0.0	0.0	0.0	0.0	0.0	0.0	0.0	0.0	0.0	0.0	0.0	0.0	0.0	0.0	0.0	0.0	0.0	0.0	0.0	0.0	0.0	0.0	0.0	0.0	0.0	0.0	0.0	0.0	0.0	0.0	0.0	0.0	0.0	0.0	0.0	0.0	0.0	0.0	0.0	0.0	653.8236754178146	0.0	630.4772942678061	0.0	600.2622969404359	0.0	0.0
A0MZ66	SEQ_LTQQLEEER_MOD_LTQQLEEER_CHARGE_2_	0.0	0.0	0.0	0.0	0.0	0.0	0.0	0.0	0.0	0.0	0.0	0.0	0.0	0.0	0.0	0.0	0.0	0.0	0.0	1869.45056063199	0.0	0.0	0.0	0.0	0.0	0.0	0.0	0.0	0.0	0.0	5240.9074253894305	0.0	0.0	0.0	0.0	0.0	0.0	0.0	0.0	0.0	0.0	0.0	0.0	0.0	11838.983159714187	8008.462157358224	0.0	0.0
A0MZ66	SEQ_LTQQLEEER_MOD_LTQQLEEER_CHARGE_3_	0.0	0.0	0.0	0.0	0.0	0.0	0.0	0.0	0.0	0.0	0.0	0.0	0.0	0.0	0.0	0.0	0.0	0.0	0.0	0.0	0.0	0.0	0.0	0.0	0.0	0.0	0.0	0.0	0.0	0.0	0.0	0.0	0.0	0.0	0.0	0.0	0.0	0.0	0.0	0.0	0.0	0.0	0.0	0.0	0.0	0.0	0.0	0.0
A0MZ66	SEQ_ELEEQLENETLHK_MOD_ELEEQLENETLHK_CHARGE_4_	0.0	0.0	0.0	0.0	0.0	0.0	0.0	0.0	0.0	0.0	0.0	0.0	0.0	0.0	0.0	0.0	0.0	0.0	0.0	0.0	0.0	0.0	0.0	0.0	0.0	0.0	0.0	0.0	0.0	0.0	0.0	0.0	0.0	0.0	0.0	0.0	0.0	0.0	0.0	0.0	0.0	0.0	0.0	0.0	0.0	0.0	0.0	0.0
A0MZ66	SEQ_DQIVSVQEEK_MOD_DQIVSVQEEK_CHARGE_2_	0.0	0.0	0.0	0.0	0.0	0.0	0.0	0.0	0.0	0.0	0.0	0.0	0.0	0.0	0.0	0.0	0.0	0.0	0.0	0.0	0.0	0.0	0.0	657.67140304184	0.0	862.3160423156054	0.0	0.0	1483.3969829590476	0.0	0.0	1053.550755756016	0.0	1347.4943558715022	0.0	1697.6327859379533	0.0	0.0	3410.922592624299	0.0	5490.057781844529	2590.397030727898	4054.144769002836	3894.0737611691825	5224.920946186871	2261.933670598632	3929.206776676965	3197.6670716471253
A0MZ66	SEQ_EDSIENVR_MOD_EDSIENVR_CHARGE_2_	0.0	28611.538826462136	0.0	0.0	0.0	0.0	0.0	47392.35298964211	0.0	0.0	0.0	30741.102136049194	0.0	0.0	0.0	0.0	0.0	0.0	0.0	17478.87682176139	0.0	25037.795773502443	0.0	0.0	0.0	0.0	0.0	0.0	0.0	12146.530969552561	0.0	0.0	0.0	0.0	0.0	0.0	0.0	16680.152330583856	0.0	38504.43151224743	0.0	0.0	0.0	0.0	0.0	0.0	0.0	0.0
A0MZ66	SEQ_ESAEALATK_MOD_ESAEALATK_CHARGE_3_	0.0	0.0	0.0	0.0	0.0	0.0	0.0	0.0	0.0	0.0	0.0	0.0	0.0	0.0	0.0	0.0	0.0	0.0	0.0	0.0	0.0	0.0	0.0	0.0	0.0	0.0	0.0	0.0	0.0	0.0	0.0	0.0	0.0	0.0	0.0	0.0	0.0	0.0	0.0	0.0	0.0	0.0	0.0	0.0	0.0	0.0	0.0	0.0
A1L0T0	SEQ_PQEAVQGDVGSFVLK_MOD_PQEAVQGDVGSFVLK_CHARGE_3_	0.0	0.0	0.0	0.0	0.0	0.0	0.0	0.0	0.0	0.0	0.0	3120.039138522094	0.0	0.0	0.0	701.2241588226002	0.0	448.53391329128294	0.0	0.0	0.0	0.0	0.0	0.0	0.0	1069.135598095351	0.0	0.0	0.0	0.0	0.0	0.0	0.0	700.8707593358741	0.0	0.0	0.0	531.461659126688	0.0	0.0	0.0	279.10033814787175	0.0	0.0	0.0	518.1920797171299	0.0	515.6706549783205
A1L0T0	SEQ_NAQMAQSPILLLGGAASTLLQNR_MOD_NAQM(Oxidation)AQSPILLLGGAASTLLQNR_CHARGE_3_	0.0	0.0	0.0	0.0	0.0	0.0	0.0	0.0	0.0	0.0	0.0	0.0	0.0	0.0	0.0	0.0	0.0	0.0	0.0	0.0	0.0	0.0	0.0	0.0	0.0	0.0	0.0	0.0	0.0	0.0	0.0	0.0	0.0	0.0	0.0	0.0	0.0	0.0	0.0	0.0	0.0	581.3195960223777	0.0	1478.8249806270126	0.0	0.0	0.0	0.0
A1L390;A1L390-2;A1L390-3	SEQ_ELSSSTQGELVAPLHPR_MOD_ELSSSTQGELVAPLHPR_CHARGE_3_	0.0	0.0	0.0	0.0	0.0	0.0	0.0	0.0	0.0	0.0	0.0	0.0	0.0	0.0	0.0	0.0	0.0	0.0	0.0	0.0	0.0	0.0	0.0	0.0	0.0	0.0	0.0	0.0	0.0	0.0	0.0	0.0	0.0	0.0	1222.186799432073	0.0	0.0	0.0	0.0	0.0	0.0	0.0	0.0	0.0	0.0	0.0	0.0	0.0
A1X283	SEQ_AAAASVPNADGLK_MOD_AAAASVPNADGLK_CHARGE_2_	0.0	0.0	0.0	0.0	0.0	0.0	0.0	0.0	0.0	0.0	0.0	0.0	0.0	0.0	0.0	0.0	0.0	0.0	0.0	0.0	0.0	0.0	0.0	0.0	0.0	0.0	0.0	0.0	0.0	0.0	0.0	0.0	0.0	0.0	910.5773951304943	764.1897053913672	0.0	0.0	0.0	0.0	1460.5606264247563	646.1664756605036	964.9371407082165	1355.7448342176335	1849.7475979106528	0.0	1417.0115049104718	862.4694347251374
A1X283	SEQ_IIPFLPGK_MOD_IIPFLPGK_CHARGE_2_	0.0	0.0	0.0	0.0	0.0	0.0	0.0	0.0	0.0	0.0	0.0	0.0	0.0	0.0	0.0	0.0	0.0	0.0	0.0	0.0	0.0	0.0	0.0	0.0	0.0	0.0	0.0	0.0	0.0	0.0	0.0	0.0	0.0	0.0	0.0	0.0	0.0	0.0	0.0	0.0	0.0	0.0	378.8819546971542	0.0	0.0	0.0	0.0	0.0
A1X283	SEQ_SFLPGEGPGR_MOD_SFLPGEGPGR_CHARGE_2_	0.0	0.0	0.0	0.0	0.0	0.0	0.0	0.0	0.0	0.0	0.0	0.0	0.0	0.0	0.0	0.0	0.0	0.0	0.0	0.0	0.0	0.0	0.0	0.0	0.0	0.0	0.0	0.0	0.0	0.0	0.0	0.0	0.0	0.0	0.0	0.0	0.0	0.0	0.0	0.0	0.0	107.70141179332653	0.0	0.0	0.0	0.0	0.0	0.0
A1X283	SEQ_GAVVEVIQK_MOD_GAVVEVIQK_CHARGE_2_	0.0	0.0	0.0	0.0	0.0	0.0	0.0	0.0	0.0	0.0	0.0	0.0	0.0	0.0	0.0	0.0	0.0	0.0	0.0	0.0	0.0	0.0	0.0	0.0	0.0	0.0	0.0	0.0	0.0	0.0	193.30372338132514	142.59100519386024	0.0	0.0	580.8677390001072	0.0	0.0	0.0	215.27403155642708	0.0	464.18506778737975	497.6723009106275	350.02390574573326	261.6033677945319	247.24838043273687	186.29913534442093	164.3553164403044	191.56653431025262
A1X283	SEQ_AAAASVPNADGLK_MOD_AAAASVPNADGLK_CHARGE_3_	0.0	0.0	0.0	0.0	0.0	0.0	0.0	0.0	0.0	0.0	0.0	0.0	0.0	0.0	0.0	0.0	0.0	0.0	0.0	0.0	0.0	0.0	0.0	0.0	0.0	0.0	0.0	0.0	0.0	0.0	0.0	0.0	0.0	0.0	0.0	0.0	0.0	0.0	0.0	0.0	0.0	150.30696271752473	0.0	0.0	0.0	0.0	0.0	0.0
A2RTX5;A2RTX5-2	SEQ_FADFGVLHR_MOD_FADFGVLHR_CHARGE_2_	0.0	0.0	0.0	0.0	0.0	0.0	0.0	0.0	0.0	0.0	0.0	0.0	0.0	0.0	0.0	0.0	0.0	0.0	0.0	0.0	0.0	0.0	11308.213364611258	0.0	0.0	0.0	0.0	0.0	0.0	0.0	0.0	0.0	0.0	0.0	0.0	0.0	0.0	0.0	11463.536918354805	0.0	0.0	0.0	0.0	0.0	0.0	0.0	0.0	0.0
A2RTX5;A2RTX5-2	SEQ_FADFGVLHR_MOD_FADFGVLHR_CHARGE_3_	0.0	0.0	0.0	0.0	0.0	0.0	0.0	0.0	0.0	0.0	0.0	0.0	0.0	0.0	0.0	0.0	0.0	0.0	0.0	0.0	0.0	0.0	0.0	0.0	0.0	0.0	0.0	0.0	0.0	0.0	0.0	0.0	0.0	0.0	0.0	0.0	0.0	0.0	0.0	0.0	0.0	0.0	0.0	0.0	0.0	0.0	0.0	0.0
A2RUR9;A2RUR9-2;A2RUR9-3	SEQ_DLESEISR_MOD_DLESEISR_CHARGE_2_	0.0	0.0	0.0	0.0	0.0	0.0	0.0	0.0	0.0	0.0	0.0	0.0	0.0	0.0	0.0	0.0	0.0	0.0	0.0	0.0	0.0	0.0	0.0	0.0	0.0	0.0	0.0	0.0	0.0	0.0	0.0	0.0	0.0	0.0	0.0	0.0	0.0	0.0	0.0	0.0	0.0	10832.282703213717	0.0	0.0	0.0	0.0	0.0	0.0
A3KMH1;A3KMH1-3	SEQ_ENVVVIHPDFR_MOD_ENVVVIHPDFR_CHARGE_3_	0.0	0.0	0.0	0.0	0.0	0.0	0.0	0.0	0.0	0.0	0.0	0.0	0.0	0.0	0.0	0.0	0.0	0.0	0.0	0.0	0.0	0.0	0.0	0.0	0.0	0.0	0.0	0.0	0.0	0.0	0.0	0.0	0.0	0.0	0.0	0.0	0.0	0.0	0.0	2261.7184107661633	0.0	0.0	0.0	0.0	0.0	0.0	0.0	0.0
A3KMH1;A3KMH1-3	SEQ_DTTVQTLTLQPSVK_MOD_DTTVQTLTLQPSVK_CHARGE_2_	0.0	0.0	0.0	0.0	0.0	0.0	0.0	0.0	0.0	0.0	0.0	0.0	0.0	0.0	0.0	0.0	0.0	0.0	0.0	0.0	0.0	0.0	0.0	0.0	0.0	0.0	0.0	0.0	0.0	0.0	0.0	0.0	0.0	0.0	0.0	0.0	0.0	0.0	253.9708308997938	0.0	0.0	0.0	437.29011251875136	0.0	0.0	0.0	0.0	0.0
A3KMH1;A3KMH1-3	SEQ_DLLGQDVFLIGPPGPLR_MOD_DLLGQDVFLIGPPGPLR_CHARGE_2_	0.0	0.0	0.0	0.0	0.0	0.0	0.0	0.0	0.0	0.0	0.0	0.0	0.0	0.0	0.0	0.0	0.0	0.0	0.0	0.0	0.0	0.0	0.0	0.0	0.0	0.0	0.0	0.0	0.0	0.0	0.0	0.0	0.0	0.0	0.0	0.0	0.0	0.0	0.0	0.0	0.0	0.0	0.0	0.0	0.0	0.0	0.0	0.0
A3KMH1;A3KMH1-3	SEQ_IGAVSAPIYNAHEK_MOD_IGAVSAPIYNAHEK_CHARGE_3_	0.0	0.0	0.0	0.0	0.0	0.0	0.0	0.0	0.0	0.0	0.0	0.0	0.0	0.0	0.0	0.0	0.0	0.0	0.0	0.0	0.0	0.0	0.0	0.0	0.0	0.0	0.0	0.0	0.0	0.0	0.0	0.0	0.0	0.0	0.0	0.0	0.0	0.0	0.0	0.0	0.0	0.0	0.0	0.0	0.0	0.0	0.0	0.0
A3KMH1;A3KMH1-3	SEQ_DTTVQTLTLQPSVK_MOD_DTTVQTLTLQPSVK_CHARGE_3_	0.0	0.0	0.0	0.0	0.0	0.0	0.0	0.0	0.0	0.0	0.0	0.0	0.0	0.0	0.0	0.0	0.0	0.0	0.0	0.0	0.0	0.0	0.0	0.0	0.0	0.0	0.0	0.0	0.0	0.0	0.0	0.0	0.0	0.0	0.0	0.0	0.0	0.0	0.0	0.0	0.0	237.5343516770641	0.0	0.0	0.0	430.2722342447409	0.0	0.0
A3KMH1;A3KMH1-3	SEQ_EELQLSDEQLQK_MOD_EELQLSDEQLQK_CHARGE_2_	0.0	0.0	0.0	0.0	0.0	0.0	0.0	0.0	0.0	0.0	0.0	0.0	0.0	0.0	0.0	0.0	0.0	0.0	0.0	0.0	0.0	0.0	0.0	0.0	0.0	0.0	0.0	0.0	0.0	0.0	0.0	0.0	0.0	0.0	0.0	0.0	0.0	0.0	0.0	0.0	0.0	0.0	0.0	0.0	0.0	0.0	0.0	0.0
A3KMH1;A3KMH1-3	SEQ_ELSLYDGSR_MOD_ELSLYDGSR_CHARGE_2_	0.0	0.0	0.0	0.0	0.0	0.0	0.0	0.0	0.0	0.0	0.0	0.0	0.0	0.0	0.0	0.0	0.0	0.0	0.0	0.0	0.0	0.0	0.0	0.0	0.0	0.0	0.0	0.0	0.0	0.0	0.0	0.0	0.0	0.0	0.0	0.0	0.0	0.0	0.0	0.0	0.0	0.0	0.0	0.0	0.0	0.0	0.0	0.0
A3KMH1;A3KMH1-3	SEQ_LGHILVVDEADK_MOD_LGHILVVDEADK_CHARGE_3_	0.0	0.0	0.0	0.0	0.0	0.0	0.0	0.0	0.0	0.0	0.0	0.0	0.0	0.0	0.0	0.0	0.0	0.0	0.0	0.0	0.0	0.0	0.0	0.0	0.0	0.0	0.0	0.0	571.0348963539512	0.0	0.0	0.0	0.0	0.0	0.0	0.0	0.0	0.0	0.0	0.0	0.0	0.0	0.0	0.0	0.0	0.0	0.0	0.0
A3KMH1;A3KMH1-3	SEQ_IGAVSAPIYNAHEK_MOD_IGAVSAPIYNAHEK_CHARGE_4_	0.0	0.0	0.0	0.0	0.0	0.0	0.0	0.0	0.0	0.0	0.0	0.0	0.0	0.0	0.0	0.0	0.0	0.0	0.0	0.0	0.0	0.0	0.0	0.0	0.0	0.0	0.0	0.0	0.0	0.0	0.0	0.0	0.0	0.0	0.0	0.0	0.0	0.0	0.0	0.0	0.0	0.0	0.0	0.0	3781.19117146199	0.0	0.0	0.0
A3KMH1;A3KMH1-3	SEQ_SLADQGIINYPYSTR_MOD_SLADQGIINYPYSTR_CHARGE_2_	0.0	0.0	0.0	0.0	0.0	0.0	0.0	0.0	0.0	0.0	0.0	0.0	0.0	0.0	0.0	0.0	0.0	0.0	0.0	0.0	0.0	0.0	0.0	0.0	0.0	0.0	0.0	0.0	0.0	0.0	0.0	0.0	0.0	0.0	0.0	0.0	0.0	0.0	0.0	0.0	0.0	0.0	0.0	0.0	0.0	0.0	0.0	0.0
A3KMH1;A3KMH1-3	SEQ_SLADQGIINYPYSTR_MOD_SLADQGIINYPYSTR_CHARGE_3_	0.0	0.0	0.0	0.0	0.0	0.0	0.0	0.0	0.0	0.0	0.0	0.0	0.0	0.0	0.0	0.0	0.0	0.0	0.0	0.0	0.0	0.0	0.0	0.0	0.0	0.0	0.0	0.0	0.0	0.0	0.0	0.0	0.0	0.0	0.0	0.0	0.0	0.0	0.0	0.0	0.0	0.0	0.0	0.0	0.0	0.0	0.0	0.0
A3KMH1;A3KMH1-3	SEQ_SLADQGIINYPYSTR_MOD_SLADQGIINYPYSTR_CHARGE_4_	0.0	0.0	0.0	0.0	0.0	0.0	0.0	0.0	0.0	0.0	0.0	0.0	0.0	0.0	0.0	0.0	0.0	0.0	0.0	0.0	0.0	0.0	0.0	0.0	0.0	0.0	0.0	0.0	0.0	0.0	0.0	0.0	0.0	0.0	0.0	0.0	0.0	0.0	0.0	0.0	0.0	0.0	0.0	0.0	0.0	0.0	0.0	0.0
A3KN83;A3KN83-2;A3KN83-3	SEQ_SNQVTAPEYVFLISELAGEQR_MOD_SNQVTAPEYVFLISELAGEQR_CHARGE_3_	0.0	0.0	0.0	0.0	0.0	0.0	0.0	0.0	0.0	0.0	0.0	0.0	767.3189294306468	0.0	0.0	0.0	0.0	0.0	0.0	0.0	0.0	0.0	0.0	0.0	0.0	0.0	0.0	0.0	628.7059746347029	0.0	0.0	0.0	0.0	0.0	0.0	0.0	0.0	0.0	0.0	0.0	0.0	0.0	0.0	0.0	0.0	0.0	2664.288796229336	0.0
A3KN83;A3KN83-2;A3KN83-3	SEQ_VVYASATGASEPR_MOD_VVYASATGASEPR_CHARGE_2_	0.0	0.0	0.0	0.0	0.0	0.0	0.0	0.0	0.0	0.0	0.0	0.0	0.0	0.0	0.0	0.0	0.0	0.0	0.0	0.0	0.0	0.0	0.0	0.0	0.0	0.0	0.0	0.0	0.0	0.0	0.0	0.0	0.0	0.0	0.0	0.0	0.0	0.0	0.0	0.0	0.0	0.0	0.0	0.0	0.0	0.0	0.0	0.0
A3KN83;A3KN83-2;A3KN83-3	SEQ_LESLGALTHGDR_MOD_LESLGALTHGDR_CHARGE_3_	0.0	0.0	0.0	0.0	0.0	0.0	0.0	0.0	0.0	0.0	0.0	0.0	0.0	0.0	0.0	0.0	0.0	0.0	0.0	0.0	0.0	0.0	0.0	0.0	0.0	0.0	0.0	0.0	0.0	0.0	0.0	0.0	0.0	0.0	0.0	0.0	0.0	0.0	0.0	0.0	0.0	0.0	0.0	0.0	4481.5048108779365	0.0	0.0	0.0
A3KN83;A3KN83-2;A3KN83-3	SEQ_LAEDLPPNTLDELIDELGGPENVAEMTGR_MOD_LAEDLPPNTLDELIDELGGPENVAEM(Oxidation)TGR_CHARGE_4_	0.0	0.0	0.0	0.0	0.0	0.0	0.0	0.0	0.0	0.0	0.0	0.0	0.0	0.0	0.0	0.0	0.0	0.0	0.0	0.0	0.0	0.0	0.0	0.0	0.0	0.0	0.0	0.0	0.0	0.0	0.0	0.0	0.0	0.0	0.0	0.0	0.0	0.0	0.0	0.0	0.0	0.0	0.0	0.0	0.0	0.0	0.0	0.0
A3KN83;A3KN83-2;A3KN83-3	SEQ_LAEDLPPNTLDELIDELGGPENVAEMTGR_MOD_LAEDLPPNTLDELIDELGGPENVAEM(Oxidation)TGR_CHARGE_3_	0.0	0.0	0.0	0.0	0.0	0.0	0.0	0.0	0.0	0.0	0.0	0.0	0.0	0.0	0.0	0.0	0.0	0.0	0.0	0.0	0.0	0.0	0.0	0.0	0.0	0.0	0.0	0.0	0.0	0.0	0.0	0.0	0.0	0.0	0.0	0.0	0.0	0.0	0.0	0.0	0.0	0.0	0.0	0.0	0.0	0.0	0.0	0.0
A3KN83;A3KN83-2;A3KN83-3	SEQ_SELDVPVEILNITEK_MOD_SELDVPVEILNITEK_CHARGE_3_	0.0	0.0	0.0	0.0	0.0	0.0	0.0	0.0	0.0	0.0	0.0	0.0	0.0	0.0	0.0	0.0	0.0	0.0	0.0	0.0	0.0	0.0	0.0	0.0	0.0	0.0	0.0	0.0	0.0	0.0	0.0	0.0	0.0	0.0	0.0	0.0	0.0	0.0	0.0	0.0	0.0	0.0	0.0	0.0	0.0	0.0	0.0	0.0
A4D1E9	SEQ_SLDEQANQENDALHK_MOD_SLDEQANQENDALHK_CHARGE_4_	0.0	0.0	0.0	0.0	0.0	0.0	0.0	0.0	0.0	0.0	0.0	0.0	0.0	0.0	0.0	0.0	0.0	0.0	0.0	0.0	0.0	0.0	0.0	0.0	0.0	0.0	0.0	0.0	438.1551508438182	0.0	0.0	0.0	0.0	0.0	0.0	0.0	0.0	0.0	1107.4135819401372	0.0	0.0	0.0	0.0	0.0	0.0	0.0	1329.003856542586	0.0
A4D1E9	SEQ_ILVAQGGLGGK_MOD_ILVAQGGLGGK_CHARGE_2_	0.0	0.0	0.0	0.0	0.0	0.0	0.0	0.0	0.0	0.0	0.0	0.0	0.0	0.0	0.0	0.0	0.0	0.0	0.0	0.0	0.0	0.0	0.0	0.0	0.0	0.0	0.0	0.0	0.0	0.0	0.0	0.0	0.0	0.0	0.0	0.0	976.395112123589	0.0	0.0	0.0	935.4761139376969	0.0	931.7824633005999	522.6698731086162	0.0	328.23552304599343	1302.289106470406	0.0
A4D1E9	SEQ_ILVAQGGLGGK_MOD_ILVAQGGLGGK_CHARGE_3_	0.0	0.0	0.0	0.0	0.0	0.0	0.0	0.0	0.0	0.0	0.0	0.0	0.0	0.0	0.0	0.0	0.0	0.0	0.0	0.0	0.0	0.0	0.0	0.0	0.0	0.0	0.0	0.0	0.0	0.0	0.0	0.0	0.0	0.0	0.0	0.0	0.0	0.0	0.0	240.02116893119407	0.0	184.32797864549093	0.0	0.0	0.0	0.0	0.0	0.0
A4D1E9	SEQ_GGDVWVVAQNR_MOD_GGDVWVVAQNR_CHARGE_2_	0.0	0.0	0.0	0.0	0.0	0.0	0.0	0.0	0.0	0.0	0.0	0.0	0.0	0.0	0.0	0.0	0.0	0.0	0.0	0.0	0.0	0.0	0.0	0.0	0.0	0.0	0.0	0.0	0.0	0.0	0.0	0.0	0.0	0.0	0.0	0.0	0.0	0.0	0.0	0.0	0.0	0.0	0.0	0.0	0.0	0.0	0.0	0.0
A4D1E9	SEQ_SLDEQANQENDALHK_MOD_SLDEQANQENDALHK_CHARGE_3_	0.0	0.0	0.0	0.0	0.0	0.0	0.0	0.0	0.0	0.0	0.0	0.0	0.0	0.0	0.0	0.0	0.0	0.0	0.0	0.0	0.0	0.0	0.0	0.0	0.0	0.0	0.0	0.0	0.0	0.0	0.0	0.0	0.0	0.0	0.0	0.0	635.3660717101922	0.0	0.0	0.0	0.0	0.0	978.5496610699666	0.0	0.0	0.0	0.0	0.0
A4FU01;A4FU01-4	SEQ_SVILQER_MOD_SVILQER_CHARGE_2_	0.0	0.0	0.0	0.0	0.0	0.0	0.0	0.0	0.0	0.0	0.0	0.0	0.0	0.0	0.0	0.0	0.0	0.0	0.0	0.0	0.0	0.0	0.0	0.0	0.0	0.0	0.0	0.0	0.0	0.0	0.0	0.0	0.0	0.0	0.0	0.0	0.0	0.0	0.0	0.0	0.0	0.0	0.0	2308.6265006721887	0.0	9673.028049025346	0.0	0.0
A4FU69;A4FU69-3	SEQ_YILEIENVR_MOD_YILEIENVR_CHARGE_2_	0.0	0.0	0.0	0.0	0.0	0.0	0.0	0.0	0.0	0.0	0.0	0.0	0.0	0.0	0.0	0.0	0.0	0.0	0.0	0.0	0.0	0.0	0.0	0.0	0.0	0.0	0.0	0.0	0.0	0.0	0.0	0.0	0.0	0.0	0.0	0.0	0.0	0.0	0.0	6020.7784566967575	0.0	0.0	0.0	0.0	0.0	0.0	0.0	0.0
A5D8W1;A5D8W1-2;A5D8W1-3;A5D8W1-4;A5D8W1-5	SEQ_FIESAYDIIK_MOD_FIESAYDIIK_CHARGE_3_	0.0	0.0	0.0	0.0	0.0	0.0	0.0	0.0	0.0	0.0	0.0	0.0	0.0	0.0	0.0	0.0	0.0	0.0	0.0	0.0	0.0	0.0	0.0	0.0	0.0	0.0	0.0	0.0	0.0	0.0	0.0	0.0	0.0	0.0	0.0	0.0	0.0	0.0	0.0	0.0	0.0	0.0	0.0	0.0	0.0	0.0	0.0	0.0
A5D8W1;A5D8W1-2;A5D8W1-3;A5D8W1-4;A5D8W1-5	SEQ_FIESAYDIIK_MOD_FIESAYDIIK_CHARGE_2_	0.0	0.0	0.0	0.0	0.0	0.0	0.0	0.0	0.0	0.0	0.0	0.0	0.0	0.0	0.0	0.0	0.0	0.0	0.0	0.0	0.0	0.0	0.0	0.0	0.0	0.0	0.0	0.0	0.0	0.0	0.0	0.0	0.0	0.0	0.0	0.0	0.0	0.0	0.0	0.0	0.0	0.0	0.0	0.0	0.0	0.0	0.0	0.0
A5PKW4;A5PKW4-2	SEQ_PLLPSAATR_MOD_PLLPSAATR_CHARGE_2_	0.0	0.0	0.0	0.0	0.0	0.0	0.0	0.0	0.0	0.0	0.0	0.0	0.0	0.0	0.0	0.0	0.0	0.0	0.0	0.0	0.0	0.0	0.0	0.0	0.0	0.0	0.0	0.0	0.0	0.0	0.0	0.0	0.0	0.0	0.0	0.0	0.0	0.0	0.0	0.0	0.0	0.0	0.0	0.0	0.0	0.0	0.0	0.0
A5PLL7;A5PLL7-2	SEQ_EHHIDPTAITR_MOD_EHHIDPTAITR_CHARGE_4_	0.0	0.0	0.0	0.0	0.0	0.0	0.0	0.0	0.0	0.0	0.0	0.0	0.0	0.0	0.0	0.0	0.0	0.0	0.0	0.0	0.0	0.0	0.0	0.0	0.0	0.0	0.0	0.0	0.0	0.0	0.0	0.0	0.0	0.0	448.30667371936073	0.0	0.0	0.0	0.0	0.0	0.0	0.0	0.0	0.0	0.0	0.0	0.0	0.0
A5YKK6	SEQ_NLFEEYR_MOD_NLFEEYR_CHARGE_2_	0.0	0.0	0.0	0.0	0.0	0.0	0.0	0.0	0.0	0.0	0.0	0.0	0.0	0.0	0.0	0.0	0.0	0.0	0.0	0.0	0.0	0.0	0.0	0.0	0.0	0.0	0.0	0.0	0.0	0.0	0.0	0.0	0.0	0.0	0.0	1311.4614784403216	0.0	0.0	0.0	0.0	0.0	0.0	0.0	0.0	0.0	0.0	0.0	0.0
A5YKK6	SEQ_SNLQVSNEPGNR_MOD_SNLQVSNEPGNR_CHARGE_3_	0.0	0.0	0.0	0.0	0.0	0.0	0.0	0.0	0.0	0.0	0.0	0.0	0.0	0.0	0.0	0.0	0.0	0.0	0.0	0.0	0.0	0.0	0.0	0.0	0.0	0.0	0.0	0.0	0.0	0.0	0.0	0.0	0.0	0.0	0.0	0.0	0.0	0.0	0.0	0.0	0.0	0.0	0.0	0.0	0.0	0.0	0.0	0.0
A5YKK6	SEQ_YLFLNAIANQLR_MOD_YLFLNAIANQLR_CHARGE_3_	0.0	0.0	0.0	0.0	0.0	0.0	0.0	0.0	0.0	0.0	0.0	0.0	0.0	0.0	0.0	0.0	0.0	0.0	0.0	0.0	0.0	0.0	0.0	0.0	0.0	0.0	0.0	0.0	0.0	0.0	0.0	0.0	0.0	0.0	0.0	0.0	0.0	0.0	0.0	0.0	0.0	0.0	0.0	0.0	0.0	0.0	0.0	0.0
A5YKK6	SEQ_NLALDINELK_MOD_NLALDINELK_CHARGE_2_	0.0	0.0	0.0	0.0	0.0	0.0	0.0	0.0	0.0	0.0	0.0	0.0	0.0	0.0	0.0	0.0	0.0	0.0	0.0	0.0	0.0	0.0	0.0	0.0	0.0	0.0	0.0	0.0	0.0	0.0	0.0	0.0	0.0	0.0	0.0	0.0	0.0	0.0	0.0	0.0	0.0	0.0	0.0	0.0	0.0	0.0	0.0	0.0
A5YKK6	SEQ_ILPDSGGVAK_MOD_ILPDSGGVAK_CHARGE_2_	0.0	0.0	0.0	0.0	0.0	0.0	0.0	0.0	0.0	0.0	0.0	0.0	0.0	0.0	0.0	0.0	0.0	0.0	0.0	0.0	0.0	0.0	0.0	0.0	0.0	0.0	944.7908681215262	778.6966870345288	0.0	0.0	0.0	439.61298294205534	0.0	0.0	1265.551927126882	0.0	0.0	1101.618794704677	0.0	1014.5340721049242	1446.5519182454937	1888.9500817429696	1593.8880980808533	1418.051021183857	3194.51655080779	2584.775243511506	1500.3898788538622	884.51957114233
A5YKK6	SEQ_NVPGFLPTNDLSQPTGFLAQPMK_MOD_NVPGFLPTNDLSQPTGFLAQPM(Oxidation)K_CHARGE_3_	0.0	0.0	0.0	0.0	0.0	0.0	0.0	0.0	0.0	0.0	0.0	0.0	0.0	0.0	0.0	0.0	0.0	0.0	0.0	0.0	0.0	0.0	0.0	0.0	0.0	0.0	0.0	0.0	0.0	0.0	0.0	0.0	0.0	0.0	0.0	0.0	0.0	0.0	0.0	1255.8652134945619	0.0	0.0	0.0	0.0	0.0	0.0	0.0	0.0
A5YKK6	SEQ_ILPDSGGVAK_MOD_ILPDSGGVAK_CHARGE_3_	0.0	0.0	0.0	0.0	0.0	0.0	0.0	0.0	0.0	0.0	0.0	0.0	0.0	0.0	0.0	0.0	0.0	0.0	0.0	0.0	0.0	0.0	0.0	0.0	0.0	0.0	0.0	0.0	0.0	0.0	0.0	0.0	0.0	0.0	0.0	0.0	0.0	0.0	0.0	0.0	0.0	0.0	0.0	0.0	0.0	0.0	0.0	0.0
A5YKK6	SEQ_AVQELVHPVVDR_MOD_AVQELVHPVVDR_CHARGE_3_	0.0	0.0	0.0	0.0	0.0	0.0	0.0	0.0	0.0	0.0	0.0	0.0	0.0	0.0	0.0	0.0	0.0	0.0	0.0	0.0	0.0	0.0	0.0	0.0	0.0	0.0	5339.7057911718075	0.0	0.0	0.0	0.0	0.0	0.0	0.0	0.0	0.0	0.0	0.0	13594.449963004234	0.0	0.0	0.0	9876.049397543215	0.0	10104.059738338687	0.0	0.0	0.0
A5YKK6	SEQ_ELNPSLNFK_MOD_ELNPSLNFK_CHARGE_3_	0.0	0.0	0.0	0.0	0.0	0.0	0.0	0.0	0.0	0.0	0.0	0.0	0.0	0.0	0.0	0.0	0.0	0.0	0.0	0.0	0.0	0.0	0.0	0.0	0.0	0.0	0.0	0.0	0.0	0.0	0.0	0.0	86.05706742658016	0.0	0.0	0.0	0.0	0.0	0.0	0.0	0.0	0.0	0.0	0.0	0.0	0.0	0.0	0.0
A5YKK6	SEQ_TVTVTRPTGVSFK_MOD_TVTVTRPTGVSFK_CHARGE_4_	0.0	0.0	0.0	0.0	0.0	0.0	0.0	0.0	0.0	0.0	0.0	0.0	0.0	0.0	0.0	0.0	0.0	0.0	0.0	0.0	0.0	0.0	0.0	0.0	0.0	0.0	0.0	0.0	0.0	0.0	0.0	0.0	0.0	0.0	0.0	0.0	0.0	0.0	0.0	0.0	0.0	0.0	0.0	0.0	0.0	0.0	0.0	0.0
A5YKK6	SEQ_DFALDSEESR_MOD_DFALDSEESR_CHARGE_2_	0.0	0.0	0.0	0.0	0.0	0.0	0.0	0.0	0.0	0.0	0.0	0.0	0.0	0.0	0.0	0.0	0.0	0.0	0.0	0.0	0.0	0.0	0.0	0.0	0.0	0.0	0.0	0.0	0.0	0.0	0.0	0.0	844.0044802281178	0.0	1573.092015230882	0.0	0.0	0.0	0.0	0.0	1787.514637158933	0.0	1891.1413613237166	0.0	0.0	0.0	3300.3614372626143	0.0
A5YKK6	SEQ_GQQELLYVVPFVAK_MOD_GQQELLYVVPFVAK_CHARGE_3_	0.0	0.0	0.0	0.0	0.0	0.0	0.0	0.0	0.0	0.0	0.0	0.0	0.0	0.0	0.0	0.0	0.0	0.0	0.0	0.0	0.0	0.0	0.0	0.0	0.0	0.0	0.0	0.0	0.0	0.0	0.0	0.0	0.0	0.0	0.0	0.0	0.0	0.0	0.0	0.0	0.0	0.0	0.0	0.0	0.0	0.0	0.0	0.0
A5YKK6	SEQ_GFAAQFIK_MOD_GFAAQFIK_CHARGE_3_	0.0	0.0	0.0	0.0	0.0	0.0	0.0	0.0	0.0	0.0	0.0	0.0	0.0	0.0	0.0	0.0	0.0	0.0	0.0	0.0	0.0	0.0	0.0	0.0	0.0	0.0	0.0	0.0	0.0	0.0	0.0	0.0	0.0	0.0	0.0	0.0	0.0	0.0	0.0	0.0	0.0	0.0	0.0	0.0	0.0	0.0	0.0	0.0
A5YKK6	SEQ_YVLEALR_MOD_YVLEALR_CHARGE_2_	0.0	0.0	0.0	0.0	0.0	0.0	0.0	0.0	0.0	0.0	0.0	0.0	0.0	0.0	0.0	0.0	0.0	0.0	0.0	0.0	0.0	0.0	0.0	0.0	0.0	0.0	0.0	0.0	0.0	0.0	0.0	0.0	0.0	0.0	0.0	0.0	0.0	0.0	0.0	0.0	0.0	7354.518195730538	0.0	0.0	0.0	0.0	0.0	0.0
A5YKK6	SEQ_SNYEAMIDR_MOD_SNYEAM(Oxidation)IDR_CHARGE_2_	0.0	0.0	0.0	0.0	0.0	0.0	0.0	0.0	0.0	0.0	0.0	0.0	0.0	0.0	0.0	0.0	0.0	0.0	0.0	0.0	0.0	0.0	0.0	0.0	2924.3894693730163	0.0	0.0	0.0	0.0	0.0	0.0	0.0	0.0	0.0	0.0	0.0	0.0	0.0	0.0	0.0	0.0	0.0	0.0	0.0	0.0	0.0	0.0	0.0
A5YKK6	SEQ_LGTSGLNQPTFQQSK_MOD_LGTSGLNQPTFQQSK_CHARGE_3_	0.0	0.0	0.0	0.0	0.0	0.0	0.0	0.0	0.0	0.0	0.0	0.0	0.0	0.0	0.0	0.0	0.0	0.0	0.0	0.0	0.0	0.0	0.0	0.0	0.0	0.0	0.0	0.0	0.0	0.0	0.0	0.0	0.0	0.0	0.0	0.0	0.0	0.0	0.0	0.0	0.0	0.0	311.28912107099706	0.0	0.0	0.0	0.0	0.0
A5YKK6	SEQ_QSEFQQLPYHR_MOD_QSEFQQLPYHR_CHARGE_3_	0.0	0.0	0.0	0.0	0.0	0.0	0.0	0.0	0.0	0.0	0.0	0.0	0.0	0.0	0.0	0.0	0.0	0.0	0.0	0.0	0.0	0.0	0.0	0.0	0.0	0.0	0.0	0.0	0.0	0.0	0.0	0.0	0.0	0.0	0.0	0.0	0.0	0.0	0.0	0.0	0.0	1986.4273860716119	0.0	0.0	0.0	0.0	0.0	0.0
A5YKK6	SEQ_DLDSYLK_MOD_DLDSYLK_CHARGE_2_	0.0	0.0	0.0	0.0	0.0	0.0	0.0	0.0	0.0	0.0	0.0	0.0	0.0	0.0	0.0	0.0	0.0	0.0	0.0	0.0	1528.6341653050179	0.0	0.0	0.0	2738.7976130930692	0.0	0.0	0.0	0.0	0.0	1382.90594791205	0.0	0.0	0.0	2012.8994287372543	0.0	0.0	0.0	1463.5116626924814	0.0	0.0	0.0	0.0	0.0	2990.287551743931	0.0	3175.542575057012	0.0
A5YKK6	SEQ_NLILSAFPR_MOD_NLILSAFPR_CHARGE_3_	0.0	0.0	0.0	0.0	0.0	0.0	0.0	0.0	0.0	0.0	0.0	0.0	0.0	0.0	0.0	0.0	0.0	0.0	0.0	0.0	0.0	0.0	0.0	0.0	0.0	0.0	0.0	0.0	0.0	0.0	0.0	0.0	0.0	0.0	0.0	0.0	0.0	0.0	0.0	0.0	0.0	0.0	0.0	0.0	0.0	0.0	0.0	0.0
A5YKK6	SEQ_AVQELVHPVVDR_MOD_AVQELVHPVVDR_CHARGE_4_	0.0	0.0	0.0	0.0	0.0	0.0	0.0	0.0	0.0	0.0	0.0	0.0	0.0	0.0	0.0	0.0	0.0	0.0	0.0	427.67497813990934	0.0	0.0	0.0	0.0	0.0	0.0	0.0	0.0	0.0	0.0	0.0	0.0	0.0	0.0	0.0	0.0	0.0	0.0	0.0	0.0	0.0	0.0	0.0	0.0	0.0	0.0	0.0	0.0
A5YKK6	SEQ_ELNPSLNFK_MOD_ELNPSLNFK_CHARGE_2_	0.0	0.0	0.0	0.0	0.0	0.0	0.0	0.0	0.0	0.0	0.0	0.0	0.0	0.0	0.0	0.0	0.0	0.0	0.0	0.0	0.0	0.0	0.0	0.0	0.0	0.0	0.0	0.0	0.0	0.0	0.0	0.0	0.0	0.0	0.0	572.2438923774386	0.0	0.0	0.0	0.0	0.0	0.0	1229.1757809154935	0.0	1441.3196465646424	1214.6762943667075	0.0	0.0
A5YKK6	SEQ_QLAVYEEFAR_MOD_QLAVYEEFAR_CHARGE_2_	0.0	0.0	0.0	0.0	0.0	0.0	0.0	0.0	0.0	0.0	0.0	0.0	0.0	0.0	0.0	0.0	0.0	0.0	0.0	0.0	0.0	0.0	0.0	0.0	4669.859759500932	0.0	0.0	0.0	0.0	0.0	0.0	0.0	0.0	0.0	0.0	0.0	0.0	0.0	0.0	0.0	0.0	0.0	0.0	0.0	0.0	0.0	0.0	0.0
A5YKK6	SEQ_AQAEQQHNPAANPTMIR_MOD_AQAEQQHNPAANPTM(Oxidation)IR_CHARGE_3_	0.0	0.0	0.0	0.0	0.0	0.0	0.0	0.0	0.0	0.0	0.0	0.0	0.0	0.0	0.0	0.0	0.0	0.0	0.0	0.0	0.0	0.0	0.0	0.0	0.0	0.0	0.0	0.0	0.0	0.0	0.0	0.0	0.0	0.0	0.0	0.0	0.0	0.0	0.0	776.0214246834267	0.0	0.0	0.0	0.0	0.0	0.0	0.0	0.0
A5YKK6	SEQ_EVTAAQVAR_MOD_EVTAAQVAR_CHARGE_2_	0.0	0.0	0.0	0.0	0.0	0.0	0.0	0.0	0.0	0.0	0.0	0.0	0.0	0.0	0.0	0.0	0.0	0.0	0.0	0.0	0.0	0.0	0.0	0.0	0.0	0.0	0.0	0.0	4927.9187100286435	0.0	0.0	0.0	0.0	0.0	0.0	0.0	0.0	0.0	0.0	0.0	0.0	5402.121008525727	0.0	0.0	0.0	0.0	0.0	0.0
A5YKK6	SEQ_NLILSAFPR_MOD_NLILSAFPR_CHARGE_2_	0.0	0.0	0.0	0.0	0.0	0.0	0.0	0.0	0.0	0.0	0.0	0.0	0.0	0.0	0.0	0.0	0.0	0.0	0.0	0.0	0.0	0.0	0.0	0.0	0.0	0.0	0.0	0.0	0.0	0.0	0.0	0.0	0.0	0.0	0.0	0.0	0.0	0.0	0.0	0.0	0.0	0.0	0.0	0.0	0.0	0.0	0.0	0.0
A5YKK6	SEQ_EIDDEANSYFQR_MOD_EIDDEANSYFQR_CHARGE_2_	0.0	0.0	0.0	0.0	0.0	0.0	0.0	0.0	0.0	0.0	0.0	0.0	0.0	0.0	0.0	0.0	0.0	0.0	0.0	0.0	0.0	0.0	0.0	0.0	0.0	0.0	0.0	0.0	0.0	0.0	0.0	0.0	0.0	0.0	0.0	0.0	0.0	0.0	0.0	0.0	0.0	0.0	0.0	0.0	0.0	0.0	0.0	0.0
A5YKK6	SEQ_TVTVTRPTGVSFK_MOD_TVTVTRPTGVSFK_CHARGE_3_	0.0	0.0	0.0	0.0	0.0	0.0	0.0	0.0	0.0	0.0	0.0	0.0	0.0	0.0	0.0	0.0	0.0	0.0	0.0	0.0	0.0	0.0	0.0	0.0	0.0	0.0	0.0	0.0	0.0	0.0	0.0	0.0	0.0	0.0	0.0	0.0	0.0	0.0	0.0	0.0	0.0	0.0	0.0	0.0	0.0	0.0	0.0	0.0
A5YKK6	SEQ_DFALDSEESR_MOD_DFALDSEESR_CHARGE_3_	0.0	0.0	0.0	0.0	0.0	0.0	0.0	0.0	0.0	0.0	0.0	0.0	0.0	0.0	0.0	0.0	0.0	0.0	0.0	0.0	0.0	0.0	0.0	0.0	0.0	0.0	0.0	0.0	0.0	0.0	0.0	0.0	0.0	0.0	0.0	0.0	0.0	0.0	0.0	0.0	0.0	0.0	0.0	0.0	0.0	0.0	0.0	0.0
A5YKK6	SEQ_SNLQVSNEPGNR_MOD_SNLQVSNEPGNR_CHARGE_2_	0.0	0.0	0.0	0.0	0.0	0.0	0.0	0.0	0.0	0.0	0.0	0.0	0.0	0.0	0.0	0.0	0.0	0.0	0.0	0.0	0.0	0.0	0.0	0.0	0.0	0.0	0.0	0.0	0.0	0.0	0.0	0.0	0.0	0.0	0.0	0.0	0.0	0.0	0.0	0.0	0.0	735.3356403064522	3187.5526720616676	0.0	0.0	2213.0954849345585	0.0	6310.84686250124
A5YKK6	SEQ_IVEPPENIQEK_MOD_IVEPPENIQEK_CHARGE_3_	0.0	0.0	0.0	0.0	0.0	0.0	0.0	0.0	0.0	0.0	0.0	0.0	0.0	0.0	0.0	0.0	0.0	0.0	0.0	0.0	0.0	0.0	0.0	0.0	0.0	0.0	0.0	0.0	0.0	0.0	0.0	0.0	0.0	0.0	0.0	0.0	0.0	0.0	0.0	0.0	0.0	0.0	0.0	0.0	0.0	0.0	0.0	0.0
A5YKK6	SEQ_IVEPPENIQEK_MOD_IVEPPENIQEK_CHARGE_2_	0.0	0.0	0.0	0.0	0.0	0.0	0.0	0.0	0.0	0.0	0.0	0.0	0.0	0.0	0.0	0.0	0.0	0.0	0.0	0.0	0.0	0.0	0.0	0.0	0.0	0.0	0.0	0.0	0.0	0.0	0.0	0.0	0.0	0.0	0.0	0.0	0.0	0.0	0.0	3282.5978984780963	0.0	1425.7875952501383	4512.827973953379	3630.487227817422	4279.341066416928	0.0	0.0	0.0
A5YKK6	SEQ_ILLVDER_MOD_ILLVDER_CHARGE_2_	0.0	0.0	0.0	0.0	0.0	0.0	0.0	0.0	0.0	0.0	0.0	0.0	0.0	0.0	0.0	0.0	0.0	0.0	0.0	0.0	0.0	0.0	0.0	0.0	0.0	0.0	0.0	0.0	0.0	0.0	0.0	0.0	0.0	0.0	0.0	0.0	0.0	0.0	0.0	0.0	0.0	4215.40626884426	0.0	3702.2260544828478	0.0	0.0	0.0	0.0
A5YKK6	SEQ_SNYEAMIDR_MOD_SNYEAM(Oxidation)IDR_CHARGE_3_	0.0	0.0	0.0	0.0	0.0	0.0	0.0	0.0	0.0	0.0	0.0	0.0	0.0	0.0	0.0	0.0	0.0	0.0	0.0	0.0	0.0	0.0	0.0	0.0	0.0	0.0	0.0	0.0	0.0	0.0	0.0	0.0	0.0	0.0	0.0	0.0	0.0	0.0	0.0	0.0	0.0	0.0	0.0	0.0	0.0	0.0	0.0	0.0
A5YKK6	SEQ_MQGSITTPGSIALAQAQAQAQVPAK_MOD_M(Oxidation)QGSITTPGSIALAQAQAQAQVPAK_CHARGE_4_	0.0	0.0	0.0	0.0	0.0	0.0	0.0	0.0	0.0	0.0	0.0	0.0	0.0	0.0	0.0	0.0	0.0	0.0	0.0	0.0	0.0	0.0	0.0	0.0	0.0	0.0	0.0	0.0	0.0	0.0	0.0	0.0	0.0	0.0	0.0	0.0	0.0	0.0	0.0	0.0	0.0	0.0	0.0	0.0	0.0	0.0	0.0	0.0
A5YKK6	SEQ_GQQELLYVVPFVAK_MOD_GQQELLYVVPFVAK_CHARGE_2_	0.0	0.0	0.0	0.0	0.0	0.0	0.0	0.0	0.0	0.0	0.0	0.0	0.0	0.0	0.0	0.0	0.0	0.0	0.0	0.0	0.0	0.0	0.0	0.0	0.0	0.0	0.0	0.0	0.0	0.0	0.0	0.0	0.0	0.0	0.0	0.0	0.0	0.0	0.0	0.0	0.0	0.0	0.0	0.0	0.0	0.0	0.0	0.0
A5YKK6	SEQ_NLDEQLSAPK_MOD_NLDEQLSAPK_CHARGE_2_	0.0	0.0	0.0	0.0	0.0	0.0	0.0	0.0	0.0	0.0	0.0	0.0	0.0	0.0	0.0	0.0	0.0	0.0	0.0	0.0	0.0	0.0	0.0	0.0	0.0	0.0	0.0	0.0	0.0	0.0	0.0	0.0	1493.0498338133182	0.0	0.0	1103.4435724750317	0.0	0.0	0.0	0.0	0.0	3772.5004133422553	0.0	3199.1813408208864	0.0	2769.5895265121135	0.0	2955.8137976736
A5YKK6	SEQ_LAEVGQYEQVK_MOD_LAEVGQYEQVK_CHARGE_3_	0.0	0.0	0.0	0.0	0.0	0.0	0.0	0.0	0.0	0.0	0.0	0.0	0.0	0.0	0.0	0.0	0.0	0.0	0.0	0.0	0.0	0.0	0.0	0.0	0.0	0.0	0.0	0.0	0.0	0.0	0.0	0.0	0.0	0.0	0.0	0.0	0.0	0.0	256.46781624307545	0.0	0.0	0.0	0.0	0.0	0.0	0.0	0.0	0.0
A5YKK6	SEQ_GFAAQFIK_MOD_GFAAQFIK_CHARGE_2_	0.0	0.0	0.0	0.0	0.0	0.0	0.0	0.0	0.0	0.0	0.0	0.0	0.0	0.0	0.0	0.0	0.0	0.0	0.0	0.0	0.0	0.0	0.0	0.0	0.0	0.0	0.0	0.0	0.0	0.0	0.0	0.0	0.0	0.0	0.0	0.0	664.5209526626775	0.0	0.0	0.0	0.0	0.0	0.0	0.0	1770.1575235883306	0.0	0.0	0.0
A5YKK6	SEQ_YLAPFLR_MOD_YLAPFLR_CHARGE_2_	0.0	0.0	0.0	0.0	0.0	0.0	0.0	0.0	0.0	0.0	0.0	0.0	0.0	0.0	0.0	0.0	0.0	0.0	0.0	0.0	0.0	0.0	0.0	0.0	0.0	0.0	0.0	0.0	0.0	0.0	0.0	0.0	0.0	0.0	0.0	0.0	0.0	0.0	0.0	0.0	0.0	0.0	0.0	0.0	0.0	0.0	0.0	0.0
A5YKK6	SEQ_ASQQEIQHIVNR_MOD_ASQQEIQHIVNR_CHARGE_3_	0.0	0.0	0.0	0.0	0.0	0.0	0.0	0.0	0.0	0.0	0.0	0.0	0.0	0.0	0.0	0.0	0.0	0.0	0.0	0.0	0.0	0.0	0.0	0.0	0.0	0.0	0.0	0.0	0.0	0.0	0.0	0.0	0.0	0.0	0.0	0.0	0.0	0.0	0.0	0.0	0.0	0.0	0.0	0.0	0.0	0.0	0.0	0.0
A5YKK6	SEQ_DLDSYLK_MOD_DLDSYLK_CHARGE_3_	0.0	0.0	0.0	0.0	0.0	0.0	0.0	0.0	0.0	0.0	0.0	0.0	0.0	0.0	0.0	0.0	0.0	0.0	0.0	0.0	0.0	0.0	0.0	0.0	0.0	0.0	0.0	0.0	0.0	0.0	0.0	0.0	0.0	0.0	0.0	0.0	0.0	0.0	0.0	0.0	0.0	0.0	0.0	0.0	0.0	0.0	0.0	0.0
A6NCC3	SEQ_AQLTQLK_MOD_AQLTQLK_CHARGE_2_	0.0	0.0	0.0	3427.1257463232932	0.0	0.0	6747.295788798889	3472.7659905889527	0.0	0.0	0.0	0.0	0.0	0.0	0.0	0.0	0.0	0.0	0.0	0.0	27806.714514227515	25157.696777527635	0.0	0.0	0.0	0.0	0.0	0.0	30192.18376051935	36465.23421900949	61128.530205113195	46592.16230989819	0.0	0.0	0.0	0.0	0.0	0.0	0.0	0.0	104575.37129433399	95608.7506526367	0.0	0.0	105701.04248231059	93155.55448218441	0.0	0.0
A6NCW0;A8MUK1;C9J2P7;C9JJH3;C9JLJ4;C9JPN9;C9JVI0;D6R901;D6R9N7;D6RA61;D6RBQ6;D6RCP7;D6RJB6;Q0WX57;Q7RTZ2	SEQ_FLQEQNK_MOD_FLQEQNK_CHARGE_3_	0.0	0.0	0.0	0.0	0.0	0.0	0.0	0.0	0.0	0.0	0.0	0.0	0.0	0.0	0.0	0.0	0.0	0.0	0.0	0.0	0.0	0.0	0.0	0.0	0.0	0.0	0.0	0.0	0.0	0.0	0.0	0.0	0.0	0.0	0.0	0.0	0.0	0.0	0.0	0.0	0.0	0.0	0.0	0.0	0.0	0.0	0.0	0.0
A6NCW0;A8MUK1;C9J2P7;C9JJH3;C9JLJ4;C9JPN9;C9JVI0;D6R901;D6R9N7;D6RA61;D6RBQ6;D6RCP7;D6RJB6;Q0WX57;Q7RTZ2	SEQ_FLQEQNK_MOD_FLQEQNK_CHARGE_2_	0.0	3969.928081323806	0.0	5249.087515831963	0.0	3301.5272993554195	0.0	0.0	0.0	8257.579891404188	0.0	0.0	29944.573239962785	19249.19109837214	17084.54812537494	24975.27444890123	0.0	0.0	25231.789404919815	16146.78881751904	44027.32349219906	31923.288163587207	0.0	0.0	0.0	0.0	0.0	0.0	0.0	0.0	0.0	0.0	0.0	0.0	100824.42517693312	123133.38658927237	94758.390728179	91341.34583716652	80810.42148508095	71339.68210957258	219689.63827729944	239671.5078698816	0.0	0.0	0.0	0.0	0.0	0.0
A6ND36	SEQ_DGFPGPPRYR_MOD_DGFPGPPRYR_CHARGE_2_	0.0	0.0	0.0	0.0	0.0	0.0	0.0	0.0	0.0	0.0	0.0	0.0	0.0	0.0	0.0	0.0	0.0	0.0	0.0	0.0	0.0	0.0	0.0	0.0	0.0	0.0	0.0	0.0	0.0	0.0	0.0	0.0	0.0	0.0	0.0	17235.72945233248	0.0	0.0	0.0	0.0	0.0	13832.797892094188	0.0	0.0	0.0	960.8197503268511	0.0	44593.334471352624
A6NDG6	SEQ_GETAVPGAPEALR_MOD_GETAVPGAPEALR_CHARGE_3_	0.0	0.0	0.0	0.0	0.0	0.0	0.0	0.0	0.0	0.0	0.0	0.0	0.0	0.0	0.0	0.0	0.0	0.0	0.0	0.0	0.0	0.0	0.0	0.0	0.0	0.0	0.0	0.0	0.0	0.0	0.0	0.0	0.0	0.0	0.0	0.0	0.0	0.0	0.0	0.0	0.0	0.0	0.0	0.0	0.0	0.0	0.0	0.0
A6NDG6	SEQ_AVVVGFDPHFSYMK_MOD_AVVVGFDPHFSYM(Oxidation)K_CHARGE_2_	0.0	0.0	0.0	0.0	0.0	0.0	0.0	0.0	0.0	0.0	0.0	0.0	0.0	0.0	0.0	0.0	0.0	0.0	0.0	0.0	0.0	0.0	0.0	0.0	0.0	0.0	0.0	0.0	0.0	0.0	0.0	0.0	0.0	0.0	0.0	0.0	0.0	0.0	0.0	0.0	0.0	0.0	0.0	0.0	0.0	0.0	0.0	0.0
A6NDG6	SEQ_LGFITNNSSK_MOD_LGFITNNSSK_CHARGE_3_	0.0	0.0	0.0	0.0	0.0	0.0	0.0	0.0	0.0	0.0	0.0	0.0	0.0	0.0	0.0	0.0	0.0	0.0	0.0	0.0	0.0	0.0	0.0	0.0	0.0	0.0	0.0	0.0	0.0	0.0	0.0	0.0	0.0	0.0	0.0	0.0	0.0	0.0	0.0	0.0	0.0	0.0	0.0	0.0	0.0	0.0	0.0	0.0
A6NDG6	SEQ_AVVVGFDPHFSYMK_MOD_AVVVGFDPHFSYM(Oxidation)K_CHARGE_3_	0.0	0.0	0.0	0.0	0.0	0.0	0.0	0.0	0.0	0.0	0.0	0.0	0.0	0.0	0.0	0.0	0.0	0.0	0.0	0.0	0.0	0.0	0.0	0.0	0.0	0.0	0.0	0.0	0.0	0.0	0.0	0.0	0.0	0.0	0.0	0.0	0.0	0.0	0.0	0.0	0.0	0.0	0.0	0.0	0.0	0.0	0.0	0.0
A6NDG6	SEQ_MVPDFYVDSIADLLPALQG_MOD_M(Oxidation)VPDFYVDSIADLLPALQG_CHARGE_2_	0.0	0.0	0.0	0.0	0.0	0.0	0.0	0.0	0.0	0.0	0.0	0.0	0.0	0.0	0.0	0.0	0.0	0.0	0.0	0.0	0.0	0.0	0.0	0.0	0.0	0.0	0.0	0.0	0.0	2777.689930657598	0.0	0.0	0.0	0.0	0.0	0.0	0.0	0.0	6322.437409997283	0.0	0.0	0.0	0.0	0.0	0.0	0.0	0.0	0.0
A6NDG6	SEQ_MVPDFYVDSIADLLPALQG_MOD_M(Oxidation)VPDFYVDSIADLLPALQG_CHARGE_3_	0.0	0.0	0.0	0.0	0.0	0.0	0.0	0.0	0.0	0.0	0.0	0.0	0.0	0.0	0.0	0.0	0.0	0.0	0.0	0.0	0.0	0.0	0.0	0.0	0.0	0.0	0.0	0.0	0.0	0.0	0.0	0.0	0.0	0.0	0.0	0.0	0.0	0.0	0.0	1565.0329974401561	0.0	0.0	0.0	0.0	0.0	619.9729203734141	0.0	0.0
A6NDG6	SEQ_GETAVPGAPEALR_MOD_GETAVPGAPEALR_CHARGE_2_	0.0	0.0	0.0	0.0	0.0	0.0	0.0	0.0	0.0	0.0	0.0	0.0	0.0	0.0	0.0	0.0	0.0	0.0	0.0	274.52195159900873	0.0	0.0	0.0	912.0016989326663	0.0	1248.8050806216702	0.0	0.0	0.0	0.0	0.0	2061.328321061465	2620.256074756508	3139.6535812799207	3595.20031795017	0.0	0.0	1519.2124084567145	5059.260607644621	3485.6661027727396	9267.90030132281	4788.1236891914	4475.282730671582	8018.334166247715	18797.629152348927	7676.609312394573	11009.142592381668	10123.266012159082
A6NDG6	SEQ_LGFITNNSSK_MOD_LGFITNNSSK_CHARGE_2_	0.0	0.0	0.0	0.0	0.0	0.0	0.0	0.0	0.0	0.0	0.0	0.0	3066.5073221009807	0.0	0.0	0.0	0.0	0.0	0.0	0.0	0.0	4860.696826488284	0.0	0.0	0.0	0.0	0.0	2791.9245073323787	0.0	5609.877650514498	5650.497622419183	0.0	5623.2421774848	4311.588900521072	0.0	6930.624326244308	4912.599481032633	5098.227852424908	7234.636901074999	6059.9192217342725	2511.222735296205	0.0	14072.369079228503	8085.972295983535	9822.737446203404	0.0	11698.660236098978	5272.269645042756
A6NDG6	SEQ_TILTLTGVSTLGDVK_MOD_TILTLTGVSTLGDVK_CHARGE_3_	0.0	0.0	0.0	0.0	0.0	0.0	0.0	0.0	0.0	0.0	0.0	0.0	0.0	0.0	0.0	0.0	0.0	0.0	0.0	0.0	0.0	0.0	0.0	0.0	0.0	0.0	0.0	0.0	0.0	0.0	0.0	0.0	0.0	0.0	0.0	0.0	0.0	0.0	0.0	0.0	150.79504413838313	0.0	0.0	0.0	0.0	0.0	0.0	0.0
A6NDU8	SEQ_EQEWNTTNAK_MOD_EQEWNTTNAK_CHARGE_3_	0.0	0.0	0.0	0.0	0.0	0.0	0.0	0.0	0.0	0.0	0.0	0.0	0.0	0.0	0.0	0.0	0.0	0.0	0.0	0.0	0.0	0.0	0.0	0.0	0.0	0.0	0.0	0.0	0.0	0.0	0.0	0.0	0.0	0.0	0.0	0.0	0.0	0.0	0.0	0.0	0.0	0.0	0.0	0.0	0.0	0.0	0.0	0.0
A6NDU8	SEQ_EQEWNTTNAK_MOD_EQEWNTTNAK_CHARGE_2_	0.0	0.0	0.0	0.0	0.0	0.0	0.0	0.0	0.0	0.0	0.0	0.0	0.0	0.0	0.0	0.0	0.0	0.0	1304.452012393099	0.0	0.0	0.0	0.0	0.0	0.0	0.0	0.0	0.0	0.0	0.0	0.0	0.0	2825.613487457694	0.0	2368.2150943450424	0.0	0.0	0.0	0.0	0.0	0.0	5080.40408026371	0.0	0.0	0.0	0.0	0.0	2298.972680691234
A6NED2	SEQ_EATELNEDGSQVK_MOD_EATELNEDGSQVK_CHARGE_2_	0.0	0.0	0.0	0.0	0.0	0.0	0.0	0.0	0.0	0.0	0.0	0.0	0.0	0.0	0.0	0.0	0.0	0.0	0.0	0.0	0.0	0.0	0.0	0.0	0.0	0.0	0.0	0.0	0.0	0.0	0.0	0.0	0.0	0.0	0.0	0.0	0.0	0.0	0.0	0.0	0.0	0.0	0.0	0.0	0.0	0.0	0.0	0.0
A6NER3;O76087;P0CL80;P0CL81;P0CL82;P0DSO3;P0DTW1;Q13069;Q13070;Q4V321;Q4V326	SEQ_QDPAAAQEGEDEGASAGQGPK_MOD_QDPAAAQEGEDEGASAGQGPK_CHARGE_4_	0.0	0.0	0.0	0.0	0.0	0.0	0.0	0.0	0.0	0.0	0.0	0.0	0.0	0.0	0.0	0.0	0.0	0.0	0.0	0.0	0.0	0.0	0.0	0.0	0.0	0.0	0.0	0.0	0.0	0.0	0.0	0.0	0.0	0.0	0.0	0.0	0.0	0.0	0.0	0.0	0.0	0.0	0.0	0.0	0.0	0.0	0.0	0.0
A6NER3;O76087;P0CL80;P0CL81;P0CL82;P0DSO3;P0DTW1;Q13069;Q13070;Q4V321;Q4V326	SEQ_QDPAAAQEGEDEGASAGQGPK_MOD_QDPAAAQEGEDEGASAGQGPK_CHARGE_3_	0.0	0.0	0.0	0.0	0.0	0.0	0.0	0.0	0.0	0.0	0.0	0.0	0.0	0.0	0.0	0.0	0.0	0.0	0.0	0.0	0.0	0.0	0.0	0.0	0.0	0.0	0.0	0.0	0.0	0.0	0.0	0.0	0.0	0.0	0.0	0.0	0.0	0.0	0.0	0.0	1090.9733885418823	0.0	0.0	0.0	0.0	0.0	0.0	0.0
A6NER3;O76087;P0CL80;P0CL81;P0CL82;P0DSO3;P0DTW1;Q13069;Q13070;Q4V321;Q4V326	SEQ_STYYWPR_MOD_STYYWPR_CHARGE_2_	0.0	0.0	0.0	0.0	0.0	0.0	0.0	0.0	0.0	0.0	0.0	0.0	0.0	0.0	0.0	0.0	0.0	0.0	0.0	0.0	0.0	0.0	0.0	0.0	0.0	0.0	0.0	0.0	0.0	0.0	0.0	0.0	0.0	0.0	0.0	0.0	0.0	0.0	0.0	0.0	0.0	0.0	0.0	0.0	0.0	0.0	0.0	0.0
A6NFE2	SEQ_INVTENTVK_MOD_INVTENTVK_CHARGE_2_	0.0	0.0	0.0	0.0	0.0	0.0	0.0	0.0	0.0	0.0	0.0	0.0	0.0	0.0	0.0	0.0	0.0	0.0	0.0	0.0	0.0	0.0	0.0	0.0	0.0	0.0	0.0	878.6540072999964	0.0	0.0	0.0	0.0	0.0	3680.706519582652	0.0	0.0	5211.3947630400735	0.0	4422.1716098166635	1258.5879430338225	2663.1609262621837	0.0	3116.9142765079964	2332.1506671301163	0.0	1673.151347812065	0.0	0.0
A6NFE2	SEQ_INVTENTVK_MOD_INVTENTVK_CHARGE_3_	0.0	0.0	0.0	0.0	0.0	0.0	0.0	0.0	0.0	0.0	0.0	0.0	132.1387067026019	0.0	0.0	0.0	0.0	0.0	0.0	0.0	0.0	0.0	0.0	0.0	0.0	0.0	0.0	0.0	90.00833981445795	0.0	0.0	0.0	0.0	0.0	0.0	0.0	0.0	0.0	0.0	0.0	0.0	0.0	0.0	0.0	0.0	0.0	0.0	0.0
A6NGU5	SEQ_TAGGWAAASDSR_MOD_TAGGWAAASDSR_CHARGE_2_	0.0	0.0	0.0	0.0	0.0	0.0	0.0	0.0	0.0	0.0	0.0	0.0	0.0	0.0	0.0	0.0	0.0	0.0	0.0	0.0	0.0	0.0	0.0	0.0	0.0	0.0	0.0	0.0	0.0	0.0	0.0	0.0	0.0	0.0	0.0	0.0	0.0	0.0	0.0	0.0	0.0	0.0	0.0	0.0	0.0	0.0	0.0	0.0
A6NHR9	SEQ_DLNSQLEYLR_MOD_DLNSQLEYLR_CHARGE_3_	0.0	0.0	0.0	0.0	0.0	0.0	0.0	0.0	0.0	0.0	0.0	0.0	0.0	0.0	0.0	0.0	0.0	0.0	0.0	0.0	0.0	0.0	5322.899080212345	0.0	0.0	0.0	0.0	0.0	0.0	0.0	0.0	0.0	0.0	0.0	0.0	0.0	0.0	0.0	0.0	0.0	0.0	0.0	0.0	0.0	0.0	0.0	0.0	0.0
A6NHR9	SEQ_DLNSQLEYLR_MOD_DLNSQLEYLR_CHARGE_2_	0.0	0.0	0.0	0.0	0.0	0.0	0.0	0.0	0.0	0.0	0.0	0.0	0.0	0.0	0.0	0.0	0.0	0.0	0.0	0.0	0.0	0.0	0.0	0.0	0.0	0.0	0.0	0.0	0.0	0.0	0.0	0.0	0.0	0.0	0.0	0.0	0.0	0.0	0.0	0.0	0.0	0.0	0.0	0.0	0.0	0.0	0.0	0.0
A6NHR9	SEQ_VQLISGPPAK_MOD_VQLISGPPAK_CHARGE_3_	0.0	0.0	0.0	0.0	0.0	0.0	0.0	0.0	0.0	0.0	0.0	0.0	0.0	0.0	0.0	0.0	0.0	0.0	0.0	0.0	0.0	0.0	0.0	0.0	0.0	0.0	0.0	0.0	0.0	0.0	0.0	0.0	0.0	0.0	0.0	0.0	0.0	0.0	0.0	0.0	0.0	0.0	0.0	0.0	0.0	0.0	0.0	0.0
A6NHR9	SEQ_SIIEGPIIK_MOD_SIIEGPIIK_CHARGE_3_	0.0	0.0	0.0	0.0	0.0	0.0	0.0	0.0	0.0	0.0	0.0	0.0	0.0	0.0	0.0	0.0	0.0	0.0	0.0	0.0	0.0	0.0	0.0	0.0	0.0	0.0	0.0	0.0	0.0	0.0	0.0	0.0	0.0	0.0	0.0	0.0	0.0	0.0	0.0	0.0	0.0	0.0	0.0	0.0	0.0	0.0	0.0	0.0
A6NHR9	SEQ_AHVEGDGVVEGIIR_MOD_AHVEGDGVVEGIIR_CHARGE_3_	0.0	0.0	0.0	0.0	0.0	0.0	0.0	0.0	0.0	0.0	0.0	0.0	0.0	0.0	0.0	0.0	0.0	0.0	0.0	0.0	0.0	0.0	2170.956118238065	0.0	0.0	0.0	0.0	0.0	0.0	0.0	0.0	0.0	0.0	0.0	3936.5708218038726	0.0	0.0	0.0	3163.241231451675	0.0	1647.4500628691576	0.0	2178.6897214773535	0.0	0.0	0.0	2271.203774231717	0.0
A6NHR9	SEQ_YHPFLYDR_MOD_YHPFLYDR_CHARGE_3_	0.0	0.0	0.0	0.0	0.0	0.0	0.0	0.0	0.0	0.0	0.0	0.0	0.0	0.0	0.0	0.0	0.0	0.0	0.0	0.0	0.0	0.0	0.0	0.0	0.0	0.0	0.0	0.0	0.0	0.0	0.0	0.0	0.0	0.0	0.0	0.0	0.0	0.0	0.0	0.0	0.0	0.0	0.0	0.0	0.0	0.0	0.0	0.0
A6NHR9	SEQ_LQIFSVEGQK_MOD_LQIFSVEGQK_CHARGE_2_	0.0	0.0	0.0	0.0	0.0	0.0	0.0	0.0	0.0	0.0	0.0	0.0	0.0	0.0	0.0	0.0	0.0	0.0	0.0	0.0	0.0	0.0	0.0	0.0	0.0	0.0	0.0	0.0	0.0	0.0	0.0	0.0	0.0	0.0	346.7407053247213	0.0	0.0	0.0	0.0	0.0	347.6701116573307	258.0807166947533	0.0	0.0	0.0	527.0355819799438	0.0	0.0
A6NHR9	SEQ_QGDFESDHSGYVRPVPVPR_MOD_QGDFESDHSGYVRPVPVPR_CHARGE_4_	0.0	0.0	0.0	0.0	0.0	0.0	0.0	0.0	0.0	0.0	0.0	0.0	0.0	0.0	0.0	0.0	0.0	0.0	0.0	0.0	0.0	0.0	0.0	0.0	0.0	0.0	0.0	0.0	0.0	0.0	0.0	0.0	0.0	0.0	0.0	0.0	0.0	0.0	0.0	0.0	0.0	0.0	0.0	0.0	0.0	0.0	0.0	0.0
A6NHR9	SEQ_PIGDPVFAR_MOD_PIGDPVFAR_CHARGE_2_	0.0	0.0	0.0	0.0	0.0	0.0	0.0	0.0	0.0	0.0	0.0	0.0	0.0	0.0	0.0	0.0	0.0	0.0	0.0	0.0	0.0	0.0	0.0	0.0	0.0	0.0	0.0	0.0	0.0	0.0	0.0	0.0	0.0	0.0	0.0	0.0	0.0	0.0	0.0	0.0	0.0	0.0	0.0	0.0	0.0	0.0	0.0	0.0
A6NHR9	SEQ_ANLGVFSVFAPR_MOD_ANLGVFSVFAPR_CHARGE_3_	0.0	0.0	0.0	0.0	0.0	0.0	0.0	0.0	0.0	0.0	0.0	0.0	0.0	0.0	0.0	0.0	0.0	0.0	0.0	0.0	0.0	0.0	0.0	0.0	0.0	0.0	0.0	0.0	0.0	0.0	0.0	0.0	0.0	0.0	0.0	0.0	0.0	0.0	0.0	0.0	0.0	0.0	0.0	0.0	0.0	0.0	0.0	0.0
A6NHR9	SEQ_PIGDPVFAR_MOD_PIGDPVFAR_CHARGE_3_	0.0	0.0	0.0	0.0	0.0	0.0	0.0	0.0	0.0	0.0	0.0	0.0	0.0	0.0	0.0	0.0	0.0	0.0	0.0	0.0	0.0	0.0	0.0	0.0	0.0	0.0	0.0	0.0	0.0	0.0	0.0	0.0	0.0	0.0	0.0	0.0	0.0	0.0	0.0	0.0	0.0	0.0	0.0	0.0	0.0	0.0	0.0	0.0
A6NHR9	SEQ_EAIYSGYIR_MOD_EAIYSGYIR_CHARGE_2_	0.0	0.0	0.0	0.0	0.0	0.0	0.0	0.0	0.0	0.0	0.0	0.0	0.0	0.0	0.0	0.0	0.0	0.0	0.0	0.0	0.0	0.0	0.0	0.0	0.0	0.0	0.0	0.0	0.0	0.0	0.0	0.0	0.0	1650.0109211192112	0.0	0.0	0.0	0.0	0.0	0.0	0.0	0.0	0.0	12559.516572858967	0.0	0.0	0.0	0.0
A6NHR9	SEQ_ESELGDRPLQVGER_MOD_ESELGDRPLQVGER_CHARGE_3_	0.0	0.0	0.0	0.0	0.0	0.0	0.0	0.0	0.0	0.0	0.0	0.0	0.0	0.0	0.0	0.0	0.0	0.0	0.0	0.0	0.0	0.0	0.0	0.0	0.0	0.0	0.0	0.0	0.0	0.0	0.0	0.0	0.0	0.0	0.0	0.0	0.0	0.0	0.0	0.0	0.0	0.0	0.0	0.0	0.0	0.0	0.0	0.0
A6NHR9	SEQ_IAHLAQIEDDR_MOD_IAHLAQIEDDR_CHARGE_3_	0.0	0.0	0.0	0.0	0.0	0.0	0.0	0.0	0.0	0.0	0.0	0.0	0.0	0.0	0.0	0.0	0.0	0.0	0.0	0.0	0.0	0.0	0.0	0.0	0.0	0.0	0.0	0.0	0.0	0.0	0.0	296.25205335473913	0.0	0.0	0.0	0.0	0.0	0.0	0.0	0.0	0.0	0.0	0.0	0.0	0.0	0.0	0.0	0.0
A6NHR9	SEQ_TLPLFYGSIVR_MOD_TLPLFYGSIVR_CHARGE_2_	0.0	0.0	0.0	0.0	0.0	0.0	0.0	0.0	0.0	0.0	0.0	0.0	0.0	0.0	0.0	0.0	0.0	0.0	0.0	0.0	0.0	0.0	0.0	0.0	0.0	0.0	0.0	0.0	0.0	0.0	0.0	0.0	0.0	0.0	0.0	0.0	0.0	0.0	0.0	0.0	0.0	0.0	0.0	0.0	0.0	0.0	0.0	0.0
A6NHR9	SEQ_TNILNSEQVIVEVLPNQPVK_MOD_TNILNSEQVIVEVLPNQPVK_CHARGE_4_	0.0	0.0	0.0	0.0	0.0	0.0	0.0	0.0	0.0	0.0	0.0	0.0	0.0	0.0	0.0	0.0	0.0	0.0	0.0	0.0	0.0	0.0	0.0	0.0	0.0	0.0	0.0	0.0	0.0	0.0	0.0	0.0	0.0	0.0	0.0	0.0	0.0	0.0	0.0	0.0	0.0	0.0	0.0	0.0	0.0	0.0	0.0	0.0
A6NHR9	SEQ_EFSDFIR_MOD_EFSDFIR_CHARGE_3_	0.0	0.0	0.0	0.0	0.0	0.0	0.0	0.0	0.0	0.0	0.0	0.0	0.0	0.0	0.0	0.0	0.0	0.0	0.0	0.0	0.0	0.0	0.0	0.0	0.0	0.0	0.0	0.0	0.0	0.0	0.0	0.0	0.0	0.0	0.0	0.0	0.0	0.0	0.0	0.0	0.0	0.0	0.0	0.0	0.0	0.0	0.0	0.0
A6NHR9	SEQ_SIIEGPIIK_MOD_SIIEGPIIK_CHARGE_2_	0.0	0.0	0.0	0.0	0.0	0.0	0.0	0.0	0.0	0.0	0.0	0.0	0.0	0.0	0.0	0.0	0.0	0.0	0.0	0.0	0.0	0.0	0.0	0.0	0.0	0.0	0.0	0.0	0.0	0.0	0.0	0.0	0.0	0.0	0.0	0.0	0.0	0.0	0.0	0.0	0.0	0.0	0.0	0.0	0.0	0.0	368.13411637258935	163.37003719194968
A6NHR9	SEQ_VQLISGPPAK_MOD_VQLISGPPAK_CHARGE_2_	0.0	0.0	0.0	0.0	0.0	0.0	0.0	0.0	0.0	0.0	0.0	0.0	0.0	0.0	0.0	0.0	0.0	0.0	0.0	0.0	0.0	0.0	0.0	0.0	0.0	0.0	0.0	0.0	0.0	0.0	0.0	0.0	0.0	0.0	0.0	0.0	0.0	0.0	0.0	0.0	1332.39625837204	678.5972483703359	0.0	0.0	1010.965573149898	916.2543625911381	1115.4102251231964	0.0
A6NHR9	SEQ_EFSDFIR_MOD_EFSDFIR_CHARGE_2_	0.0	0.0	0.0	0.0	0.0	0.0	0.0	0.0	0.0	0.0	0.0	0.0	0.0	0.0	0.0	0.0	0.0	0.0	0.0	0.0	0.0	0.0	0.0	0.0	0.0	0.0	0.0	0.0	0.0	0.0	0.0	0.0	0.0	0.0	0.0	0.0	0.0	0.0	0.0	0.0	0.0	0.0	0.0	0.0	0.0	0.0	0.0	0.0
A6NHR9	SEQ_GSNEEDTDTPLFIGK_MOD_GSNEEDTDTPLFIGK_CHARGE_2_	0.0	0.0	0.0	0.0	0.0	0.0	0.0	0.0	0.0	0.0	0.0	0.0	0.0	0.0	0.0	0.0	0.0	0.0	0.0	0.0	0.0	0.0	0.0	0.0	0.0	0.0	0.0	0.0	0.0	0.0	0.0	0.0	0.0	0.0	0.0	0.0	0.0	0.0	10640.814356854873	0.0	0.0	0.0	0.0	0.0	8360.692355501516	0.0	0.0	0.0
A6NJ78;A6NJ78-2;A6NJ78-3;A6NJ78-4	SEQ_EQTDQTQAQELHR_MOD_EQTDQTQAQELHR_CHARGE_3_	0.0	0.0	0.0	0.0	0.0	0.0	0.0	0.0	0.0	0.0	0.0	0.0	0.0	0.0	0.0	0.0	0.0	0.0	0.0	0.0	0.0	0.0	0.0	0.0	0.0	0.0	0.0	0.0	0.0	0.0	0.0	0.0	0.0	0.0	0.0	0.0	0.0	0.0	0.0	0.0	0.0	1119.242811568786	0.0	0.0	0.0	0.0	0.0	0.0
A6NJ78;A6NJ78-2;A6NJ78-3;A6NJ78-4	SEQ_EQTDQTQAQELHR_MOD_EQTDQTQAQELHR_CHARGE_4_	0.0	0.0	0.0	0.0	0.0	0.0	0.0	0.0	0.0	0.0	0.0	0.0	0.0	0.0	0.0	0.0	0.0	0.0	0.0	0.0	0.0	0.0	0.0	0.0	0.0	0.0	0.0	0.0	0.0	0.0	0.0	0.0	0.0	0.0	0.0	0.0	0.0	0.0	0.0	0.0	0.0	0.0	0.0	0.0	0.0	0.0	0.0	0.0
A6NKT7	SEQ_ILDDSDSNLSVVK_MOD_ILDDSDSNLSVVK_CHARGE_3_	0.0	0.0	0.0	0.0	0.0	0.0	0.0	0.0	0.0	0.0	0.0	0.0	0.0	0.0	0.0	0.0	0.0	0.0	0.0	0.0	0.0	0.0	0.0	0.0	0.0	0.0	0.0	0.0	0.0	0.0	0.0	0.0	0.0	0.0	0.0	264.775844153055	0.0	0.0	0.0	0.0	0.0	0.0	0.0	0.0	0.0	0.0	0.0	0.0
A6ZKI3	SEQ_ESPLLNDYR_MOD_ESPLLNDYR_CHARGE_2_	0.0	0.0	0.0	0.0	0.0	0.0	0.0	0.0	0.0	0.0	0.0	0.0	0.0	0.0	0.0	0.0	0.0	0.0	0.0	0.0	0.0	0.0	0.0	0.0	0.0	0.0	0.0	0.0	0.0	0.0	0.0	0.0	0.0	0.0	0.0	0.0	0.0	0.0	0.0	0.0	0.0	0.0	0.0	0.0	0.0	0.0	0.0	5320.289077083712
A6ZKI3	SEQ_ESPLLNDYR_MOD_ESPLLNDYR_CHARGE_3_	0.0	0.0	0.0	0.0	0.0	0.0	0.0	0.0	0.0	0.0	0.0	0.0	0.0	0.0	0.0	0.0	0.0	0.0	0.0	0.0	0.0	0.0	0.0	0.0	0.0	0.0	0.0	0.0	0.0	0.0	0.0	0.0	0.0	0.0	791.0324126490399	0.0	0.0	0.0	0.0	0.0	0.0	0.0	611.3951010282263	0.0	0.0	0.0	0.0	0.0
A8CG34;A8CG34-2;Q96HA1;Q96HA1-2;Q96HA1-3	SEQ_NAITSSYSSTR_MOD_NAITSSYSSTR_CHARGE_2_	0.0	0.0	0.0	0.0	0.0	0.0	0.0	0.0	0.0	0.0	0.0	0.0	0.0	0.0	0.0	0.0	0.0	0.0	0.0	0.0	0.0	0.0	0.0	0.0	0.0	0.0	0.0	0.0	0.0	0.0	0.0	0.0	0.0	0.0	0.0	0.0	0.0	0.0	0.0	0.0	0.0	0.0	0.0	0.0	0.0	0.0	0.0	0.0
A8CG34;A8CG34-2;Q96HA1;Q96HA1-2;Q96HA1-3	SEQ_NAITSSYSSTR_MOD_NAITSSYSSTR_CHARGE_3_	0.0	0.0	0.0	0.0	0.0	0.0	0.0	0.0	0.0	0.0	0.0	0.0	0.0	0.0	0.0	0.0	0.0	0.0	0.0	0.0	0.0	0.0	0.0	0.0	0.0	0.0	0.0	0.0	0.0	0.0	0.0	0.0	0.0	0.0	0.0	0.0	0.0	0.0	0.0	0.0	0.0	0.0	0.0	0.0	0.0	0.0	0.0	0.0
A8CG34;A8CG34-2;Q96HA1;Q96HA1-2;Q96HA1-3	SEQ_ETVLSALK_MOD_ETVLSALK_CHARGE_2_	0.0	0.0	0.0	0.0	0.0	0.0	0.0	0.0	0.0	0.0	0.0	0.0	0.0	0.0	0.0	0.0	0.0	0.0	0.0	0.0	0.0	0.0	0.0	0.0	0.0	0.0	0.0	0.0	0.0	0.0	0.0	0.0	0.0	0.0	0.0	0.0	0.0	0.0	557.7027009393594	0.0	0.0	650.3908738121057	0.0	0.0	1541.6194686091142	0.0	0.0	0.0
A8K0Z3;C4AMC7;Q6VEQ5;Q9NQA3	SEQ_YVFLDPLAGAVTK_MOD_YVFLDPLAGAVTK_CHARGE_2_	0.0	0.0	0.0	0.0	0.0	0.0	0.0	0.0	0.0	0.0	0.0	0.0	0.0	0.0	0.0	0.0	0.0	0.0	0.0	0.0	0.0	0.0	0.0	0.0	0.0	0.0	0.0	0.0	0.0	0.0	0.0	0.0	0.0	0.0	0.0	0.0	0.0	0.0	0.0	0.0	0.0	0.0	864.3010723411827	0.0	0.0	0.0	0.0	0.0
A8MWD9;P62308	SEQ_GNSIIMLEALER_MOD_GNSIIM(Oxidation)LEALER_CHARGE_2_	0.0	0.0	0.0	0.0	0.0	0.0	0.0	0.0	0.0	0.0	0.0	0.0	0.0	0.0	0.0	0.0	0.0	0.0	0.0	0.0	0.0	0.0	0.0	0.0	0.0	0.0	0.0	0.0	0.0	0.0	0.0	0.0	0.0	0.0	0.0	0.0	0.0	0.0	0.0	0.0	0.0	0.0	0.0	0.0	0.0	0.0	0.0	0.0
A8MX76;A8MX76-2	SEQ_VENMEDVFQNLTQDGK_MOD_VENMEDVFQNLTQDGK_CHARGE_2_	0.0	0.0	0.0	0.0	0.0	0.0	0.0	0.0	0.0	0.0	0.0	0.0	0.0	0.0	0.0	0.0	0.0	0.0	0.0	0.0	0.0	0.0	0.0	0.0	0.0	0.0	0.0	0.0	0.0	0.0	0.0	0.0	0.0	0.0	0.0	0.0	0.0	492.1147713041152	0.0	0.0	0.0	0.0	0.0	0.0	0.0	0.0	0.0	0.0
A8MX76;A8MX76-2	SEQ_VENMEDVFQNLTQDGK_MOD_VENMEDVFQNLTQDGK_CHARGE_3_	0.0	0.0	0.0	0.0	0.0	0.0	0.0	0.0	0.0	0.0	0.0	0.0	0.0	0.0	0.0	0.0	0.0	0.0	0.0	0.0	0.0	0.0	0.0	0.0	0.0	0.0	0.0	0.0	0.0	0.0	0.0	0.0	0.0	0.0	0.0	0.0	0.0	0.0	0.0	0.0	0.0	0.0	0.0	0.0	0.0	0.0	0.0	0.0
B1AK76	SEQ_EISNFEIVSK_MOD_EISNFEIVSK_CHARGE_2_	0.0	0.0	0.0	0.0	0.0	0.0	0.0	0.0	0.0	0.0	0.0	0.0	0.0	0.0	0.0	0.0	0.0	0.0	0.0	0.0	0.0	0.0	0.0	0.0	0.0	0.0	0.0	0.0	0.0	0.0	0.0	0.0	0.0	0.0	0.0	0.0	0.0	0.0	0.0	0.0	0.0	0.0	0.0	0.0	0.0	0.0	0.0	0.0
B1ANS9;B1ANS9-2	SEQ_ILISGSR_MOD_ILISGSR_CHARGE_2_	0.0	0.0	0.0	0.0	0.0	0.0	0.0	0.0	0.0	0.0	0.0	0.0	0.0	0.0	0.0	0.0	0.0	0.0	0.0	0.0	0.0	0.0	0.0	8840.9574903193	0.0	0.0	0.0	0.0	0.0	0.0	20095.853757189434	13336.185251558689	19069.76253968761	0.0	0.0	0.0	0.0	0.0	0.0	14350.170239706098	48363.79337544092	0.0	0.0	0.0	54043.161709116735	0.0	56124.10091858873	41342.311516731934
B5MCY1	SEQ_SLAVNISEFK_MOD_SLAVNISEFK_CHARGE_2_	0.0	0.0	0.0	0.0	0.0	0.0	0.0	0.0	0.0	0.0	0.0	0.0	0.0	0.0	0.0	0.0	0.0	0.0	0.0	0.0	0.0	0.0	0.0	0.0	0.0	0.0	0.0	0.0	0.0	0.0	0.0	0.0	6086.0455163177785	0.0	0.0	0.0	0.0	0.0	0.0	0.0	0.0	0.0	0.0	0.0	0.0	0.0	0.0	0.0
B7ZAQ6;B7ZAQ6-2;B7ZAQ6-3;P0CG08	SEQ_NVTDTDILALER_MOD_NVTDTDILALER_CHARGE_2_	0.0	0.0	0.0	0.0	0.0	0.0	0.0	0.0	0.0	0.0	0.0	0.0	0.0	0.0	0.0	0.0	0.0	0.0	0.0	0.0	0.0	0.0	0.0	0.0	0.0	0.0	10875.270548238777	0.0	0.0	0.0	0.0	0.0	0.0	0.0	0.0	0.0	0.0	0.0	0.0	0.0	0.0	0.0	0.0	0.0	0.0	0.0	0.0	0.0
D6REC4	SEQ_QVEQELQR_MOD_QVEQELQR_CHARGE_3_	0.0	0.0	0.0	0.0	0.0	0.0	0.0	0.0	0.0	0.0	0.0	0.0	0.0	0.0	0.0	0.0	0.0	0.0	0.0	0.0	0.0	0.0	0.0	0.0	0.0	0.0	0.0	0.0	0.0	0.0	0.0	0.0	0.0	0.0	0.0	0.0	0.0	0.0	0.0	0.0	0.0	0.0	0.0	0.0	0.0	0.0	0.0	0.0
D6REC4	SEQ_QVEQELQR_MOD_QVEQELQR_CHARGE_2_	0.0	0.0	0.0	0.0	0.0	0.0	0.0	0.0	0.0	0.0	0.0	0.0	0.0	0.0	0.0	0.0	0.0	0.0	0.0	0.0	0.0	0.0	0.0	0.0	0.0	0.0	0.0	0.0	0.0	0.0	0.0	0.0	0.0	6396.8680458933895	0.0	0.0	0.0	0.0	0.0	0.0	0.0	12083.6817094299	0.0	0.0	0.0	8606.474591023582	0.0	5121.735551536376
E7ERA6	SEQ_PPATSTAASPLGPLTDN_MOD_PPATSTAASPLGPLTDN_CHARGE_3_	0.0	0.0	0.0	0.0	0.0	0.0	0.0	0.0	0.0	0.0	0.0	0.0	0.0	0.0	0.0	0.0	0.0	0.0	0.0	0.0	0.0	0.0	0.0	0.0	0.0	0.0	0.0	0.0	0.0	0.0	0.0	0.0	0.0	0.0	0.0	0.0	0.0	0.0	0.0	0.0	0.0	0.0	0.0	0.0	0.0	0.0	0.0	0.0
E9PAV3	SEQ_NNSNDIVNAIMELTM_MOD_NNSNDIVNAIMELTM(Oxidation)_CHARGE_2_	0.0	0.0	0.0	0.0	0.0	0.0	0.0	0.0	0.0	0.0	0.0	0.0	0.0	0.0	0.0	0.0	0.0	0.0	0.0	0.0	0.0	0.0	0.0	0.0	0.0	0.0	0.0	0.0	0.0	0.0	0.0	0.0	0.0	0.0	0.0	0.0	0.0	5088.689806860347	0.0	0.0	0.0	0.0	0.0	0.0	0.0	0.0	4457.710532134044	0.0
E9PAV3	SEQ_QVTGVTR_MOD_QVTGVTR_CHARGE_2_	0.0	0.0	0.0	0.0	0.0	0.0	0.0	0.0	0.0	0.0	0.0	0.0	0.0	0.0	0.0	0.0	0.0	0.0	0.0	557.7307647145051	0.0	0.0	0.0	0.0	0.0	0.0	0.0	0.0	0.0	0.0	0.0	0.0	0.0	0.0	0.0	0.0	0.0	0.0	0.0	0.0	0.0	0.0	0.0	0.0	0.0	0.0	0.0	0.0
E9PAV3	SEQ_DIELVMSQANVSR_MOD_DIELVM(Oxidation)SQANVSR_CHARGE_3_	0.0	0.0	0.0	0.0	0.0	0.0	0.0	0.0	0.0	0.0	0.0	0.0	0.0	0.0	0.0	0.0	0.0	0.0	0.0	0.0	0.0	0.0	0.0	0.0	0.0	0.0	0.0	0.0	0.0	0.0	0.0	0.0	0.0	0.0	0.0	0.0	0.0	0.0	0.0	0.0	0.0	0.0	0.0	0.0	0.0	0.0	0.0	0.0
E9PAV3	SEQ_IEDLSQQAQLAAAEK_MOD_IEDLSQQAQLAAAEK_CHARGE_2_	0.0	0.0	0.0	0.0	0.0	0.0	0.0	0.0	0.0	0.0	0.0	0.0	0.0	0.0	0.0	0.0	0.0	0.0	0.0	0.0	0.0	0.0	2909.6678160550746	0.0	0.0	0.0	0.0	0.0	0.0	2562.543202437567	2429.682307343021	1995.1129827762968	0.0	0.0	3822.038240962541	0.0	0.0	2051.207702649275	0.0	4647.348416360049	5413.990612497389	4824.648825005379	7034.3973469201865	5855.962251770753	9640.064988252017	4065.959392469484	12805.126770240895	2475.5834867714525
E9PAV3	SEQ_IEDLSQQAQLAAAEK_MOD_IEDLSQQAQLAAAEK_CHARGE_3_	0.0	0.0	0.0	0.0	0.0	0.0	0.0	0.0	0.0	0.0	0.0	0.0	0.0	0.0	0.0	0.0	0.0	0.0	0.0	0.0	0.0	619.406137690118	0.0	0.0	0.0	1212.2626425067956	0.0	0.0	0.0	1753.114738198056	0.0	1214.0652968381535	3722.0383417163644	3401.781065070305	6606.120378688096	2422.5724424190876	8043.057617591573	2241.6452653967963	8368.220389765056	4564.239189441207	9203.099795624641	4897.3721115202325	9752.250853112362	5243.872876519379	18425.180359435733	8096.346951781768	19159.816893706833	9496.452630984728
E9PAV3	SEQ_DIELVMSQANVSR_MOD_DIELVMSQANVSR_CHARGE_2_	0.0	0.0	0.0	0.0	0.0	0.0	0.0	0.0	0.0	0.0	0.0	0.0	0.0	0.0	0.0	0.0	0.0	0.0	0.0	0.0	0.0	0.0	0.0	0.0	0.0	0.0	0.0	0.0	0.0	0.0	0.0	0.0	0.0	0.0	0.0	0.0	0.0	0.0	0.0	0.0	0.0	0.0	0.0	0.0	0.0	0.0	0.0	0.0
E9PAV3	SEQ_NNSNDIVNAIMELTM_MOD_NNSNDIVNAIM(Oxidation)ELTM_CHARGE_2_	0.0	0.0	0.0	0.0	0.0	0.0	0.0	0.0	0.0	0.0	0.0	0.0	0.0	0.0	0.0	0.0	0.0	0.0	0.0	0.0	0.0	0.0	0.0	0.0	0.0	0.0	0.0	0.0	0.0	0.0	0.0	0.0	0.0	0.0	0.0	0.0	0.0	0.0	0.0	0.0	0.0	0.0	0.0	0.0	2188.8405657268263	0.0	3436.4556834206114	0.0
E9PAV3	SEQ_DIELVMSQANVSR_MOD_DIELVM(Oxidation)SQANVSR_CHARGE_2_	0.0	0.0	0.0	0.0	0.0	0.0	0.0	0.0	0.0	0.0	0.0	0.0	0.0	0.0	0.0	0.0	0.0	0.0	0.0	0.0	0.0	0.0	0.0	0.0	0.0	0.0	0.0	0.0	0.0	0.0	0.0	0.0	0.0	0.0	0.0	0.0	0.0	0.0	0.0	0.0	0.0	0.0	0.0	0.0	0.0	0.0	0.0	0.0
E9PAV3	SEQ_SPASDTYIVFGEAK_MOD_SPASDTYIVFGEAK_CHARGE_3_	0.0	0.0	0.0	0.0	0.0	0.0	0.0	0.0	0.0	0.0	0.0	0.0	0.0	0.0	0.0	0.0	0.0	0.0	0.0	0.0	0.0	0.0	0.0	0.0	0.0	0.0	0.0	0.0	0.0	0.0	0.0	0.0	0.0	0.0	0.0	0.0	0.0	0.0	0.0	0.0	0.0	0.0	2273.6360626381893	2269.710261980792	0.0	1961.677370086272	2344.114550987509	0.0
E9PAV3	SEQ_NILFVITKPDVYK_MOD_NILFVITKPDVYK_CHARGE_4_	0.0	0.0	0.0	0.0	0.0	0.0	0.0	0.0	0.0	0.0	0.0	0.0	0.0	0.0	0.0	0.0	0.0	0.0	0.0	0.0	0.0	0.0	0.0	0.0	0.0	0.0	0.0	0.0	0.0	0.0	0.0	0.0	0.0	0.0	0.0	0.0	0.0	0.0	0.0	0.0	0.0	0.0	0.0	0.0	0.0	0.0	0.0	0.0
E9PAV3	SEQ_NILFVITK_MOD_NILFVITK_CHARGE_2_	0.0	0.0	0.0	0.0	0.0	0.0	0.0	0.0	0.0	0.0	0.0	0.0	0.0	0.0	0.0	0.0	0.0	0.0	0.0	0.0	0.0	0.0	0.0	0.0	0.0	0.0	0.0	0.0	0.0	0.0	0.0	0.0	0.0	0.0	0.0	0.0	0.0	0.0	0.0	0.0	0.0	0.0	0.0	0.0	0.0	0.0	0.0	0.0
E9PAV3	SEQ_GGPATPSLK_MOD_GGPATPSLK_CHARGE_2_	0.0	0.0	0.0	0.0	0.0	0.0	0.0	0.0	0.0	0.0	0.0	0.0	0.0	0.0	0.0	0.0	0.0	0.0	0.0	0.0	1831.3978158394227	660.775828140618	0.0	0.0	1649.0659253592287	0.0	0.0	0.0	0.0	0.0	0.0	0.0	1475.214972018665	0.0	0.0	0.0	0.0	2421.0110579065094	0.0	0.0	0.0	0.0	0.0	0.0	0.0	0.0	4652.480018674352	3971.0705594048723
E9PAV3	SEQ_SPASDTYIVFGEAK_MOD_SPASDTYIVFGEAK_CHARGE_2_	0.0	0.0	0.0	0.0	0.0	0.0	0.0	0.0	0.0	0.0	0.0	0.0	0.0	0.0	0.0	0.0	0.0	0.0	0.0	0.0	0.0	0.0	0.0	0.0	0.0	0.0	0.0	0.0	0.0	0.0	0.0	0.0	0.0	0.0	0.0	0.0	0.0	0.0	0.0	0.0	0.0	11193.654083076413	12263.768372210798	0.0	7176.1393652191455	0.0	0.0	0.0
E9PRG8	SEQ_TAMEVEAPSK_MOD_TAM(Oxidation)EVEAPSK_CHARGE_2_	0.0	0.0	0.0	0.0	0.0	0.0	0.0	0.0	0.0	0.0	0.0	0.0	0.0	0.0	0.0	0.0	0.0	0.0	0.0	0.0	0.0	0.0	0.0	0.0	0.0	0.0	0.0	0.0	0.0	0.0	0.0	0.0	3372.6056516692515	0.0	0.0	2503.460108136669	0.0	0.0	4302.451592419714	0.0	5432.074858711488	0.0	0.0	0.0	5406.1500439301035	5217.458640304822	4176.1554260533085	3141.89015694406
E9PRG8	SEQ_TAMEVEAPSK_MOD_TAM(Oxidation)EVEAPSK_CHARGE_3_	0.0	0.0	0.0	0.0	0.0	0.0	0.0	0.0	0.0	0.0	0.0	0.0	0.0	0.0	0.0	0.0	0.0	0.0	0.0	0.0	0.0	0.0	0.0	0.0	0.0	0.0	0.0	0.0	0.0	0.0	0.0	0.0	0.0	0.0	0.0	0.0	0.0	0.0	0.0	0.0	0.0	0.0	0.0	0.0	0.0	0.0	0.0	0.0
E9PRG8	SEQ_APQDVEMK_MOD_APQDVEM(Oxidation)K_CHARGE_2_	0.0	0.0	0.0	0.0	0.0	0.0	0.0	0.0	0.0	0.0	0.0	0.0	0.0	0.0	0.0	0.0	0.0	0.0	0.0	0.0	0.0	2226.838547092306	0.0	0.0	0.0	0.0	0.0	0.0	0.0	0.0	0.0	0.0	0.0	0.0	0.0	0.0	0.0	0.0	0.0	0.0	0.0	0.0	0.0	0.0	0.0	4390.670007713759	0.0	0.0
E9PRG8	SEQ_VVGAVIDQGLITR_MOD_VVGAVIDQGLITR_CHARGE_2_	0.0	0.0	0.0	0.0	0.0	0.0	0.0	0.0	0.0	0.0	0.0	0.0	0.0	0.0	0.0	0.0	0.0	0.0	0.0	0.0	0.0	0.0	0.0	0.0	0.0	0.0	0.0	0.0	0.0	0.0	0.0	0.0	0.0	0.0	0.0	0.0	0.0	0.0	0.0	0.0	0.0	0.0	0.0	0.0	0.0	0.0	0.0	0.0
H3BV60	SEQ_ASPSGPQPR_MOD_ASPSGPQPR_CHARGE_2_	0.0	0.0	0.0	0.0	0.0	0.0	0.0	0.0	0.0	0.0	0.0	0.0	0.0	0.0	0.0	0.0	0.0	0.0	0.0	0.0	0.0	0.0	0.0	0.0	0.0	0.0	0.0	0.0	0.0	0.0	0.0	0.0	0.0	0.0	0.0	0.0	0.0	0.0	0.0	0.0	0.0	0.0	0.0	0.0	0.0	0.0	0.0	0.0
I3L3R5	SEQ_SEVQEQAIR_MOD_SEVQEQAIR_CHARGE_2_	0.0	0.0	0.0	0.0	0.0	0.0	0.0	0.0	0.0	0.0	0.0	0.0	0.0	0.0	0.0	0.0	0.0	0.0	0.0	0.0	0.0	0.0	0.0	0.0	0.0	0.0	0.0	0.0	0.0	0.0	0.0	0.0	0.0	0.0	0.0	0.0	0.0	0.0	0.0	0.0	0.0	14841.460662169324	0.0	11921.613819966777	37653.02430368887	20814.193620569953	0.0	15176.238885516783
L0R6Q1	SEQ_NQLESLQR_MOD_NQLESLQR_CHARGE_2_	0.0	0.0	0.0	0.0	0.0	0.0	0.0	0.0	0.0	0.0	0.0	0.0	0.0	0.0	0.0	0.0	0.0	0.0	0.0	0.0	0.0	0.0	0.0	10617.344235865232	0.0	0.0	0.0	13663.08716666582	0.0	0.0	0.0	0.0	0.0	7363.070971836149	0.0	0.0	0.0	0.0	0.0	0.0	0.0	17728.746653180388	0.0	7937.920399332568	0.0	15701.942290411287	21968.91573057435	0.0
L0R6Q1	SEQ_GFLAGYVVAK_MOD_GFLAGYVVAK_CHARGE_2_	0.0	0.0	0.0	0.0	0.0	0.0	0.0	0.0	0.0	0.0	0.0	0.0	0.0	0.0	0.0	0.0	0.0	0.0	0.0	0.0	0.0	0.0	0.0	0.0	0.0	0.0	0.0	0.0	0.0	0.0	0.0	0.0	0.0	0.0	0.0	0.0	0.0	0.0	0.0	0.0	0.0	0.0	0.0	0.0	0.0	0.0	0.0	0.0
L0R6Q1	SEQ_GFLAGYVVAK_MOD_GFLAGYVVAK_CHARGE_3_	0.0	0.0	0.0	0.0	0.0	0.0	0.0	0.0	0.0	0.0	0.0	0.0	0.0	0.0	0.0	0.0	0.0	0.0	0.0	0.0	0.0	0.0	0.0	0.0	0.0	0.0	0.0	0.0	0.0	0.0	0.0	0.0	0.0	0.0	0.0	0.0	0.0	0.0	0.0	0.0	0.0	0.0	0.0	0.0	0.0	0.0	0.0	42.490951496948
L0R8F8	SEQ_EAVLSLYR_MOD_EAVLSLYR_CHARGE_3_	0.0	0.0	0.0	0.0	0.0	0.0	0.0	0.0	0.0	0.0	0.0	0.0	0.0	0.0	0.0	0.0	0.0	0.0	0.0	0.0	0.0	0.0	0.0	0.0	0.0	0.0	0.0	0.0	0.0	0.0	0.0	0.0	0.0	0.0	0.0	0.0	0.0	0.0	0.0	0.0	0.0	0.0	0.0	0.0	0.0	0.0	0.0	0.0
L0R8F8	SEQ_EAVLSLYR_MOD_EAVLSLYR_CHARGE_2_	0.0	0.0	0.0	0.0	0.0	0.0	0.0	0.0	0.0	0.0	0.0	0.0	0.0	0.0	0.0	0.0	0.0	0.0	0.0	0.0	0.0	0.0	0.0	0.0	0.0	0.0	0.0	0.0	0.0	0.0	0.0	0.0	0.0	0.0	0.0	0.0	0.0	0.0	0.0	0.0	0.0	0.0	0.0	0.0	0.0	0.0	0.0	0.0
L0R8F8	SEQ_GLVFLNGK_MOD_GLVFLNGK_CHARGE_2_	0.0	0.0	0.0	0.0	0.0	0.0	0.0	0.0	0.0	0.0	0.0	0.0	0.0	0.0	0.0	0.0	0.0	0.0	0.0	0.0	0.0	0.0	0.0	0.0	0.0	0.0	0.0	0.0	0.0	0.0	0.0	0.0	0.0	0.0	0.0	0.0	0.0	0.0	0.0	0.0	0.0	0.0	0.0	0.0	0.0	0.0	0.0	0.0
O00115;O00115-2	SEQ_ALINSPEGAVGR_MOD_ALINSPEGAVGR_CHARGE_3_	0.0	0.0	0.0	0.0	0.0	0.0	0.0	0.0	0.0	0.0	0.0	0.0	0.0	0.0	0.0	0.0	0.0	0.0	0.0	0.0	0.0	7.350078215255587	0.0	0.0	0.0	0.0	0.0	0.0	0.0	0.0	0.0	0.0	0.0	0.0	0.0	0.0	0.0	0.0	0.0	0.0	0.0	0.0	0.0	0.0	0.0	0.0	0.0	0.0
O00115;O00115-2	SEQ_YLDESSGGWR_MOD_YLDESSGGWR_CHARGE_2_	0.0	0.0	0.0	0.0	0.0	0.0	0.0	0.0	0.0	0.0	0.0	0.0	0.0	0.0	0.0	0.0	0.0	0.0	0.0	0.0	0.0	0.0	0.0	0.0	0.0	0.0	0.0	0.0	0.0	0.0	0.0	0.0	0.0	0.0	0.0	0.0	0.0	0.0	0.0	0.0	0.0	0.0	0.0	0.0	0.0	0.0	0.0	0.0
O00115;O00115-2	SEQ_YLDESSGGWR_MOD_YLDESSGGWR_CHARGE_3_	0.0	0.0	0.0	0.0	0.0	0.0	0.0	0.0	0.0	0.0	0.0	0.0	0.0	0.0	0.0	0.0	0.0	0.0	0.0	0.0	0.0	0.0	0.0	0.0	0.0	0.0	0.0	0.0	0.0	0.0	0.0	0.0	0.0	0.0	0.0	0.0	0.0	0.0	0.0	0.0	0.0	0.0	0.0	0.0	0.0	0.0	0.0	0.0
O00115;O00115-2	SEQ_ALINSPEGAVGR_MOD_ALINSPEGAVGR_CHARGE_2_	0.0	0.0	0.0	0.0	0.0	0.0	0.0	0.0	0.0	0.0	0.0	0.0	0.0	0.0	0.0	0.0	0.0	0.0	2670.909437827082	0.0	0.0	0.0	0.0	0.0	0.0	0.0	0.0	0.0	0.0	0.0	0.0	0.0	0.0	0.0	0.0	0.0	6856.096385887155	0.0	0.0	0.0	4827.031449005987	2320.3721780931082	5986.749394270574	0.0	1795.5505209149753	6106.428614098908	10621.52166051296	0.0
O00115;O00115-2	SEQ_SLQPLYR_MOD_SLQPLYR_CHARGE_2_	0.0	0.0	0.0	0.0	0.0	0.0	0.0	0.0	0.0	0.0	0.0	0.0	0.0	0.0	0.0	0.0	0.0	0.0	0.0	0.0	0.0	0.0	0.0	0.0	0.0	0.0	0.0	0.0	0.0	0.0	0.0	0.0	0.0	0.0	0.0	0.0	0.0	0.0	0.0	0.0	0.0	0.0	0.0	0.0	0.0	0.0	0.0	0.0
O00116	SEQ_EWIQNTLGVNVEHK_MOD_EWIQNTLGVNVEHK_CHARGE_2_	0.0	0.0	0.0	0.0	0.0	0.0	0.0	0.0	0.0	0.0	0.0	0.0	0.0	0.0	0.0	0.0	0.0	0.0	0.0	0.0	0.0	0.0	0.0	0.0	0.0	0.0	0.0	0.0	0.0	0.0	0.0	0.0	0.0	0.0	0.0	0.0	0.0	0.0	0.0	0.0	0.0	0.0	0.0	0.0	0.0	0.0	0.0	0.0
O00116	SEQ_AASAATAAPTATPAAQESGTIPK_MOD_AASAATAAPTATPAAQESGTIPK_CHARGE_3_	0.0	0.0	0.0	0.0	0.0	0.0	0.0	0.0	0.0	0.0	0.0	0.0	0.0	0.0	0.0	0.0	0.0	0.0	0.0	0.0	0.0	0.0	0.0	0.0	0.0	0.0	0.0	0.0	0.0	0.0	0.0	0.0	0.0	0.0	1401.439003595344	0.0	0.0	0.0	0.0	0.0	0.0	0.0	849.0637962821971	1098.045908477771	1726.1810512838929	0.0	1605.6355824589398	1199.6797747582145
O00116	SEQ_IRPVPEYQK_MOD_IRPVPEYQK_CHARGE_2_	0.0	0.0	0.0	0.0	0.0	0.0	0.0	0.0	0.0	0.0	0.0	0.0	0.0	0.0	0.0	0.0	0.0	0.0	0.0	0.0	0.0	0.0	0.0	0.0	0.0	0.0	0.0	0.0	0.0	0.0	0.0	0.0	0.0	0.0	0.0	0.0	0.0	0.0	0.0	0.0	0.0	0.0	0.0	0.0	0.0	0.0	0.0	0.0
O00116	SEQ_ETNISYSQEADDR_MOD_ETNISYSQEADDR_CHARGE_3_	0.0	0.0	0.0	0.0	0.0	0.0	0.0	0.0	0.0	0.0	0.0	0.0	0.0	0.0	0.0	0.0	0.0	0.0	0.0	0.0	0.0	0.0	0.0	0.0	0.0	0.0	0.0	0.0	0.0	0.0	0.0	0.0	0.0	0.0	0.0	0.0	0.0	0.0	0.0	0.0	0.0	0.0	0.0	0.0	0.0	0.0	0.0	0.0
O00116	SEQ_FGGLAAGEDNGQR_MOD_FGGLAAGEDNGQR_CHARGE_2_	0.0	0.0	0.0	0.0	0.0	0.0	0.0	0.0	0.0	0.0	0.0	0.0	0.0	0.0	0.0	0.0	0.0	0.0	0.0	0.0	0.0	0.0	0.0	0.0	0.0	0.0	0.0	0.0	0.0	0.0	2823.8425199440067	0.0	0.0	0.0	0.0	0.0	0.0	0.0	0.0	0.0	0.0	3121.108058350435	0.0	0.0	5380.71285416788	0.0	0.0	0.0
O00116	SEQ_FGGLAAGEDNGQR_MOD_FGGLAAGEDNGQR_CHARGE_3_	0.0	0.0	0.0	0.0	0.0	0.0	0.0	0.0	0.0	0.0	0.0	0.0	0.0	0.0	0.0	0.0	0.0	0.0	0.0	0.0	0.0	0.0	0.0	0.0	0.0	0.0	0.0	0.0	0.0	0.0	0.0	0.0	0.0	0.0	0.0	0.0	0.0	0.0	0.0	0.0	0.0	0.0	0.0	0.0	0.0	0.0	0.0	0.0
O00116	SEQ_IRPVPEYQK_MOD_IRPVPEYQK_CHARGE_3_	0.0	0.0	0.0	0.0	0.0	0.0	0.0	0.0	0.0	0.0	0.0	0.0	0.0	0.0	0.0	0.0	0.0	0.0	0.0	0.0	0.0	0.0	0.0	0.0	0.0	0.0	0.0	0.0	0.0	0.0	0.0	0.0	0.0	0.0	0.0	0.0	0.0	0.0	0.0	0.0	0.0	649.7700250592017	0.0	1234.8373717564048	0.0	0.0	0.0	0.0
O00116	SEQ_EWIQNTLGVNVEHK_MOD_EWIQNTLGVNVEHK_CHARGE_3_	0.0	0.0	0.0	0.0	0.0	0.0	0.0	0.0	0.0	0.0	0.0	0.0	0.0	0.0	0.0	0.0	0.0	0.0	0.0	0.0	0.0	0.0	0.0	0.0	0.0	0.0	0.0	0.0	0.0	0.0	0.0	0.0	0.0	0.0	0.0	0.0	0.0	0.0	0.0	0.0	2102.254858163747	0.0	0.0	0.0	0.0	0.0	0.0	0.0
O00116	SEQ_EYVDPNNIFGNR_MOD_EYVDPNNIFGNR_CHARGE_2_	0.0	0.0	0.0	0.0	0.0	0.0	0.0	0.0	0.0	0.0	0.0	0.0	0.0	0.0	0.0	0.0	0.0	0.0	0.0	0.0	0.0	0.0	0.0	0.0	0.0	0.0	0.0	0.0	0.0	0.0	0.0	0.0	0.0	0.0	0.0	0.0	0.0	0.0	0.0	0.0	0.0	0.0	0.0	0.0	0.0	0.0	0.0	0.0
O00116	SEQ_ETNISYSQEADDR_MOD_ETNISYSQEADDR_CHARGE_2_	0.0	0.0	0.0	0.0	0.0	0.0	0.0	0.0	0.0	0.0	0.0	0.0	0.0	0.0	0.0	0.0	0.0	0.0	0.0	0.0	0.0	0.0	0.0	0.0	0.0	0.0	0.0	0.0	0.0	0.0	0.0	0.0	0.0	0.0	0.0	0.0	0.0	0.0	0.0	0.0	0.0	2696.1946470959792	0.0	0.0	7428.230064114708	4799.937979946527	0.0	0.0
O00116	SEQ_TIISLDTSQMNR_MOD_TIISLDTSQM(Oxidation)NR_CHARGE_2_	0.0	0.0	0.0	0.0	0.0	0.0	0.0	0.0	0.0	0.0	0.0	0.0	0.0	0.0	0.0	0.0	0.0	0.0	0.0	0.0	0.0	0.0	0.0	0.0	0.0	0.0	0.0	0.0	0.0	0.0	0.0	0.0	0.0	0.0	0.0	0.0	0.0	0.0	0.0	0.0	0.0	0.0	0.0	0.0	2975.4630111996216	0.0	0.0	0.0
O00116	SEQ_EWIQNTLGVNVEHK_MOD_EWIQNTLGVNVEHK_CHARGE_4_	0.0	0.0	0.0	0.0	0.0	0.0	0.0	0.0	0.0	0.0	0.0	0.0	0.0	0.0	0.0	0.0	0.0	0.0	0.0	0.0	0.0	0.0	0.0	0.0	0.0	0.0	0.0	0.0	0.0	0.0	0.0	0.0	0.0	0.0	0.0	0.0	0.0	0.0	0.0	0.0	0.0	0.0	0.0	0.0	0.0	0.0	0.0	0.0
O00116	SEQ_QVYDIAAK_MOD_QVYDIAAK_CHARGE_2_	0.0	0.0	0.0	0.0	0.0	0.0	0.0	0.0	0.0	0.0	0.0	0.0	0.0	0.0	0.0	0.0	0.0	0.0	0.0	0.0	0.0	0.0	0.0	0.0	0.0	0.0	0.0	0.0	0.0	0.0	0.0	2243.481631405458	0.0	0.0	0.0	0.0	0.0	1311.7311340186104	0.0	0.0	0.0	1932.1039992771475	4564.148695152175	4346.536803915441	0.0	3649.008608177812	2259.196300768362	0.0
O00139;O00139-1;O00139-2;O00139-4;O00139-5	SEQ_FDYAFDDSAPNEMVYR_MOD_FDYAFDDSAPNEM(Oxidation)VYR_CHARGE_4_	0.0	0.0	0.0	0.0	0.0	0.0	0.0	0.0	0.0	0.0	0.0	0.0	0.0	0.0	0.0	0.0	0.0	0.0	0.0	0.0	0.0	0.0	0.0	0.0	0.0	0.0	0.0	0.0	0.0	0.0	0.0	0.0	0.0	0.0	0.0	0.0	108.859933704031	0.0	0.0	0.0	0.0	0.0	0.0	0.0	0.0	0.0	0.0	0.0
O00139;O00139-1;O00139-2;O00139-4;O00139-5	SEQ_QQVQVVGLQER_MOD_QQVQVVGLQER_CHARGE_2_	0.0	0.0	0.0	0.0	0.0	0.0	0.0	0.0	0.0	0.0	0.0	0.0	0.0	0.0	0.0	0.0	0.0	0.0	0.0	0.0	0.0	0.0	0.0	0.0	0.0	0.0	0.0	0.0	0.0	0.0	0.0	0.0	0.0	0.0	0.0	0.0	0.0	0.0	1470.8658599038129	0.0	0.0	0.0	0.0	0.0	0.0	0.0	0.0	0.0
O00139;O00139-1;O00139-2;O00139-4;O00139-5	SEQ_DLDVITIPSK_MOD_DLDVITIPSK_CHARGE_2_	0.0	0.0	0.0	0.0	0.0	0.0	0.0	0.0	0.0	0.0	0.0	0.0	0.0	0.0	0.0	0.0	0.0	0.0	0.0	0.0	0.0	0.0	0.0	0.0	0.0	0.0	0.0	0.0	0.0	0.0	0.0	0.0	0.0	0.0	0.0	0.0	0.0	0.0	0.0	0.0	0.0	0.0	0.0	0.0	0.0	0.0	0.0	0.0
O00139;O00139-1;O00139-2;O00139-4;O00139-5	SEQ_FDYAFDDSAPNEMVYR_MOD_FDYAFDDSAPNEM(Oxidation)VYR_CHARGE_3_	0.0	0.0	0.0	0.0	0.0	0.0	0.0	0.0	0.0	0.0	0.0	0.0	0.0	0.0	0.0	0.0	0.0	0.0	0.0	0.0	0.0	0.0	0.0	0.0	0.0	0.0	0.0	0.0	0.0	0.0	0.0	0.0	0.0	0.0	0.0	0.0	0.0	0.0	0.0	0.0	0.0	0.0	0.0	0.0	0.0	0.0	0.0	0.0
O00139;O00139-1;O00139-2;O00139-4;O00139-5	SEQ_YLENQTFR_MOD_YLENQTFR_CHARGE_2_	0.0	0.0	0.0	0.0	0.0	0.0	0.0	0.0	0.0	0.0	0.0	0.0	0.0	0.0	0.0	0.0	0.0	0.0	0.0	0.0	0.0	0.0	0.0	0.0	0.0	0.0	0.0	0.0	0.0	0.0	0.0	0.0	0.0	0.0	0.0	0.0	0.0	0.0	0.0	0.0	0.0	0.0	0.0	0.0	0.0	0.0	0.0	0.0
O00139;O00139-1;O00139-2;O00139-4;O00139-5	SEQ_DSFIGENSR_MOD_DSFIGENSR_CHARGE_2_	0.0	0.0	0.0	0.0	0.0	0.0	0.0	0.0	0.0	0.0	0.0	0.0	0.0	0.0	0.0	0.0	0.0	0.0	0.0	0.0	0.0	0.0	0.0	1530.068085051715	0.0	0.0	0.0	0.0	0.0	0.0	0.0	0.0	0.0	0.0	0.0	0.0	0.0	0.0	0.0	0.0	0.0	7280.854805904575	0.0	0.0	0.0	0.0	0.0	0.0
O00139;O00139-1;O00139-2;O00139-4;O00139-5	SEQ_FDYAFDDSAPNEMVYR_MOD_FDYAFDDSAPNEM(Oxidation)VYR_CHARGE_2_	0.0	0.0	0.0	0.0	0.0	0.0	0.0	0.0	0.0	0.0	0.0	0.0	0.0	0.0	0.0	0.0	0.0	0.0	0.0	0.0	0.0	0.0	0.0	0.0	0.0	0.0	0.0	0.0	0.0	0.0	0.0	0.0	0.0	0.0	0.0	0.0	0.0	0.0	0.0	0.0	0.0	0.0	0.0	0.0	0.0	0.0	0.0	0.0
O00139;O00139-1;O00139-2;O00139-4;O00139-5	SEQ_AALQEEEQASK_MOD_AALQEEEQASK_CHARGE_3_	0.0	0.0	0.0	0.0	0.0	0.0	0.0	0.0	0.0	0.0	0.0	0.0	0.0	0.0	0.0	0.0	0.0	0.0	0.0	0.0	0.0	0.0	0.0	0.0	0.0	0.0	0.0	0.0	0.0	0.0	0.0	0.0	0.0	0.0	0.0	0.0	0.0	0.0	0.0	0.0	0.0	0.0	0.0	0.0	0.0	0.0	0.0	0.0
O00139;O00139-1;O00139-2;O00139-4;O00139-5	SEQ_AVFQESIR_MOD_AVFQESIR_CHARGE_2_	0.0	0.0	0.0	0.0	0.0	0.0	0.0	0.0	0.0	0.0	0.0	0.0	0.0	0.0	0.0	0.0	0.0	0.0	0.0	0.0	0.0	0.0	0.0	0.0	4842.042719739233	0.0	0.0	0.0	0.0	0.0	0.0	0.0	4687.216366356162	0.0	0.0	0.0	0.0	0.0	0.0	0.0	13102.839569053294	0.0	0.0	0.0	0.0	0.0	0.0	0.0
O00139;O00139-1;O00139-2;O00139-4;O00139-5	SEQ_AALQEEEQASK_MOD_AALQEEEQASK_CHARGE_2_	0.0	0.0	0.0	0.0	0.0	0.0	0.0	0.0	0.0	0.0	0.0	0.0	0.0	0.0	0.0	0.0	0.0	0.0	0.0	0.0	0.0	0.0	0.0	0.0	840.0766522135281	0.0	0.0	0.0	0.0	0.0	0.0	0.0	0.0	0.0	0.0	0.0	2228.5994845037217	0.0	0.0	0.0	1302.2300658637555	0.0	0.0	0.0	2427.9694927530395	2811.6208897000265	0.0	0.0
O00139;O00139-1;O00139-2;O00139-4;O00139-5	SEQ_DSFIGENSR_MOD_DSFIGENSR_CHARGE_3_	0.0	0.0	0.0	0.0	0.0	0.0	0.0	0.0	0.0	0.0	0.0	0.0	0.0	0.0	0.0	0.0	0.0	0.0	0.0	0.0	0.0	0.0	0.0	0.0	0.0	0.0	0.0	0.0	0.0	0.0	0.0	0.0	0.0	0.0	0.0	0.0	0.0	0.0	0.0	0.0	0.0	0.0	0.0	0.0	0.0	0.0	0.0	0.0
O00148	SEQ_VSVFFGGLSIK_MOD_VSVFFGGLSIK_CHARGE_2_	0.0	0.0	0.0	0.0	0.0	0.0	0.0	0.0	0.0	0.0	0.0	0.0	0.0	0.0	0.0	0.0	0.0	0.0	0.0	0.0	0.0	0.0	0.0	0.0	0.0	0.0	0.0	0.0	0.0	0.0	0.0	0.0	0.0	0.0	0.0	0.0	0.0	0.0	0.0	0.0	0.0	0.0	1304.2126864791398	0.0	0.0	0.0	0.0	0.0
O00148	SEQ_VSVFFGGLSIK_MOD_VSVFFGGLSIK_CHARGE_3_	0.0	0.0	0.0	0.0	0.0	0.0	0.0	0.0	0.0	0.0	0.0	0.0	0.0	0.0	0.0	0.0	0.0	0.0	0.0	0.0	0.0	0.0	0.0	0.0	0.0	0.0	0.0	0.0	0.0	0.0	0.0	0.0	0.0	0.0	0.0	0.0	0.0	0.0	0.0	0.0	0.0	0.0	0.0	0.0	0.0	0.0	0.0	0.0
O00151	SEQ_QSTSFLVLQEILESEEK_MOD_QSTSFLVLQEILESEEK_CHARGE_3_	0.0	0.0	0.0	0.0	0.0	0.0	0.0	0.0	0.0	0.0	0.0	0.0	0.0	0.0	0.0	0.0	0.0	0.0	0.0	0.0	0.0	0.0	0.0	0.0	0.0	0.0	0.0	0.0	0.0	0.0	0.0	0.0	0.0	0.0	0.0	0.0	0.0	0.0	0.0	0.0	0.0	0.0	0.0	0.0	725.239102107883	0.0	0.0	0.0
O00151	SEQ_TAASGVEANSR_MOD_TAASGVEANSR_CHARGE_3_	0.0	0.0	0.0	0.0	0.0	0.0	0.0	0.0	0.0	0.0	0.0	0.0	0.0	0.0	0.0	0.0	0.0	0.0	0.0	0.0	0.0	0.0	0.0	0.0	0.0	0.0	0.0	0.0	0.0	0.0	0.0	0.0	0.0	0.0	0.0	0.0	0.0	0.0	0.0	0.0	0.0	0.0	0.0	0.0	0.0	0.0	0.0	0.0
O00151	SEQ_TAASGVEANSR_MOD_TAASGVEANSR_CHARGE_2_	0.0	0.0	0.0	0.0	0.0	0.0	0.0	0.0	0.0	0.0	0.0	0.0	0.0	0.0	0.0	0.0	0.0	0.0	0.0	0.0	0.0	0.0	0.0	0.0	0.0	0.0	0.0	0.0	0.0	0.0	0.0	0.0	0.0	0.0	0.0	0.0	0.0	0.0	0.0	0.0	0.0	0.0	0.0	0.0	0.0	0.0	0.0	0.0
O00151	SEQ_VAASIGNAQK_MOD_VAASIGNAQK_CHARGE_2_	0.0	0.0	0.0	0.0	0.0	0.0	0.0	0.0	0.0	0.0	0.0	0.0	0.0	0.0	0.0	0.0	0.0	0.0	0.0	0.0	0.0	824.0147094061074	2016.3211224724212	1161.6581664285452	1656.1034834834404	1037.9788888158046	2361.8914944972444	1266.745844198806	2744.941402887729	1176.4746318391626	2583.3880796166513	3311.3722120554526	2620.9909445947815	1580.47714267791	3984.8035336947332	3009.196929251965	1403.9423570863858	1872.0589446589372	3765.962397447228	2618.5416920855155	6317.8319700810935	3476.820864191286	4553.5593839287585	2822.7681955959583	3486.5864059844753	5044.056463219142	3629.351177288139	3434.974892243451
O00151	SEQ_QELNEPPK_MOD_QELNEPPK_CHARGE_3_	0.0	0.0	0.0	0.0	0.0	0.0	0.0	0.0	0.0	0.0	0.0	0.0	0.0	0.0	0.0	0.0	0.0	0.0	0.0	0.0	0.0	0.0	0.0	0.0	0.0	0.0	0.0	0.0	0.0	0.0	0.0	0.0	0.0	0.0	0.0	0.0	0.0	0.0	0.0	0.0	0.0	0.0	0.0	0.0	0.0	0.0	0.0	0.0
O00151	SEQ_VWSPLVTEEGK_MOD_VWSPLVTEEGK_CHARGE_3_	0.0	0.0	0.0	0.0	0.0	0.0	0.0	0.0	0.0	0.0	0.0	0.0	0.0	0.0	0.0	0.0	0.0	0.0	0.0	0.0	0.0	0.0	0.0	0.0	0.0	0.0	0.0	0.0	338.8242558895238	0.0	0.0	0.0	0.0	0.0	0.0	0.0	0.0	0.0	0.0	0.0	0.0	0.0	0.0	0.0	0.0	252.38584935643817	0.0	0.0
O00151	SEQ_MNLASEPQEVLHIGSAHNR_MOD_M(Oxidation)NLASEPQEVLHIGSAHNR_CHARGE_4_	0.0	0.0	0.0	0.0	0.0	0.0	0.0	0.0	0.0	0.0	0.0	0.0	0.0	0.0	0.0	0.0	0.0	0.0	801.6865732101397	0.0	0.0	0.0	0.0	0.0	0.0	0.0	0.0	0.0	0.0	0.0	0.0	0.0	0.0	0.0	0.0	0.0	0.0	0.0	0.0	0.0	0.0	0.0	0.0	0.0	3397.368886193196	0.0	0.0	0.0
O00151	SEQ_VWSPLVTEEGK_MOD_VWSPLVTEEGK_CHARGE_2_	0.0	0.0	0.0	0.0	0.0	0.0	0.0	0.0	0.0	0.0	0.0	0.0	0.0	0.0	0.0	0.0	0.0	0.0	0.0	0.0	0.0	0.0	0.0	0.0	0.0	0.0	0.0	0.0	0.0	0.0	0.0	0.0	0.0	0.0	0.0	0.0	0.0	0.0	0.0	0.0	0.0	0.0	0.0	0.0	0.0	0.0	0.0	0.0
O00151	SEQ_QSTSFLVLQEILESEEK_MOD_QSTSFLVLQEILESEEK_CHARGE_4_	0.0	0.0	0.0	0.0	0.0	0.0	0.0	0.0	0.0	0.0	0.0	0.0	0.0	0.0	0.0	0.0	0.0	0.0	0.0	0.0	0.0	0.0	0.0	0.0	0.0	0.0	0.0	0.0	0.0	0.0	0.0	0.0	0.0	1716.1876592387582	0.0	0.0	0.0	0.0	0.0	0.0	0.0	0.0	0.0	0.0	1137.4068056561196	756.2791782633903	0.0	0.0
O00151	SEQ_VAASIGNAQK_MOD_VAASIGNAQK_CHARGE_3_	0.0	0.0	0.0	0.0	0.0	0.0	0.0	0.0	0.0	0.0	0.0	0.0	0.0	0.0	0.0	0.0	0.0	0.0	0.0	0.0	0.0	0.0	0.0	0.0	0.0	0.0	0.0	0.0	0.0	0.0	0.0	0.0	0.0	0.0	0.0	0.0	0.0	0.0	970.7374919742945	0.0	0.0	0.0	0.0	0.0	0.0	0.0	0.0	0.0
O00151	SEQ_DFEQPLAISR_MOD_DFEQPLAISR_CHARGE_2_	0.0	0.0	0.0	0.0	0.0	0.0	0.0	0.0	0.0	0.0	0.0	0.0	0.0	0.0	0.0	0.0	0.0	0.0	0.0	0.0	0.0	0.0	0.0	0.0	0.0	0.0	0.0	0.0	0.0	0.0	0.0	0.0	0.0	0.0	0.0	0.0	0.0	0.0	0.0	0.0	0.0	0.0	0.0	0.0	0.0	0.0	0.0	0.0
O00151	SEQ_SAMPFTASPASSTTAR_MOD_SAM(Oxidation)PFTASPASSTTAR_CHARGE_2_	0.0	0.0	0.0	0.0	0.0	0.0	0.0	0.0	0.0	0.0	0.0	0.0	0.0	0.0	0.0	0.0	0.0	0.0	0.0	0.0	0.0	0.0	0.0	0.0	0.0	0.0	0.0	0.0	0.0	0.0	0.0	0.0	0.0	0.0	0.0	0.0	0.0	0.0	0.0	0.0	5111.675629004095	0.0	9005.899298997081	5561.668174036915	10910.591951913957	0.0	4666.400747181459	9308.545832570959
O00151	SEQ_QSTSFLVLQEILESEEK_MOD_QSTSFLVLQEILESEEK_CHARGE_2_	0.0	0.0	0.0	0.0	0.0	0.0	0.0	0.0	0.0	0.0	0.0	0.0	0.0	0.0	0.0	0.0	0.0	0.0	0.0	0.0	0.0	0.0	0.0	0.0	0.0	0.0	4881.001444888102	0.0	0.0	0.0	0.0	0.0	0.0	0.0	0.0	0.0	0.0	0.0	4585.81269795615	0.0	0.0	0.0	0.0	0.0	0.0	0.0	0.0	0.0
O00151	SEQ_VTPPEGYEVVTVFPK_MOD_VTPPEGYEVVTVFPK_CHARGE_3_	0.0	0.0	0.0	0.0	0.0	0.0	0.0	0.0	0.0	0.0	0.0	0.0	0.0	0.0	0.0	0.0	0.0	0.0	0.0	0.0	0.0	0.0	0.0	0.0	0.0	0.0	0.0	0.0	0.0	0.0	0.0	0.0	0.0	0.0	0.0	0.0	0.0	0.0	0.0	0.0	0.0	0.0	0.0	0.0	0.0	0.0	0.0	0.0
O00151	SEQ_QELNEPPK_MOD_QELNEPPK_CHARGE_2_	0.0	0.0	0.0	0.0	0.0	0.0	0.0	0.0	0.0	0.0	0.0	0.0	0.0	0.0	0.0	0.0	0.0	0.0	0.0	0.0	0.0	0.0	0.0	0.0	0.0	0.0	0.0	0.0	0.0	0.0	0.0	0.0	0.0	0.0	0.0	0.0	0.0	0.0	0.0	0.0	0.0	0.0	0.0	0.0	0.0	1442.1339348924187	0.0	0.0
O00154;O00154-4;O00154-6;O00154-7	SEQ_TNIVTASVDAINFHDK_MOD_TNIVTASVDAINFHDK_CHARGE_4_	0.0	0.0	0.0	0.0	0.0	0.0	0.0	0.0	0.0	0.0	0.0	0.0	0.0	0.0	0.0	0.0	0.0	0.0	0.0	0.0	0.0	0.0	0.0	0.0	0.0	0.0	0.0	0.0	0.0	0.0	0.0	0.0	0.0	0.0	0.0	0.0	0.0	0.0	0.0	0.0	0.0	0.0	0.0	0.0	0.0	0.0	0.0	0.0
O00154;O00154-4;O00154-6;O00154-7	SEQ_AASAFFTYVSLSQEGR_MOD_AASAFFTYVSLSQEGR_CHARGE_2_	0.0	0.0	0.0	0.0	0.0	0.0	0.0	0.0	0.0	0.0	0.0	0.0	0.0	0.0	0.0	0.0	0.0	0.0	0.0	0.0	0.0	0.0	0.0	0.0	0.0	0.0	0.0	0.0	0.0	0.0	0.0	0.0	0.0	0.0	0.0	0.0	0.0	0.0	0.0	0.0	622.2235335619013	0.0	0.0	0.0	0.0	0.0	0.0	0.0
O00154;O00154-4;O00154-6;O00154-7	SEQ_SLPVPQLVPETEDEK_MOD_SLPVPQLVPETEDEK_CHARGE_3_	0.0	0.0	0.0	0.0	0.0	0.0	0.0	0.0	0.0	0.0	0.0	0.0	0.0	0.0	0.0	0.0	0.0	0.0	0.0	0.0	0.0	0.0	0.0	0.0	0.0	0.0	0.0	0.0	0.0	0.0	0.0	0.0	0.0	0.0	0.0	0.0	0.0	0.0	0.0	0.0	0.0	0.0	0.0	0.0	0.0	0.0	1051.489144594232	0.0
O00154;O00154-4;O00154-6;O00154-7	SEQ_AASAFFTYVSLSQEGR_MOD_AASAFFTYVSLSQEGR_CHARGE_4_	0.0	0.0	0.0	0.0	0.0	0.0	0.0	0.0	0.0	0.0	0.0	0.0	0.0	0.0	0.0	0.0	0.0	0.0	0.0	0.0	0.0	0.0	0.0	0.0	0.0	0.0	0.0	0.0	0.0	0.0	0.0	0.0	0.0	0.0	0.0	0.0	0.0	0.0	0.0	0.0	0.0	0.0	0.0	0.0	0.0	0.0	0.0	0.0
O00154;O00154-4;O00154-6;O00154-7	SEQ_ATLWYVPLSLK_MOD_ATLWYVPLSLK_CHARGE_3_	0.0	0.0	0.0	0.0	0.0	0.0	0.0	0.0	0.0	0.0	0.0	0.0	0.0	0.0	0.0	0.0	0.0	0.0	0.0	0.0	0.0	0.0	0.0	0.0	0.0	0.0	0.0	0.0	0.0	0.0	0.0	0.0	0.0	0.0	0.0	0.0	0.0	0.0	0.0	0.0	0.0	0.0	0.0	0.0	0.0	0.0	0.0	0.0
O00159;O00159-2;O00159-3	SEQ_HLGYKPEEYK_MOD_HLGYKPEEYK_CHARGE_3_	0.0	0.0	0.0	0.0	0.0	0.0	0.0	0.0	0.0	0.0	0.0	0.0	0.0	0.0	0.0	0.0	0.0	0.0	0.0	0.0	0.0	0.0	0.0	1262.6512344213938	0.0	0.0	0.0	0.0	0.0	618.5573174016446	0.0	0.0	0.0	0.0	0.0	0.0	0.0	0.0	0.0	0.0	0.0	0.0	0.0	889.1543008102714	0.0	1497.1229189869923	0.0	0.0
O00159;O00159-2;O00159-3	SEQ_QLLLTPNAVVIVEDAK_MOD_QLLLTPNAVVIVEDAK_CHARGE_3_	0.0	0.0	0.0	0.0	0.0	0.0	0.0	0.0	0.0	0.0	0.0	0.0	0.0	0.0	0.0	0.0	0.0	0.0	0.0	0.0	0.0	0.0	0.0	0.0	0.0	0.0	0.0	0.0	0.0	0.0	0.0	0.0	0.0	0.0	0.0	0.0	0.0	0.0	0.0	0.0	0.0	0.0	0.0	0.0	0.0	0.0	0.0	0.0
O00159;O00159-2;O00159-3	SEQ_DNYPQSVPR_MOD_DNYPQSVPR_CHARGE_2_	0.0	0.0	0.0	0.0	0.0	0.0	0.0	0.0	0.0	0.0	0.0	0.0	0.0	0.0	0.0	0.0	0.0	0.0	0.0	0.0	0.0	0.0	0.0	0.0	0.0	0.0	0.0	0.0	0.0	0.0	0.0	0.0	0.0	0.0	0.0	0.0	0.0	0.0	0.0	0.0	6388.744330587647	6065.5319395526585	0.0	7757.510734857113	0.0	0.0	0.0	0.0
O00159;O00159-2;O00159-3	SEQ_NNDLLFR_MOD_NNDLLFR_CHARGE_2_	0.0	0.0	0.0	0.0	0.0	0.0	0.0	0.0	0.0	0.0	0.0	0.0	0.0	0.0	0.0	0.0	0.0	0.0	0.0	0.0	0.0	0.0	0.0	0.0	0.0	0.0	0.0	0.0	0.0	0.0	0.0	0.0	0.0	0.0	0.0	0.0	0.0	0.0	0.0	0.0	16742.439678284936	0.0	0.0	0.0	0.0	0.0	0.0	0.0
O00159;O00159-2;O00159-3	SEQ_LLSVEGSTLR_MOD_LLSVEGSTLR_CHARGE_2_	0.0	0.0	0.0	0.0	0.0	0.0	0.0	0.0	0.0	0.0	0.0	0.0	0.0	0.0	0.0	0.0	0.0	0.0	0.0	0.0	0.0	0.0	0.0	0.0	0.0	0.0	0.0	0.0	0.0	0.0	0.0	0.0	0.0	0.0	0.0	0.0	0.0	0.0	0.0	0.0	0.0	0.0	0.0	0.0	0.0	0.0	0.0	0.0
O00159;O00159-2;O00159-3	SEQ_GDVVLQSDHVIETLTK_MOD_GDVVLQSDHVIETLTK_CHARGE_4_	0.0	0.0	0.0	0.0	0.0	0.0	0.0	0.0	0.0	0.0	0.0	0.0	0.0	0.0	0.0	0.0	0.0	0.0	0.0	0.0	0.0	0.0	0.0	0.0	0.0	0.0	0.0	0.0	0.0	0.0	0.0	0.0	0.0	0.0	0.0	0.0	0.0	304.5307809424958	0.0	0.0	0.0	1538.2167349883127	0.0	925.646063643422	0.0	0.0	0.0	1332.7825593749074
O00159;O00159-2;O00159-3	SEQ_DLQIYSR_MOD_DLQIYSR_CHARGE_2_	0.0	0.0	0.0	0.0	0.0	0.0	0.0	0.0	0.0	0.0	0.0	0.0	0.0	0.0	0.0	0.0	0.0	0.0	0.0	0.0	0.0	0.0	0.0	7204.84986745598	0.0	0.0	0.0	0.0	0.0	0.0	0.0	0.0	0.0	0.0	0.0	0.0	0.0	0.0	0.0	0.0	18096.267202198353	7696.815821178371	0.0	0.0	0.0	0.0	23055.856046196648	0.0
O00159;O00159-2;O00159-3	SEQ_TFTWLVGK_MOD_TFTWLVGK_CHARGE_3_	0.0	0.0	0.0	0.0	0.0	0.0	0.0	0.0	0.0	0.0	0.0	0.0	0.0	0.0	0.0	0.0	0.0	0.0	0.0	0.0	0.0	0.0	0.0	0.0	0.0	0.0	0.0	0.0	0.0	0.0	0.0	0.0	0.0	0.0	0.0	0.0	0.0	0.0	0.0	0.0	0.0	0.0	0.0	0.0	0.0	0.0	0.0	0.0
O00159;O00159-2;O00159-3	SEQ_HLGYKPEEYK_MOD_HLGYKPEEYK_CHARGE_4_	0.0	0.0	0.0	0.0	0.0	0.0	0.0	0.0	0.0	0.0	0.0	0.0	0.0	0.0	0.0	0.0	0.0	0.0	0.0	0.0	0.0	0.0	0.0	0.0	0.0	0.0	0.0	0.0	0.0	0.0	0.0	0.0	0.0	0.0	1412.9242498051294	0.0	0.0	0.0	0.0	0.0	0.0	0.0	0.0	0.0	0.0	0.0	0.0	0.0
O00159;O00159-2;O00159-3	SEQ_DQAVMISGESGAGK_MOD_DQAVM(Oxidation)ISGESGAGK_CHARGE_3_	0.0	0.0	0.0	0.0	0.0	0.0	0.0	0.0	0.0	0.0	0.0	0.0	0.0	0.0	0.0	0.0	0.0	0.0	0.0	0.0	0.0	0.0	0.0	0.0	0.0	0.0	0.0	0.0	0.0	0.0	1839.2520270752718	0.0	1880.4147232164694	0.0	0.0	0.0	0.0	0.0	0.0	2100.078240075832	0.0	0.0	3394.9012925697666	0.0	0.0	0.0	0.0	0.0
O00159;O00159-2;O00159-3	SEQ_VNSININQGSITFAGGPGR_MOD_VNSININQGSITFAGGPGR_CHARGE_4_	0.0	0.0	0.0	0.0	0.0	0.0	0.0	0.0	0.0	0.0	0.0	0.0	0.0	0.0	0.0	0.0	0.0	0.0	0.0	0.0	0.0	0.0	0.0	0.0	0.0	0.0	0.0	0.0	0.0	0.0	0.0	0.0	0.0	0.0	0.0	0.0	0.0	0.0	0.0	0.0	0.0	253.74937460963895	0.0	0.0	0.0	0.0	0.0	0.0
O00159;O00159-2;O00159-3	SEQ_DVESPSWR_MOD_DVESPSWR_CHARGE_2_	0.0	0.0	0.0	0.0	0.0	0.0	0.0	0.0	0.0	0.0	0.0	0.0	0.0	0.0	0.0	0.0	0.0	0.0	0.0	0.0	0.0	0.0	0.0	0.0	0.0	0.0	0.0	0.0	0.0	0.0	0.0	0.0	0.0	0.0	0.0	0.0	0.0	0.0	0.0	0.0	0.0	10668.28529209682	0.0	9770.485301845343	0.0	0.0	0.0	0.0
O00159;O00159-2;O00159-3	SEQ_AVASEIFK_MOD_AVASEIFK_CHARGE_2_	0.0	0.0	0.0	0.0	0.0	0.0	0.0	0.0	0.0	0.0	0.0	0.0	0.0	0.0	0.0	0.0	0.0	0.0	0.0	0.0	0.0	0.0	0.0	0.0	0.0	0.0	0.0	0.0	0.0	0.0	0.0	0.0	0.0	0.0	0.0	1618.7293909705163	0.0	0.0	0.0	0.0	466.13165021534456	3192.019762805842	1322.7192626999954	1968.9947911323218	0.0	1931.9492592743047	965.3698274062879	2251.927703963834
O00159;O00159-2;O00159-3	SEQ_FDEVLIR_MOD_FDEVLIR_CHARGE_2_	0.0	0.0	0.0	0.0	0.0	0.0	0.0	0.0	0.0	0.0	0.0	0.0	0.0	0.0	0.0	0.0	0.0	0.0	0.0	0.0	0.0	0.0	0.0	0.0	0.0	0.0	0.0	0.0	0.0	0.0	0.0	0.0	0.0	0.0	0.0	0.0	0.0	0.0	0.0	0.0	0.0	0.0	0.0	0.0	0.0	0.0	0.0	0.0
O00159;O00159-2;O00159-3	SEQ_TFTWLVGK_MOD_TFTWLVGK_CHARGE_2_	0.0	0.0	0.0	0.0	0.0	0.0	0.0	0.0	0.0	0.0	0.0	0.0	0.0	0.0	0.0	0.0	0.0	0.0	0.0	0.0	0.0	0.0	0.0	0.0	0.0	0.0	0.0	0.0	0.0	0.0	0.0	0.0	0.0	0.0	0.0	0.0	0.0	0.0	0.0	0.0	0.0	0.0	0.0	0.0	0.0	0.0	0.0	0.0
O00159;O00159-2;O00159-3	SEQ_TLFATEDALEVR_MOD_TLFATEDALEVR_CHARGE_2_	0.0	0.0	0.0	0.0	0.0	0.0	0.0	0.0	0.0	0.0	0.0	0.0	0.0	0.0	0.0	0.0	0.0	0.0	0.0	0.0	0.0	0.0	0.0	0.0	0.0	0.0	0.0	0.0	0.0	0.0	0.0	0.0	0.0	0.0	0.0	0.0	0.0	0.0	0.0	0.0	0.0	0.0	0.0	0.0	0.0	0.0	0.0	6832.010956254081
O00159;O00159-2;O00159-3	SEQ_DQAVMISGESGAGK_MOD_DQAVM(Oxidation)ISGESGAGK_CHARGE_2_	0.0	0.0	0.0	0.0	0.0	0.0	0.0	0.0	0.0	0.0	0.0	0.0	0.0	0.0	0.0	0.0	0.0	0.0	0.0	0.0	0.0	0.0	2193.0956613993476	0.0	0.0	1598.2272012001265	0.0	0.0	0.0	0.0	4342.2945909765	0.0	0.0	0.0	0.0	0.0	0.0	0.0	2311.957824943633	0.0	3347.969830469827	1470.5601969018871	4594.427915715496	1502.8868793431259	2397.855284199431	1920.0300617620494	0.0	2091.4276690853158
O00161	SEQ_DMALNIGNEIDAQNPQIK_MOD_DM(Oxidation)ALNIGNEIDAQNPQIK_CHARGE_3_	0.0	0.0	0.0	0.0	0.0	0.0	0.0	0.0	0.0	0.0	0.0	0.0	0.0	0.0	0.0	0.0	0.0	0.0	0.0	0.0	0.0	0.0	0.0	0.0	0.0	0.0	0.0	0.0	0.0	0.0	0.0	0.0	1022.5057088372452	0.0	0.0	0.0	0.0	0.0	0.0	345.9095081876589	0.0	0.0	0.0	0.0	0.0	0.0	0.0	0.0
O00161	SEQ_DMALNIGNEIDAQNPQIK_MOD_DM(Oxidation)ALNIGNEIDAQNPQIK_CHARGE_4_	0.0	0.0	0.0	0.0	0.0	0.0	0.0	0.0	0.0	0.0	0.0	0.0	0.0	0.0	0.0	0.0	0.0	0.0	0.0	0.0	0.0	0.0	0.0	0.0	0.0	0.0	0.0	0.0	0.0	0.0	0.0	0.0	0.0	0.0	0.0	0.0	0.0	0.0	0.0	0.0	0.0	0.0	0.0	0.0	0.0	0.0	0.0	0.0
O00161	SEQ_IEEGLDQINK_MOD_IEEGLDQINK_CHARGE_3_	0.0	0.0	0.0	0.0	0.0	0.0	0.0	0.0	0.0	0.0	0.0	0.0	0.0	0.0	0.0	0.0	0.0	0.0	0.0	0.0	0.0	0.0	0.0	0.0	0.0	0.0	0.0	0.0	0.0	0.0	0.0	379.4394191056358	0.0	0.0	0.0	0.0	0.0	0.0	0.0	0.0	0.0	0.0	0.0	0.0	0.0	0.0	0.0	0.0
O00161	SEQ_IEEGLDQINK_MOD_IEEGLDQINK_CHARGE_2_	0.0	0.0	0.0	0.0	0.0	0.0	0.0	0.0	0.0	0.0	0.0	0.0	0.0	0.0	0.0	0.0	0.0	0.0	0.0	0.0	0.0	0.0	0.0	0.0	0.0	0.0	0.0	0.0	3666.1955152767823	0.0	0.0	3656.137490736255	2859.553703252155	0.0	0.0	0.0	0.0	2517.808126471389	0.0	4946.952304504018	5069.63580315957	0.0	8031.060581972952	0.0	0.0	0.0	0.0	0.0
O00161	SEQ_AHQITDESLESTR_MOD_AHQITDESLESTR_CHARGE_3_	0.0	0.0	0.0	0.0	0.0	0.0	0.0	0.0	0.0	0.0	0.0	0.0	0.0	0.0	0.0	0.0	0.0	0.0	0.0	0.0	0.0	0.0	0.0	0.0	0.0	0.0	0.0	0.0	0.0	0.0	0.0	0.0	0.0	0.0	0.0	0.0	0.0	0.0	0.0	0.0	0.0	0.0	1335.2640818960801	0.0	0.0	0.0	0.0	0.0
O00165;O00165-2;O00165-5	SEQ_GFFGFPGPR_MOD_GFFGFPGPR_CHARGE_2_	0.0	0.0	0.0	0.0	0.0	0.0	0.0	0.0	0.0	0.0	0.0	0.0	0.0	0.0	0.0	0.0	0.0	0.0	0.0	0.0	0.0	0.0	0.0	0.0	0.0	0.0	0.0	0.0	0.0	0.0	0.0	0.0	0.0	0.0	0.0	0.0	0.0	0.0	0.0	0.0	6043.6100230585525	6204.339418954639	0.0	0.0	0.0	0.0	0.0	0.0
O00165;O00165-2;O00165-5	SEQ_FHDNFGFDDLVR_MOD_FHDNFGFDDLVR_CHARGE_3_	0.0	0.0	0.0	0.0	0.0	0.0	0.0	0.0	0.0	0.0	0.0	0.0	0.0	0.0	0.0	0.0	0.0	0.0	0.0	0.0	0.0	0.0	0.0	0.0	0.0	0.0	0.0	0.0	0.0	0.0	0.0	0.0	0.0	0.0	0.0	0.0	0.0	0.0	0.0	0.0	0.0	0.0	0.0	0.0	0.0	0.0	0.0	0.0
O00165;O00165-2;O00165-5	SEQ_FHDNFGFDDLVR_MOD_FHDNFGFDDLVR_CHARGE_4_	0.0	0.0	0.0	0.0	0.0	0.0	0.0	0.0	0.0	0.0	0.0	0.0	0.0	0.0	0.0	0.0	0.0	0.0	0.0	0.0	0.0	0.0	0.0	0.0	0.0	0.0	0.0	0.0	0.0	0.0	0.0	0.0	0.0	0.0	0.0	0.0	0.0	0.0	0.0	0.0	0.0	0.0	0.0	0.0	0.0	0.0	0.0	0.0
O00165;O00165-2;O00165-5	SEQ_FDDVWPMDPHPR_MOD_FDDVWPM(Oxidation)DPHPR_CHARGE_2_	0.0	0.0	0.0	0.0	0.0	0.0	0.0	0.0	0.0	0.0	0.0	0.0	0.0	0.0	0.0	0.0	0.0	0.0	0.0	0.0	0.0	0.0	0.0	0.0	0.0	0.0	0.0	0.0	0.0	0.0	0.0	0.0	0.0	0.0	0.0	0.0	0.0	0.0	0.0	0.0	0.0	0.0	0.0	0.0	0.0	0.0	0.0	0.0
O00165;O00165-2;O00165-5	SEQ_IFGGVLESDAR_MOD_IFGGVLESDAR_CHARGE_2_	0.0	0.0	0.0	0.0	0.0	0.0	0.0	0.0	0.0	0.0	0.0	0.0	0.0	0.0	0.0	0.0	0.0	0.0	0.0	0.0	0.0	0.0	0.0	0.0	0.0	0.0	0.0	0.0	0.0	0.0	0.0	0.0	0.0	0.0	0.0	0.0	0.0	0.0	0.0	0.0	0.0	0.0	0.0	0.0	0.0	0.0	0.0	0.0
O00170	SEQ_TLHSDDEGTVLDDSR_MOD_TLHSDDEGTVLDDSR_CHARGE_4_	0.0	0.0	0.0	0.0	0.0	0.0	0.0	0.0	0.0	0.0	0.0	0.0	0.0	0.0	0.0	0.0	0.0	0.0	0.0	0.0	0.0	0.0	0.0	0.0	0.0	0.0	0.0	0.0	0.0	0.0	0.0	0.0	0.0	0.0	0.0	0.0	0.0	0.0	0.0	0.0	0.0	0.0	0.0	0.0	0.0	0.0	864.3740503503789	0.0
O00170	SEQ_HVVLYPLVAK_MOD_HVVLYPLVAK_CHARGE_3_	0.0	0.0	0.0	0.0	0.0	0.0	0.0	0.0	0.0	0.0	0.0	0.0	0.0	0.0	0.0	0.0	0.0	0.0	0.0	0.0	0.0	0.0	0.0	0.0	0.0	0.0	0.0	0.0	0.0	0.0	0.0	0.0	0.0	0.0	0.0	0.0	0.0	0.0	0.0	0.0	0.0	0.0	0.0	0.0	0.0	0.0	0.0	0.0
O00170	SEQ_TLHSDDEGTVLDDSR_MOD_TLHSDDEGTVLDDSR_CHARGE_3_	0.0	0.0	0.0	0.0	0.0	0.0	0.0	0.0	0.0	0.0	0.0	0.0	0.0	0.0	0.0	0.0	0.0	0.0	0.0	0.0	0.0	0.0	0.0	0.0	0.0	0.0	0.0	0.0	0.0	0.0	0.0	0.0	0.0	0.0	0.0	0.0	0.0	0.0	0.0	0.0	580.9496882358917	1451.4753348906793	0.0	0.0	3514.84951586458	1803.9633488650218	0.0	1438.3648996799877
O00170	SEQ_GELPDFQDGTK_MOD_GELPDFQDGTK_CHARGE_2_	0.0	0.0	0.0	0.0	0.0	0.0	0.0	0.0	0.0	0.0	0.0	0.0	0.0	0.0	0.0	0.0	0.0	0.0	0.0	0.0	0.0	0.0	0.0	0.0	3780.355867461344	0.0	0.0	0.0	5321.039641346221	0.0	0.0	1823.1186292598798	2961.9915809297213	0.0	0.0	0.0	0.0	0.0	0.0	0.0	3042.5193984781886	0.0	8146.189479509374	0.0	5518.167428579866	0.0	6480.410853113273	1989.8434106260793
O00170	SEQ_AVPLIHQEGNR_MOD_AVPLIHQEGNR_CHARGE_3_	0.0	0.0	0.0	0.0	0.0	0.0	0.0	0.0	0.0	0.0	0.0	0.0	0.0	0.0	0.0	0.0	0.0	0.0	0.0	0.0	0.0	0.0	0.0	0.0	0.0	0.0	0.0	0.0	0.0	0.0	0.0	0.0	0.0	0.0	0.0	0.0	0.0	0.0	0.0	0.0	0.0	0.0	0.0	0.0	0.0	0.0	0.0	0.0
O00178	SEQ_DDVIVTASNFSSER_MOD_DDVIVTASNFSSER_CHARGE_3_	0.0	0.0	0.0	0.0	0.0	0.0	0.0	0.0	0.0	0.0	0.0	0.0	0.0	0.0	0.0	0.0	0.0	0.0	0.0	0.0	0.0	0.0	0.0	0.0	0.0	0.0	0.0	0.0	0.0	0.0	0.0	0.0	0.0	0.0	0.0	0.0	0.0	0.0	0.0	0.0	0.0	0.0	0.0	0.0	0.0	0.0	2333.3985695021374	0.0
O00178	SEQ_VAVVGNVDAGK_MOD_VAVVGNVDAGK_CHARGE_2_	0.0	0.0	0.0	0.0	0.0	0.0	0.0	0.0	0.0	0.0	0.0	0.0	0.0	0.0	0.0	0.0	0.0	0.0	0.0	0.0	0.0	0.0	0.0	0.0	0.0	0.0	0.0	0.0	0.0	0.0	0.0	0.0	0.0	0.0	0.0	0.0	0.0	0.0	0.0	0.0	0.0	265.91377178392287	0.0	0.0	0.0	0.0	1852.3597991954725	1511.8457004850552
O00178	SEQ_DDVIVTASNFSSER_MOD_DDVIVTASNFSSER_CHARGE_2_	0.0	0.0	0.0	0.0	0.0	0.0	0.0	0.0	0.0	0.0	0.0	0.0	0.0	0.0	0.0	0.0	0.0	0.0	0.0	0.0	0.0	0.0	0.0	0.0	0.0	0.0	0.0	0.0	0.0	0.0	0.0	0.0	0.0	0.0	0.0	0.0	0.0	0.0	0.0	0.0	170.0366083366786	0.0	0.0	0.0	857.6718425320984	0.0	1149.1616335062217	906.006980413702
O00186	SEQ_SAEETFQLSR_MOD_SAEETFQLSR_CHARGE_3_	0.0	0.0	0.0	0.0	0.0	0.0	0.0	0.0	0.0	0.0	0.0	0.0	0.0	0.0	0.0	0.0	0.0	0.0	0.0	0.0	0.0	0.0	0.0	0.0	0.0	0.0	0.0	0.0	0.0	0.0	0.0	0.0	0.0	0.0	0.0	0.0	0.0	0.0	0.0	0.0	0.0	0.0	0.0	0.0	0.0	0.0	0.0	0.0
O00186	SEQ_IENESDMIR_MOD_IENESDM(Oxidation)IR_CHARGE_3_	0.0	0.0	0.0	0.0	0.0	0.0	0.0	0.0	0.0	0.0	0.0	0.0	0.0	0.0	0.0	0.0	0.0	0.0	0.0	0.0	0.0	0.0	0.0	0.0	0.0	0.0	0.0	0.0	0.0	0.0	0.0	0.0	0.0	0.0	0.0	0.0	0.0	0.0	0.0	0.0	0.0	0.0	0.0	0.0	0.0	0.0	0.0	0.0
O00186	SEQ_ALYFITPTSK_MOD_ALYFITPTSK_CHARGE_3_	0.0	0.0	0.0	0.0	0.0	0.0	0.0	0.0	0.0	0.0	0.0	0.0	0.0	0.0	0.0	0.0	0.0	0.0	0.0	0.0	0.0	0.0	0.0	0.0	0.0	0.0	0.0	0.0	0.0	0.0	0.0	0.0	0.0	0.0	0.0	0.0	0.0	0.0	0.0	0.0	0.0	0.0	0.0	0.0	0.0	0.0	0.0	0.0
O00186	SEQ_SAEETFQLSR_MOD_SAEETFQLSR_CHARGE_2_	0.0	0.0	0.0	0.0	0.0	0.0	0.0	0.0	0.0	0.0	0.0	0.0	0.0	0.0	25602.530067722906	0.0	0.0	0.0	0.0	0.0	0.0	0.0	0.0	0.0	0.0	0.0	0.0	0.0	0.0	0.0	0.0	17913.970093940607	0.0	0.0	0.0	0.0	0.0	34794.506221038726	0.0	43536.8853606857	0.0	0.0	0.0	28085.920275861172	26513.570320522027	0.0	0.0	30168.157079984536
O00186	SEQ_TEQDLALGTDAEGQK_MOD_TEQDLALGTDAEGQK_CHARGE_3_	0.0	0.0	0.0	0.0	0.0	0.0	0.0	0.0	0.0	0.0	0.0	0.0	0.0	0.0	0.0	0.0	0.0	0.0	0.0	0.0	0.0	0.0	0.0	0.0	0.0	0.0	0.0	0.0	0.0	0.0	1900.7716693040243	0.0	0.0	0.0	0.0	0.0	1060.8340049554402	0.0	0.0	0.0	533.3402809149105	0.0	0.0	0.0	0.0	0.0	0.0	0.0
O00186	SEQ_VLLPVLLNK_MOD_VLLPVLLNK_CHARGE_2_	0.0	0.0	0.0	0.0	0.0	0.0	0.0	0.0	0.0	0.0	0.0	0.0	0.0	0.0	0.0	0.0	0.0	0.0	0.0	0.0	0.0	0.0	0.0	0.0	0.0	0.0	0.0	0.0	0.0	0.0	0.0	0.0	0.0	0.0	0.0	0.0	0.0	0.0	0.0	0.0	0.0	0.0	0.0	0.0	0.0	0.0	0.0	0.0
O00186	SEQ_DIMEDAIDNR_MOD_DIM(Oxidation)EDAIDNR_CHARGE_2_	0.0	0.0	0.0	0.0	0.0	0.0	0.0	0.0	0.0	0.0	0.0	0.0	0.0	0.0	0.0	0.0	0.0	0.0	0.0	0.0	0.0	0.0	0.0	0.0	0.0	0.0	0.0	0.0	0.0	0.0	0.0	0.0	0.0	0.0	0.0	0.0	0.0	0.0	0.0	0.0	0.0	0.0	0.0	0.0	0.0	0.0	0.0	0.0
O00186	SEQ_IENESDMIR_MOD_IENESDM(Oxidation)IR_CHARGE_2_	0.0	0.0	0.0	0.0	0.0	0.0	0.0	0.0	0.0	0.0	0.0	0.0	0.0	0.0	0.0	0.0	0.0	0.0	0.0	0.0	0.0	0.0	0.0	0.0	0.0	0.0	0.0	0.0	0.0	0.0	0.0	0.0	0.0	0.0	0.0	0.0	0.0	0.0	0.0	0.0	0.0	0.0	0.0	0.0	0.0	0.0	2026.7430309236354	0.0
O00186	SEQ_ALYFITPTSK_MOD_ALYFITPTSK_CHARGE_2_	0.0	0.0	0.0	0.0	0.0	0.0	0.0	0.0	0.0	0.0	0.0	0.0	0.0	0.0	0.0	0.0	0.0	0.0	0.0	0.0	0.0	0.0	0.0	0.0	0.0	0.0	0.0	0.0	0.0	0.0	0.0	0.0	0.0	0.0	0.0	0.0	0.0	0.0	0.0	0.0	1996.135762145206	0.0	0.0	0.0	0.0	0.0	0.0	0.0
O00186	SEQ_MTDLLEEGITVVENIYK_MOD_M(Oxidation)TDLLEEGITVVENIYK_CHARGE_2_	0.0	0.0	0.0	0.0	0.0	0.0	0.0	0.0	0.0	0.0	0.0	0.0	0.0	0.0	0.0	0.0	0.0	0.0	0.0	0.0	0.0	0.0	0.0	0.0	0.0	0.0	0.0	0.0	0.0	0.0	0.0	0.0	0.0	0.0	975.3053751155277	0.0	0.0	0.0	0.0	0.0	0.0	0.0	0.0	0.0	527.333054307224	0.0	0.0	0.0
O00186	SEQ_MTDLLEEGITVVENIYK_MOD_M(Oxidation)TDLLEEGITVVENIYK_CHARGE_4_	0.0	0.0	0.0	0.0	0.0	0.0	0.0	0.0	0.0	0.0	0.0	0.0	0.0	0.0	0.0	0.0	0.0	0.0	0.0	0.0	0.0	0.0	0.0	0.0	0.0	0.0	0.0	0.0	0.0	0.0	0.0	0.0	0.0	0.0	0.0	0.0	0.0	0.0	0.0	0.0	0.0	0.0	0.0	0.0	0.0	0.0	0.0	0.0
O00193	SEQ_EESAEELQAAEHPDEVEDPK_MOD_EESAEELQAAEHPDEVEDPK_CHARGE_3_	0.0	0.0	0.0	0.0	0.0	0.0	0.0	0.0	0.0	0.0	0.0	0.0	0.0	0.0	0.0	0.0	0.0	0.0	0.0	0.0	0.0	0.0	0.0	0.0	0.0	0.0	0.0	0.0	0.0	0.0	0.0	0.0	0.0	0.0	0.0	0.0	0.0	0.0	0.0	0.0	0.0	0.0	0.0	0.0	0.0	0.0	0.0	0.0
O00193	SEQ_INEELESQYQQSMDSK_MOD_INEELESQYQQSM(Oxidation)DSK_CHARGE_4_	0.0	0.0	0.0	0.0	0.0	0.0	0.0	0.0	0.0	0.0	0.0	0.0	0.0	0.0	0.0	0.0	0.0	0.0	0.0	0.0	0.0	0.0	0.0	0.0	0.0	0.0	0.0	0.0	0.0	0.0	0.0	0.0	0.0	0.0	0.0	0.0	0.0	0.0	0.0	0.0	0.0	0.0	0.0	0.0	0.0	0.0	0.0	0.0
O00193	SEQ_INEELESQYQQSMDSK_MOD_INEELESQYQQSM(Oxidation)DSK_CHARGE_3_	0.0	0.0	0.0	0.0	0.0	0.0	0.0	0.0	0.0	0.0	0.0	0.0	0.0	0.0	0.0	0.0	0.0	0.0	0.0	0.0	0.0	0.0	0.0	0.0	0.0	0.0	0.0	0.0	0.0	0.0	0.0	0.0	1176.9556861497729	904.3827414499508	1241.3260461793961	0.0	0.0	0.0	0.0	1396.4554109765354	2567.360188475357	1213.167305701383	1859.7131911886243	1244.5945666461378	2205.208100434111	1070.8503428684303	1883.2839943592446	1290.4189789477225
O00203;O00203-3	SEQ_EASADLSPYVR_MOD_EASADLSPYVR_CHARGE_3_	0.0	0.0	0.0	0.0	0.0	0.0	0.0	0.0	0.0	0.0	0.0	0.0	0.0	0.0	0.0	0.0	0.0	0.0	0.0	0.0	0.0	0.0	0.0	0.0	0.0	0.0	0.0	0.0	0.0	0.0	0.0	0.0	0.0	0.0	0.0	0.0	0.0	0.0	0.0	0.0	0.0	0.0	0.0	0.0	0.0	0.0	0.0	0.0
O00203;O00203-3	SEQ_EASADLSPYVR_MOD_EASADLSPYVR_CHARGE_2_	0.0	0.0	0.0	0.0	0.0	0.0	0.0	0.0	0.0	0.0	0.0	0.0	0.0	0.0	0.0	0.0	0.0	0.0	0.0	0.0	0.0	0.0	0.0	0.0	0.0	0.0	0.0	0.0	0.0	0.0	0.0	0.0	0.0	0.0	0.0	0.0	0.0	0.0	0.0	0.0	0.0	0.0	0.0	0.0	0.0	0.0	0.0	0.0
O00203;O00203-3	SEQ_SFTSEDDLVK_MOD_SFTSEDDLVK_CHARGE_3_	0.0	0.0	0.0	0.0	0.0	0.0	0.0	0.0	0.0	0.0	0.0	0.0	0.0	0.0	0.0	0.0	0.0	0.0	0.0	0.0	0.0	0.0	0.0	0.0	0.0	413.6946391647872	0.0	0.0	0.0	0.0	0.0	0.0	0.0	0.0	0.0	0.0	0.0	0.0	0.0	0.0	0.0	0.0	0.0	0.0	0.0	0.0	0.0	0.0
O00203;O00203-3	SEQ_LLDSITVPVAR_MOD_LLDSITVPVAR_CHARGE_2_	0.0	0.0	0.0	0.0	0.0	0.0	0.0	0.0	0.0	0.0	0.0	0.0	0.0	0.0	0.0	0.0	0.0	0.0	0.0	0.0	0.0	0.0	0.0	0.0	0.0	0.0	0.0	0.0	0.0	0.0	0.0	0.0	0.0	1545.1544707762368	0.0	0.0	0.0	0.0	0.0	0.0	0.0	0.0	0.0	0.0	0.0	0.0	0.0	0.0
O00203;O00203-3	SEQ_LLQMQPAQHGEIIK_MOD_LLQM(Oxidation)QPAQHGEIIK_CHARGE_3_	0.0	0.0	0.0	0.0	0.0	0.0	0.0	0.0	0.0	0.0	0.0	0.0	0.0	0.0	0.0	0.0	0.0	0.0	0.0	0.0	0.0	0.0	0.0	0.0	0.0	0.0	0.0	0.0	0.0	0.0	0.0	0.0	0.0	0.0	0.0	0.0	0.0	0.0	0.0	0.0	0.0	0.0	0.0	0.0	0.0	0.0	0.0	0.0
O00203;O00203-3	SEQ_LLDSITVPVAR_MOD_LLDSITVPVAR_CHARGE_3_	0.0	0.0	0.0	0.0	0.0	0.0	0.0	0.0	0.0	0.0	0.0	0.0	0.0	0.0	0.0	0.0	0.0	0.0	0.0	0.0	0.0	0.0	0.0	0.0	0.0	0.0	0.0	0.0	0.0	0.0	0.0	0.0	0.0	0.0	0.0	0.0	0.0	0.0	0.0	0.0	0.0	0.0	0.0	0.0	0.0	0.0	0.0	0.0
O00203;O00203-3	SEQ_YDQNYDIR_MOD_YDQNYDIR_CHARGE_2_	0.0	0.0	0.0	0.0	0.0	0.0	0.0	0.0	0.0	0.0	0.0	0.0	0.0	0.0	0.0	0.0	0.0	0.0	0.0	0.0	0.0	7104.658602319193	0.0	0.0	0.0	0.0	0.0	0.0	0.0	0.0	0.0	0.0	0.0	23246.710566819736	0.0	27102.158581690062	0.0	0.0	0.0	0.0	0.0	20327.028454997668	0.0	15639.079445186324	8427.282896695215	17973.94869959452	18440.134267027017	20237.9289791933
O00203;O00203-3	SEQ_LYSLDPEQK_MOD_LYSLDPEQK_CHARGE_2_	0.0	0.0	0.0	0.0	0.0	0.0	0.0	0.0	0.0	0.0	0.0	0.0	0.0	0.0	0.0	0.0	0.0	0.0	0.0	0.0	1302.6752435638543	0.0	0.0	470.89532026549523	0.0	0.0	2405.309980986351	0.0	0.0	501.19509193834494	0.0	920.2100634010362	0.0	0.0	0.0	0.0	0.0	0.0	0.0	0.0	3254.2169082852056	1207.080648708381	4637.069721255071	1993.6310271993846	6728.4078043191785	3359.8079365473636	4574.409079693992	4436.946055585618
O00203;O00203-3	SEQ_NASELFPAVVK_MOD_NASELFPAVVK_CHARGE_2_	0.0	0.0	0.0	0.0	0.0	0.0	0.0	0.0	0.0	0.0	0.0	0.0	0.0	0.0	0.0	0.0	0.0	0.0	0.0	0.0	0.0	0.0	0.0	0.0	0.0	0.0	0.0	0.0	0.0	0.0	0.0	0.0	0.0	0.0	0.0	0.0	0.0	0.0	0.0	0.0	0.0	0.0	1941.6676296989126	0.0	0.0	0.0	0.0	0.0
O00203;O00203-3	SEQ_EFQTYVK_MOD_EFQTYVK_CHARGE_2_	0.0	0.0	0.0	0.0	0.0	0.0	0.0	0.0	0.0	0.0	0.0	0.0	0.0	0.0	0.0	0.0	0.0	0.0	0.0	0.0	0.0	0.0	0.0	0.0	0.0	0.0	0.0	0.0	0.0	0.0	0.0	0.0	0.0	0.0	0.0	0.0	0.0	0.0	0.0	0.0	0.0	0.0	3167.9264136135116	0.0	5400.352340980743	1005.2968147023311	0.0	2595.948492419929
O00203;O00203-3	SEQ_SFTSEDDLVK_MOD_SFTSEDDLVK_CHARGE_2_	0.0	0.0	0.0	0.0	0.0	0.0	0.0	0.0	0.0	0.0	0.0	0.0	0.0	0.0	0.0	0.0	0.0	0.0	0.0	0.0	0.0	0.0	0.0	0.0	0.0	0.0	0.0	0.0	0.0	0.0	0.0	0.0	0.0	0.0	0.0	3617.4933746572074	0.0	0.0	0.0	0.0	0.0	0.0	0.0	3411.026633841115	0.0	6413.1755630939	0.0	6264.124908672446
O00203;O00203-3	SEQ_VVNVANVGAVPSGQDNIHR_MOD_VVNVANVGAVPSGQDNIHR_CHARGE_4_	0.0	0.0	0.0	0.0	0.0	0.0	0.0	0.0	0.0	0.0	0.0	0.0	0.0	0.0	0.0	0.0	0.0	0.0	0.0	0.0	0.0	0.0	0.0	0.0	8396.034681406856	0.0	0.0	0.0	0.0	0.0	0.0	0.0	0.0	0.0	0.0	0.0	0.0	0.0	0.0	0.0	0.0	0.0	0.0	3115.201964720127	0.0	0.0	0.0	0.0
O00203;O00203-3	SEQ_YAEEQQDLALLSISTFQR_MOD_YAEEQQDLALLSISTFQR_CHARGE_4_	0.0	0.0	0.0	0.0	0.0	0.0	0.0	0.0	0.0	0.0	0.0	0.0	0.0	0.0	0.0	0.0	0.0	0.0	0.0	0.0	0.0	0.0	0.0	0.0	0.0	0.0	0.0	0.0	0.0	0.0	0.0	0.0	0.0	0.0	0.0	0.0	2792.7144703973104	0.0	0.0	0.0	0.0	0.0	0.0	0.0	0.0	0.0	0.0	0.0
O00203;O00203-3	SEQ_EGSTAQLIINTEK_MOD_EGSTAQLIINTEK_CHARGE_3_	0.0	0.0	0.0	0.0	0.0	0.0	0.0	0.0	0.0	0.0	0.0	0.0	0.0	0.0	0.0	0.0	0.0	0.0	0.0	0.0	0.0	0.0	0.0	0.0	0.0	0.0	0.0	0.0	0.0	0.0	0.0	0.0	0.0	0.0	0.0	0.0	0.0	0.0	0.0	0.0	0.0	0.0	0.0	0.0	0.0	0.0	0.0	0.0
O00203;O00203-3	SEQ_YAEEQQDLALLSISTFQR_MOD_YAEEQQDLALLSISTFQR_CHARGE_2_	0.0	0.0	0.0	0.0	0.0	0.0	0.0	0.0	0.0	0.0	0.0	0.0	0.0	0.0	0.0	0.0	0.0	0.0	0.0	0.0	0.0	0.0	0.0	0.0	0.0	0.0	0.0	0.0	0.0	0.0	0.0	0.0	0.0	0.0	0.0	0.0	0.0	0.0	0.0	0.0	0.0	0.0	3088.3627225029036	0.0	0.0	0.0	0.0	0.0
O00203;O00203-3	SEQ_EGSTAQLIINTEK_MOD_EGSTAQLIINTEK_CHARGE_2_	0.0	0.0	0.0	0.0	0.0	0.0	0.0	0.0	0.0	0.0	0.0	0.0	0.0	0.0	0.0	0.0	0.0	0.0	0.0	0.0	0.0	0.0	0.0	0.0	0.0	0.0	0.0	0.0	0.0	0.0	0.0	0.0	0.0	0.0	0.0	0.0	0.0	0.0	0.0	0.0	0.0	310.0316128394259	0.0	0.0	0.0	0.0	0.0	0.0
O00203;O00203-3	SEQ_VVNVANVGAVPSGQDNIHR_MOD_VVNVANVGAVPSGQDNIHR_CHARGE_3_	0.0	0.0	0.0	0.0	0.0	0.0	0.0	0.0	0.0	0.0	0.0	0.0	0.0	0.0	0.0	0.0	0.0	0.0	0.0	0.0	0.0	0.0	0.0	0.0	0.0	0.0	0.0	0.0	0.0	0.0	0.0	0.0	0.0	0.0	0.0	0.0	0.0	0.0	1039.9588064202778	0.0	0.0	0.0	0.0	0.0	0.0	0.0	0.0	0.0
O00203;O00203-3	SEQ_LYSLDPEQK_MOD_LYSLDPEQK_CHARGE_3_	0.0	0.0	0.0	0.0	0.0	0.0	0.0	0.0	0.0	0.0	0.0	0.0	0.0	0.0	0.0	0.0	0.0	0.0	0.0	0.0	0.0	0.0	0.0	0.0	0.0	0.0	0.0	0.0	0.0	0.0	0.0	0.0	0.0	0.0	0.0	0.0	0.0	0.0	0.0	0.0	92.4679432453057	0.0	0.0	0.0	0.0	0.0	0.0	0.0
O00203;O00203-3	SEQ_LLQMQPAQHGEIIK_MOD_LLQM(Oxidation)QPAQHGEIIK_CHARGE_4_	0.0	0.0	0.0	0.0	0.0	0.0	0.0	0.0	0.0	0.0	0.0	0.0	0.0	0.0	0.0	0.0	0.0	0.0	0.0	0.0	0.0	0.0	0.0	0.0	0.0	0.0	0.0	0.0	0.0	0.0	0.0	0.0	0.0	0.0	0.0	0.0	0.0	0.0	0.0	0.0	0.0	0.0	103.55887804512122	0.0	0.0	0.0	0.0	42.689073570711884
O00203;O00203-3	SEQ_TVIGSVLLR_MOD_TVIGSVLLR_CHARGE_2_	0.0	0.0	0.0	0.0	0.0	0.0	0.0	0.0	0.0	0.0	0.0	0.0	0.0	0.0	0.0	0.0	0.0	0.0	0.0	0.0	0.0	0.0	0.0	0.0	0.0	0.0	0.0	0.0	0.0	0.0	0.0	0.0	0.0	0.0	0.0	0.0	0.0	0.0	0.0	0.0	0.0	0.0	0.0	0.0	0.0	1022.9828757218642	0.0	0.0
O00203;O00203-3	SEQ_GMFEPYLK_MOD_GM(Oxidation)FEPYLK_CHARGE_2_	0.0	0.0	0.0	0.0	0.0	0.0	0.0	0.0	0.0	0.0	0.0	0.0	0.0	0.0	0.0	0.0	0.0	0.0	0.0	0.0	0.0	0.0	0.0	1914.7502339358648	0.0	0.0	0.0	0.0	0.0	0.0	0.0	0.0	0.0	0.0	0.0	0.0	0.0	0.0	0.0	0.0	0.0	0.0	0.0	0.0	0.0	0.0	0.0	0.0
O00203;O00203-3	SEQ_NVEVIELAK_MOD_NVEVIELAK_CHARGE_2_	0.0	0.0	0.0	0.0	0.0	0.0	0.0	0.0	0.0	0.0	0.0	0.0	0.0	0.0	0.0	0.0	0.0	0.0	0.0	0.0	0.0	0.0	0.0	0.0	0.0	0.0	0.0	0.0	0.0	0.0	0.0	0.0	0.0	0.0	0.0	0.0	0.0	0.0	734.0786370021101	0.0	2434.5249421956396	2076.897554754459	1360.4136985749224	0.0	0.0	0.0	0.0	0.0
O00203;O00203-3	SEQ_QFAAATIQTIGR_MOD_QFAAATIQTIGR_CHARGE_3_	0.0	0.0	0.0	0.0	0.0	0.0	0.0	0.0	0.0	0.0	0.0	0.0	0.0	0.0	0.0	0.0	0.0	0.0	0.0	0.0	0.0	0.0	0.0	0.0	0.0	0.0	0.0	0.0	365.9882678578867	0.0	0.0	0.0	0.0	0.0	0.0	0.0	0.0	0.0	0.0	0.0	0.0	0.0	0.0	0.0	0.0	0.0	0.0	0.0
O00203;O00203-3	SEQ_QFAAATIQTIGR_MOD_QFAAATIQTIGR_CHARGE_2_	0.0	0.0	0.0	0.0	0.0	0.0	0.0	0.0	0.0	0.0	0.0	0.0	0.0	0.0	0.0	0.0	0.0	0.0	0.0	0.0	0.0	0.0	0.0	0.0	0.0	0.0	0.0	0.0	0.0	0.0	0.0	0.0	0.0	0.0	0.0	0.0	0.0	0.0	0.0	0.0	0.0	0.0	0.0	0.0	0.0	0.0	0.0	0.0
O00203;O00203-3	SEQ_LQILNLGAK_MOD_LQILNLGAK_CHARGE_2_	0.0	0.0	0.0	0.0	0.0	0.0	0.0	0.0	0.0	0.0	0.0	0.0	0.0	0.0	0.0	0.0	0.0	0.0	0.0	0.0	0.0	0.0	0.0	0.0	0.0	0.0	0.0	0.0	0.0	0.0	0.0	0.0	0.0	0.0	0.0	0.0	0.0	0.0	0.0	0.0	0.0	0.0	0.0	0.0	844.2303368900047	0.0	0.0	0.0
O00203;O00203-3	SEQ_EFQTYVK_MOD_EFQTYVK_CHARGE_3_	0.0	0.0	0.0	0.0	0.0	0.0	0.0	0.0	0.0	0.0	0.0	0.0	0.0	0.0	0.0	0.0	0.0	0.0	0.0	0.0	0.0	0.0	0.0	0.0	0.0	0.0	0.0	0.0	0.0	0.0	0.0	0.0	0.0	0.0	0.0	0.0	0.0	0.0	0.0	264.35277556247604	0.0	0.0	0.0	0.0	0.0	0.0	0.0	0.0
O00217	SEQ_TLLWTELFR_MOD_TLLWTELFR_CHARGE_3_	0.0	0.0	0.0	0.0	0.0	0.0	0.0	0.0	0.0	0.0	0.0	0.0	0.0	0.0	0.0	0.0	0.0	0.0	0.0	0.0	0.0	0.0	0.0	0.0	0.0	0.0	0.0	0.0	0.0	0.0	0.0	0.0	0.0	0.0	0.0	0.0	0.0	0.0	0.0	0.0	0.0	0.0	0.0	0.0	0.0	0.0	0.0	0.0
O00231;O00231-2	SEQ_DIQENDEEAVQVK_MOD_DIQENDEEAVQVK_CHARGE_2_	0.0	0.0	0.0	0.0	0.0	0.0	0.0	0.0	0.0	0.0	0.0	0.0	0.0	0.0	0.0	0.0	0.0	0.0	0.0	0.0	0.0	820.0358805440885	0.0	1638.1709425702734	0.0	0.0	0.0	1002.4142714857293	0.0	0.0	4626.358377640861	0.0	4082.7620816513067	3707.364576200691	4343.711526857342	0.0	2805.137195869586	3495.688140888442	4392.453186558235	0.0	13609.904614306313	7155.842107013556	8123.473038526125	6253.924341996241	18040.93152661345	11847.615034274684	10097.491753768334	3923.278480880946
O00231;O00231-2	SEQ_YVRPFLNSISK_MOD_YVRPFLNSISK_CHARGE_2_	0.0	0.0	0.0	0.0	0.0	0.0	0.0	0.0	0.0	0.0	0.0	0.0	0.0	0.0	0.0	0.0	0.0	0.0	0.0	0.0	0.0	0.0	0.0	0.0	0.0	0.0	0.0	0.0	0.0	0.0	0.0	0.0	0.0	0.0	0.0	0.0	0.0	0.0	0.0	0.0	0.0	0.0	0.0	0.0	0.0	0.0	0.0	0.0
O00231;O00231-2	SEQ_VQIEHISSLIK_MOD_VQIEHISSLIK_CHARGE_4_	0.0	0.0	0.0	0.0	0.0	0.0	0.0	0.0	0.0	0.0	0.0	0.0	0.0	0.0	0.0	0.0	0.0	0.0	0.0	0.0	0.0	0.0	0.0	0.0	0.0	0.0	0.0	0.0	0.0	0.0	0.0	0.0	0.0	0.0	0.0	0.0	0.0	0.0	0.0	0.0	0.0	0.0	0.0	0.0	0.0	0.0	0.0	0.0
O00231;O00231-2	SEQ_TYHALSNLPK_MOD_TYHALSNLPK_CHARGE_2_	0.0	0.0	0.0	0.0	0.0	0.0	0.0	0.0	0.0	0.0	0.0	0.0	0.0	0.0	2471.0288859284174	0.0	0.0	0.0	0.0	0.0	0.0	0.0	0.0	0.0	0.0	0.0	0.0	0.0	0.0	0.0	0.0	0.0	0.0	0.0	0.0	0.0	0.0	0.0	0.0	0.0	0.0	0.0	0.0	0.0	0.0	0.0	0.0	0.0
O00231;O00231-2	SEQ_ALLVEVQLLESK_MOD_ALLVEVQLLESK_CHARGE_3_	0.0	0.0	0.0	0.0	0.0	0.0	0.0	0.0	0.0	0.0	0.0	0.0	0.0	0.0	0.0	0.0	0.0	0.0	0.0	0.0	0.0	0.0	0.0	0.0	0.0	0.0	0.0	0.0	0.0	0.0	0.0	0.0	0.0	0.0	0.0	0.0	0.0	0.0	0.0	0.0	0.0	0.0	0.0	0.0	0.0	0.0	0.0	0.0
O00231;O00231-2	SEQ_YVRPFLNSISK_MOD_YVRPFLNSISK_CHARGE_3_	0.0	0.0	0.0	0.0	0.0	0.0	0.0	0.0	0.0	0.0	0.0	0.0	0.0	0.0	0.0	0.0	0.0	0.0	0.0	0.0	0.0	0.0	0.0	0.0	0.0	0.0	0.0	0.0	0.0	0.0	0.0	0.0	0.0	0.0	0.0	0.0	0.0	0.0	0.0	0.0	0.0	0.0	0.0	0.0	0.0	0.0	0.0	733.7757783854286
O00231;O00231-2	SEQ_VQIEHISSLIK_MOD_VQIEHISSLIK_CHARGE_3_	0.0	0.0	0.0	0.0	0.0	0.0	0.0	0.0	0.0	0.0	0.0	0.0	0.0	0.0	0.0	0.0	0.0	0.0	0.0	0.0	0.0	0.0	0.0	0.0	0.0	0.0	0.0	0.0	0.0	0.0	0.0	0.0	0.0	0.0	0.0	0.0	0.0	0.0	0.0	0.0	0.0	0.0	0.0	0.0	0.0	0.0	0.0	0.0
O00231;O00231-2	SEQ_DIQENDEEAVQVK_MOD_DIQENDEEAVQVK_CHARGE_3_	0.0	0.0	0.0	0.0	0.0	0.0	0.0	0.0	0.0	0.0	0.0	0.0	0.0	0.0	0.0	0.0	0.0	0.0	0.0	0.0	0.0	0.0	0.0	0.0	0.0	0.0	0.0	0.0	0.0	0.0	0.0	0.0	0.0	0.0	0.0	0.0	0.0	0.0	0.0	0.0	0.0	0.0	0.0	0.0	0.0	0.0	0.0	0.0
O00231;O00231-2	SEQ_AELRDDPIISTHLAK_MOD_AELRDDPIISTHLAK_CHARGE_4_	0.0	0.0	0.0	0.0	0.0	0.0	0.0	0.0	0.0	0.0	0.0	0.0	0.0	0.0	0.0	0.0	0.0	0.0	0.0	0.0	0.0	0.0	0.0	0.0	0.0	358.74183143597503	0.0	0.0	0.0	0.0	0.0	0.0	0.0	0.0	0.0	0.0	0.0	0.0	0.0	0.0	0.0	0.0	0.0	0.0	0.0	0.0	0.0	0.0
O00231;O00231-2	SEQ_TYEAALETIQNMSK_MOD_TYEAALETIQNM(Oxidation)SK_CHARGE_3_	0.0	0.0	0.0	0.0	0.0	0.0	0.0	0.0	0.0	0.0	0.0	0.0	0.0	0.0	0.0	0.0	0.0	0.0	0.0	0.0	0.0	0.0	0.0	0.0	0.0	0.0	0.0	0.0	0.0	0.0	0.0	0.0	0.0	0.0	0.0	0.0	0.0	0.0	0.0	0.0	0.0	0.0	0.0	0.0	1549.3568487593757	0.0	2312.121881976835	0.0
O00231;O00231-2	SEQ_TYEAALETIQNMSK_MOD_TYEAALETIQNM(Oxidation)SK_CHARGE_2_	0.0	0.0	0.0	0.0	0.0	0.0	0.0	0.0	0.0	0.0	0.0	0.0	0.0	0.0	0.0	0.0	0.0	0.0	0.0	0.0	0.0	0.0	0.0	0.0	0.0	0.0	0.0	0.0	0.0	0.0	0.0	0.0	0.0	0.0	0.0	0.0	0.0	0.0	0.0	0.0	0.0	0.0	0.0	0.0	0.0	0.0	0.0	0.0
O00231;O00231-2	SEQ_SLADFEK_MOD_SLADFEK_CHARGE_1_	0.0	0.0	0.0	0.0	0.0	0.0	0.0	0.0	0.0	0.0	0.0	0.0	0.0	0.0	0.0	0.0	0.0	0.0	0.0	0.0	0.0	0.0	0.0	0.0	0.0	0.0	0.0	0.0	0.0	0.0	0.0	0.0	0.0	0.0	0.0	0.0	0.0	0.0	0.0	0.0	0.0	0.0	0.0	0.0	0.0	0.0	0.0	0.0
O00231;O00231-2	SEQ_SLADFEK_MOD_SLADFEK_CHARGE_2_	0.0	0.0	0.0	0.0	0.0	0.0	0.0	0.0	0.0	0.0	0.0	0.0	0.0	0.0	0.0	0.0	0.0	0.0	0.0	0.0	0.0	0.0	0.0	0.0	0.0	2629.138778283367	0.0	0.0	0.0	0.0	0.0	0.0	0.0	0.0	6366.903173534862	5306.259823320006	0.0	9314.756922805922	0.0	8382.140718314848	13120.86520162782	13912.595874416169	12667.93842439587	5327.224402788762	13325.239101288755	15021.104506153333	12306.240284277465	10847.987020340508
O00231;O00231-2	SEQ_IMLNTPEDVQALVSGK_MOD_IM(Oxidation)LNTPEDVQALVSGK_CHARGE_2_	0.0	0.0	0.0	0.0	0.0	0.0	0.0	0.0	0.0	0.0	0.0	0.0	0.0	0.0	0.0	0.0	0.0	0.0	0.0	0.0	0.0	0.0	0.0	0.0	0.0	0.0	0.0	0.0	0.0	0.0	0.0	0.0	0.0	0.0	0.0	0.0	0.0	0.0	0.0	0.0	0.0	0.0	0.0	360.95534293192725	0.0	0.0	0.0	0.0
O00231;O00231-2	SEQ_TYHALSNLPK_MOD_TYHALSNLPK_CHARGE_4_	0.0	0.0	0.0	0.0	0.0	0.0	0.0	0.0	0.0	0.0	0.0	0.0	0.0	0.0	0.0	0.0	0.0	0.0	0.0	0.0	0.0	0.0	0.0	0.0	0.0	0.0	0.0	0.0	0.0	0.0	0.0	0.0	0.0	0.0	0.0	0.0	0.0	0.0	0.0	0.0	13.653966595601846	0.0	0.0	0.0	0.0	0.0	0.0	0.0
O00231;O00231-2	SEQ_AQSLLSTDR_MOD_AQSLLSTDR_CHARGE_3_	0.0	0.0	0.0	0.0	0.0	0.0	0.0	0.0	0.0	0.0	0.0	0.0	0.0	0.0	0.0	0.0	0.0	0.0	0.0	0.0	0.0	0.0	0.0	0.0	0.0	0.0	0.0	0.0	0.0	0.0	0.0	0.0	0.0	0.0	0.0	0.0	0.0	0.0	0.0	0.0	0.0	0.0	0.0	0.0	0.0	0.0	0.0	0.0
O00231;O00231-2	SEQ_AELRDDPIISTHLAK_MOD_AELRDDPIISTHLAK_CHARGE_3_	0.0	0.0	0.0	0.0	0.0	0.0	0.0	0.0	0.0	0.0	0.0	0.0	0.0	0.0	0.0	0.0	0.0	0.0	0.0	0.0	0.0	0.0	0.0	0.0	0.0	0.0	0.0	0.0	0.0	0.0	0.0	0.0	623.5775485625145	0.0	0.0	0.0	0.0	0.0	0.0	0.0	614.8232251502404	0.0	0.0	0.0	0.0	0.0	0.0	0.0
O00231;O00231-2	SEQ_VIEPFSR_MOD_VIEPFSR_CHARGE_2_	0.0	0.0	0.0	0.0	0.0	0.0	0.0	0.0	0.0	0.0	0.0	0.0	0.0	0.0	0.0	0.0	0.0	0.0	0.0	0.0	0.0	0.0	0.0	0.0	0.0	0.0	0.0	0.0	0.0	0.0	10625.44261018466	0.0	0.0	0.0	0.0	0.0	0.0	0.0	0.0	0.0	12657.66179462239	0.0	13845.7641288354	0.0	15339.832439452883	0.0	15875.700646139881	0.0
O00231;O00231-2	SEQ_TYHALSNLPK_MOD_TYHALSNLPK_CHARGE_3_	0.0	0.0	0.0	0.0	0.0	0.0	0.0	0.0	0.0	0.0	0.0	0.0	0.0	0.0	0.0	0.0	0.0	0.0	0.0	0.0	0.0	0.0	0.0	0.0	0.0	0.0	0.0	0.0	0.0	0.0	0.0	0.0	0.0	0.0	0.0	0.0	0.0	0.0	0.0	0.0	0.0	2563.4817904637166	0.0	0.0	0.0	4073.1927231019476	5722.720138634544	2472.644990205907
O00231;O00231-2	SEQ_YVRPFLNSISK_MOD_YVRPFLNSISK_CHARGE_4_	0.0	0.0	0.0	0.0	0.0	0.0	0.0	0.0	0.0	0.0	0.0	0.0	0.0	0.0	0.0	0.0	0.0	0.0	0.0	0.0	0.0	0.0	0.0	929.2763087889967	0.0	0.0	0.0	26.502504995711966	0.0	0.0	0.0	0.0	0.0	0.0	0.0	0.0	0.0	0.0	0.0	0.0	0.0	0.0	0.0	0.0	0.0	0.0	0.0	0.0
O00231;O00231-2	SEQ_EQSILELGSLLAK_MOD_EQSILELGSLLAK_CHARGE_2_	0.0	0.0	0.0	0.0	0.0	0.0	0.0	0.0	0.0	0.0	0.0	0.0	0.0	0.0	0.0	0.0	0.0	0.0	0.0	0.0	0.0	0.0	0.0	0.0	0.0	0.0	0.0	0.0	0.0	0.0	0.0	0.0	0.0	0.0	0.0	0.0	0.0	0.0	0.0	0.0	0.0	0.0	0.0	0.0	0.0	0.0	0.0	0.0
O00231;O00231-2	SEQ_VVDSLYNK_MOD_VVDSLYNK_CHARGE_2_	0.0	0.0	0.0	0.0	0.0	0.0	0.0	0.0	0.0	0.0	0.0	0.0	1301.978502433261	0.0	0.0	0.0	0.0	0.0	0.0	1302.9937278478283	1776.4009562653187	2252.9845857017403	1895.1995404800598	2274.6481376351503	2887.793385688743	1911.749713798625	0.0	2120.2059546503833	3004.3589583680246	4477.593543788657	5323.946252871494	3482.9771229780526	8172.657537104211	4611.815059673905	7963.522998569712	3137.0302933821667	4651.165432385669	3756.325466573903	3815.233847380995	8581.117951018392	12190.622221041178	21199.607081488957	18953.626716998537	7881.698877938935	17564.94936860702	10176.755270422593	16163.78227082166	15700.66176439202
O00231;O00231-2	SEQ_YQEALHLGSQLLR_MOD_YQEALHLGSQLLR_CHARGE_4_	0.0	0.0	0.0	0.0	0.0	0.0	0.0	0.0	0.0	0.0	0.0	0.0	0.0	0.0	0.0	0.0	0.0	0.0	0.0	0.0	0.0	2564.1770641118264	0.0	0.0	0.0	0.0	0.0	0.0	0.0	0.0	2208.796689363121	0.0	0.0	0.0	0.0	0.0	0.0	0.0	0.0	0.0	1236.54807310739	0.0	0.0	0.0	4409.847635171337	0.0	0.0	0.0
O00231;O00231-2	SEQ_AQSLLSTDR_MOD_AQSLLSTDR_CHARGE_2_	0.0	0.0	0.0	0.0	0.0	0.0	0.0	0.0	0.0	0.0	0.0	0.0	0.0	0.0	0.0	0.0	0.0	0.0	0.0	0.0	0.0	0.0	0.0	0.0	0.0	0.0	0.0	3009.5188470364533	0.0	4404.99145253314	0.0	0.0	0.0	7887.734320723844	0.0	0.0	0.0	0.0	0.0	0.0	8078.74698557495	6709.746273533369	18967.470042051693	10309.710924719835	20226.343156876796	7198.011936656551	21143.57192616241	12978.649634356203
O00231;O00231-2	SEQ_EASIDILHSIVK_MOD_EASIDILHSIVK_CHARGE_3_	0.0	0.0	0.0	0.0	0.0	0.0	0.0	0.0	0.0	0.0	0.0	0.0	0.0	0.0	0.0	0.0	0.0	0.0	0.0	0.0	0.0	0.0	0.0	0.0	0.0	0.0	0.0	0.0	0.0	0.0	0.0	0.0	0.0	0.0	0.0	0.0	0.0	0.0	0.0	0.0	161.16568212490526	0.0	0.0	0.0	0.0	0.0	0.0	0.0
O00231;O00231-2	SEQ_TGQAAELGGLLK_MOD_TGQAAELGGLLK_CHARGE_2_	0.0	0.0	0.0	0.0	0.0	0.0	0.0	0.0	0.0	0.0	0.0	0.0	0.0	0.0	0.0	0.0	0.0	0.0	0.0	0.0	0.0	0.0	0.0	0.0	0.0	0.0	0.0	0.0	0.0	0.0	0.0	0.0	981.3573234405897	0.0	0.0	0.0	0.0	0.0	3892.4001003260278	0.0	0.0	1966.9938066298657	0.0	0.0	0.0	1366.2459872035304	2974.819906124163	0.0
O00231;O00231-2	SEQ_TGQAAELGGLLK_MOD_TGQAAELGGLLK_CHARGE_3_	0.0	0.0	0.0	0.0	0.0	0.0	0.0	0.0	0.0	0.0	0.0	0.0	0.0	0.0	0.0	0.0	0.0	0.0	0.0	0.0	0.0	0.0	0.0	0.0	0.0	0.0	0.0	0.0	0.0	0.0	0.0	0.0	0.0	0.0	0.0	0.0	0.0	0.0	0.0	0.0	0.0	0.0	0.0	0.0	0.0	0.0	0.0	0.0
O00231;O00231-2	SEQ_TAYSYFYEAFEGYDSIDSPK_MOD_TAYSYFYEAFEGYDSIDSPK_CHARGE_3_	0.0	0.0	0.0	0.0	0.0	0.0	0.0	0.0	0.0	0.0	0.0	0.0	0.0	0.0	0.0	0.0	0.0	0.0	0.0	0.0	0.0	0.0	0.0	0.0	0.0	0.0	0.0	0.0	0.0	0.0	0.0	0.0	0.0	0.0	0.0	0.0	0.0	0.0	1120.268023768725	747.1705521528532	2032.9432409497927	0.0	0.0	0.0	0.0	0.0	0.0	0.0
O00232	SEQ_LAGIINFQR_MOD_LAGIINFQR_CHARGE_2_	0.0	0.0	0.0	0.0	0.0	0.0	0.0	0.0	0.0	0.0	0.0	0.0	0.0	0.0	0.0	0.0	0.0	0.0	0.0	0.0	0.0	0.0	0.0	0.0	0.0	0.0	3937.84797247452	0.0	0.0	0.0	0.0	0.0	0.0	0.0	0.0	0.0	0.0	0.0	0.0	0.0	3775.0437521910135	0.0	0.0	0.0	0.0	0.0	0.0	0.0
O00232	SEQ_GSLESPATDVFGSTEEGEK_MOD_GSLESPATDVFGSTEEGEK_CHARGE_4_	0.0	0.0	0.0	0.0	0.0	0.0	0.0	0.0	0.0	0.0	0.0	0.0	0.0	0.0	0.0	0.0	0.0	0.0	0.0	0.0	0.0	0.0	0.0	0.0	0.0	0.0	0.0	0.0	0.0	639.1056361833483	2468.030420440652	0.0	0.0	0.0	0.0	465.2014368449073	0.0	1224.6766145900642	0.0	1162.338124439901	0.0	1604.3838913356642	0.0	0.0	0.0	787.2161345126831	0.0	0.0
O00232	SEQ_LAGIINFQRPK_MOD_LAGIINFQRPK_CHARGE_3_	0.0	0.0	0.0	0.0	0.0	0.0	0.0	0.0	0.0	0.0	0.0	0.0	0.0	0.0	0.0	0.0	0.0	0.0	0.0	0.0	0.0	0.0	0.0	0.0	0.0	0.0	0.0	0.0	0.0	0.0	0.0	0.0	0.0	0.0	0.0	0.0	0.0	0.0	0.0	0.0	0.0	0.0	0.0	0.0	0.0	0.0	0.0	0.0
O00232	SEQ_MAQLLDLSVDESEAFLSNLVVNK_MOD_M(Oxidation)AQLLDLSVDESEAFLSNLVVNK_CHARGE_3_	0.0	0.0	0.0	0.0	0.0	0.0	0.0	0.0	0.0	0.0	0.0	0.0	0.0	0.0	0.0	0.0	0.0	0.0	0.0	0.0	0.0	0.0	0.0	0.0	0.0	0.0	0.0	0.0	0.0	0.0	0.0	0.0	0.0	0.0	0.0	0.0	0.0	0.0	0.0	0.0	0.0	0.0	1466.6781089969368	0.0	0.0	0.0	0.0	0.0
O00232	SEQ_DPNNLLNDWSQK_MOD_DPNNLLNDWSQK_CHARGE_2_	0.0	0.0	0.0	0.0	0.0	0.0	0.0	0.0	0.0	0.0	0.0	0.0	0.0	0.0	0.0	0.0	0.0	0.0	0.0	0.0	0.0	0.0	0.0	0.0	0.0	0.0	0.0	0.0	0.0	0.0	0.0	1645.8069456594737	0.0	0.0	0.0	0.0	0.0	0.0	4415.979208095282	0.0	0.0	1364.5478851821802	0.0	0.0	3945.5672113123064	0.0	0.0	0.0
O00232	SEQ_EWDLLNENIMLLSK_MOD_EWDLLNENIM(Oxidation)LLSK_CHARGE_2_	0.0	0.0	0.0	0.0	0.0	0.0	0.0	0.0	0.0	0.0	0.0	0.0	0.0	0.0	0.0	0.0	0.0	0.0	0.0	0.0	0.0	0.0	0.0	0.0	0.0	0.0	0.0	0.0	7763.224097100497	0.0	0.0	0.0	4911.184388086132	3599.9608412862694	0.0	3675.9547268460956	0.0	0.0	0.0	0.0	0.0	0.0	0.0	0.0	0.0	0.0	0.0	0.0
O00232	SEQ_EWDLLNENIMLLSK_MOD_EWDLLNENIM(Oxidation)LLSK_CHARGE_3_	0.0	0.0	0.0	0.0	0.0	0.0	0.0	0.0	0.0	0.0	0.0	0.0	0.0	0.0	0.0	0.0	0.0	0.0	0.0	0.0	0.0	0.0	0.0	0.0	0.0	0.0	0.0	0.0	0.0	0.0	0.0	0.0	0.0	0.0	0.0	0.0	0.0	0.0	0.0	0.0	0.0	0.0	0.0	0.0	0.0	0.0	0.0	0.0
O00232	SEQ_EEMIHNLQ_MOD_EEM(Oxidation)IHNLQ_CHARGE_2_	0.0	0.0	0.0	0.0	0.0	0.0	0.0	0.0	0.0	0.0	0.0	0.0	0.0	0.0	0.0	0.0	0.0	0.0	0.0	0.0	0.0	0.0	0.0	0.0	0.0	0.0	0.0	0.0	0.0	0.0	2708.1909034696364	0.0	3143.713495757887	0.0	0.0	0.0	0.0	0.0	0.0	0.0	0.0	6768.965860048723	4513.786402642577	4838.065057693515	0.0	0.0	5483.184844037046	6846.969566478461
O00232	SEQ_TASDMVSTSR_MOD_TASDM(Oxidation)VSTSR_CHARGE_2_	0.0	0.0	0.0	0.0	0.0	0.0	0.0	0.0	0.0	0.0	0.0	0.0	0.0	0.0	0.0	0.0	0.0	0.0	0.0	0.0	0.0	0.0	0.0	0.0	0.0	0.0	0.0	0.0	0.0	0.0	0.0	0.0	0.0	0.0	0.0	0.0	0.0	0.0	0.0	0.0	0.0	0.0	0.0	0.0	0.0	0.0	0.0	0.0
O00232	SEQ_ILVAVVK_MOD_ILVAVVK_CHARGE_2_	0.0	0.0	0.0	0.0	0.0	0.0	0.0	0.0	0.0	0.0	0.0	0.0	0.0	0.0	0.0	0.0	0.0	0.0	0.0	0.0	0.0	0.0	0.0	0.0	0.0	0.0	0.0	0.0	0.0	299.0887501569317	1381.747638560376	0.0	767.9335329010568	643.6519087821182	0.0	638.9392530125637	927.6671592226016	0.0	3487.0398565208866	1641.5830359409103	3893.661277686218	1052.0874887849393	1710.5444440387582	0.0	1775.7542653385917	3050.566328350343	0.0	0.0
O00232	SEQ_GSLESPATDVFGSTEEGEK_MOD_GSLESPATDVFGSTEEGEK_CHARGE_2_	0.0	0.0	0.0	0.0	0.0	0.0	0.0	0.0	0.0	0.0	0.0	0.0	0.0	0.0	0.0	0.0	0.0	0.0	1391.3199012208422	0.0	0.0	0.0	0.0	0.0	959.8803765970982	0.0	0.0	0.0	0.0	0.0	1611.0317342234625	0.0	0.0	0.0	0.0	0.0	0.0	0.0	0.0	0.0	3205.9298442377917	0.0	0.0	0.0	0.0	0.0	0.0	0.0
O00232	SEQ_EEMIHNLQ_MOD_EEM(Oxidation)IHNLQ_CHARGE_3_	0.0	0.0	0.0	0.0	0.0	0.0	0.0	0.0	0.0	0.0	0.0	0.0	0.0	0.0	0.0	0.0	0.0	0.0	0.0	0.0	0.0	0.0	0.0	0.0	0.0	0.0	0.0	0.0	0.0	0.0	0.0	0.0	0.0	0.0	0.0	0.0	0.0	0.0	0.0	0.0	0.0	0.0	0.0	0.0	0.0	0.0	0.0	0.0
O00232	SEQ_MEVDYSATVDQR_MOD_M(Oxidation)EVDYSATVDQR_CHARGE_3_	0.0	0.0	0.0	0.0	0.0	0.0	0.0	0.0	0.0	0.0	0.0	0.0	0.0	0.0	0.0	0.0	0.0	0.0	0.0	0.0	0.0	0.0	0.0	0.0	0.0	0.0	0.0	0.0	0.0	0.0	0.0	0.0	0.0	0.0	0.0	0.0	0.0	0.0	0.0	0.0	0.0	0.0	0.0	0.0	0.0	0.0	0.0	0.0
O00232	SEQ_TASDMVSTSR_MOD_TASDMVSTSR_CHARGE_2_	0.0	0.0	0.0	0.0	0.0	0.0	0.0	0.0	0.0	0.0	0.0	0.0	0.0	0.0	0.0	0.0	0.0	0.0	0.0	0.0	0.0	0.0	0.0	0.0	0.0	0.0	0.0	0.0	0.0	0.0	0.0	0.0	0.0	0.0	0.0	0.0	0.0	0.0	0.0	0.0	0.0	0.0	0.0	0.0	0.0	0.0	0.0	0.0
O00232	SEQ_EAASILQELQVETYGSMEK_MOD_EAASILQELQVETYGSM(Oxidation)EK_CHARGE_4_	0.0	0.0	0.0	0.0	0.0	0.0	0.0	0.0	0.0	0.0	0.0	0.0	0.0	0.0	0.0	0.0	0.0	0.0	0.0	0.0	0.0	0.0	0.0	0.0	0.0	0.0	0.0	0.0	0.0	0.0	0.0	0.0	0.0	0.0	0.0	0.0	0.0	0.0	0.0	0.0	0.0	0.0	0.0	0.0	0.0	0.0	0.0	0.0
O00232	SEQ_LNSLMSLVNK_MOD_LNSLM(Oxidation)SLVNK_CHARGE_2_	0.0	0.0	0.0	0.0	0.0	0.0	0.0	0.0	0.0	0.0	0.0	0.0	0.0	0.0	0.0	0.0	0.0	0.0	0.0	0.0	0.0	0.0	0.0	0.0	0.0	0.0	0.0	0.0	0.0	0.0	0.0	0.0	0.0	0.0	0.0	0.0	0.0	0.0	0.0	0.0	0.0	0.0	0.0	0.0	771.8496411600922	1186.1085610296238	0.0	1254.1706390950633
O00232	SEQ_ERVEFILEQMR_MOD_ERVEFILEQM(Oxidation)R_CHARGE_2_	0.0	0.0	0.0	0.0	0.0	0.0	0.0	0.0	0.0	0.0	0.0	0.0	0.0	0.0	0.0	0.0	0.0	0.0	0.0	0.0	0.0	0.0	0.0	0.0	0.0	0.0	0.0	0.0	0.0	0.0	0.0	0.0	0.0	0.0	0.0	0.0	0.0	0.0	0.0	0.0	0.0	0.0	0.0	0.0	0.0	0.0	0.0	0.0
O00232	SEQ_MEVDYSATVDQR_MOD_M(Oxidation)EVDYSATVDQR_CHARGE_2_	0.0	0.0	0.0	0.0	0.0	0.0	0.0	0.0	0.0	0.0	0.0	0.0	0.0	0.0	0.0	0.0	0.0	0.0	0.0	0.0	0.0	0.0	25447.920200954897	0.0	0.0	0.0	0.0	0.0	0.0	0.0	0.0	0.0	18877.085460279744	0.0	0.0	0.0	0.0	0.0	0.0	0.0	0.0	0.0	0.0	0.0	0.0	0.0	0.0	15357.109764613939
O00232	SEQ_LAGIINFQR_MOD_LAGIINFQR_CHARGE_3_	0.0	0.0	0.0	0.0	0.0	0.0	0.0	0.0	0.0	0.0	0.0	0.0	0.0	0.0	0.0	0.0	0.0	0.0	0.0	0.0	0.0	0.0	0.0	0.0	0.0	0.0	0.0	0.0	0.0	0.0	0.0	0.0	0.0	0.0	0.0	0.0	0.0	0.0	0.0	0.0	0.0	0.0	0.0	0.0	0.0	0.0	0.0	0.0
O00232	SEQ_GSLESPATDVFGSTEEGEK_MOD_GSLESPATDVFGSTEEGEK_CHARGE_3_	0.0	0.0	0.0	0.0	0.0	0.0	0.0	0.0	0.0	0.0	0.0	0.0	0.0	0.0	0.0	0.0	0.0	0.0	0.0	0.0	0.0	0.0	0.0	0.0	0.0	0.0	0.0	0.0	0.0	0.0	0.0	0.0	0.0	0.0	0.0	0.0	0.0	0.0	0.0	0.0	0.0	0.0	1901.3937473835501	0.0	1307.1996489445298	0.0	0.0	0.0
O00233;O00233-2	SEQ_SDVDLYQVR_MOD_SDVDLYQVR_CHARGE_3_	0.0	0.0	0.0	0.0	0.0	0.0	0.0	0.0	0.0	0.0	0.0	0.0	0.0	0.0	0.0	0.0	0.0	0.0	0.0	0.0	0.0	0.0	0.0	0.0	0.0	0.0	0.0	0.0	0.0	0.0	0.0	0.0	0.0	0.0	0.0	0.0	0.0	0.0	0.0	0.0	0.0	0.0	0.0	0.0	0.0	0.0	0.0	0.0
O00233;O00233-2	SEQ_EEIEAQIK_MOD_EEIEAQIK_CHARGE_2_	0.0	0.0	0.0	0.0	0.0	0.0	0.0	0.0	0.0	0.0	0.0	0.0	0.0	0.0	0.0	0.0	0.0	0.0	0.0	0.0	0.0	0.0	0.0	0.0	0.0	0.0	0.0	790.7600284712962	0.0	1741.4632527163965	0.0	2155.123452234321	0.0	2417.077055897426	0.0	3292.284823452952	0.0	1811.7817457709245	0.0	5445.736624611673	0.0	5694.796475464834	8309.167943834966	4573.424576599607	8532.356015015404	3928.279846582445	6828.688094315031	7844.9940707537335
O00233;O00233-2	SEQ_LGQSESQGPPR_MOD_LGQSESQGPPR_CHARGE_2_	0.0	0.0	0.0	0.0	0.0	0.0	0.0	0.0	0.0	0.0	0.0	0.0	0.0	0.0	0.0	0.0	0.0	0.0	0.0	0.0	0.0	0.0	0.0	0.0	0.0	0.0	0.0	0.0	0.0	0.0	0.0	0.0	0.0	0.0	0.0	0.0	0.0	0.0	0.0	0.0	8879.771348622106	0.0	0.0	0.0	0.0	0.0	0.0	0.0
O00233;O00233-2	SEQ_ANYDVLESQK_MOD_ANYDVLESQK_CHARGE_2_	0.0	0.0	0.0	0.0	0.0	0.0	0.0	0.0	0.0	0.0	0.0	0.0	0.0	0.0	0.0	0.0	0.0	0.0	0.0	0.0	0.0	0.0	0.0	0.0	1988.926340786948	0.0	1997.1793401209925	0.0	2111.173281436309	0.0	0.0	0.0	0.0	0.0	6988.906103623088	0.0	3971.0526457096475	0.0	5801.139445270476	0.0	5809.414217671498	4925.0267649467805	6228.687579385188	9391.269691355123	9582.923052407457	8294.24609533709	7106.539107503004	7203.042307731842
O00233;O00233-2	SEQ_SDVDLYQVR_MOD_SDVDLYQVR_CHARGE_2_	0.0	0.0	0.0	0.0	0.0	0.0	0.0	0.0	0.0	0.0	0.0	0.0	0.0	0.0	0.0	0.0	0.0	0.0	0.0	0.0	0.0	0.0	0.0	0.0	0.0	0.0	3196.3368775824083	0.0	0.0	0.0	0.0	0.0	0.0	0.0	0.0	0.0	5294.531375492636	0.0	0.0	0.0	12567.674538949786	0.0	5558.139772442387	0.0	5057.032428563058	7067.1921354111155	8650.690580584076	7701.118430977304
O00244	SEQ_YDIDLPNKK_MOD_YDIDLPNKK_CHARGE_3_	0.0	0.0	0.0	0.0	0.0	0.0	0.0	0.0	0.0	0.0	0.0	0.0	0.0	0.0	0.0	0.0	0.0	0.0	0.0	0.0	0.0	0.0	0.0	0.0	0.0	0.0	0.0	0.0	0.0	0.0	0.0	0.0	0.0	0.0	0.0	0.0	0.0	0.0	0.0	0.0	0.0	0.0	0.0	0.0	767.4271394254763	0.0	0.0	0.0
O00244	SEQ_YDIDLPNKK_MOD_YDIDLPNKK_CHARGE_2_	0.0	0.0	0.0	0.0	0.0	0.0	0.0	0.0	0.0	0.0	0.0	0.0	0.0	0.0	0.0	0.0	0.0	0.0	0.0	0.0	0.0	0.0	0.0	0.0	0.0	0.0	0.0	0.0	0.0	0.0	0.0	0.0	4445.255462502721	0.0	0.0	0.0	0.0	0.0	0.0	0.0	0.0	0.0	0.0	0.0	0.0	0.0	0.0	0.0
O00244	SEQ_YDIDLPNK_MOD_YDIDLPNK_CHARGE_2_	0.0	0.0	0.0	0.0	0.0	0.0	0.0	0.0	0.0	0.0	0.0	0.0	0.0	0.0	0.0	0.0	0.0	0.0	381.78891156601816	0.0	0.0	0.0	0.0	0.0	0.0	0.0	0.0	0.0	2242.972977440165	0.0	0.0	1015.8496747642411	0.0	970.3704263325426	0.0	0.0	2444.580872294855	1267.8177529173881	881.3734616710783	0.0	4542.409701074506	1537.7140397841822	6361.8830640189735	2159.205180803142	3160.947604366549	2158.7726163261377	6124.5407990160265	2277.941640131668
O00244	SEQ_YDIDLPNK_MOD_YDIDLPNK_CHARGE_3_	0.0	0.0	0.0	0.0	0.0	0.0	0.0	0.0	0.0	0.0	0.0	0.0	0.0	0.0	0.0	0.0	0.0	0.0	0.0	0.0	0.0	0.0	0.0	0.0	0.0	0.0	0.0	0.0	0.0	0.0	0.0	0.0	0.0	0.0	0.0	0.0	0.0	0.0	0.0	0.0	0.0	0.0	0.0	0.0	0.0	0.0	0.0	0.0
O00255;O00255-2	SEQ_GLGTGQGAVSGPPR_MOD_GLGTGQGAVSGPPR_CHARGE_2_	0.0	0.0	0.0	0.0	0.0	0.0	0.0	0.0	0.0	0.0	0.0	0.0	0.0	0.0	0.0	0.0	0.0	0.0	0.0	0.0	0.0	0.0	0.0	0.0	0.0	0.0	0.0	0.0	0.0	0.0	0.0	0.0	0.0	0.0	0.0	1053.9173674107851	0.0	0.0	0.0	0.0	0.0	0.0	0.0	612.2455579424985	0.0	0.0	0.0	0.0
O00255;O00255-2	SEQ_GLGTGQGAVSGPPR_MOD_GLGTGQGAVSGPPR_CHARGE_3_	0.0	0.0	0.0	0.0	0.0	0.0	0.0	0.0	0.0	0.0	0.0	0.0	0.0	0.0	0.0	0.0	0.0	0.0	0.0	0.0	0.0	0.0	0.0	0.0	0.0	0.0	0.0	0.0	0.0	0.0	0.0	0.0	0.0	0.0	0.0	0.0	0.0	0.0	0.0	0.0	0.0	0.0	0.0	0.0	493.56500513399027	0.0	0.0	0.0
O00264	SEQ_EGEEPTVYSDEEEPK_MOD_EGEEPTVYSDEEEPK_CHARGE_2_	0.0	0.0	0.0	0.0	0.0	0.0	0.0	0.0	0.0	0.0	0.0	0.0	0.0	0.0	0.0	0.0	0.0	0.0	0.0	0.0	0.0	0.0	0.0	0.0	0.0	0.0	0.0	0.0	0.0	0.0	0.0	0.0	2854.0164182635986	0.0	0.0	0.0	0.0	0.0	0.0	0.0	0.0	0.0	0.0	0.0	0.0	0.0	0.0	0.0
O00264	SEQ_GDQPAASGDSDDDEPPPLPR_MOD_GDQPAASGDSDDDEPPPLPR_CHARGE_4_	0.0	0.0	0.0	0.0	0.0	0.0	0.0	0.0	0.0	0.0	0.0	0.0	0.0	0.0	0.0	0.0	0.0	0.0	0.0	0.0	0.0	0.0	0.0	0.0	0.0	0.0	0.0	0.0	0.0	0.0	0.0	0.0	0.0	0.0	0.0	0.0	0.0	0.0	0.0	0.0	0.0	0.0	0.0	0.0	0.0	0.0	0.0	0.0
O00264	SEQ_FDGVQDPR_MOD_FDGVQDPR_CHARGE_2_	0.0	0.0	0.0	0.0	0.0	0.0	0.0	0.0	0.0	0.0	0.0	0.0	0.0	0.0	0.0	0.0	0.0	0.0	0.0	0.0	0.0	0.0	0.0	0.0	0.0	0.0	0.0	0.0	8714.773502228038	0.0	0.0	0.0	0.0	0.0	0.0	0.0	0.0	0.0	6874.92883255465	0.0	12024.614617168376	16940.428420998192	0.0	13832.207609670315	12807.988034617898	16294.906012150817	16305.251033753251	15172.862252099561
O00264	SEQ_FYGPEGPYGVFAGR_MOD_FYGPEGPYGVFAGR_CHARGE_3_	0.0	0.0	0.0	0.0	0.0	0.0	0.0	0.0	0.0	0.0	0.0	0.0	0.0	0.0	0.0	0.0	0.0	0.0	0.0	0.0	0.0	0.0	0.0	0.0	0.0	0.0	0.0	0.0	0.0	0.0	0.0	0.0	0.0	0.0	0.0	0.0	0.0	0.0	0.0	0.0	0.0	0.0	0.0	0.0	0.0	0.0	0.0	0.0
O00264	SEQ_DFTPAELR_MOD_DFTPAELR_CHARGE_2_	0.0	0.0	0.0	0.0	0.0	0.0	0.0	0.0	0.0	0.0	0.0	0.0	0.0	0.0	0.0	0.0	0.0	0.0	0.0	0.0	0.0	0.0	0.0	0.0	0.0	0.0	0.0	0.0	0.0	0.0	0.0	0.0	0.0	0.0	0.0	0.0	0.0	0.0	0.0	0.0	0.0	0.0	0.0	0.0	0.0	0.0	0.0	0.0
O00264	SEQ_DEYDDLSDLTAAQQETLSDWESQFTFK_MOD_DEYDDLSDLTAAQQETLSDWESQFTFK_CHARGE_3_	0.0	0.0	0.0	0.0	0.0	0.0	0.0	0.0	0.0	0.0	0.0	0.0	0.0	0.0	0.0	0.0	0.0	0.0	0.0	0.0	0.0	0.0	0.0	0.0	0.0	0.0	0.0	0.0	0.0	0.0	0.0	0.0	0.0	0.0	0.0	0.0	0.0	990.1279769653399	0.0	0.0	0.0	0.0	0.0	0.0	0.0	0.0	0.0	0.0
O00264	SEQ_GDQPAASGDSDDDEPPPLPR_MOD_GDQPAASGDSDDDEPPPLPR_CHARGE_3_	0.0	0.0	0.0	0.0	0.0	0.0	0.0	0.0	0.0	0.0	0.0	0.0	0.0	0.0	0.0	0.0	0.0	0.0	0.0	0.0	0.0	0.0	0.0	0.0	0.0	0.0	0.0	0.0	0.0	0.0	0.0	0.0	0.0	1259.291022660264	0.0	0.0	0.0	0.0	0.0	0.0	0.0	0.0	0.0	1755.954525781122	0.0	1304.9920294337155	1870.5130241188465	1514.9577934585363
O00264	SEQ_FDGVQDPR_MOD_FDGVQDPR_CHARGE_1_	0.0	0.0	0.0	0.0	0.0	0.0	0.0	0.0	0.0	0.0	0.0	0.0	0.0	0.0	0.0	0.0	0.0	0.0	0.0	0.0	0.0	0.0	0.0	0.0	0.0	0.0	0.0	0.0	0.0	0.0	0.0	0.0	0.0	0.0	0.0	0.0	0.0	0.0	0.0	0.0	0.0	0.0	0.0	0.0	0.0	0.0	0.0	0.0
O00264	SEQ_FYGPEGPYGVFAGR_MOD_FYGPEGPYGVFAGR_CHARGE_2_	0.0	0.0	0.0	0.0	0.0	0.0	0.0	0.0	0.0	0.0	0.0	0.0	0.0	0.0	0.0	0.0	0.0	0.0	0.0	0.0	0.0	0.0	0.0	0.0	0.0	0.0	0.0	0.0	0.0	0.0	0.0	0.0	0.0	0.0	0.0	0.0	0.0	0.0	0.0	0.0	0.0	0.0	0.0	0.0	0.0	0.0	0.0	0.0
O00264	SEQ_EGEEPTVYSDEEEPK_MOD_EGEEPTVYSDEEEPK_CHARGE_3_	0.0	0.0	0.0	0.0	0.0	0.0	0.0	0.0	0.0	0.0	0.0	0.0	0.0	0.0	0.0	0.0	0.0	0.0	0.0	0.0	0.0	0.0	0.0	0.0	0.0	0.0	0.0	0.0	0.0	0.0	420.5746982084166	0.0	0.0	0.0	0.0	0.0	0.0	0.0	0.0	0.0	0.0	0.0	0.0	0.0	0.0	0.0	0.0	0.0
O00267	SEQ_ILSVDGNK_MOD_ILSVDGNK_CHARGE_2_	0.0	0.0	0.0	0.0	0.0	0.0	0.0	0.0	0.0	0.0	0.0	0.0	0.0	0.0	0.0	0.0	0.0	0.0	0.0	0.0	0.0	0.0	0.0	0.0	985.2797913862179	0.0	0.0	0.0	0.0	0.0	896.8933213694943	0.0	1174.1457670947445	0.0	0.0	0.0	2858.9998586633196	0.0	0.0	1181.5824266678608	2511.6612718622164	2823.592489902992	1936.8798360413523	2466.267663329102	2910.7342792286245	2630.7012135640575	1375.2965082452358	1454.0532905838468
O00267	SEQ_GYIYVEAYK_MOD_GYIYVEAYK_CHARGE_3_	0.0	0.0	0.0	0.0	0.0	0.0	0.0	0.0	0.0	0.0	0.0	0.0	0.0	0.0	0.0	0.0	0.0	0.0	0.0	0.0	0.0	0.0	0.0	0.0	0.0	0.0	0.0	0.0	0.0	0.0	0.0	0.0	0.0	0.0	0.0	0.0	0.0	0.0	0.0	0.0	0.0	0.0	0.0	0.0	0.0	906.7260468440337	0.0	0.0
O00267	SEQ_DQREEELGEYYMK_MOD_DQREEELGEYYM(Oxidation)K_CHARGE_4_	0.0	0.0	0.0	0.0	0.0	0.0	0.0	0.0	0.0	0.0	0.0	0.0	0.0	0.0	0.0	0.0	0.0	0.0	0.0	0.0	0.0	0.0	0.0	0.0	0.0	0.0	0.0	0.0	0.0	0.0	0.0	0.0	0.0	0.0	0.0	0.0	1514.8918039485698	0.0	0.0	0.0	0.0	1651.3762968119402	0.0	2001.27914325671	0.0	0.0	0.0	646.5376713353676
O00267	SEQ_FEGDTGLIVR_MOD_FEGDTGLIVR_CHARGE_2_	0.0	0.0	0.0	0.0	0.0	0.0	0.0	0.0	0.0	0.0	0.0	0.0	0.0	0.0	0.0	0.0	0.0	0.0	0.0	0.0	0.0	0.0	0.0	0.0	0.0	0.0	0.0	0.0	0.0	0.0	0.0	12988.75405505013	0.0	0.0	0.0	0.0	0.0	0.0	11534.14588195786	0.0	0.0	0.0	0.0	0.0	0.0	0.0	0.0	0.0
O00267	SEQ_EEIEASNIDNVVLDEDR_MOD_EEIEASNIDNVVLDEDR_CHARGE_2_	0.0	0.0	0.0	0.0	0.0	0.0	0.0	0.0	0.0	1937.2306566843786	0.0	0.0	0.0	0.0	0.0	0.0	0.0	0.0	0.0	0.0	0.0	0.0	0.0	0.0	0.0	0.0	0.0	0.0	0.0	0.0	0.0	0.0	0.0	0.0	0.0	0.0	0.0	0.0	0.0	0.0	0.0	0.0	0.0	0.0	0.0	0.0	0.0	0.0
O00267	SEQ_TPAQSGAWDPNNPNTPSR_MOD_TPAQSGAWDPNNPNTPSR_CHARGE_3_	0.0	0.0	0.0	0.0	0.0	0.0	0.0	0.0	0.0	0.0	0.0	0.0	0.0	0.0	0.0	0.0	0.0	0.0	0.0	0.0	0.0	0.0	0.0	0.0	0.0	0.0	0.0	0.0	0.0	0.0	0.0	0.0	0.0	0.0	0.0	0.0	0.0	0.0	0.0	0.0	0.0	0.0	0.0	0.0	0.0	0.0	0.0	325.0448752985464
O00267	SEQ_DDIAQVDYVEPSQNTISLK_MOD_DDIAQVDYVEPSQNTISLK_CHARGE_4_	0.0	0.0	0.0	0.0	0.0	0.0	0.0	0.0	0.0	0.0	0.0	0.0	0.0	0.0	0.0	0.0	0.0	0.0	0.0	0.0	0.0	0.0	0.0	0.0	0.0	0.0	0.0	0.0	0.0	0.0	0.0	0.0	0.0	0.0	0.0	0.0	0.0	0.0	0.0	0.0	0.0	0.0	0.0	0.0	0.0	0.0	0.0	0.0
O00267	SEQ_DDIAQVDYVEPSQNTISLK_MOD_DDIAQVDYVEPSQNTISLK_CHARGE_3_	0.0	0.0	0.0	0.0	0.0	0.0	0.0	0.0	0.0	0.0	0.0	0.0	0.0	0.0	0.0	865.830983197923	0.0	0.0	0.0	0.0	0.0	0.0	0.0	0.0	0.0	0.0	0.0	0.0	0.0	0.0	0.0	0.0	0.0	0.0	0.0	0.0	0.0	0.0	0.0	0.0	0.0	0.0	0.0	0.0	0.0	0.0	0.0	0.0
O00267	SEQ_DVTNFTVGGFAPMSPR_MOD_DVTNFTVGGFAPM(Oxidation)SPR_CHARGE_2_	0.0	0.0	0.0	0.0	0.0	0.0	0.0	0.0	0.0	0.0	0.0	0.0	0.0	0.0	0.0	0.0	0.0	0.0	0.0	0.0	0.0	0.0	0.0	0.0	0.0	0.0	0.0	0.0	0.0	0.0	0.0	0.0	0.0	0.0	0.0	0.0	0.0	0.0	0.0	0.0	0.0	0.0	416.97506737267696	0.0	0.0	0.0	2075.741556409556	0.0
O00267	SEQ_ILSVDGNK_MOD_ILSVDGNK_CHARGE_3_	0.0	0.0	0.0	0.0	0.0	0.0	0.0	0.0	0.0	0.0	0.0	0.0	0.0	0.0	0.0	0.0	0.0	0.0	0.0	0.0	0.0	0.0	0.0	0.0	0.0	0.0	0.0	0.0	0.0	0.0	5.836008082099012	0.0	0.0	0.0	0.0	0.0	0.0	0.0	0.0	0.0	0.0	0.0	0.0	0.0	0.0	0.0	0.0	0.0
O00267	SEQ_DQREEELGEYYMK_MOD_DQREEELGEYYM(Oxidation)K_CHARGE_3_	0.0	0.0	0.0	0.0	0.0	0.0	0.0	0.0	0.0	0.0	0.0	0.0	0.0	0.0	0.0	0.0	0.0	0.0	0.0	0.0	0.0	0.0	0.0	0.0	1049.3707706319094	0.0	0.0	0.0	0.0	0.0	0.0	0.0	1605.7362705976866	0.0	0.0	0.0	0.0	0.0	0.0	0.0	1311.324482383794	1097.9487270084908	0.0	0.0	0.0	0.0	0.0	0.0
O00267	SEQ_VRDTYLDTQVVGQTGVIR_MOD_VRDTYLDTQVVGQTGVIR_CHARGE_4_	0.0	0.0	0.0	0.0	0.0	0.0	0.0	0.0	0.0	0.0	0.0	0.0	0.0	0.0	0.0	0.0	0.0	0.0	0.0	0.0	0.0	0.0	0.0	0.0	0.0	0.0	0.0	0.0	0.0	0.0	0.0	0.0	0.0	0.0	0.0	0.0	0.0	0.0	0.0	0.0	0.0	0.0	0.0	0.0	0.0	0.0	0.0	0.0
O00267	SEQ_DVTNFTVGGFAPMSPR_MOD_DVTNFTVGGFAPM(Oxidation)SPR_CHARGE_3_	0.0	0.0	0.0	0.0	0.0	0.0	0.0	0.0	0.0	0.0	0.0	0.0	0.0	0.0	0.0	0.0	0.0	0.0	0.0	0.0	0.0	0.0	0.0	0.0	0.0	0.0	0.0	0.0	0.0	0.0	0.0	0.0	0.0	0.0	0.0	0.0	0.0	0.0	0.0	0.0	0.0	0.0	0.0	0.0	0.0	0.0	451.33951711383713	0.0
O00267	SEQ_DTYLDTQVVGQTGVIR_MOD_DTYLDTQVVGQTGVIR_CHARGE_3_	0.0	0.0	0.0	0.0	0.0	0.0	0.0	0.0	0.0	0.0	0.0	0.0	0.0	0.0	0.0	0.0	0.0	0.0	0.0	0.0	0.0	0.0	0.0	0.0	0.0	0.0	0.0	0.0	0.0	0.0	0.0	0.0	0.0	0.0	0.0	0.0	0.0	0.0	0.0	0.0	0.0	0.0	0.0	0.0	0.0	0.0	0.0	0.0
O00267	SEQ_EEIEASNIDNVVLDEDR_MOD_EEIEASNIDNVVLDEDR_CHARGE_3_	0.0	0.0	0.0	0.0	0.0	0.0	0.0	0.0	0.0	0.0	0.0	0.0	0.0	0.0	0.0	0.0	0.0	0.0	0.0	0.0	0.0	0.0	0.0	0.0	0.0	0.0	0.0	0.0	0.0	0.0	0.0	0.0	0.0	0.0	0.0	0.0	0.0	0.0	0.0	0.0	0.0	0.0	0.0	0.0	0.0	0.0	1702.976544554156	0.0
O00267	SEQ_QAIEGVGNLR_MOD_QAIEGVGNLR_CHARGE_2_	0.0	0.0	0.0	0.0	0.0	0.0	0.0	0.0	0.0	0.0	0.0	0.0	0.0	0.0	0.0	0.0	0.0	0.0	0.0	0.0	0.0	0.0	0.0	0.0	0.0	0.0	0.0	0.0	0.0	0.0	0.0	0.0	0.0	0.0	0.0	0.0	0.0	0.0	0.0	0.0	0.0	0.0	0.0	0.0	0.0	0.0	0.0	0.0
O00267	SEQ_DDIAQVDYVEPSQNTISLK_MOD_DDIAQVDYVEPSQNTISLK_CHARGE_2_	0.0	0.0	0.0	0.0	0.0	0.0	0.0	0.0	0.0	0.0	0.0	0.0	0.0	0.0	0.0	0.0	0.0	0.0	0.0	0.0	0.0	0.0	0.0	0.0	0.0	0.0	0.0	0.0	0.0	0.0	0.0	0.0	0.0	0.0	0.0	0.0	0.0	668.2127122530874	0.0	0.0	0.0	0.0	0.0	0.0	0.0	0.0	0.0	0.0
O00267	SEQ_TPAQSGAWDPNNPNTPSR_MOD_TPAQSGAWDPNNPNTPSR_CHARGE_4_	0.0	0.0	0.0	0.0	0.0	0.0	0.0	0.0	0.0	0.0	0.0	0.0	0.0	0.0	0.0	0.0	0.0	0.0	0.0	0.0	0.0	0.0	0.0	0.0	0.0	0.0	0.0	0.0	0.0	0.0	0.0	0.0	0.0	0.0	0.0	0.0	0.0	0.0	0.0	0.0	0.0	0.0	0.0	0.0	0.0	0.0	0.0	800.5273756482469
O00267	SEQ_DMLEFPAQELR_MOD_DM(Oxidation)LEFPAQELR_CHARGE_3_	0.0	0.0	0.0	0.0	0.0	0.0	0.0	0.0	0.0	0.0	0.0	0.0	0.0	0.0	0.0	0.0	0.0	0.0	0.0	0.0	0.0	0.0	0.0	0.0	0.0	0.0	0.0	0.0	0.0	0.0	0.0	0.0	0.0	0.0	1912.1830110584363	0.0	0.0	0.0	0.0	0.0	0.0	0.0	0.0	0.0	0.0	0.0	0.0	0.0
O00267	SEQ_FEGDTGLIVR_MOD_FEGDTGLIVR_CHARGE_3_	0.0	0.0	0.0	0.0	0.0	0.0	0.0	0.0	0.0	0.0	0.0	0.0	0.0	0.0	0.0	0.0	0.0	0.0	0.0	0.0	0.0	0.0	0.0	0.0	0.0	0.0	0.0	0.0	0.0	0.0	0.0	0.0	0.0	0.0	0.0	0.0	0.0	0.0	0.0	0.0	0.0	0.0	0.0	0.0	0.0	0.0	3160.1671383263388	0.0
O00267	SEQ_GYIGVVK_MOD_GYIGVVK_CHARGE_1_	0.0	0.0	0.0	0.0	0.0	0.0	0.0	0.0	0.0	0.0	0.0	0.0	0.0	0.0	0.0	0.0	0.0	0.0	0.0	0.0	0.0	0.0	0.0	0.0	0.0	0.0	0.0	0.0	0.0	0.0	0.0	0.0	0.0	0.0	0.0	0.0	0.0	0.0	0.0	0.0	0.0	0.0	0.0	0.0	0.0	0.0	0.0	0.0
O00267	SEQ_DMLEFPAQELR_MOD_DM(Oxidation)LEFPAQELR_CHARGE_2_	0.0	0.0	0.0	0.0	0.0	0.0	0.0	0.0	0.0	0.0	0.0	0.0	0.0	0.0	0.0	0.0	0.0	0.0	0.0	0.0	0.0	0.0	0.0	0.0	0.0	0.0	0.0	0.0	0.0	0.0	0.0	0.0	0.0	0.0	0.0	0.0	0.0	0.0	0.0	0.0	3245.8726400489445	0.0	0.0	0.0	0.0	0.0	0.0	0.0
O00267	SEQ_QAIEGVGNLR_MOD_QAIEGVGNLR_CHARGE_3_	0.0	0.0	0.0	0.0	0.0	0.0	0.0	0.0	0.0	0.0	0.0	0.0	0.0	0.0	0.0	0.0	0.0	0.0	0.0	0.0	0.0	0.0	0.0	0.0	0.0	0.0	0.0	0.0	0.0	0.0	0.0	0.0	0.0	0.0	0.0	0.0	0.0	0.0	0.0	0.0	0.0	0.0	0.0	0.0	0.0	0.0	0.0	0.0
O00267	SEQ_HLVLAGGSK_MOD_HLVLAGGSK_CHARGE_2_	0.0	0.0	0.0	0.0	0.0	0.0	0.0	0.0	0.0	0.0	0.0	0.0	0.0	0.0	0.0	0.0	0.0	0.0	0.0	0.0	0.0	0.0	0.0	0.0	0.0	0.0	0.0	0.0	0.0	0.0	427.45014750612614	0.0	0.0	0.0	0.0	0.0	0.0	0.0	0.0	0.0	0.0	0.0	0.0	0.0	0.0	0.0	0.0	0.0
O00267	SEQ_DNELIGQTVR_MOD_DNELIGQTVR_CHARGE_2_	0.0	0.0	0.0	0.0	0.0	0.0	0.0	0.0	0.0	0.0	0.0	0.0	0.0	0.0	0.0	0.0	0.0	0.0	0.0	0.0	0.0	2350.5963444462072	0.0	0.0	0.0	0.0	0.0	0.0	0.0	0.0	3491.5528757540146	0.0	0.0	0.0	0.0	0.0	0.0	0.0	3706.9321446917857	0.0	0.0	0.0	2770.249594882686	0.0	5137.792353909455	0.0	0.0	0.0
O00267	SEQ_VVSISSEHLEPITPTK_MOD_VVSISSEHLEPITPTK_CHARGE_3_	0.0	0.0	0.0	0.0	0.0	0.0	0.0	0.0	0.0	0.0	0.0	0.0	0.0	0.0	0.0	0.0	0.0	0.0	0.0	0.0	0.0	0.0	0.0	0.0	0.0	0.0	0.0	0.0	0.0	0.0	0.0	0.0	0.0	0.0	0.0	0.0	0.0	0.0	0.0	0.0	0.0	0.0	0.0	0.0	0.0	0.0	0.0	0.0
O00267	SEQ_VVSISSEHLEPITPTK_MOD_VVSISSEHLEPITPTK_CHARGE_4_	0.0	0.0	0.0	0.0	0.0	0.0	0.0	0.0	0.0	0.0	0.0	0.0	0.0	0.0	0.0	0.0	0.0	0.0	0.0	0.0	0.0	0.0	0.0	0.0	0.0	0.0	0.0	0.0	0.0	0.0	0.0	0.0	0.0	0.0	0.0	0.0	0.0	0.0	0.0	0.0	0.0	0.0	0.0	0.0	0.0	0.0	0.0	0.0
O00267	SEQ_GYIGVVK_MOD_GYIGVVK_CHARGE_2_	0.0	0.0	0.0	0.0	0.0	0.0	0.0	0.0	0.0	0.0	0.0	0.0	0.0	0.0	0.0	0.0	0.0	0.0	0.0	0.0	0.0	412.30926502706023	0.0	0.0	0.0	0.0	0.0	0.0	0.0	0.0	0.0	0.0	0.0	0.0	0.0	786.8964018584514	0.0	0.0	0.0	0.0	0.0	1426.4172358007227	0.0	1079.571953517641	3804.8126581318625	2098.580526744666	4184.146155182597	0.0
O00267	SEQ_GYIYVEAYK_MOD_GYIYVEAYK_CHARGE_2_	0.0	0.0	0.0	0.0	0.0	0.0	0.0	0.0	0.0	0.0	0.0	0.0	0.0	0.0	0.0	0.0	0.0	0.0	0.0	0.0	0.0	0.0	1488.8496822150248	0.0	0.0	0.0	0.0	0.0	0.0	0.0	0.0	0.0	0.0	0.0	0.0	0.0	0.0	0.0	0.0	0.0	1289.0284946736092	0.0	0.0	0.0	0.0	0.0	0.0	0.0
O00267	SEQ_DTYLDTQVVGQTGVIR_MOD_DTYLDTQVVGQTGVIR_CHARGE_2_	0.0	0.0	0.0	0.0	0.0	0.0	0.0	0.0	0.0	0.0	0.0	0.0	0.0	0.0	0.0	0.0	0.0	0.0	0.0	0.0	0.0	0.0	0.0	380.36636222452546	0.0	0.0	0.0	0.0	0.0	0.0	0.0	0.0	0.0	0.0	0.0	0.0	0.0	0.0	0.0	0.0	0.0	0.0	0.0	0.0	0.0	0.0	0.0	0.0
O00273	SEQ_AAFGEEVDAVDTGISR_MOD_AAFGEEVDAVDTGISR_CHARGE_2_	0.0	0.0	0.0	0.0	0.0	0.0	0.0	0.0	0.0	0.0	0.0	0.0	0.0	0.0	0.0	0.0	0.0	0.0	0.0	0.0	0.0	0.0	0.0	0.0	0.0	0.0	0.0	0.0	0.0	0.0	0.0	0.0	0.0	0.0	0.0	0.0	0.0	0.0	0.0	0.0	0.0	0.0	0.0	0.0	0.0	0.0	0.0	1025.279435790076
O00273	SEQ_FVALASNEK_MOD_FVALASNEK_CHARGE_2_	0.0	0.0	0.0	0.0	0.0	0.0	0.0	0.0	0.0	0.0	0.0	0.0	0.0	0.0	0.0	0.0	0.0	0.0	0.0	0.0	0.0	0.0	0.0	0.0	0.0	0.0	0.0	0.0	0.0	0.0	0.0	0.0	0.0	5220.853273698901	0.0	0.0	0.0	4209.372841419507	0.0	3519.8844238852416	0.0	6850.413297976519	11589.963048147865	10245.772883470401	9822.915861282325	7179.081187018784	0.0	8128.1358658517265
O00273	SEQ_AAFGEEVDAVDTGISR_MOD_AAFGEEVDAVDTGISR_CHARGE_3_	0.0	0.0	0.0	0.0	0.0	0.0	0.0	0.0	0.0	0.0	0.0	0.0	0.0	0.0	0.0	0.0	0.0	0.0	0.0	0.0	0.0	0.0	0.0	0.0	4884.2246046210585	0.0	0.0	0.0	0.0	0.0	0.0	4497.244837385227	0.0	0.0	0.0	0.0	0.0	0.0	1034.5618343361834	0.0	0.0	0.0	9614.019399962874	0.0	0.0	0.0	0.0	0.0
O00273	SEQ_LQQTQSLHSLR_MOD_LQQTQSLHSLR_CHARGE_3_	0.0	0.0	0.0	0.0	0.0	0.0	0.0	0.0	0.0	0.0	0.0	0.0	0.0	0.0	0.0	0.0	0.0	0.0	0.0	0.0	0.0	0.0	0.0	0.0	0.0	0.0	0.0	0.0	0.0	0.0	0.0	0.0	0.0	0.0	0.0	0.0	0.0	0.0	0.0	0.0	0.0	0.0	0.0	0.0	0.0	0.0	0.0	0.0
O00273	SEQ_LQHTLQQVLDQR_MOD_LQHTLQQVLDQR_CHARGE_4_	0.0	0.0	0.0	0.0	0.0	0.0	0.0	0.0	0.0	0.0	0.0	0.0	0.0	0.0	0.0	0.0	0.0	0.0	0.0	0.0	0.0	0.0	0.0	0.0	0.0	0.0	0.0	0.0	0.0	0.0	0.0	0.0	0.0	0.0	0.0	0.0	0.0	0.0	0.0	0.0	0.0	0.0	0.0	0.0	0.0	0.0	0.0	0.0
O00273	SEQ_FVALASNEK_MOD_FVALASNEK_CHARGE_3_	0.0	0.0	0.0	0.0	0.0	0.0	0.0	0.0	0.0	0.0	0.0	0.0	0.0	0.0	0.0	0.0	0.0	0.0	0.0	0.0	0.0	0.0	0.0	0.0	0.0	0.0	0.0	0.0	0.0	0.0	0.0	0.0	0.0	0.0	0.0	0.0	0.0	0.0	0.0	0.0	0.0	0.0	0.0	0.0	0.0	0.0	0.0	0.0
O00291;O00291-3;O00291-4	SEQ_GVNQATAGVVASTISGK_MOD_GVNQATAGVVASTISGK_CHARGE_2_	0.0	0.0	0.0	0.0	0.0	0.0	0.0	0.0	0.0	0.0	0.0	0.0	0.0	0.0	0.0	0.0	0.0	0.0	0.0	0.0	0.0	0.0	0.0	0.0	0.0	0.0	0.0	0.0	0.0	0.0	0.0	0.0	0.0	0.0	0.0	0.0	0.0	0.0	0.0	0.0	0.0	0.0	0.0	0.0	0.0	0.0	0.0	0.0
O00291;O00291-3;O00291-4	SEQ_LIQIPQLPENPPNFLR_MOD_LIQIPQLPENPPNFLR_CHARGE_2_	0.0	0.0	0.0	0.0	0.0	0.0	0.0	0.0	0.0	0.0	0.0	0.0	0.0	0.0	0.0	0.0	0.0	0.0	0.0	0.0	0.0	0.0	0.0	0.0	0.0	0.0	0.0	0.0	0.0	0.0	0.0	0.0	0.0	0.0	0.0	0.0	0.0	0.0	0.0	0.0	0.0	0.0	0.0	0.0	0.0	0.0	0.0	0.0
O00291;O00291-3;O00291-4	SEQ_AINTQEVAVK_MOD_AINTQEVAVK_CHARGE_2_	0.0	0.0	0.0	0.0	0.0	0.0	0.0	0.0	0.0	0.0	0.0	0.0	0.0	0.0	0.0	0.0	0.0	0.0	0.0	0.0	0.0	0.0	0.0	0.0	0.0	0.0	0.0	0.0	0.0	0.0	0.0	0.0	0.0	0.0	1181.9866321042066	0.0	0.0	0.0	0.0	0.0	1317.6857749355763	0.0	0.0	0.0	0.0	0.0	0.0	783.2240099817035
O00291;O00291-3;O00291-4	SEQ_AINTQEVAVK_MOD_AINTQEVAVK_CHARGE_3_	0.0	0.0	0.0	0.0	0.0	0.0	0.0	0.0	0.0	0.0	0.0	0.0	0.0	0.0	0.0	0.0	0.0	0.0	0.0	0.0	0.0	0.0	0.0	0.0	0.0	0.0	0.0	0.0	0.0	0.0	0.0	0.0	0.0	0.0	0.0	0.0	0.0	0.0	0.0	0.0	0.0	121.6480756914929	0.0	37.511078853594356	0.0	32.401562451465466	0.0	0.0
O00291;O00291-3;O00291-4	SEQ_DSPNLAQLQQASR_MOD_DSPNLAQLQQASR_CHARGE_3_	0.0	0.0	0.0	0.0	0.0	0.0	0.0	0.0	0.0	0.0	0.0	0.0	0.0	0.0	0.0	0.0	0.0	0.0	0.0	0.0	0.0	0.0	0.0	0.0	0.0	0.0	0.0	0.0	0.0	0.0	0.0	0.0	0.0	0.0	0.0	0.0	0.0	0.0	0.0	0.0	0.0	0.0	0.0	0.0	0.0	0.0	0.0	0.0
O00299	SEQ_GVTFNVTTVDTK_MOD_GVTFNVTTVDTK_CHARGE_3_	0.0	0.0	0.0	0.0	0.0	0.0	0.0	0.0	0.0	0.0	0.0	0.0	0.0	0.0	0.0	0.0	0.0	0.0	0.0	0.0	0.0	0.0	0.0	0.0	0.0	0.0	0.0	0.0	0.0	0.0	0.0	0.0	0.0	0.0	0.0	0.0	0.0	0.0	0.0	0.0	552.5820249856473	0.0	0.0	0.0	0.0	0.0	0.0	0.0
O00299	SEQ_NSNPALNDNLEK_MOD_NSNPALNDNLEK_CHARGE_2_	0.0	0.0	0.0	0.0	0.0	0.0	0.0	0.0	0.0	0.0	0.0	0.0	0.0	4671.871681003832	0.0	0.0	5086.476852282632	0.0	0.0	2918.563527977535	8632.779717731466	8185.752103083773	8913.85842721166	6912.34873542812	6735.951461277696	7382.2767283220155	11057.813921926001	8371.671899204266	11902.558792409642	9436.442091591707	29152.683896365023	16085.994761842145	27902.269963527116	11553.969919422523	20157.033166349116	12136.438214350625	27924.34811334177	17326.676613390056	26076.376738582232	25037.245184314837	64045.21848116336	28946.934762233202	52091.126965915166	39718.952034051916	97185.24473887365	62636.28515523693	75970.19409396472	38832.94223282012
O00299	SEQ_LAALNPESNTAGLDIFAK_MOD_LAALNPESNTAGLDIFAK_CHARGE_2_	0.0	0.0	0.0	0.0	0.0	0.0	0.0	0.0	0.0	0.0	0.0	0.0	0.0	0.0	0.0	0.0	0.0	0.0	0.0	0.0	0.0	0.0	0.0	0.0	0.0	0.0	0.0	0.0	0.0	0.0	0.0	0.0	0.0	0.0	0.0	0.0	0.0	0.0	0.0	0.0	0.0	0.0	0.0	0.0	0.0	0.0	0.0	0.0
O00299	SEQ_YLSNAYAR_MOD_YLSNAYAR_CHARGE_2_	0.0	0.0	0.0	0.0	0.0	0.0	0.0	0.0	0.0	0.0	0.0	0.0	0.0	0.0	0.0	0.0	0.0	0.0	0.0	0.0	0.0	5587.937098248314	0.0	0.0	0.0	0.0	0.0	10050.652761814232	0.0	11565.511411233601	0.0	6157.359215701014	0.0	13994.666257285098	0.0	20815.463503313793	0.0	0.0	0.0	23889.536266821207	0.0	28489.493516616072	41816.68685142164	27505.05630565545	44626.5419734271	21247.94393790371	41794.90420310087	49742.68370453866
O00299	SEQ_VLDNYLTSPLPEEVDETSAEDEGVSQR_MOD_VLDNYLTSPLPEEVDETSAEDEGVSQR_CHARGE_4_	0.0	0.0	0.0	0.0	0.0	0.0	0.0	0.0	0.0	0.0	0.0	0.0	0.0	0.0	0.0	0.0	0.0	0.0	0.0	0.0	0.0	0.0	0.0	0.0	0.0	0.0	0.0	0.0	0.0	0.0	0.0	0.0	0.0	0.0	0.0	0.0	0.0	933.0870066719414	0.0	0.0	0.0	0.0	0.0	0.0	0.0	0.0	0.0	0.0
O00299	SEQ_VLDNYLTSPLPEEVDETSAEDEGVSQR_MOD_VLDNYLTSPLPEEVDETSAEDEGVSQR_CHARGE_3_	0.0	0.0	0.0	0.0	0.0	0.0	0.0	0.0	0.0	0.0	0.0	0.0	0.0	0.0	0.0	0.0	0.0	0.0	0.0	0.0	0.0	0.0	0.0	0.0	0.0	0.0	0.0	0.0	0.0	0.0	0.0	0.0	0.0	0.0	0.0	0.0	0.0	0.0	0.0	0.0	12340.11194825323	0.0	0.0	0.0	0.0	0.0	0.0	0.0
O00299	SEQ_GVTFNVTTVDTK_MOD_GVTFNVTTVDTK_CHARGE_2_	0.0	0.0	0.0	0.0	0.0	0.0	0.0	0.0	0.0	0.0	0.0	0.0	0.0	0.0	0.0	0.0	0.0	0.0	0.0	0.0	0.0	0.0	0.0	0.0	0.0	0.0	0.0	0.0	0.0	0.0	0.0	0.0	0.0	0.0	0.0	0.0	2198.603197756555	0.0	1884.1276661765887	755.9863920911237	4369.91965860163	0.0	5345.506648907939	0.0	4003.7918739202105	5402.725492854121	2775.3358905119	3194.6175983739995
O00299	SEQ_NSNPALNDNLEK_MOD_NSNPALNDNLEK_CHARGE_3_	0.0	0.0	0.0	0.0	0.0	0.0	0.0	0.0	0.0	0.0	0.0	0.0	0.0	0.0	0.0	0.0	0.0	0.0	0.0	0.0	0.0	0.0	0.0	0.0	0.0	0.0	0.0	0.0	0.0	0.0	0.0	0.0	0.0	0.0	0.0	541.5531095002611	0.0	0.0	0.0	0.0	0.0	0.0	0.0	0.0	0.0	0.0	0.0	0.0
O00299	SEQ_GFTIPEAFR_MOD_GFTIPEAFR_CHARGE_2_	0.0	0.0	0.0	0.0	0.0	0.0	0.0	0.0	0.0	0.0	0.0	0.0	0.0	0.0	0.0	0.0	0.0	0.0	0.0	0.0	0.0	0.0	0.0	0.0	0.0	0.0	0.0	0.0	0.0	0.0	0.0	0.0	0.0	541.861363508477	0.0	0.0	0.0	252.98771323146235	0.0	2273.6121496136025	0.0	2096.495997113045	11544.626111295938	0.0	0.0	2520.208055114133	0.0	1377.845884738739
O00303	SEQ_VIGTLLGTVDK_MOD_VIGTLLGTVDK_CHARGE_3_	0.0	0.0	0.0	0.0	0.0	0.0	0.0	0.0	0.0	0.0	0.0	0.0	0.0	0.0	0.0	0.0	0.0	0.0	0.0	0.0	0.0	0.0	0.0	0.0	0.0	0.0	0.0	0.0	0.0	0.0	0.0	0.0	0.0	0.0	0.0	0.0	0.0	0.0	0.0	0.0	0.0	0.0	0.0	0.0	0.0	0.0	0.0	0.0
O00303	SEQ_VIGLSSDLQQVGGASAR_MOD_VIGLSSDLQQVGGASAR_CHARGE_4_	0.0	0.0	0.0	0.0	0.0	0.0	0.0	0.0	0.0	0.0	0.0	0.0	0.0	0.0	0.0	0.0	0.0	0.0	0.0	0.0	0.0	0.0	0.0	0.0	0.0	0.0	0.0	0.0	0.0	0.0	0.0	0.0	0.0	0.0	0.0	0.0	0.0	0.0	0.0	0.0	0.0	408.82138631341974	0.0	0.0	0.0	0.0	0.0	0.0
O00303	SEQ_VIGTLLGTVDK_MOD_VIGTLLGTVDK_CHARGE_2_	0.0	0.0	0.0	0.0	0.0	0.0	0.0	0.0	0.0	0.0	0.0	0.0	0.0	0.0	0.0	0.0	0.0	0.0	0.0	0.0	0.0	0.0	0.0	0.0	0.0	0.0	0.0	0.0	0.0	1170.5281820339874	0.0	0.0	0.0	0.0	0.0	0.0	0.0	0.0	0.0	0.0	3746.1882189036996	1701.4855011723894	3953.8582251385615	2738.169430893277	3887.197194023291	0.0	1617.4691123356736	2229.1108713429326
O00303	SEQ_IGVDLIMK_MOD_IGVDLIM(Oxidation)K_CHARGE_3_	0.0	0.0	0.0	0.0	0.0	0.0	0.0	0.0	0.0	0.0	0.0	0.0	0.0	0.0	0.0	0.0	0.0	0.0	0.0	0.0	0.0	0.0	0.0	0.0	0.0	0.0	0.0	0.0	0.0	0.0	0.0	0.0	0.0	0.0	0.0	0.0	0.0	0.0	0.0	0.0	0.0	0.0	0.0	0.0	0.0	0.0	0.0	0.0
O00303	SEQ_VIGLSSDLQQVGGASAR_MOD_VIGLSSDLQQVGGASAR_CHARGE_2_	0.0	0.0	0.0	0.0	0.0	0.0	0.0	0.0	0.0	0.0	0.0	0.0	0.0	0.0	0.0	0.0	0.0	0.0	0.0	0.0	0.0	0.0	0.0	0.0	0.0	0.0	0.0	0.0	0.0	0.0	0.0	0.0	0.0	0.0	0.0	0.0	0.0	0.0	0.0	0.0	0.0	0.0	0.0	0.0	0.0	0.0	0.0	1693.4135140653225
O00303	SEQ_VSADNTVGR_MOD_VSADNTVGR_CHARGE_3_	0.0	0.0	0.0	0.0	0.0	0.0	0.0	0.0	0.0	0.0	0.0	0.0	0.0	0.0	0.0	0.0	0.0	0.0	0.0	0.0	0.0	0.0	0.0	0.0	0.0	0.0	0.0	0.0	0.0	0.0	0.0	0.0	0.0	0.0	0.0	0.0	0.0	0.0	0.0	0.0	0.0	0.0	0.0	0.0	0.0	0.0	0.0	0.0
O00303	SEQ_IGVDLIMK_MOD_IGVDLIM(Oxidation)K_CHARGE_2_	0.0	0.0	0.0	0.0	0.0	0.0	0.0	0.0	0.0	0.0	0.0	0.0	0.0	0.0	0.0	0.0	0.0	0.0	0.0	0.0	0.0	0.0	0.0	0.0	0.0	0.0	0.0	0.0	0.0	0.0	0.0	0.0	0.0	0.0	7105.365877072823	0.0	0.0	1571.0471815754356	8245.138253321087	0.0	0.0	0.0	3964.752119233698	0.0	12158.90868529378	0.0	8555.004709656028	0.0
O00303	SEQ_AYVSTLMGVPGR_MOD_AYVSTLM(Oxidation)GVPGR_CHARGE_2_	0.0	0.0	0.0	0.0	0.0	0.0	0.0	0.0	0.0	0.0	0.0	0.0	0.0	0.0	0.0	0.0	0.0	0.0	0.0	0.0	0.0	0.0	0.0	0.0	0.0	0.0	0.0	0.0	0.0	0.0	0.0	0.0	0.0	0.0	0.0	0.0	0.0	0.0	0.0	0.0	4186.886011380668	0.0	0.0	0.0	0.0	0.0	0.0	0.0
O00303	SEQ_YAYYDTER_MOD_YAYYDTER_CHARGE_2_	0.0	0.0	0.0	0.0	0.0	0.0	0.0	0.0	0.0	0.0	0.0	0.0	0.0	0.0	0.0	0.0	0.0	0.0	0.0	0.0	0.0	0.0	0.0	0.0	0.0	0.0	0.0	0.0	0.0	0.0	14373.331562110547	15436.633916159393	10583.458734378255	10159.901761645771	6735.5270658852805	0.0	1785.7867706062393	0.0	8633.015258080775	0.0	22548.116366617603	18369.80177303315	23107.71981020224	15364.163466284586	29616.449781559306	22413.540252616043	36965.09281046178	21472.910080147267
O00303	SEQ_EAPNPIHLTVDTSLQNGR_MOD_EAPNPIHLTVDTSLQNGR_CHARGE_4_	0.0	0.0	0.0	0.0	0.0	0.0	0.0	0.0	0.0	0.0	0.0	0.0	0.0	0.0	0.0	0.0	0.0	0.0	0.0	0.0	0.0	0.0	0.0	0.0	0.0	0.0	0.0	0.0	0.0	0.0	0.0	0.0	0.0	0.0	0.0	0.0	0.0	0.0	0.0	0.0	0.0	0.0	0.0	0.0	0.0	0.0	0.0	0.0
O00303	SEQ_AYVSTLMGVPGR_MOD_AYVSTLM(Oxidation)GVPGR_CHARGE_3_	0.0	0.0	0.0	0.0	0.0	0.0	0.0	0.0	0.0	0.0	0.0	0.0	0.0	0.0	0.0	0.0	0.0	0.0	0.0	0.0	0.0	0.0	0.0	0.0	0.0	0.0	0.0	0.0	0.0	0.0	0.0	0.0	0.0	0.0	0.0	0.0	0.0	0.0	0.0	0.0	0.0	0.0	0.0	4079.5575295877993	0.0	0.0	0.0	0.0
O00303	SEQ_VSADNTVGR_MOD_VSADNTVGR_CHARGE_2_	0.0	0.0	0.0	0.0	0.0	0.0	0.0	0.0	0.0	0.0	0.0	0.0	0.0	0.0	0.0	0.0	0.0	0.0	0.0	0.0	0.0	0.0	0.0	0.0	0.0	0.0	0.0	0.0	0.0	0.0	0.0	0.0	0.0	0.0	0.0	0.0	0.0	0.0	0.0	0.0	0.0	0.0	0.0	0.0	0.0	0.0	0.0	0.0
O00303	SEQ_VIGLSSDLQQVGGASAR_MOD_VIGLSSDLQQVGGASAR_CHARGE_3_	0.0	0.0	0.0	0.0	0.0	0.0	0.0	0.0	0.0	0.0	0.0	0.0	0.0	0.0	0.0	0.0	0.0	0.0	0.0	0.0	0.0	0.0	0.0	0.0	0.0	0.0	0.0	0.0	0.0	0.0	0.0	0.0	0.0	0.0	0.0	0.0	0.0	0.0	0.0	0.0	0.0	0.0	0.0	0.0	0.0	0.0	0.0	0.0
O00330;O00330-3	SEQ_DVGPPPPVSK_MOD_DVGPPPPVSK_CHARGE_3_	0.0	0.0	0.0	0.0	0.0	0.0	0.0	0.0	0.0	0.0	0.0	0.0	0.0	0.0	0.0	0.0	0.0	0.0	0.0	0.0	0.0	0.0	0.0	0.0	0.0	0.0	0.0	0.0	0.0	0.0	0.0	0.0	0.0	0.0	0.0	0.0	755.8014140436012	0.0	0.0	0.0	0.0	0.0	0.0	0.0	0.0	0.0	0.0	0.0
O00330;O00330-3	SEQ_GLLTPIIK_MOD_GLLTPIIK_CHARGE_2_	0.0	0.0	0.0	0.0	0.0	0.0	0.0	0.0	0.0	0.0	0.0	0.0	0.0	0.0	0.0	0.0	0.0	0.0	0.0	0.0	0.0	0.0	0.0	0.0	0.0	0.0	0.0	0.0	0.0	0.0	0.0	0.0	0.0	0.0	0.0	0.0	0.0	0.0	0.0	0.0	0.0	0.0	0.0	0.0	914.2170355638083	0.0	339.83339736517644	0.0
O00330;O00330-3	SEQ_DVGPPPPVSK_MOD_DVGPPPPVSK_CHARGE_2_	0.0	0.0	0.0	0.0	0.0	0.0	0.0	0.0	0.0	0.0	0.0	0.0	0.0	0.0	0.0	0.0	0.0	0.0	0.0	0.0	0.0	0.0	0.0	0.0	0.0	0.0	0.0	0.0	0.0	646.8189108672989	0.0	0.0	0.0	0.0	0.0	613.8812670021273	0.0	0.0	0.0	1342.1954154802884	2041.6609058192046	682.1370063427546	1753.4771298893722	1029.2263717109151	2144.513077225181	1605.3496423168294	1726.0801753503076	809.3592150683637
O00330;O00330-3	SEQ_GLLTPIIK_MOD_GLLTPIIK_CHARGE_3_	0.0	0.0	0.0	0.0	0.0	0.0	0.0	0.0	0.0	0.0	0.0	0.0	0.0	0.0	0.0	0.0	0.0	0.0	0.0	0.0	0.0	0.0	0.0	0.0	0.0	0.0	0.0	0.0	0.0	0.0	0.0	0.0	0.0	0.0	0.0	0.0	0.0	0.0	0.0	0.0	0.0	0.0	0.0	0.0	0.0	0.0	0.0	0.0
O00330;O00330-3	SEQ_ANLENPIR_MOD_ANLENPIR_CHARGE_2_	0.0	0.0	0.0	0.0	0.0	0.0	0.0	0.0	0.0	0.0	0.0	0.0	0.0	0.0	0.0	0.0	0.0	0.0	0.0	0.0	0.0	0.0	0.0	0.0	0.0	0.0	0.0	0.0	0.0	0.0	0.0	0.0	0.0	0.0	0.0	0.0	0.0	0.0	0.0	0.0	0.0	0.0	15282.511136494839	7105.736674496515	0.0	0.0	17287.72752702813	8603.364591653553
O00330;O00330-3	SEQ_GIQEIADSVK_MOD_GIQEIADSVK_CHARGE_2_	0.0	0.0	0.0	0.0	0.0	0.0	0.0	0.0	0.0	0.0	0.0	0.0	0.0	0.0	0.0	0.0	0.0	0.0	0.0	0.0	0.0	0.0	0.0	0.0	4666.823751648741	0.0	0.0	0.0	0.0	0.0	0.0	0.0	0.0	0.0	0.0	0.0	0.0	0.0	3959.301516127182	0.0	0.0	1647.643529198861	0.0	0.0	2777.7964801065204	1666.7565962947504	4439.532016469445	0.0
O00330;O00330-3	SEQ_VVDDELATR_MOD_VVDDELATR_CHARGE_2_	0.0	0.0	0.0	0.0	0.0	0.0	0.0	0.0	0.0	0.0	0.0	0.0	0.0	0.0	0.0	0.0	0.0	0.0	0.0	0.0	0.0	4529.379299279965	0.0	0.0	0.0	0.0	0.0	0.0	0.0	0.0	0.0	0.0	0.0	0.0	6437.896807815274	0.0	0.0	0.0	0.0	0.0	10116.617456642029	0.0	11481.977972338911	0.0	0.0	0.0	11681.79190606139	0.0
O00399	SEQ_GDVTIGPR_MOD_GDVTIGPR_CHARGE_2_	0.0	0.0	0.0	0.0	0.0	0.0	0.0	0.0	0.0	0.0	0.0	0.0	0.0	0.0	0.0	0.0	0.0	0.0	0.0	0.0	0.0	0.0	0.0	0.0	0.0	0.0	0.0	0.0	0.0	0.0	0.0	0.0	0.0	0.0	0.0	0.0	0.0	0.0	0.0	0.0	0.0	0.0	6813.623036458693	0.0	0.0	0.0	0.0	5853.9668054531785
O00401	SEQ_AALLDQIR_MOD_AALLDQIR_CHARGE_2_	0.0	0.0	0.0	0.0	0.0	0.0	0.0	0.0	0.0	0.0	0.0	0.0	0.0	0.0	0.0	0.0	0.0	0.0	0.0	0.0	0.0	0.0	0.0	0.0	0.0	0.0	0.0	0.0	0.0	0.0	0.0	0.0	0.0	0.0	0.0	0.0	0.0	0.0	0.0	0.0	0.0	0.0	0.0	0.0	0.0	0.0	0.0	0.0
O00401	SEQ_DALLDQIR_MOD_DALLDQIR_CHARGE_2_	0.0	0.0	0.0	0.0	0.0	0.0	0.0	0.0	0.0	0.0	0.0	0.0	0.0	0.0	0.0	0.0	0.0	0.0	0.0	0.0	0.0	0.0	0.0	0.0	0.0	0.0	0.0	0.0	0.0	0.0	0.0	0.0	0.0	0.0	0.0	0.0	0.0	0.0	0.0	0.0	0.0	0.0	0.0	0.0	0.0	0.0	5039.106348724375	0.0
O00401	SEQ_AVTDLLGR_MOD_AVTDLLGR_CHARGE_2_	0.0	0.0	0.0	0.0	0.0	0.0	0.0	0.0	0.0	0.0	0.0	0.0	0.0	0.0	0.0	0.0	0.0	0.0	0.0	0.0	0.0	0.0	0.0	0.0	0.0	0.0	0.0	0.0	0.0	0.0	0.0	0.0	0.0	0.0	0.0	0.0	0.0	0.0	0.0	0.0	0.0	0.0	0.0	0.0	0.0	0.0	7005.21518445113	0.0
O00410;O00410-3	SEQ_VSDILHSIFSSYK_MOD_VSDILHSIFSSYK_CHARGE_3_	0.0	0.0	0.0	0.0	0.0	0.0	0.0	0.0	0.0	0.0	0.0	0.0	0.0	0.0	0.0	0.0	0.0	0.0	0.0	0.0	0.0	0.0	0.0	0.0	0.0	0.0	0.0	0.0	0.0	0.0	0.0	0.0	0.0	0.0	0.0	0.0	0.0	0.0	0.0	0.0	0.0	0.0	0.0	142.97935359585952	0.0	0.0	0.0	0.0
O00410;O00410-3	SEQ_VIAALLQTMEDQGNQR_MOD_VIAALLQTM(Oxidation)EDQGNQR_CHARGE_2_	0.0	0.0	0.0	0.0	0.0	0.0	0.0	0.0	0.0	0.0	0.0	0.0	0.0	0.0	0.0	0.0	0.0	0.0	0.0	0.0	0.0	0.0	0.0	0.0	0.0	0.0	0.0	0.0	0.0	0.0	0.0	0.0	0.0	0.0	0.0	0.0	0.0	0.0	0.0	0.0	0.0	0.0	0.0	0.0	2459.53843118079	0.0	0.0	0.0
O00410;O00410-3	SEQ_QAEETYENIPGQSK_MOD_QAEETYENIPGQSK_CHARGE_4_	0.0	0.0	0.0	0.0	0.0	0.0	0.0	0.0	0.0	0.0	0.0	0.0	0.0	0.0	0.0	0.0	0.0	0.0	0.0	0.0	0.0	0.0	0.0	0.0	0.0	0.0	0.0	0.0	0.0	0.0	0.0	0.0	0.0	0.0	0.0	0.0	0.0	0.0	0.0	0.0	0.0	0.0	0.0	0.0	0.0	0.0	0.0	0.0
O00410;O00410-3	SEQ_VIAALLQTMEDQGNQR_MOD_VIAALLQTM(Oxidation)EDQGNQR_CHARGE_3_	0.0	0.0	0.0	0.0	0.0	0.0	0.0	0.0	0.0	0.0	0.0	0.0	0.0	0.0	0.0	0.0	0.0	0.0	0.0	0.0	0.0	0.0	0.0	0.0	0.0	0.0	0.0	0.0	0.0	0.0	0.0	0.0	0.0	552.9978862552408	0.0	0.0	0.0	0.0	0.0	0.0	0.0	0.0	1099.528766184488	0.0	0.0	0.0	0.0	0.0
O00410;O00410-3	SEQ_NLIDEDGNNQWPEGLK_MOD_NLIDEDGNNQWPEGLK_CHARGE_2_	0.0	0.0	0.0	0.0	0.0	0.0	0.0	0.0	0.0	0.0	0.0	0.0	0.0	0.0	0.0	0.0	0.0	0.0	0.0	0.0	0.0	0.0	0.0	0.0	0.0	0.0	0.0	0.0	0.0	0.0	0.0	0.0	0.0	0.0	0.0	0.0	0.0	0.0	0.0	0.0	0.0	0.0	0.0	0.0	1476.6712520169904	0.0	0.0	0.0
O00410;O00410-3	SEQ_LQELIQK_MOD_LQELIQK_CHARGE_2_	0.0	0.0	0.0	0.0	0.0	0.0	0.0	0.0	0.0	0.0	0.0	0.0	0.0	0.0	1854.2573035133528	0.0	0.0	0.0	1231.6914182107912	0.0	0.0	694.373755995614	1652.981849978055	1546.2561746720976	1608.6827231943814	1031.0302276720731	2484.0599592740864	1797.5596489015836	1973.6619930742663	976.0964864442135	4306.559467409178	1754.7449478567066	3262.3269992628525	2502.5224452182406	4273.570447113949	1724.5566720802876	6754.303214432628	938.7128562439287	6174.331585285069	5765.3910824992145	14413.315512478914	8293.46238262843	19975.286436576513	4086.6084935081126	23009.194537566265	13914.029697583643	14850.011707898626	15921.655642881487
O00410;O00410-3	SEQ_VSDILHSIFSSYK_MOD_VSDILHSIFSSYK_CHARGE_2_	0.0	0.0	0.0	0.0	0.0	0.0	0.0	0.0	0.0	0.0	0.0	0.0	0.0	0.0	0.0	0.0	0.0	0.0	0.0	0.0	0.0	0.0	0.0	0.0	0.0	0.0	0.0	0.0	0.0	0.0	0.0	0.0	0.0	0.0	0.0	0.0	0.0	0.0	0.0	0.0	0.0	0.0	2458.6764812473157	0.0	0.0	0.0	0.0	0.0
O00410;O00410-3	SEQ_EGFVEYTEQVVK_MOD_EGFVEYTEQVVK_CHARGE_3_	0.0	0.0	0.0	0.0	0.0	0.0	0.0	0.0	0.0	0.0	0.0	0.0	0.0	0.0	0.0	0.0	0.0	0.0	0.0	0.0	0.0	0.0	0.0	0.0	0.0	0.0	0.0	0.0	0.0	0.0	0.0	0.0	0.0	0.0	0.0	0.0	0.0	0.0	0.0	0.0	0.0	0.0	656.0017312469708	0.0	0.0	0.0	0.0	0.0
O00410;O00410-3	SEQ_LQELIQK_MOD_LQELIQK_CHARGE_3_	0.0	0.0	0.0	0.0	0.0	0.0	0.0	0.0	0.0	0.0	0.0	0.0	0.0	0.0	0.0	0.0	0.0	0.0	0.0	0.0	0.0	0.0	0.0	0.0	0.0	0.0	0.0	0.0	0.0	0.0	0.0	0.0	0.0	0.0	0.0	0.0	0.0	0.0	0.0	0.0	0.0	0.0	0.0	0.0	0.0	0.0	0.0	0.0
O00410;O00410-3	SEQ_FYFHDGVR_MOD_FYFHDGVR_CHARGE_2_	0.0	0.0	0.0	0.0	0.0	0.0	0.0	0.0	0.0	0.0	0.0	0.0	0.0	0.0	0.0	0.0	0.0	0.0	0.0	0.0	0.0	0.0	0.0	0.0	0.0	0.0	0.0	0.0	0.0	0.0	0.0	0.0	0.0	0.0	0.0	0.0	0.0	0.0	0.0	0.0	0.0	0.0	0.0	0.0	0.0	0.0	0.0	0.0
O00410;O00410-3	SEQ_AIGTEPDSDVLSEIMHSFAK_MOD_AIGTEPDSDVLSEIMHSFAK_CHARGE_2_	0.0	0.0	0.0	0.0	0.0	0.0	0.0	0.0	0.0	0.0	0.0	0.0	0.0	0.0	0.0	0.0	0.0	0.0	0.0	0.0	0.0	0.0	0.0	0.0	0.0	0.0	0.0	0.0	0.0	0.0	0.0	0.0	0.0	0.0	1005.7377103925252	0.0	0.0	0.0	0.0	0.0	0.0	0.0	0.0	0.0	0.0	0.0	0.0	0.0
O00410;O00410-3	SEQ_QAEETYENIPGQSK_MOD_QAEETYENIPGQSK_CHARGE_2_	0.0	0.0	0.0	0.0	0.0	0.0	0.0	0.0	0.0	0.0	0.0	0.0	0.0	0.0	0.0	0.0	0.0	0.0	0.0	0.0	0.0	0.0	0.0	0.0	0.0	0.0	0.0	0.0	0.0	2717.10630156564	6228.89837655382	0.0	0.0	0.0	3653.6640413297528	4432.63419983953	4798.094909128328	0.0	6100.876385163098	7621.835618679331	5400.216269641372	5669.28296235954	8460.672706584639	4169.036300815054	7525.083180891099	11823.536738884548	9361.564070600461	9179.74121513581
O00410;O00410-3	SEQ_VSDILHSIFSSYK_MOD_VSDILHSIFSSYK_CHARGE_4_	0.0	0.0	0.0	0.0	0.0	0.0	0.0	0.0	0.0	0.0	0.0	0.0	0.0	0.0	0.0	0.0	0.0	0.0	0.0	0.0	0.0	0.0	0.0	0.0	0.0	0.0	0.0	0.0	0.0	0.0	0.0	0.0	0.0	243.91077703948974	0.0	0.0	0.0	0.0	0.0	0.0	0.0	0.0	0.0	0.0	0.0	0.0	0.0	0.0
O00410;O00410-3	SEQ_NLIDEDGNNQWPEGLK_MOD_NLIDEDGNNQWPEGLK_CHARGE_3_	0.0	0.0	0.0	0.0	0.0	0.0	0.0	0.0	0.0	0.0	0.0	0.0	0.0	0.0	0.0	0.0	0.0	0.0	0.0	0.0	0.0	0.0	0.0	0.0	0.0	0.0	0.0	0.0	0.0	0.0	0.0	200.57563155438652	0.0	0.0	0.0	0.0	0.0	0.0	0.0	0.0	0.0	0.0	0.0	0.0	0.0	0.0	0.0	0.0
O00410;O00410-3	SEQ_SLVEIADTVPK_MOD_SLVEIADTVPK_CHARGE_2_	0.0	0.0	0.0	0.0	0.0	0.0	0.0	0.0	0.0	0.0	0.0	0.0	0.0	0.0	0.0	0.0	0.0	0.0	0.0	0.0	0.0	0.0	0.0	0.0	0.0	0.0	0.0	0.0	0.0	0.0	0.0	0.0	0.0	0.0	2030.5591978971202	0.0	1047.3334496163354	985.4044451620183	0.0	0.0	0.0	0.0	1735.9522942762987	0.0	3182.9771901514955	1239.608123199753	3224.1491024068605	1475.7539270446982
O00410;O00410-3	SEQ_QMAAVLLR_MOD_QM(Oxidation)AAVLLR_CHARGE_2_	0.0	0.0	0.0	0.0	0.0	0.0	0.0	0.0	0.0	0.0	0.0	0.0	0.0	0.0	0.0	0.0	0.0	0.0	0.0	0.0	0.0	0.0	0.0	0.0	0.0	0.0	0.0	0.0	0.0	0.0	0.0	0.0	0.0	2685.3528137285334	0.0	4030.7495532417947	0.0	0.0	0.0	0.0	7523.5252625720395	6323.456927247417	9826.844312522153	11952.321148318455	10775.007108343745	0.0	14971.385426428587	0.0
O00410;O00410-3	SEQ_HIVENAVQK_MOD_HIVENAVQK_CHARGE_3_	0.0	0.0	0.0	0.0	0.0	0.0	0.0	0.0	0.0	0.0	0.0	0.0	0.0	0.0	0.0	0.0	0.0	0.0	0.0	0.0	0.0	0.0	0.0	0.0	0.0	0.0	0.0	0.0	0.0	0.0	1402.8496280045608	0.0	0.0	0.0	0.0	1118.250392363673	0.0	0.0	0.0	0.0	0.0	3955.5286661869027	0.0	0.0	0.0	0.0	0.0	0.0
O00410;O00410-3	SEQ_YAEYFLR_MOD_YAEYFLR_CHARGE_2_	0.0	0.0	0.0	0.0	0.0	0.0	0.0	0.0	0.0	0.0	0.0	0.0	0.0	0.0	0.0	0.0	0.0	0.0	0.0	0.0	0.0	0.0	0.0	0.0	0.0	0.0	0.0	0.0	0.0	0.0	0.0	0.0	0.0	0.0	0.0	0.0	0.0	0.0	0.0	0.0	0.0	0.0	0.0	0.0	0.0	0.0	0.0	0.0
O00410;O00410-3	SEQ_EGFVEYTEQVVK_MOD_EGFVEYTEQVVK_CHARGE_2_	0.0	0.0	0.0	0.0	0.0	0.0	0.0	0.0	0.0	0.0	0.0	0.0	0.0	0.0	0.0	0.0	0.0	0.0	0.0	0.0	0.0	0.0	0.0	0.0	0.0	0.0	0.0	0.0	0.0	0.0	0.0	0.0	0.0	0.0	0.0	0.0	0.0	0.0	0.0	0.0	2905.5410269199347	0.0	0.0	0.0	0.0	0.0	0.0	0.0
O00410;O00410-3	SEQ_VIAALLQTMEDQGNQR_MOD_VIAALLQTM(Oxidation)EDQGNQR_CHARGE_4_	0.0	0.0	0.0	0.0	0.0	0.0	0.0	0.0	0.0	0.0	0.0	0.0	0.0	0.0	0.0	0.0	0.0	0.0	0.0	0.0	0.0	0.0	0.0	0.0	0.0	0.0	0.0	0.0	0.0	0.0	0.0	0.0	0.0	0.0	0.0	0.0	0.0	0.0	0.0	0.0	0.0	0.0	0.0	0.0	0.0	0.0	0.0	0.0
O00410;O00410-3	SEQ_FYFHDGVR_MOD_FYFHDGVR_CHARGE_3_	0.0	0.0	0.0	0.0	0.0	0.0	0.0	0.0	0.0	0.0	0.0	0.0	0.0	0.0	0.0	0.0	0.0	0.0	0.0	0.0	0.0	0.0	0.0	0.0	0.0	0.0	0.0	0.0	0.0	0.0	0.0	0.0	0.0	0.0	32385.690774758164	0.0	0.0	0.0	0.0	0.0	19970.582429001322	0.0	0.0	0.0	33749.05991808826	0.0	0.0	0.0
O00410;O00410-3	SEQ_NLIDEDGNNQWPEGLK_MOD_NLIDEDGNNQWPEGLK_CHARGE_4_	0.0	0.0	0.0	0.0	0.0	0.0	0.0	0.0	0.0	0.0	0.0	0.0	0.0	0.0	0.0	0.0	0.0	0.0	0.0	0.0	0.0	0.0	0.0	0.0	0.0	0.0	0.0	0.0	0.0	0.0	0.0	0.0	0.0	0.0	0.0	0.0	0.0	0.0	0.0	0.0	0.0	0.0	0.0	0.0	0.0	0.0	0.0	0.0
O00410;O00410-3	SEQ_HIVENAVQK_MOD_HIVENAVQK_CHARGE_2_	0.0	0.0	0.0	0.0	0.0	0.0	0.0	0.0	0.0	0.0	0.0	0.0	0.0	0.0	0.0	0.0	0.0	0.0	303.21040413131357	0.0	1254.3590433862037	581.4385213000085	0.0	0.0	1126.6654236585764	0.0	0.0	0.0	0.0	0.0	0.0	0.0	0.0	0.0	1799.6354805546378	0.0	0.0	0.0	0.0	3401.807815529029	4864.162236127332	2014.1749354716758	5821.483977246165	4411.79895453658	5733.742188486656	7524.3210297194155	6230.1576986687705	0.0
O00410;O00410-3	SEQ_SLVEIADTVPK_MOD_SLVEIADTVPK_CHARGE_3_	0.0	0.0	0.0	0.0	0.0	0.0	0.0	0.0	0.0	0.0	0.0	0.0	0.0	0.0	0.0	0.0	0.0	0.0	0.0	0.0	0.0	0.0	0.0	0.0	0.0	0.0	0.0	0.0	0.0	0.0	0.0	0.0	0.0	0.0	0.0	0.0	0.0	0.0	0.0	0.0	0.0	0.0	0.0	0.0	0.0	0.0	0.0	0.0
O00410;O00410-3	SEQ_FVPYYDLFMPSLK_MOD_FVPYYDLFM(Oxidation)PSLK_CHARGE_2_	0.0	0.0	0.0	0.0	0.0	0.0	0.0	0.0	0.0	0.0	0.0	0.0	0.0	0.0	0.0	0.0	0.0	0.0	0.0	0.0	0.0	0.0	0.0	0.0	0.0	0.0	0.0	0.0	0.0	0.0	8158.30881737101	0.0	0.0	0.0	0.0	0.0	0.0	0.0	0.0	0.0	0.0	0.0	0.0	0.0	0.0	0.0	0.0	0.0
O00410;O00410-3	SEQ_ATAAFILANEHNVALFK_MOD_ATAAFILANEHNVALFK_CHARGE_4_	0.0	0.0	0.0	0.0	0.0	0.0	0.0	0.0	0.0	0.0	0.0	0.0	0.0	0.0	0.0	0.0	0.0	0.0	0.0	0.0	0.0	0.0	0.0	0.0	0.0	0.0	0.0	0.0	0.0	0.0	0.0	0.0	0.0	0.0	0.0	0.0	0.0	0.0	0.0	0.0	0.0	0.0	0.0	0.0	0.0	0.0	0.0	983.5979493573101
O00410;O00410-3	SEQ_SLLIPYLDNLVK_MOD_SLLIPYLDNLVK_CHARGE_2_	0.0	0.0	0.0	0.0	0.0	0.0	0.0	0.0	0.0	0.0	0.0	0.0	0.0	0.0	0.0	0.0	0.0	0.0	0.0	0.0	0.0	0.0	0.0	0.0	0.0	0.0	0.0	0.0	0.0	0.0	0.0	0.0	0.0	0.0	0.0	0.0	0.0	0.0	0.0	0.0	0.0	0.0	0.0	0.0	0.0	0.0	0.0	0.0
O00410;O00410-3	SEQ_QAEETYENIPGQSK_MOD_QAEETYENIPGQSK_CHARGE_3_	0.0	0.0	0.0	0.0	0.0	0.0	0.0	0.0	0.0	0.0	0.0	0.0	0.0	0.0	0.0	0.0	0.0	0.0	0.0	0.0	0.0	0.0	0.0	370.9325348902641	0.0	0.0	0.0	0.0	0.0	0.0	1194.725116815501	567.1173992859096	0.0	0.0	691.4927729136533	730.7486666120489	416.0691712306516	460.12391386497643	0.0	590.9357540794814	0.0	910.8194501995408	1121.294614312183	798.4117367114013	3222.882927575287	0.0	0.0	692.0751503784113
O00410;O00410-3	SEQ_AIGTEPDSDVLSEIMHSFAK_MOD_AIGTEPDSDVLSEIMHSFAK_CHARGE_3_	0.0	0.0	0.0	0.0	0.0	0.0	0.0	0.0	0.0	0.0	0.0	0.0	0.0	0.0	0.0	0.0	0.0	0.0	0.0	0.0	0.0	0.0	0.0	0.0	0.0	0.0	0.0	0.0	0.0	0.0	0.0	0.0	0.0	0.0	0.0	0.0	0.0	0.0	0.0	0.0	0.0	0.0	0.0	0.0	0.0	0.0	0.0	0.0
O00411	SEQ_ETLQAVPK_MOD_ETLQAVPK_CHARGE_3_	0.0	0.0	0.0	0.0	0.0	0.0	0.0	0.0	0.0	0.0	0.0	0.0	0.0	0.0	0.0	0.0	0.0	0.0	0.0	0.0	0.0	0.0	0.0	0.0	0.0	0.0	0.0	0.0	0.0	0.0	0.0	0.0	0.0	0.0	0.0	0.0	0.0	0.0	26.8632006131512	0.0	0.0	0.0	0.0	0.0	0.0	0.0	0.0	0.0
O00411	SEQ_LLQEAPGK_MOD_LLQEAPGK_CHARGE_3_	0.0	0.0	0.0	0.0	0.0	0.0	0.0	0.0	0.0	0.0	0.0	0.0	0.0	0.0	0.0	0.0	0.0	0.0	0.0	0.0	0.0	0.0	0.0	0.0	0.0	0.0	0.0	0.0	0.0	0.0	0.0	0.0	0.0	0.0	0.0	0.0	0.0	0.0	0.0	0.0	0.0	0.0	0.0	0.0	0.0	0.0	0.0	0.0
O00411	SEQ_ALLEFAQGR_MOD_ALLEFAQGR_CHARGE_2_	0.0	0.0	0.0	0.0	0.0	0.0	0.0	0.0	0.0	0.0	0.0	0.0	0.0	0.0	0.0	0.0	0.0	0.0	0.0	0.0	0.0	0.0	0.0	0.0	0.0	0.0	0.0	0.0	0.0	0.0	0.0	0.0	0.0	0.0	0.0	0.0	0.0	0.0	0.0	0.0	0.0	0.0	0.0	0.0	0.0	0.0	0.0	0.0
O00411	SEQ_VSGQVQALQNHYR_MOD_VSGQVQALQNHYR_CHARGE_3_	0.0	0.0	0.0	0.0	0.0	0.0	0.0	0.0	0.0	0.0	0.0	0.0	0.0	0.0	0.0	0.0	0.0	0.0	0.0	0.0	0.0	0.0	0.0	0.0	0.0	0.0	0.0	0.0	0.0	0.0	0.0	0.0	0.0	0.0	0.0	0.0	0.0	0.0	0.0	0.0	0.0	0.0	0.0	0.0	0.0	0.0	0.0	0.0
O00411	SEQ_LAFAEEVMDDILDSADQPLTGR_MOD_LAFAEEVM(Oxidation)DDILDSADQPLTGR_CHARGE_4_	0.0	0.0	0.0	0.0	0.0	0.0	0.0	0.0	0.0	0.0	0.0	0.0	0.0	0.0	0.0	0.0	0.0	0.0	0.0	0.0	0.0	0.0	0.0	0.0	0.0	0.0	0.0	0.0	0.0	0.0	0.0	0.0	0.0	0.0	0.0	0.0	0.0	0.0	0.0	0.0	0.0	0.0	0.0	0.0	0.0	0.0	0.0	0.0
O00411	SEQ_ETLQAVPK_MOD_ETLQAVPK_CHARGE_2_	0.0	0.0	0.0	0.0	0.0	0.0	0.0	0.0	0.0	0.0	0.0	0.0	0.0	0.0	0.0	0.0	0.0	0.0	0.0	0.0	1384.8338220280868	0.0	0.0	0.0	593.5565307214681	0.0	0.0	0.0	0.0	0.0	3034.5783800356735	1068.103428882278	0.0	0.0	1524.668519258244	0.0	0.0	970.0455211060282	2085.1979085449166	2597.846619268222	4601.067365319236	2822.5780062234535	2887.8211756748833	3550.6980223200017	4028.4378506620465	2514.0716300446097	2993.186213338403	0.0
O00411	SEQ_VAQVLEGFITR_MOD_VAQVLEGFITR_CHARGE_2_	0.0	0.0	0.0	0.0	0.0	0.0	0.0	0.0	0.0	0.0	0.0	0.0	0.0	0.0	0.0	0.0	0.0	0.0	0.0	0.0	0.0	0.0	0.0	0.0	0.0	0.0	0.0	0.0	0.0	0.0	0.0	0.0	0.0	0.0	0.0	0.0	0.0	0.0	0.0	0.0	0.0	0.0	0.0	0.0	0.0	0.0	0.0	0.0
O00411	SEQ_MLLQVLQALPAQGESFTTLAR_MOD_M(Oxidation)LLQVLQALPAQGESFTTLAR_CHARGE_2_	0.0	0.0	0.0	0.0	0.0	0.0	0.0	0.0	0.0	0.0	0.0	0.0	0.0	0.0	0.0	0.0	0.0	0.0	0.0	0.0	0.0	0.0	0.0	0.0	0.0	0.0	0.0	0.0	0.0	0.0	0.0	0.0	0.0	0.0	0.0	0.0	0.0	0.0	0.0	0.0	0.0	0.0	0.0	0.0	0.0	0.0	0.0	0.0
O00411	SEQ_NVQQIGILK_MOD_NVQQIGILK_CHARGE_2_	0.0	0.0	0.0	0.0	0.0	0.0	0.0	0.0	0.0	0.0	0.0	0.0	0.0	0.0	0.0	0.0	0.0	0.0	0.0	0.0	0.0	0.0	0.0	0.0	0.0	0.0	517.1894325446476	0.0	0.0	0.0	0.0	0.0	0.0	0.0	0.0	0.0	500.6050037569144	0.0	0.0	0.0	0.0	0.0	745.3515282735445	0.0	0.0	0.0	681.8117357858021	537.6637643637459
O00411	SEQ_LLQEAPGK_MOD_LLQEAPGK_CHARGE_2_	0.0	0.0	0.0	0.0	0.0	0.0	0.0	0.0	0.0	0.0	0.0	0.0	0.0	0.0	0.0	0.0	0.0	0.0	0.0	0.0	0.0	0.0	0.0	0.0	0.0	189.0184297842907	0.0	0.0	0.0	0.0	915.4374116035322	218.43082699149298	242.21144688313646	0.0	0.0	0.0	0.0	457.75994652357355	864.7244139834354	1062.9676929984373	963.9585121826424	1050.4113919901358	438.9824295554063	969.9940264051043	1540.8713401034731	1375.170900654054	802.3475219432219	1004.3629452479292
O00418	SEQ_DVYFEDVR_MOD_DVYFEDVR_CHARGE_2_	0.0	0.0	0.0	0.0	0.0	0.0	0.0	0.0	0.0	0.0	0.0	0.0	0.0	0.0	0.0	0.0	0.0	0.0	0.0	0.0	0.0	0.0	0.0	0.0	0.0	0.0	0.0	0.0	0.0	0.0	0.0	0.0	0.0	0.0	0.0	0.0	0.0	0.0	0.0	0.0	0.0	0.0	0.0	0.0	0.0	0.0	0.0	0.0
O00422;O00422-2	SEQ_FQIGDYLDIAITPPNR_MOD_FQIGDYLDIAITPPNR_CHARGE_3_	0.0	0.0	0.0	0.0	0.0	0.0	0.0	0.0	0.0	0.0	0.0	0.0	0.0	0.0	0.0	0.0	0.0	0.0	0.0	0.0	0.0	0.0	0.0	0.0	0.0	0.0	0.0	0.0	0.0	0.0	0.0	0.0	0.0	0.0	0.0	0.0	0.0	0.0	0.0	0.0	0.0	0.0	0.0	0.0	0.0	0.0	0.0	0.0
O00422;O00422-2	SEQ_FQIGDYLDIAITPPNR_MOD_FQIGDYLDIAITPPNR_CHARGE_2_	0.0	0.0	0.0	0.0	0.0	0.0	0.0	0.0	0.0	0.0	0.0	0.0	0.0	0.0	0.0	0.0	0.0	0.0	0.0	0.0	0.0	0.0	0.0	0.0	0.0	0.0	0.0	0.0	0.0	0.0	0.0	0.0	0.0	0.0	0.0	0.0	0.0	0.0	0.0	0.0	0.0	0.0	0.0	0.0	0.0	0.0	2479.410472514774	0.0
O00422;O00422-2	SEQ_GTDDSMTLQSQK_MOD_GTDDSMTLQSQK_CHARGE_2_	0.0	0.0	0.0	0.0	0.0	0.0	0.0	0.0	0.0	0.0	0.0	0.0	0.0	0.0	0.0	0.0	0.0	0.0	0.0	0.0	0.0	0.0	0.0	0.0	0.0	0.0	0.0	0.0	0.0	0.0	0.0	0.0	0.0	0.0	0.0	0.0	1323.5374248083228	0.0	0.0	0.0	1823.8000298423888	0.0	0.0	0.0	2638.4927541777693	0.0	0.0	0.0
O00422;O00422-2	SEQ_VTQEEIK_MOD_VTQEEIK_CHARGE_3_	0.0	0.0	0.0	0.0	0.0	0.0	0.0	0.0	0.0	0.0	0.0	0.0	0.0	0.0	0.0	0.0	0.0	0.0	0.0	0.0	0.0	0.0	0.0	0.0	0.0	0.0	0.0	0.0	0.0	0.0	0.0	0.0	0.0	0.0	0.0	0.0	0.0	0.0	0.0	0.0	0.0	0.0	0.0	0.0	0.0	0.0	0.0	0.0
O00422;O00422-2	SEQ_GTDDSMTLQSQK_MOD_GTDDSM(Oxidation)TLQSQK_CHARGE_4_	0.0	0.0	0.0	0.0	0.0	0.0	0.0	0.0	0.0	0.0	0.0	0.0	0.0	0.0	0.0	0.0	0.0	0.0	0.0	0.0	0.0	0.0	0.0	0.0	0.0	0.0	0.0	0.0	0.0	0.0	0.0	0.0	0.0	0.0	0.0	0.0	0.0	0.0	0.0	0.0	0.0	0.0	0.0	0.0	0.0	0.0	0.0	0.0
O00422;O00422-2	SEQ_GTDDSMTLQSQK_MOD_GTDDSM(Oxidation)TLQSQK_CHARGE_3_	0.0	0.0	0.0	0.0	0.0	0.0	0.0	0.0	0.0	0.0	0.0	0.0	0.0	0.0	0.0	0.0	0.0	0.0	0.0	0.0	0.0	0.0	0.0	0.0	0.0	0.0	0.0	0.0	0.0	0.0	0.0	0.0	0.0	0.0	0.0	0.0	0.0	0.0	0.0	0.0	0.0	0.0	0.0	1717.676483731867	0.0	0.0	0.0	0.0
O00422;O00422-2	SEQ_ELTSLVK_MOD_ELTSLVK_CHARGE_2_	0.0	0.0	0.0	0.0	0.0	0.0	0.0	0.0	0.0	0.0	1552.5220777392544	0.0	0.0	0.0	0.0	0.0	0.0	0.0	0.0	0.0	2576.408926944753	884.5462926652573	0.0	0.0	0.0	1690.3306233041899	0.0	1112.9520290660653	3249.457692955512	1659.3260753028474	6039.146958425289	1800.2530391805549	2641.4305146371958	3261.764571149618	3763.300116308233	3155.634163434139	4283.452058384964	2835.0848029044064	6052.579616399322	1740.9049168687238	8752.894966037356	8336.306567919592	10272.716799873864	7939.5807971643035	10478.37100688423	6045.171135052462	8460.708326575348	9075.040814953243
O00422;O00422-2	SEQ_EVYPEAR_MOD_EVYPEAR_CHARGE_2_	0.0	0.0	0.0	0.0	0.0	0.0	0.0	0.0	0.0	0.0	0.0	0.0	0.0	0.0	0.0	0.0	0.0	0.0	0.0	0.0	0.0	0.0	0.0	0.0	4595.721814251328	0.0	0.0	0.0	0.0	0.0	0.0	0.0	7615.882949170798	6639.981505580156	5883.647277756931	5197.986810106214	1922.8947878107351	0.0	0.0	0.0	14127.061745833227	13494.741049784085	2024.0271273122316	3771.6625103600345	9356.779956548917	13772.789103535113	6073.056644589446	8724.080937495237
O00422;O00422-2	SEQ_GTDDSMTLQSQK_MOD_GTDDSM(Oxidation)TLQSQK_CHARGE_2_	0.0	0.0	0.0	0.0	0.0	0.0	0.0	0.0	0.0	0.0	0.0	0.0	0.0	0.0	0.0	0.0	0.0	0.0	0.0	0.0	0.0	0.0	0.0	0.0	0.0	5261.296231838072	0.0	0.0	0.0	0.0	0.0	0.0	0.0	0.0	0.0	0.0	0.0	7330.53151951031	5170.371397416307	0.0	6267.660963579292	1937.3203372368964	8579.21100405989	0.0	8043.302812740138	7523.864086442748	5717.35155808307	0.0
O00422;O00422-2	SEQ_VTQEEIK_MOD_VTQEEIK_CHARGE_2_	0.0	0.0	0.0	0.0	0.0	0.0	0.0	0.0	0.0	0.0	0.0	0.0	0.0	0.0	0.0	0.0	0.0	0.0	0.0	968.1378311573554	2400.423415529913	1163.8360292659288	1653.558241850812	1636.2455025408944	0.0	1084.54364391043	675.430054114464	1012.8898226547191	2496.7334957101166	0.0	2463.680999581476	2215.647947348823	3347.8010655766957	2814.674789038066	3456.4573839978966	3440.2938187432837	1533.0082988144386	2880.939911406626	1291.08875150981	2339.152301891913	6789.923963141048	5985.527904509257	6992.143754385876	1250.2019414481135	7722.730219416556	4296.673585909269	8506.389731120658	5825.315078953044
O00425	SEQ_DQTPDENDQVVVK_MOD_DQTPDENDQVVVK_CHARGE_2_	0.0	0.0	0.0	0.0	0.0	0.0	0.0	0.0	0.0	0.0	0.0	0.0	0.0	0.0	0.0	0.0	0.0	0.0	0.0	0.0	2029.5394705963215	0.0	1632.8036151344818	0.0	0.0	0.0	0.0	0.0	0.0	0.0	0.0	2307.334025404549	3257.6628482947517	0.0	0.0	0.0	0.0	0.0	0.0	0.0	3093.651635073854	2025.273436649807	0.0	622.0299292049449	3366.7632345736706	3093.181641484692	2076.0010160466877	2421.8630690323635
O00425	SEQ_ALQSGPPQSR_MOD_ALQSGPPQSR_CHARGE_3_	0.0	0.0	0.0	0.0	0.0	0.0	0.0	0.0	0.0	0.0	0.0	0.0	0.0	0.0	0.0	0.0	0.0	0.0	0.0	0.0	0.0	0.0	0.0	0.0	0.0	0.0	0.0	0.0	0.0	0.0	0.0	0.0	0.0	0.0	0.0	0.0	0.0	0.0	0.0	0.0	0.0	0.0	0.0	0.0	0.0	0.0	0.0	0.0
O00425	SEQ_TVNELQNLSSAEVVVPR_MOD_TVNELQNLSSAEVVVPR_CHARGE_3_	0.0	0.0	0.0	0.0	0.0	0.0	0.0	0.0	0.0	0.0	0.0	0.0	0.0	0.0	0.0	0.0	0.0	0.0	0.0	0.0	0.0	0.0	0.0	0.0	0.0	0.0	0.0	0.0	0.0	0.0	0.0	0.0	0.0	0.0	0.0	0.0	0.0	0.0	0.0	0.0	0.0	0.0	0.0	0.0	0.0	0.0	0.0	0.0
O00425	SEQ_IQEILTQVK_MOD_IQEILTQVK_CHARGE_3_	0.0	0.0	0.0	0.0	0.0	0.0	0.0	0.0	0.0	0.0	0.0	0.0	0.0	0.0	0.0	0.0	0.0	0.0	0.0	0.0	0.0	0.0	0.0	0.0	0.0	0.0	0.0	0.0	0.0	0.0	0.0	0.0	0.0	0.0	0.0	0.0	0.0	0.0	0.0	0.0	0.0	0.0	0.0	0.0	0.0	0.0	0.0	0.0
O00425	SEQ_ALQSGPPQSR_MOD_ALQSGPPQSR_CHARGE_2_	0.0	0.0	0.0	0.0	0.0	0.0	0.0	0.0	0.0	0.0	0.0	0.0	0.0	0.0	0.0	0.0	0.0	0.0	609.4673263276198	0.0	0.0	1914.770793831415	0.0	0.0	0.0	0.0	0.0	0.0	0.0	0.0	0.0	0.0	0.0	0.0	0.0	3812.5126322403285	0.0	0.0	0.0	0.0	0.0	5729.520873059335	0.0	5674.655623531098	0.0	0.0	0.0	0.0
O00425	SEQ_TVNELQNLSSAEVVVPR_MOD_TVNELQNLSSAEVVVPR_CHARGE_2_	0.0	0.0	0.0	0.0	0.0	0.0	0.0	0.0	0.0	0.0	0.0	199.55256571015096	0.0	0.0	0.0	0.0	0.0	0.0	0.0	0.0	0.0	0.0	0.0	0.0	0.0	0.0	0.0	0.0	0.0	0.0	0.0	0.0	0.0	0.0	0.0	0.0	0.0	0.0	0.0	0.0	0.0	0.0	0.0	0.0	0.0	0.0	0.0	0.0
O00425	SEQ_VAYIPDEMAAQQNPLQQPR_MOD_VAYIPDEM(Oxidation)AAQQNPLQQPR_CHARGE_3_	0.0	0.0	0.0	0.0	0.0	0.0	0.0	0.0	0.0	0.0	0.0	0.0	0.0	0.0	0.0	0.0	0.0	0.0	0.0	0.0	0.0	0.0	0.0	0.0	0.0	0.0	0.0	0.0	0.0	0.0	0.0	0.0	0.0	0.0	0.0	0.0	0.0	0.0	0.0	0.0	0.0	0.0	1445.9409056308887	0.0	0.0	0.0	0.0	0.0
O00425	SEQ_IQEILTQVK_MOD_IQEILTQVK_CHARGE_2_	0.0	0.0	0.0	0.0	0.0	0.0	0.0	0.0	0.0	0.0	0.0	0.0	0.0	0.0	0.0	0.0	0.0	0.0	0.0	0.0	0.0	0.0	0.0	0.0	0.0	0.0	0.0	0.0	0.0	0.0	0.0	0.0	0.0	0.0	0.0	0.0	0.0	0.0	0.0	0.0	1715.5558607491498	1776.0913486122627	0.0	1598.36262633381	0.0	0.0	2268.40634533872	0.0
O00425	SEQ_EENFVSPK_MOD_EENFVSPK_CHARGE_2_	0.0	0.0	0.0	0.0	0.0	0.0	0.0	0.0	0.0	0.0	0.0	0.0	0.0	0.0	0.0	0.0	0.0	0.0	0.0	0.0	0.0	0.0	0.0	0.0	1989.879964313697	0.0	2207.999316477268	0.0	0.0	0.0	0.0	1856.6747758071363	0.0	0.0	0.0	0.0	0.0	0.0	3146.3795481391753	0.0	0.0	0.0	3807.644635011745	3085.2012269282363	0.0	2092.6810596712294	2896.074748424087	2974.4829406883255
O00425	SEQ_EENFVSPK_MOD_EENFVSPK_CHARGE_3_	0.0	0.0	0.0	0.0	0.0	0.0	0.0	0.0	0.0	0.0	0.0	0.0	0.0	0.0	0.0	0.0	0.0	0.0	0.0	0.0	0.0	0.0	0.0	0.0	0.0	0.0	0.0	0.0	0.0	0.0	0.0	0.0	0.0	0.0	0.0	0.0	0.0	0.0	0.0	0.0	0.0	0.0	0.0	0.0	0.0	0.0	0.0	425.3855565700073
O00425	SEQ_IPVSGPFLVK_MOD_IPVSGPFLVK_CHARGE_2_	0.0	0.0	0.0	0.0	0.0	0.0	0.0	0.0	0.0	0.0	0.0	0.0	0.0	0.0	0.0	0.0	0.0	0.0	0.0	0.0	0.0	0.0	0.0	0.0	0.0	0.0	0.0	0.0	0.0	0.0	0.0	0.0	375.25450812480557	0.0	0.0	0.0	0.0	0.0	0.0	0.0	0.0	0.0	0.0	0.0	503.35172625161323	0.0	0.0	704.6959072561182
O00429;O00429-3;O00429-6	SEQ_SYFLIVR_MOD_SYFLIVR_CHARGE_2_	0.0	0.0	0.0	0.0	0.0	0.0	0.0	0.0	0.0	0.0	0.0	0.0	0.0	0.0	0.0	0.0	0.0	0.0	0.0	0.0	0.0	0.0	0.0	0.0	0.0	0.0	0.0	0.0	0.0	0.0	0.0	0.0	0.0	0.0	0.0	0.0	0.0	0.0	0.0	0.0	0.0	0.0	0.0	0.0	0.0	0.0	0.0	0.0
O00429;O00429-3;O00429-6	SEQ_TLAVITK_MOD_TLAVITK_CHARGE_2_	0.0	0.0	0.0	0.0	0.0	0.0	0.0	0.0	0.0	0.0	0.0	0.0	0.0	0.0	0.0	0.0	0.0	0.0	0.0	0.0	512.2530202548543	0.0	816.2145575604656	0.0	0.0	575.07059219481	588.6182398410369	576.7974896260793	0.0	924.43527475334	2775.8782241566887	925.737465478763	697.4909144679675	947.9335882523646	1487.0281455064764	1025.4328388083566	1361.016059717733	1374.553198476798	1839.0113941457612	2499.5892054576966	5120.047444770495	3574.2426164379076	2953.511687675197	2566.7215630461324	5008.2326959329785	2203.721055769104	3617.9192994835435	1789.2999492636768
O00429;O00429-3;O00429-6	SEQ_IFSPNVVNLTLVDLPGMTK_MOD_IFSPNVVNLTLVDLPGM(Oxidation)TK_CHARGE_4_	0.0	0.0	0.0	0.0	0.0	0.0	0.0	0.0	0.0	0.0	0.0	0.0	0.0	0.0	0.0	0.0	0.0	0.0	0.0	0.0	0.0	0.0	0.0	0.0	0.0	0.0	0.0	0.0	0.0	0.0	0.0	0.0	0.0	0.0	0.0	0.0	0.0	0.0	0.0	0.0	0.0	0.0	0.0	0.0	0.0	0.0	0.0	0.0
O00429;O00429-3;O00429-6	SEQ_DTLQSELVGQLYK_MOD_DTLQSELVGQLYK_CHARGE_3_	0.0	0.0	0.0	0.0	0.0	0.0	0.0	0.0	0.0	0.0	0.0	0.0	0.0	0.0	0.0	0.0	0.0	0.0	0.0	0.0	0.0	0.0	0.0	0.0	0.0	0.0	0.0	0.0	0.0	0.0	0.0	0.0	0.0	0.0	0.0	0.0	0.0	0.0	0.0	0.0	0.0	0.0	0.0	0.0	0.0	0.0	0.0	0.0
O00429;O00429-3;O00429-6	SEQ_TLESVDPLGGLNTIDILTAIR_MOD_TLESVDPLGGLNTIDILTAIR_CHARGE_2_	0.0	0.0	0.0	0.0	0.0	0.0	0.0	0.0	0.0	0.0	0.0	0.0	0.0	0.0	0.0	0.0	0.0	0.0	0.0	0.0	0.0	0.0	0.0	0.0	0.0	0.0	0.0	0.0	0.0	0.0	0.0	0.0	0.0	0.0	0.0	0.0	0.0	0.0	0.0	0.0	0.0	0.0	0.0	0.0	0.0	0.0	0.0	0.0
O00429;O00429-3;O00429-6	SEQ_SSLLDDLLTESEDMAQR_MOD_SSLLDDLLTESEDM(Oxidation)AQR_CHARGE_3_	0.0	0.0	0.0	0.0	0.0	0.0	0.0	0.0	0.0	0.0	0.0	0.0	0.0	0.0	0.0	0.0	0.0	0.0	0.0	0.0	0.0	0.0	0.0	0.0	0.0	0.0	0.0	0.0	0.0	0.0	0.0	0.0	0.0	0.0	0.0	0.0	0.0	1127.4916124290928	0.0	0.0	0.0	0.0	0.0	1526.113613052082	0.0	0.0	0.0	0.0
O00429;O00429-3;O00429-6	SEQ_LGIIGVVNR_MOD_LGIIGVVNR_CHARGE_2_	0.0	0.0	0.0	0.0	0.0	0.0	0.0	0.0	0.0	0.0	0.0	0.0	510.1017376297956	0.0	0.0	0.0	0.0	0.0	0.0	0.0	0.0	0.0	0.0	0.0	0.0	0.0	0.0	0.0	0.0	0.0	0.0	0.0	0.0	0.0	0.0	0.0	0.0	0.0	0.0	0.0	0.0	0.0	1805.9187942746378	1645.840955999775	1923.7409515294146	0.0	1962.0898911322602	1785.5707281628943
O00429;O00429-3;O00429-6	SEQ_DTLQSELVGQLYK_MOD_DTLQSELVGQLYK_CHARGE_2_	0.0	0.0	0.0	0.0	0.0	0.0	0.0	0.0	0.0	0.0	0.0	0.0	0.0	0.0	0.0	0.0	0.0	0.0	0.0	0.0	0.0	0.0	0.0	0.0	0.0	0.0	0.0	0.0	0.0	0.0	0.0	0.0	0.0	0.0	0.0	0.0	0.0	0.0	0.0	0.0	0.0	0.0	0.0	0.0	0.0	0.0	0.0	0.0
O00429;O00429-3;O00429-6	SEQ_ELPSAVSR_MOD_ELPSAVSR_CHARGE_2_	0.0	0.0	0.0	0.0	0.0	0.0	0.0	0.0	0.0	0.0	0.0	0.0	0.0	0.0	0.0	0.0	0.0	0.0	0.0	0.0	0.0	0.0	0.0	0.0	0.0	0.0	0.0	0.0	0.0	0.0	0.0	0.0	0.0	0.0	0.0	0.0	0.0	0.0	0.0	0.0	0.0	0.0	0.0	0.0	0.0	27399.12638548952	0.0	28887.705687630885
O00429;O00429-3;O00429-6	SEQ_NVASGGGGVGDGVQEPTTGNWR_MOD_NVASGGGGVGDGVQEPTTGNWR_CHARGE_3_	0.0	0.0	0.0	0.0	0.0	0.0	0.0	0.0	0.0	0.0	0.0	0.0	0.0	0.0	0.0	0.0	0.0	0.0	0.0	0.0	0.0	0.0	0.0	0.0	0.0	0.0	0.0	0.0	0.0	0.0	0.0	0.0	0.0	0.0	0.0	0.0	1080.5963734644693	0.0	0.0	0.0	0.0	1272.6536695271259	0.0	0.0	0.0	0.0	0.0	0.0
O00429;O00429-3;O00429-6	SEQ_AEELLAEEK_MOD_AEELLAEEK_CHARGE_2_	0.0	0.0	0.0	0.0	0.0	0.0	0.0	0.0	0.0	0.0	0.0	0.0	0.0	0.0	0.0	0.0	0.0	0.0	0.0	0.0	3005.7954654615382	2080.464451396863	5104.453784009565	2667.8642205527008	0.0	2475.729756324715	0.0	0.0	0.0	2460.838340075666	5040.220997699137	3213.1658751396735	5157.556521792112	0.0	7390.995603323553	3982.0868204284807	0.0	2593.4363705938126	8540.633457519347	5120.060497102723	10119.353753568721	8023.299173200686	0.0	8304.622360715563	14061.946053123183	5271.786270282305	18801.257619148553	6158.447826018157
O00429;O00429-3;O00429-6	SEQ_DIELQIR_MOD_DIELQIR_CHARGE_2_	0.0	0.0	0.0	0.0	0.0	0.0	0.0	0.0	0.0	0.0	0.0	0.0	0.0	0.0	0.0	0.0	0.0	0.0	0.0	0.0	0.0	0.0	0.0	0.0	0.0	0.0	0.0	0.0	0.0	0.0	3151.9143036978	0.0	0.0	0.0	0.0	0.0	0.0	0.0	0.0	0.0	12513.427035029556	0.0	2313.2209853046243	0.0	0.0	0.0	0.0	0.0
O00429;O00429-3;O00429-6	SEQ_INVLAAQYQSLLNSYGEPVDDK_MOD_INVLAAQYQSLLNSYGEPVDDK_CHARGE_3_	0.0	0.0	0.0	0.0	0.0	0.0	0.0	0.0	0.0	0.0	0.0	0.0	0.0	0.0	0.0	0.0	0.0	0.0	0.0	0.0	0.0	0.0	0.0	0.0	0.0	0.0	0.0	0.0	0.0	0.0	0.0	0.0	0.0	0.0	0.0	0.0	0.0	0.0	0.0	0.0	0.0	0.0	0.0	0.0	0.0	0.0	0.0	0.0
O00429;O00429-3;O00429-6	SEQ_NIQDSVPK_MOD_NIQDSVPK_CHARGE_2_	0.0	0.0	0.0	0.0	0.0	0.0	0.0	0.0	0.0	0.0	0.0	0.0	0.0	0.0	0.0	0.0	0.0	0.0	0.0	0.0	0.0	761.121697185468	0.0	1565.7277207935774	0.0	0.0	0.0	0.0	0.0	1609.4785006206564	0.0	1664.419995905847	1210.0253933215984	860.7077076883869	1926.9752077196706	1936.6850648282089	0.0	1380.9222374493577	2925.1513036213987	2789.5700112721383	3440.330197786772	3725.3042084961057	5305.29783404149	2012.1949801771527	2944.0948363072293	2527.074020440642	3466.9512687331553	5785.639056971128
O00429;O00429-3;O00429-6	SEQ_SATLLQLITK_MOD_SATLLQLITK_CHARGE_2_	0.0	0.0	0.0	0.0	0.0	0.0	0.0	0.0	0.0	0.0	0.0	0.0	0.0	0.0	0.0	0.0	0.0	0.0	0.0	0.0	0.0	0.0	0.0	0.0	0.0	0.0	0.0	0.0	0.0	0.0	0.0	0.0	0.0	0.0	0.0	0.0	0.0	0.0	0.0	0.0	1707.5738473533424	0.0	0.0	0.0	0.0	930.2873339629897	0.0	0.0
O00429;O00429-3;O00429-6	SEQ_NVASGGGGVGDGVQEPTTGNWR_MOD_NVASGGGGVGDGVQEPTTGNWR_CHARGE_2_	0.0	0.0	0.0	0.0	0.0	0.0	0.0	0.0	0.0	0.0	0.0	0.0	0.0	0.0	0.0	0.0	0.0	0.0	0.0	0.0	0.0	0.0	0.0	0.0	0.0	0.0	0.0	0.0	0.0	0.0	0.0	0.0	0.0	0.0	0.0	0.0	0.0	0.0	0.0	0.0	1610.8062110506105	0.0	0.0	0.0	0.0	0.0	0.0	0.0
O00429;O00429-3;O00429-6	SEQ_GVSPEPIHLK_MOD_GVSPEPIHLK_CHARGE_2_	0.0	0.0	0.0	0.0	0.0	0.0	0.0	0.0	0.0	0.0	0.0	0.0	0.0	0.0	0.0	0.0	0.0	0.0	0.0	0.0	0.0	0.0	0.0	0.0	0.0	0.0	0.0	0.0	0.0	0.0	0.0	0.0	0.0	0.0	0.0	0.0	0.0	0.0	0.0	0.0	0.0	0.0	0.0	0.0	0.0	0.0	0.0	0.0
O00429;O00429-3;O00429-6	SEQ_ALQGASQIIAEIR_MOD_ALQGASQIIAEIR_CHARGE_3_	0.0	0.0	0.0	0.0	0.0	0.0	0.0	0.0	0.0	0.0	0.0	0.0	0.0	0.0	0.0	0.0	0.0	0.0	0.0	0.0	0.0	0.0	0.0	0.0	0.0	0.0	0.0	0.0	0.0	0.0	0.0	0.0	0.0	0.0	0.0	0.0	0.0	0.0	0.0	0.0	0.0	0.0	0.0	0.0	0.0	0.0	0.0	0.0
O00429;O00429-3;O00429-6	SEQ_AEELLAEEK_MOD_AEELLAEEK_CHARGE_3_	0.0	0.0	0.0	0.0	0.0	0.0	0.0	0.0	0.0	0.0	0.0	0.0	0.0	0.0	0.0	0.0	0.0	0.0	0.0	0.0	0.0	0.0	0.0	0.0	0.0	0.0	0.0	0.0	0.0	0.0	0.0	0.0	0.0	0.0	0.0	591.0388771716799	0.0	0.0	0.0	0.0	0.0	0.0	0.0	0.0	0.0	0.0	0.0	0.0
O00429;O00429-3;O00429-6	SEQ_SSVLESLVGR_MOD_SSVLESLVGR_CHARGE_2_	0.0	0.0	0.0	0.0	0.0	0.0	0.0	0.0	0.0	0.0	0.0	0.0	0.0	0.0	0.0	0.0	0.0	0.0	0.0	0.0	0.0	0.0	0.0	0.0	0.0	0.0	0.0	0.0	0.0	0.0	0.0	0.0	0.0	0.0	0.0	0.0	0.0	0.0	0.0	0.0	0.0	0.0	0.0	0.0	0.0	0.0	0.0	0.0
O00429;O00429-3;O00429-6	SEQ_FISNPNSIILAVTAANTDMATSEALK_MOD_FISNPNSIILAVTAANTDM(Oxidation)ATSEALK_CHARGE_3_	0.0	0.0	0.0	0.0	0.0	0.0	0.0	0.0	0.0	0.0	0.0	0.0	0.0	0.0	0.0	0.0	0.0	0.0	0.0	0.0	0.0	0.0	0.0	0.0	0.0	0.0	0.0	0.0	0.0	0.0	0.0	0.0	0.0	2056.2640156691104	0.0	0.0	0.0	0.0	0.0	0.0	0.0	0.0	0.0	2062.3586584282493	0.0	0.0	0.0	0.0
O00429;O00429-3;O00429-6	SEQ_INVLAAQYQSLLNSYGEPVDDK_MOD_INVLAAQYQSLLNSYGEPVDDK_CHARGE_4_	0.0	0.0	0.0	0.0	0.0	0.0	0.0	0.0	0.0	0.0	0.0	0.0	0.0	0.0	0.0	0.0	0.0	0.0	0.0	0.0	0.0	0.0	0.0	0.0	0.0	0.0	0.0	0.0	0.0	0.0	0.0	0.0	0.0	0.0	0.0	0.0	0.0	0.0	0.0	0.0	0.0	0.0	0.0	0.0	0.0	0.0	0.0	0.0
O00429;O00429-3;O00429-6	SEQ_SSLLDDLLTESEDMAQR_MOD_SSLLDDLLTESEDM(Oxidation)AQR_CHARGE_2_	0.0	0.0	0.0	0.0	0.0	0.0	0.0	0.0	0.0	0.0	0.0	0.0	0.0	0.0	0.0	0.0	0.0	0.0	0.0	0.0	0.0	0.0	0.0	0.0	0.0	0.0	0.0	0.0	0.0	0.0	0.0	0.0	0.0	0.0	0.0	0.0	0.0	0.0	0.0	4859.711048012279	0.0	0.0	0.0	0.0	0.0	0.0	0.0	0.0
O00429;O00429-3;O00429-6	SEQ_DEYAFLQK_MOD_DEYAFLQK_CHARGE_2_	0.0	0.0	0.0	0.0	0.0	0.0	0.0	0.0	0.0	0.0	0.0	0.0	0.0	0.0	0.0	0.0	0.0	0.0	0.0	0.0	0.0	0.0	0.0	0.0	0.0	5282.498071781563	0.0	0.0	0.0	0.0	0.0	0.0	0.0	0.0	0.0	2348.6749585487905	0.0	0.0	0.0	0.0	0.0	0.0	0.0	0.0	0.0	0.0	0.0	0.0
O00429;O00429-3;O00429-6	SEQ_DEYAFLQK_MOD_DEYAFLQK_CHARGE_3_	0.0	0.0	0.0	0.0	0.0	0.0	0.0	0.0	0.0	0.0	0.0	0.0	0.0	0.0	0.0	0.0	0.0	0.0	0.0	0.0	0.0	0.0	0.0	0.0	0.0	0.0	0.0	0.0	0.0	0.0	0.0	0.0	0.0	0.0	0.0	0.0	0.0	0.0	0.0	0.0	0.0	0.0	0.0	0.0	0.0	0.0	0.0	0.0
O00429;O00429-3;O00429-6	SEQ_IFSPNVVNLTLVDLPGMTK_MOD_IFSPNVVNLTLVDLPGM(Oxidation)TK_CHARGE_3_	0.0	0.0	0.0	0.0	0.0	0.0	0.0	0.0	0.0	0.0	0.0	0.0	0.0	0.0	0.0	0.0	0.0	0.0	0.0	0.0	0.0	0.0	0.0	0.0	0.0	0.0	0.0	0.0	0.0	0.0	733.6671892475015	0.0	0.0	0.0	0.0	0.0	0.0	0.0	0.0	0.0	1402.8799849274399	0.0	1528.7692031789295	0.0	0.0	0.0	0.0	0.0
O00442;O00442-2	SEQ_AFVAGVLPFK_MOD_AFVAGVLPFK_CHARGE_2_	0.0	0.0	0.0	0.0	0.0	0.0	0.0	0.0	0.0	0.0	0.0	0.0	0.0	0.0	0.0	0.0	0.0	0.0	0.0	0.0	0.0	0.0	0.0	0.0	0.0	0.0	0.0	0.0	0.0	0.0	0.0	0.0	0.0	0.0	0.0	0.0	0.0	0.0	0.0	0.0	0.0	0.0	0.0	0.0	0.0	0.0	0.0	0.0
O00442;O00442-2	SEQ_DLYVNIQPVQEPK_MOD_DLYVNIQPVQEPK_CHARGE_2_	0.0	0.0	0.0	0.0	0.0	0.0	0.0	0.0	0.0	0.0	0.0	0.0	0.0	0.0	0.0	0.0	0.0	0.0	0.0	0.0	0.0	0.0	0.0	0.0	0.0	0.0	0.0	0.0	0.0	0.0	0.0	0.0	0.0	0.0	0.0	0.0	0.0	0.0	0.0	0.0	0.0	0.0	0.0	0.0	0.0	0.0	0.0	0.0
O00443	SEQ_GMVELVPASDTLR_MOD_GM(Oxidation)VELVPASDTLR_CHARGE_2_	0.0	4241.745609646976	0.0	0.0	0.0	0.0	0.0	0.0	0.0	0.0	0.0	0.0	0.0	7157.240997982892	0.0	0.0	0.0	0.0	6998.9356089589255	0.0	0.0	1520.7455995855441	0.0	0.0	0.0	0.0	0.0	0.0	0.0	0.0	0.0	0.0	0.0	0.0	0.0	0.0	3634.545160861599	0.0	0.0	0.0	0.0	0.0	0.0	0.0	0.0	0.0	0.0	418.46389265634417
O00458	SEQ_GSSAGGGGSGAAAATAATAGGQHR_MOD_GSSAGGGGSGAAAATAATAGGQHR_CHARGE_3_	0.0	0.0	0.0	0.0	0.0	0.0	0.0	0.0	0.0	0.0	0.0	0.0	0.0	0.0	0.0	0.0	0.0	0.0	0.0	0.0	0.0	0.0	0.0	0.0	0.0	0.0	0.0	0.0	0.0	0.0	0.0	0.0	0.0	0.0	0.0	0.0	0.0	0.0	0.0	0.0	0.0	0.0	0.0	0.0	0.0	0.0	0.0	0.0
O00458	SEQ_GSSAGGGGSGAAAATAATAGGQHR_MOD_GSSAGGGGSGAAAATAATAGGQHR_CHARGE_4_	0.0	0.0	0.0	0.0	0.0	0.0	0.0	0.0	0.0	0.0	0.0	0.0	0.0	0.0	0.0	0.0	0.0	0.0	0.0	0.0	0.0	0.0	0.0	0.0	0.0	0.0	0.0	0.0	0.0	0.0	0.0	0.0	0.0	0.0	0.0	0.0	0.0	0.0	0.0	0.0	0.0	0.0	0.0	0.0	0.0	0.0	0.0	0.0
O00461	SEQ_SALAAAQTQVAEYK_MOD_SALAAAQTQVAEYK_CHARGE_3_	0.0	0.0	0.0	0.0	0.0	0.0	0.0	0.0	0.0	0.0	0.0	0.0	0.0	0.0	0.0	0.0	0.0	0.0	0.0	0.0	0.0	0.0	0.0	0.0	0.0	0.0	0.0	0.0	0.0	0.0	0.0	0.0	0.0	0.0	0.0	0.0	0.0	0.0	0.0	0.0	0.0	0.0	0.0	0.0	0.0	0.0	0.0	2016.5915597879828
O00461	SEQ_EADPESEADR_MOD_EADPESEADR_CHARGE_2_	0.0	0.0	0.0	0.0	0.0	0.0	0.0	0.0	0.0	0.0	0.0	0.0	0.0	0.0	0.0	0.0	0.0	0.0	0.0	0.0	0.0	0.0	0.0	0.0	0.0	0.0	0.0	0.0	0.0	0.0	0.0	0.0	0.0	0.0	0.0	0.0	0.0	0.0	0.0	0.0	0.0	0.0	787.2436022227073	0.0	0.0	0.0	0.0	0.0
O00461	SEQ_LAVQQVEEAQQLR_MOD_LAVQQVEEAQQLR_CHARGE_3_	0.0	0.0	0.0	0.0	0.0	0.0	0.0	0.0	0.0	0.0	0.0	0.0	0.0	0.0	0.0	0.0	0.0	0.0	0.0	0.0	0.0	0.0	0.0	0.0	0.0	0.0	0.0	0.0	0.0	0.0	2895.580015310577	0.0	0.0	0.0	0.0	0.0	0.0	0.0	0.0	0.0	0.0	0.0	0.0	0.0	0.0	0.0	0.0	0.0
O00461	SEQ_SALAAAQTQVAEYK_MOD_SALAAAQTQVAEYK_CHARGE_2_	0.0	0.0	0.0	0.0	0.0	0.0	0.0	0.0	0.0	0.0	0.0	0.0	0.0	0.0	0.0	0.0	0.0	0.0	0.0	0.0	0.0	0.0	0.0	0.0	0.0	0.0	0.0	0.0	0.0	0.0	0.0	0.0	0.0	0.0	0.0	0.0	0.0	0.0	0.0	0.0	1109.6605752192738	0.0	940.6698993436195	0.0	0.0	0.0	0.0	0.0
O00469;O00469-2	SEQ_EFIAPVTLK_MOD_EFIAPVTLK_CHARGE_3_	0.0	0.0	0.0	0.0	0.0	0.0	0.0	0.0	0.0	0.0	0.0	0.0	0.0	0.0	0.0	0.0	0.0	0.0	0.0	0.0	0.0	0.0	0.0	0.0	0.0	0.0	0.0	0.0	202.1444905150543	0.0	0.0	0.0	0.0	0.0	0.0	0.0	0.0	0.0	0.0	0.0	0.0	0.0	0.0	0.0	0.0	0.0	0.0	0.0
O00469;O00469-2	SEQ_ISGGYENVPTDDIHMK_MOD_ISGGYENVPTDDIHM(Oxidation)K_CHARGE_4_	0.0	0.0	0.0	0.0	0.0	0.0	0.0	0.0	0.0	0.0	0.0	0.0	0.0	0.0	0.0	0.0	0.0	0.0	0.0	0.0	0.0	0.0	0.0	0.0	0.0	0.0	0.0	0.0	0.0	0.0	0.0	0.0	0.0	0.0	0.0	0.0	0.0	0.0	0.0	0.0	685.3426039866215	0.0	0.0	0.0	0.0	0.0	0.0	0.0
O00469;O00469-2	SEQ_LLVITVATK_MOD_LLVITVATK_CHARGE_2_	0.0	0.0	0.0	0.0	0.0	0.0	0.0	0.0	0.0	0.0	0.0	0.0	0.0	0.0	0.0	0.0	0.0	0.0	0.0	0.0	0.0	0.0	0.0	0.0	0.0	0.0	0.0	0.0	0.0	0.0	0.0	0.0	0.0	0.0	0.0	0.0	0.0	0.0	0.0	0.0	0.0	0.0	0.0	0.0	0.0	0.0	40.15848896962173	0.0
O00469;O00469-2	SEQ_VLGQGEEWR_MOD_VLGQGEEWR_CHARGE_2_	0.0	0.0	0.0	0.0	0.0	0.0	0.0	0.0	0.0	0.0	0.0	0.0	0.0	0.0	0.0	0.0	0.0	0.0	0.0	0.0	0.0	0.0	0.0	0.0	0.0	0.0	0.0	0.0	0.0	0.0	0.0	0.0	0.0	0.0	0.0	0.0	0.0	0.0	0.0	0.0	0.0	0.0	0.0	0.0	0.0	0.0	0.0	0.0
O00469;O00469-2	SEQ_YLNSGGFIGYAPYVNR_MOD_YLNSGGFIGYAPYVNR_CHARGE_3_	0.0	0.0	0.0	0.0	0.0	0.0	0.0	0.0	0.0	0.0	0.0	0.0	0.0	0.0	0.0	0.0	0.0	0.0	0.0	0.0	0.0	0.0	0.0	0.0	0.0	0.0	0.0	0.0	0.0	0.0	0.0	0.0	0.0	0.0	1826.7186684748845	0.0	0.0	0.0	0.0	0.0	0.0	0.0	0.0	0.0	0.0	0.0	0.0	0.0
O00469;O00469-2	SEQ_GGDGINSIGGGQK_MOD_GGDGINSIGGGQK_CHARGE_3_	0.0	0.0	0.0	0.0	0.0	0.0	0.0	0.0	0.0	0.0	0.0	0.0	0.0	0.0	0.0	0.0	0.0	0.0	0.0	0.0	0.0	0.0	0.0	0.0	0.0	0.0	0.0	0.0	0.0	0.0	0.0	0.0	0.0	0.0	0.0	0.0	0.0	0.0	158.803547335377	0.0	0.0	0.0	0.0	0.0	0.0	0.0	0.0	0.0
O00469;O00469-2	SEQ_ILIEQNR_MOD_ILIEQNR_CHARGE_2_	0.0	0.0	0.0	0.0	0.0	0.0	0.0	0.0	0.0	0.0	0.0	0.0	45439.14375729549	0.0	0.0	0.0	0.0	0.0	0.0	0.0	0.0	0.0	0.0	0.0	0.0	0.0	0.0	0.0	0.0	0.0	0.0	0.0	0.0	0.0	0.0	0.0	0.0	0.0	0.0	0.0	0.0	0.0	13213.754600461807	0.0	0.0	0.0	12469.983757380065	0.0
O00469;O00469-2	SEQ_SEDYVDIVQGNR_MOD_SEDYVDIVQGNR_CHARGE_2_	0.0	0.0	0.0	0.0	0.0	0.0	0.0	0.0	0.0	0.0	0.0	0.0	0.0	0.0	0.0	0.0	0.0	0.0	0.0	0.0	0.0	0.0	0.0	0.0	0.0	0.0	0.0	0.0	0.0	0.0	0.0	0.0	0.0	0.0	0.0	0.0	0.0	0.0	0.0	0.0	0.0	0.0	0.0	0.0	3854.6236810616915	0.0	5555.145682176576	0.0
O00469;O00469-2	SEQ_VFAGYYTK_MOD_VFAGYYTK_CHARGE_3_	0.0	0.0	0.0	0.0	0.0	0.0	0.0	0.0	0.0	0.0	0.0	0.0	0.0	0.0	0.0	0.0	0.0	0.0	0.0	0.0	0.0	0.0	0.0	0.0	0.0	0.0	19.134533484864534	0.0	0.0	0.0	0.0	0.0	0.0	0.0	0.0	0.0	0.0	0.0	0.0	0.0	0.0	0.0	0.0	0.0	0.0	0.0	0.0	0.0
O00469;O00469-2	SEQ_NTFYETLPVAINGNGPTK_MOD_NTFYETLPVAINGNGPTK_CHARGE_3_	0.0	0.0	0.0	0.0	0.0	0.0	0.0	0.0	0.0	0.0	0.0	0.0	0.0	0.0	0.0	0.0	0.0	0.0	0.0	0.0	0.0	0.0	0.0	0.0	0.0	764.6812305742972	0.0	0.0	0.0	0.0	0.0	0.0	0.0	0.0	0.0	0.0	0.0	0.0	0.0	0.0	0.0	0.0	0.0	0.0	0.0	0.0	0.0	0.0
O00469;O00469-2	SEQ_ISGGYENVPTDDIHMK_MOD_ISGGYENVPTDDIHMK_CHARGE_3_	0.0	0.0	0.0	0.0	0.0	0.0	0.0	0.0	0.0	0.0	0.0	0.0	0.0	0.0	0.0	0.0	0.0	0.0	0.0	0.0	0.0	524.1430983815712	0.0	0.0	0.0	0.0	0.0	0.0	0.0	0.0	0.0	247.169600532689	0.0	0.0	0.0	0.0	0.0	0.0	0.0	0.0	0.0	0.0	0.0	0.0	0.0	0.0	0.0	0.0
O00469;O00469-2	SEQ_GFALLNFVVK_MOD_GFALLNFVVK_CHARGE_3_	0.0	0.0	0.0	0.0	0.0	0.0	0.0	0.0	0.0	0.0	0.0	0.0	0.0	0.0	0.0	0.0	0.0	0.0	0.0	0.0	0.0	0.0	0.0	0.0	0.0	0.0	0.0	0.0	0.0	0.0	0.0	0.0	0.0	0.0	0.0	0.0	0.0	0.0	0.0	0.0	0.0	0.0	0.0	0.0	0.0	0.0	0.0	0.0
O00469;O00469-2	SEQ_SEDYVDIVQGNR_MOD_SEDYVDIVQGNR_CHARGE_3_	0.0	0.0	0.0	0.0	0.0	0.0	0.0	0.0	0.0	0.0	0.0	0.0	0.0	0.0	0.0	0.0	0.0	0.0	0.0	0.0	0.0	0.0	0.0	0.0	0.0	0.0	0.0	0.0	0.0	0.0	0.0	0.0	0.0	0.0	0.0	0.0	7915.098489600134	0.0	0.0	0.0	0.0	0.0	0.0	0.0	0.0	0.0	0.0	0.0
O00469;O00469-2	SEQ_YIAVSFIDP_MOD_YIAVSFIDP_CHARGE_2_	0.0	0.0	0.0	0.0	0.0	0.0	0.0	0.0	0.0	0.0	0.0	0.0	0.0	0.0	0.0	0.0	0.0	0.0	0.0	0.0	0.0	0.0	0.0	0.0	0.0	0.0	0.0	1199.234322569914	0.0	0.0	0.0	0.0	0.0	0.0	0.0	0.0	0.0	0.0	0.0	0.0	0.0	0.0	0.0	0.0	0.0	0.0	1660.3370750141935	0.0
O00469;O00469-2	SEQ_VFAGYYTK_MOD_VFAGYYTK_CHARGE_2_	0.0	0.0	0.0	0.0	0.0	0.0	0.0	0.0	0.0	0.0	0.0	0.0	0.0	0.0	0.0	0.0	0.0	0.0	0.0	0.0	0.0	0.0	0.0	0.0	0.0	0.0	0.0	0.0	0.0	0.0	0.0	0.0	0.0	0.0	0.0	0.0	0.0	0.0	0.0	0.0	0.0	0.0	0.0	0.0	0.0	0.0	0.0	0.0
O00469;O00469-2	SEQ_GGDGINSIGGGQK_MOD_GGDGINSIGGGQK_CHARGE_2_	0.0	0.0	0.0	0.0	0.0	0.0	0.0	0.0	0.0	0.0	0.0	0.0	0.0	0.0	0.0	0.0	0.0	0.0	0.0	820.0598646719978	0.0	568.4063455116143	928.4605010434243	992.701069300374	917.6978585980789	0.0	0.0	0.0	0.0	786.951326260438	2166.762187333563	972.3168678471873	2297.1970405580005	997.8172999107857	1002.8453863190463	0.0	1088.9648434293458	868.4615354956047	0.0	2378.837451277968	2752.802477770289	2605.6584685555754	3171.5761765200677	3130.388174768737	3348.621620106825	3584.207084277906	2968.486813958338	2039.8544959758517
O00469;O00469-2	SEQ_EFIAPVTLK_MOD_EFIAPVTLK_CHARGE_2_	0.0	0.0	0.0	0.0	0.0	0.0	0.0	0.0	0.0	0.0	0.0	0.0	0.0	0.0	0.0	0.0	0.0	0.0	0.0	0.0	0.0	0.0	0.0	0.0	0.0	0.0	0.0	0.0	0.0	0.0	0.0	0.0	0.0	0.0	0.0	0.0	0.0	0.0	0.0	0.0	0.0	0.0	0.0	0.0	0.0	0.0	792.8621171087875	0.0
O00469;O00469-2	SEQ_IVGPEENLSQAEAR_MOD_IVGPEENLSQAEAR_CHARGE_2_	0.0	0.0	0.0	0.0	0.0	0.0	0.0	0.0	0.0	0.0	0.0	0.0	0.0	0.0	0.0	0.0	0.0	0.0	0.0	0.0	0.0	0.0	0.0	0.0	0.0	0.0	0.0	0.0	0.0	0.0	0.0	0.0	0.0	0.0	0.0	0.0	0.0	0.0	0.0	0.0	0.0	0.0	0.0	0.0	0.0	0.0	0.0	0.0
O00469;O00469-2	SEQ_ISGGYENVPTDDIHMK_MOD_ISGGYENVPTDDIHM(Oxidation)K_CHARGE_3_	0.0	0.0	0.0	0.0	0.0	0.0	0.0	0.0	0.0	0.0	0.0	0.0	0.0	0.0	0.0	0.0	0.0	0.0	76.34255299767433	0.0	0.0	0.0	0.0	0.0	0.0	0.0	0.0	0.0	0.0	0.0	0.0	1350.345350945196	0.0	0.0	0.0	0.0	0.0	0.0	0.0	1412.461252664716	0.0	1106.2371684650777	0.0	0.0	0.0	0.0	0.0	872.1300208823432
O00469;O00469-2	SEQ_ISGGYENVPTDDIHMK_MOD_ISGGYENVPTDDIHMK_CHARGE_4_	0.0	0.0	0.0	0.0	0.0	0.0	0.0	0.0	0.0	0.0	0.0	0.0	0.0	0.0	0.0	0.0	0.0	0.0	0.0	0.0	0.0	0.0	0.0	0.0	0.0	0.0	0.0	0.0	0.0	0.0	113.79991777980025	0.0	0.0	0.0	0.0	0.0	0.0	0.0	0.0	0.0	0.0	0.0	0.0	0.0	0.0	0.0	0.0	0.0
O00471	SEQ_LSDPSDLPR_MOD_LSDPSDLPR_CHARGE_2_	0.0	0.0	0.0	0.0	0.0	0.0	0.0	0.0	0.0	0.0	0.0	0.0	0.0	0.0	0.0	0.0	0.0	0.0	0.0	0.0	0.0	0.0	0.0	0.0	0.0	0.0	0.0	0.0	0.0	0.0	0.0	0.0	0.0	0.0	0.0	0.0	0.0	0.0	0.0	0.0	0.0	0.0	0.0	0.0	0.0	0.0	0.0	0.0
O00471	SEQ_NLYDLYTR_MOD_NLYDLYTR_CHARGE_2_	0.0	0.0	0.0	0.0	0.0	0.0	0.0	0.0	0.0	0.0	0.0	0.0	0.0	0.0	0.0	0.0	0.0	0.0	0.0	0.0	0.0	0.0	0.0	0.0	0.0	0.0	0.0	0.0	0.0	0.0	0.0	0.0	0.0	0.0	0.0	0.0	0.0	0.0	0.0	0.0	0.0	0.0	0.0	0.0	0.0	0.0	0.0	0.0
O00471	SEQ_LSDPSDLPR_MOD_LSDPSDLPR_CHARGE_3_	0.0	0.0	0.0	0.0	0.0	0.0	0.0	0.0	0.0	0.0	0.0	0.0	0.0	0.0	0.0	0.0	0.0	0.0	0.0	0.0	0.0	0.0	0.0	0.0	0.0	0.0	0.0	0.0	0.0	0.0	0.0	0.0	0.0	0.0	0.0	0.0	0.0	0.0	0.0	0.0	0.0	0.0	0.0	0.0	0.0	0.0	0.0	0.0
O00479	SEQ_DASTLQSQK_MOD_DASTLQSQK_CHARGE_2_	0.0	0.0	0.0	0.0	0.0	0.0	0.0	0.0	0.0	0.0	0.0	0.0	0.0	0.0	0.0	0.0	0.0	0.0	0.0	0.0	890.8020105845077	770.2966297237832	0.0	1350.9208601292428	1293.2198744565906	0.0	0.0	792.5929256531497	0.0	0.0	1104.6342678126166	1242.8072087860546	1383.2372493103153	1158.5100673235738	0.0	0.0	0.0	0.0	2590.7003669347237	0.0	2289.390895709226	1029.3118927267938	3328.1489968499195	1917.2888110964125	4822.777110484963	2000.0438214046794	4265.1877092330715	2670.843827643453
O00483	SEQ_NNPEPWNK_MOD_NNPEPWNK_CHARGE_2_	0.0	0.0	0.0	0.0	0.0	0.0	0.0	0.0	0.0	0.0	0.0	0.0	0.0	0.0	0.0	0.0	0.0	0.0	0.0	0.0	0.0	1829.4053971808232	0.0	1529.824926819622	0.0	0.0	0.0	0.0	0.0	2087.7944094399063	0.0	0.0	0.0	1544.0584830978858	0.0	3081.5168424182634	0.0	5153.663522079293	5917.98402096838	3573.136114194448	5627.712083960714	10516.76797533667	7634.902041870359	6786.169676554048	9664.46903678374	5998.470628540375	13034.049922051598	10798.881713277007
O00483	SEQ_QIIGQAK_MOD_QIIGQAK_CHARGE_2_	0.0	0.0	0.0	0.0	0.0	0.0	0.0	0.0	0.0	0.0	0.0	0.0	0.0	0.0	0.0	0.0	0.0	0.0	0.0	0.0	892.4459439327167	1326.335678664684	1230.1953171495597	0.0	1321.6566556877294	691.2623242126994	0.0	567.266074223498	0.0	1100.7963165132355	2219.051406066447	874.8147144215144	1538.5471334171532	1861.061218784238	3215.0901899968026	2388.2804039814855	833.5163331588193	1255.8245509327032	0.0	1279.016023590096	2649.2044576395174	1727.4377560165258	4145.542308882528	2572.3178131407153	4370.094612399975	4239.099960074003	4510.251168986176	3753.2674160193283
O00483	SEQ_FYSVNVDYSK_MOD_FYSVNVDYSK_CHARGE_3_	0.0	0.0	0.0	0.0	0.0	0.0	0.0	0.0	0.0	0.0	0.0	0.0	0.0	0.0	0.0	0.0	0.0	0.0	0.0	0.0	0.0	0.0	0.0	0.0	277.38806880918327	253.39588591538612	0.0	0.0	0.0	0.0	0.0	0.0	0.0	0.0	0.0	0.0	492.8921990977865	0.0	0.0	0.0	0.0	0.0	0.0	0.0	0.0	0.0	365.3821102356136	0.0
O00483	SEQ_FYSVNVDYSK_MOD_FYSVNVDYSK_CHARGE_2_	0.0	0.0	0.0	0.0	0.0	0.0	0.0	0.0	0.0	0.0	0.0	0.0	0.0	0.0	0.0	0.0	0.0	0.0	0.0	0.0	0.0	0.0	0.0	0.0	0.0	0.0	0.0	0.0	0.0	0.0	0.0	0.0	0.0	0.0	0.0	0.0	0.0	0.0	0.0	0.0	0.0	0.0	8915.13870339837	0.0	0.0	0.0	0.0	0.0
O00487	SEQ_MTPEQLAIK_MOD_M(Oxidation)TPEQLAIK_CHARGE_2_	0.0	0.0	0.0	0.0	0.0	0.0	0.0	0.0	0.0	0.0	0.0	0.0	0.0	0.0	0.0	0.0	0.0	603.4528515651239	0.0	0.0	0.0	0.0	0.0	0.0	0.0	0.0	0.0	583.8391770810748	0.0	0.0	0.0	1828.7973338820195	0.0	2114.8647021818338	0.0	3441.867863368533	1276.8167899939951	0.0	0.0	0.0	4626.49862639259	3466.7277011428573	4498.838302619295	4393.0861424268405	4927.076438223892	3732.9529590482125	5278.889490217106	3497.9828212145712
O00487	SEQ_AVAVVVDPIQSVK_MOD_AVAVVVDPIQSVK_CHARGE_3_	0.0	0.0	0.0	0.0	0.0	0.0	0.0	0.0	0.0	0.0	0.0	0.0	0.0	0.0	0.0	0.0	0.0	0.0	0.0	0.0	0.0	0.0	0.0	0.0	0.0	0.0	0.0	0.0	0.0	0.0	0.0	0.0	0.0	0.0	0.0	0.0	0.0	0.0	0.0	0.0	144.53105840051518	0.0	0.0	0.0	0.0	0.0	0.0	0.0
O00487	SEQ_AVAVVVDPIQSVK_MOD_AVAVVVDPIQSVK_CHARGE_2_	0.0	0.0	0.0	0.0	0.0	0.0	0.0	0.0	0.0	0.0	0.0	0.0	0.0	0.0	0.0	0.0	0.0	0.0	0.0	0.0	0.0	0.0	0.0	0.0	0.0	0.0	0.0	0.0	0.0	0.0	0.0	0.0	0.0	0.0	0.0	0.0	0.0	0.0	0.0	0.0	507.4678606733232	0.0	943.740100976227	0.0	0.0	778.6531978619696	0.0	0.0
O00487	SEQ_VIDVFAMPQSGTGVSVEAVDPVFQAK_MOD_VIDVFAM(Oxidation)PQSGTGVSVEAVDPVFQAK_CHARGE_3_	0.0	0.0	0.0	0.0	0.0	0.0	0.0	0.0	0.0	0.0	0.0	0.0	0.0	0.0	0.0	0.0	0.0	0.0	0.0	0.0	0.0	0.0	0.0	0.0	0.0	0.0	0.0	0.0	0.0	0.0	0.0	0.0	0.0	0.0	0.0	0.0	0.0	0.0	0.0	0.0	0.0	0.0	0.0	0.0	0.0	0.0	0.0	0.0
O00487	SEQ_VVIDAFR_MOD_VVIDAFR_CHARGE_2_	0.0	0.0	0.0	0.0	0.0	0.0	0.0	0.0	0.0	0.0	0.0	0.0	0.0	0.0	0.0	0.0	0.0	0.0	0.0	0.0	0.0	0.0	0.0	0.0	0.0	0.0	0.0	0.0	0.0	0.0	0.0	0.0	0.0	0.0	0.0	0.0	0.0	0.0	0.0	0.0	11263.119952000094	0.0	0.0	0.0	0.0	0.0	0.0	0.0
O00487	SEQ_QTTSNLGHLNK_MOD_QTTSNLGHLNK_CHARGE_3_	0.0	0.0	0.0	0.0	0.0	0.0	0.0	0.0	0.0	0.0	0.0	0.0	0.0	0.0	0.0	0.0	0.0	0.0	0.0	0.0	0.0	0.0	0.0	0.0	0.0	0.0	0.0	0.0	0.0	0.0	0.0	0.0	2170.9529250721175	969.3208733119933	1512.7826207140586	0.0	0.0	0.0	0.0	0.0	1651.0616121628466	3110.960329491484	2536.2070025912594	1700.8392779281508	1896.6827869009664	2805.3781390286335	2573.984542854266	1264.6759352215395
O00488	SEQ_LAVPTEVSTEVPEMDTST_MOD_LAVPTEVSTEVPEM(Oxidation)DTST_CHARGE_2_	1717.2342031220237	0.0	0.0	0.0	0.0	0.0	0.0	0.0	0.0	0.0	0.0	0.0	0.0	0.0	0.0	0.0	0.0	0.0	0.0	0.0	0.0	0.0	0.0	0.0	0.0	0.0	0.0	0.0	0.0	0.0	0.0	0.0	0.0	0.0	0.0	0.0	0.0	0.0	0.0	0.0	0.0	0.0	0.0	0.0	0.0	0.0	0.0	0.0
O00488	SEQ_QLSVEPYSQEEAER_MOD_QLSVEPYSQEEAER_CHARGE_2_	0.0	0.0	0.0	0.0	0.0	0.0	0.0	0.0	0.0	0.0	0.0	0.0	0.0	0.0	0.0	0.0	0.0	0.0	0.0	0.0	0.0	0.0	0.0	0.0	0.0	0.0	0.0	0.0	0.0	0.0	0.0	0.0	0.0	0.0	0.0	0.0	0.0	0.0	0.0	0.0	2818.464236569759	0.0	0.0	0.0	0.0	0.0	2086.5042753945822	0.0
O00488	SEQ_QLSVEPYSQEEAER_MOD_QLSVEPYSQEEAER_CHARGE_3_	0.0	0.0	0.0	0.0	0.0	0.0	0.0	0.0	0.0	0.0	0.0	0.0	0.0	0.0	0.0	0.0	0.0	0.0	0.0	0.0	0.0	0.0	0.0	0.0	0.0	0.0	0.0	0.0	0.0	0.0	0.0	0.0	0.0	0.0	0.0	0.0	0.0	0.0	0.0	0.0	0.0	0.0	0.0	0.0	307.8827949399377	0.0	0.0	0.0
O00488	SEQ_LAVPTEVSTEVPEMDTST_MOD_LAVPTEVSTEVPEM(Oxidation)DTST_CHARGE_3_	0.0	0.0	0.0	0.0	0.0	0.0	0.0	0.0	0.0	0.0	0.0	0.0	0.0	0.0	0.0	0.0	0.0	0.0	0.0	0.0	0.0	0.0	0.0	0.0	0.0	0.0	0.0	0.0	0.0	0.0	0.0	0.0	0.0	0.0	0.0	0.0	0.0	0.0	0.0	0.0	0.0	0.0	0.0	0.0	0.0	0.0	0.0	0.0
O00499;O00499-2;O00499-3;O00499-4;O00499-5;O00499-6;O00499-7;O00499-9	SEQ_HHYESLQTAK_MOD_HHYESLQTAK_CHARGE_3_	0.0	0.0	0.0	0.0	0.0	0.0	0.0	0.0	0.0	0.0	0.0	0.0	0.0	0.0	0.0	0.0	0.0	0.0	0.0	0.0	0.0	0.0	0.0	0.0	0.0	0.0	0.0	0.0	0.0	0.0	0.0	0.0	0.0	0.0	0.0	414.92649207995186	0.0	0.0	0.0	0.0	0.0	0.0	0.0	0.0	0.0	0.0	0.0	0.0
O00499;O00499-2;O00499-3;O00499-4;O00499-5;O00499-6;O00499-7;O00499-9	SEQ_AQPSDNAPAK_MOD_AQPSDNAPAK_CHARGE_2_	0.0	0.0	0.0	0.0	0.0	0.0	0.0	0.0	0.0	0.0	0.0	0.0	0.0	0.0	0.0	0.0	0.0	0.0	0.0	0.0	0.0	0.0	498.64367034083006	0.0	0.0	0.0	0.0	0.0	0.0	0.0	0.0	0.0	327.5890450810331	452.9943589811633	1625.0045509574672	1860.397552888183	0.0	709.9747043317473	0.0	0.0	0.0	0.0	2068.562931348958	0.0	3435.9881174650964	1838.7609478590525	0.0	0.0
O00499;O00499-2;O00499-3;O00499-4;O00499-5;O00499-6;O00499-7;O00499-9	SEQ_VNHEPEPAGGATPGATLPK_MOD_VNHEPEPAGGATPGATLPK_CHARGE_3_	0.0	0.0	0.0	0.0	0.0	0.0	0.0	0.0	0.0	0.0	0.0	0.0	0.0	0.0	0.0	0.0	0.0	0.0	0.0	0.0	0.0	0.0	0.0	0.0	0.0	358.9450283079096	0.0	0.0	0.0	0.0	0.0	0.0	0.0	172.1696215139508	732.3514653507774	0.0	0.0	0.0	0.0	0.0	816.2369749100053	986.8690084036684	0.0	0.0	0.0	0.0	0.0	0.0
O00499;O00499-2;O00499-3;O00499-4;O00499-5;O00499-6;O00499-7;O00499-9	SEQ_TYLASVK_MOD_TYLASVK_CHARGE_2_	0.0	0.0	0.0	0.0	0.0	0.0	0.0	0.0	0.0	0.0	0.0	0.0	0.0	0.0	0.0	0.0	0.0	0.0	0.0	0.0	0.0	874.9856170758856	0.0	0.0	0.0	1546.7213922449755	0.0	0.0	875.2225573093583	588.384779278828	0.0	837.1745160921172	0.0	922.3916207834826	0.0	0.0	0.0	307.99784682625153	2869.6611949999024	414.8774436702658	2118.315270341897	1059.9461663317718	0.0	1781.4923868921412	0.0	0.0	0.0	0.0
O00499;O00499-2;O00499-3;O00499-4;O00499-5;O00499-6;O00499-7;O00499-9	SEQ_GVFPENFTER_MOD_GVFPENFTER_CHARGE_2_	0.0	0.0	0.0	0.0	0.0	0.0	0.0	0.0	0.0	0.0	0.0	0.0	0.0	0.0	0.0	0.0	0.0	0.0	0.0	0.0	0.0	0.0	0.0	0.0	0.0	0.0	0.0	0.0	0.0	0.0	0.0	0.0	0.0	1192.5503809769768	0.0	0.0	0.0	0.0	0.0	0.0	0.0	0.0	3738.415996551438	0.0	0.0	0.0	0.0	3404.4982413177468
O00505	SEQ_SGILPILVK_MOD_SGILPILVK_CHARGE_2_	0.0	0.0	0.0	0.0	0.0	0.0	0.0	0.0	0.0	0.0	0.0	0.0	0.0	0.0	0.0	0.0	0.0	0.0	0.0	0.0	0.0	0.0	0.0	0.0	0.0	0.0	0.0	0.0	0.0	0.0	0.0	0.0	0.0	0.0	0.0	0.0	0.0	0.0	0.0	0.0	0.0	0.0	0.0	0.0	238.30970300868765	0.0	0.0	0.0
O00505	SEQ_DSQVVQVVLDGLK_MOD_DSQVVQVVLDGLK_CHARGE_3_	0.0	0.0	0.0	0.0	0.0	0.0	0.0	0.0	0.0	0.0	0.0	0.0	0.0	0.0	0.0	0.0	0.0	0.0	0.0	0.0	0.0	0.0	0.0	0.0	0.0	0.0	0.0	0.0	0.0	0.0	0.0	0.0	0.0	0.0	0.0	0.0	0.0	0.0	0.0	0.0	0.0	0.0	0.0	0.0	0.0	0.0	0.0	0.0
O00505	SEQ_NVPQEESLEDSDVDADFK_MOD_NVPQEESLEDSDVDADFK_CHARGE_2_	0.0	0.0	0.0	0.0	0.0	0.0	0.0	0.0	0.0	0.0	0.0	0.0	0.0	0.0	0.0	0.0	0.0	0.0	0.0	0.0	0.0	0.0	0.0	0.0	0.0	0.0	0.0	0.0	0.0	0.0	0.0	0.0	0.0	0.0	0.0	0.0	0.0	0.0	0.0	0.0	0.0	0.0	0.0	0.0	0.0	0.0	0.0	0.0
O00505	SEQ_NVPQEESLEDSDVDADFK_MOD_NVPQEESLEDSDVDADFK_CHARGE_3_	0.0	0.0	0.0	0.0	0.0	0.0	0.0	0.0	0.0	0.0	0.0	0.0	0.0	0.0	0.0	0.0	0.0	0.0	0.0	0.0	0.0	0.0	0.0	0.0	0.0	0.0	0.0	0.0	0.0	0.0	0.0	0.0	0.0	0.0	0.0	0.0	0.0	0.0	0.0	0.0	0.0	0.0	0.0	0.0	0.0	0.0	0.0	0.0
O00505	SEQ_SGILPILVK_MOD_SGILPILVK_CHARGE_3_	0.0	0.0	0.0	0.0	0.0	0.0	0.0	0.0	0.0	0.0	0.0	0.0	0.0	0.0	0.0	0.0	0.0	0.0	0.0	0.0	0.0	0.0	0.0	0.0	0.0	0.0	0.0	0.0	0.0	0.0	0.0	0.0	0.0	0.0	0.0	0.0	0.0	0.0	0.0	0.0	0.0	0.0	0.0	0.0	0.0	0.0	0.0	0.0
O00507-2	SEQ_GWLVDLINK_MOD_GWLVDLINK_CHARGE_3_	0.0	0.0	0.0	0.0	0.0	0.0	0.0	0.0	0.0	0.0	0.0	0.0	0.0	0.0	0.0	0.0	0.0	0.0	0.0	0.0	0.0	0.0	0.0	0.0	0.0	0.0	0.0	0.0	0.0	0.0	0.0	0.0	0.0	0.0	0.0	0.0	0.0	0.0	0.0	0.0	0.0	0.0	0.0	0.0	0.0	0.0	0.0	0.0
O00507-2	SEQ_GWLVDLINK_MOD_GWLVDLINK_CHARGE_2_	0.0	0.0	0.0	0.0	0.0	0.0	0.0	0.0	0.0	0.0	0.0	0.0	0.0	0.0	0.0	0.0	0.0	0.0	0.0	0.0	0.0	0.0	0.0	0.0	0.0	0.0	0.0	0.0	0.0	0.0	0.0	0.0	0.0	0.0	343.80901311244975	0.0	0.0	0.0	0.0	0.0	1285.5098248291083	0.0	0.0	0.0	0.0	0.0	0.0	0.0
O00541;O00541-2	SEQ_ERYPTFIDALR_MOD_ERYPTFIDALR_CHARGE_3_	0.0	0.0	0.0	0.0	0.0	0.0	0.0	0.0	0.0	0.0	0.0	0.0	0.0	0.0	0.0	0.0	0.0	0.0	0.0	0.0	0.0	0.0	0.0	0.0	0.0	0.0	0.0	0.0	0.0	0.0	0.0	0.0	0.0	0.0	0.0	0.0	0.0	0.0	0.0	0.0	0.0	0.0	0.0	0.0	0.0	0.0	0.0	0.0
O00541;O00541-2	SEQ_SEWNTVER_MOD_SEWNTVER_CHARGE_2_	0.0	0.0	0.0	0.0	0.0	0.0	0.0	0.0	0.0	0.0	0.0	0.0	0.0	0.0	0.0	0.0	0.0	0.0	0.0	0.0	0.0	0.0	0.0	0.0	0.0	0.0	0.0	0.0	0.0	0.0	0.0	0.0	0.0	0.0	0.0	0.0	0.0	0.0	0.0	0.0	0.0	0.0	17501.26417712176	0.0	0.0	0.0	0.0	0.0
O00541;O00541-2	SEQ_GSATNYITR_MOD_GSATNYITR_CHARGE_3_	0.0	0.0	0.0	0.0	0.0	0.0	0.0	0.0	0.0	0.0	0.0	0.0	0.0	0.0	0.0	0.0	0.0	0.0	0.0	0.0	0.0	0.0	0.0	0.0	0.0	0.0	0.0	0.0	0.0	0.0	0.0	0.0	0.0	0.0	0.0	0.0	0.0	0.0	0.0	0.0	0.0	0.0	0.0	0.0	0.0	0.0	0.0	0.0
O00541;O00541-2	SEQ_FLLHEPIVNK_MOD_FLLHEPIVNK_CHARGE_4_	0.0	0.0	0.0	0.0	0.0	0.0	0.0	0.0	0.0	0.0	0.0	0.0	0.0	0.0	0.0	0.0	0.0	0.0	0.0	0.0	0.0	0.0	0.0	0.0	0.0	0.0	0.0	0.0	0.0	0.0	0.0	0.0	0.0	0.0	0.0	0.0	0.0	0.0	0.0	0.0	86.95669808318489	0.0	0.0	0.0	0.0	0.0	0.0	0.0
O00541;O00541-2	SEQ_LAALSASLAR_MOD_LAALSASLAR_CHARGE_2_	0.0	0.0	0.0	0.0	0.0	0.0	0.0	0.0	0.0	0.0	0.0	0.0	0.0	0.0	0.0	0.0	0.0	0.0	0.0	0.0	0.0	0.0	0.0	0.0	0.0	0.0	0.0	0.0	0.0	0.0	0.0	0.0	0.0	0.0	0.0	0.0	0.0	0.0	0.0	1928.1176216214167	0.0	0.0	0.0	0.0	0.0	0.0	10050.332259295032	0.0
O00541;O00541-2	SEQ_SFGGEVSWDK_MOD_SFGGEVSWDK_CHARGE_3_	0.0	0.0	0.0	0.0	0.0	0.0	0.0	0.0	0.0	0.0	0.0	0.0	0.0	0.0	0.0	0.0	0.0	0.0	0.0	0.0	0.0	0.0	0.0	0.0	0.0	0.0	0.0	0.0	0.0	0.0	0.0	0.0	0.0	0.0	0.0	0.0	0.0	1112.6606695388039	0.0	0.0	0.0	0.0	0.0	0.0	0.0	0.0	0.0	0.0
O00541;O00541-2	SEQ_LAQEEESEAK_MOD_LAQEEESEAK_CHARGE_3_	0.0	0.0	0.0	0.0	0.0	0.0	0.0	0.0	0.0	0.0	0.0	0.0	0.0	0.0	0.0	0.0	0.0	0.0	0.0	0.0	0.0	0.0	0.0	0.0	0.0	0.0	0.0	0.0	0.0	0.0	0.0	0.0	0.0	0.0	0.0	0.0	0.0	0.0	0.0	0.0	0.0	0.0	0.0	109.90601306223039	0.0	0.0	0.0	0.0
O00541;O00541-2	SEQ_LAQEEESEAK_MOD_LAQEEESEAK_CHARGE_4_	0.0	0.0	0.0	0.0	0.0	0.0	0.0	0.0	0.0	0.0	0.0	0.0	0.0	0.0	0.0	0.0	0.0	0.0	0.0	0.0	0.0	0.0	0.0	0.0	0.0	0.0	0.0	0.0	0.0	0.0	0.0	0.0	0.0	0.0	0.0	0.0	0.0	0.0	0.0	0.0	0.0	0.0	0.0	0.0	0.0	0.0	0.0	0.0
O00541;O00541-2	SEQ_LEGQAQAEAK_MOD_LEGQAQAEAK_CHARGE_3_	0.0	0.0	0.0	0.0	0.0	0.0	0.0	0.0	0.0	0.0	0.0	0.0	0.0	0.0	0.0	0.0	0.0	0.0	0.0	0.0	0.0	0.0	0.0	0.0	0.0	0.0	0.0	0.0	0.0	0.0	0.0	0.0	0.0	0.0	0.0	0.0	0.0	0.0	0.0	0.0	0.0	0.0	0.0	0.0	0.0	0.0	0.0	0.0
O00541;O00541-2	SEQ_LAQEEESEAK_MOD_LAQEEESEAK_CHARGE_2_	0.0	0.0	0.0	0.0	0.0	0.0	0.0	0.0	0.0	0.0	0.0	0.0	0.0	0.0	0.0	0.0	0.0	0.0	0.0	0.0	0.0	0.0	0.0	0.0	0.0	0.0	0.0	0.0	0.0	0.0	5668.615418515089	0.0	0.0	0.0	4870.249120625616	5045.586604905804	0.0	7439.481684911853	4747.411487417412	869.7481537033435	6253.284353750173	6509.532029540215	15415.722821359275	0.0	7400.804897980406	3056.2186956194532	5012.3666094992195	6654.466493495241
O00541;O00541-2	SEQ_EGDYVPPEK_MOD_EGDYVPPEK_CHARGE_2_	0.0	0.0	0.0	0.0	0.0	0.0	0.0	0.0	0.0	0.0	0.0	0.0	0.0	0.0	0.0	0.0	0.0	0.0	0.0	0.0	1743.285609943864	0.0	0.0	0.0	0.0	0.0	0.0	0.0	0.0	0.0	0.0	0.0	0.0	4484.281419891198	0.0	7627.138492658576	0.0	0.0	0.0	0.0	18230.45410176633	5700.322599098824	0.0	3109.007112429773	0.0	9947.72040502419	11904.890621217297	7650.95920539854
O00541;O00541-2	SEQ_SFGGEVSWDK_MOD_SFGGEVSWDK_CHARGE_2_	0.0	0.0	0.0	0.0	0.0	0.0	0.0	0.0	0.0	0.0	0.0	0.0	0.0	0.0	0.0	0.0	0.0	0.0	0.0	0.0	0.0	0.0	0.0	0.0	0.0	0.0	0.0	0.0	0.0	0.0	0.0	0.0	0.0	0.0	0.0	1497.6392840531055	0.0	0.0	0.0	0.0	0.0	0.0	0.0	0.0	0.0	925.0299944558508	0.0	0.0
O00541;O00541-2	SEQ_FLLHEPIVNK_MOD_FLLHEPIVNK_CHARGE_2_	0.0	0.0	0.0	0.0	0.0	0.0	0.0	0.0	0.0	0.0	0.0	0.0	0.0	0.0	0.0	0.0	0.0	0.0	0.0	0.0	0.0	0.0	0.0	0.0	0.0	0.0	0.0	0.0	0.0	0.0	0.0	0.0	0.0	0.0	0.0	0.0	0.0	0.0	0.0	0.0	0.0	0.0	0.0	0.0	0.0	0.0	0.0	0.0
O00541;O00541-2	SEQ_LEGQAQAEAK_MOD_LEGQAQAEAK_CHARGE_2_	0.0	0.0	0.0	0.0	0.0	0.0	0.0	0.0	0.0	0.0	0.0	1533.1961192781284	0.0	0.0	0.0	1230.1731852578446	0.0	0.0	0.0	0.0	2443.0942662725442	0.0	0.0	2572.8595811088826	3873.7210545778066	0.0	0.0	0.0	0.0	2710.6344401859683	4785.546195655677	5704.761551078079	2381.4426662593105	0.0	5111.951677157564	0.0	3668.547346254683	3827.3601732050397	3686.0998126407703	4936.3370820695045	6940.3922891526845	6484.338466914336	5167.115903025081	4986.615865526655	8277.684413664068	8781.350677879449	9111.837048877338	6237.9473077861285
O00541;O00541-2	SEQ_EALAFIIR_MOD_EALAFIIR_CHARGE_2_	0.0	0.0	0.0	0.0	0.0	0.0	0.0	0.0	0.0	0.0	0.0	0.0	0.0	0.0	0.0	0.0	0.0	0.0	0.0	0.0	0.0	0.0	0.0	0.0	0.0	0.0	0.0	0.0	0.0	0.0	0.0	0.0	0.0	0.0	0.0	0.0	0.0	0.0	0.0	0.0	0.0	0.0	0.0	0.0	0.0	0.0	0.0	0.0
O00541;O00541-2	SEQ_FLLHEPIVNK_MOD_FLLHEPIVNK_CHARGE_3_	0.0	0.0	0.0	0.0	0.0	0.0	0.0	0.0	0.0	0.0	0.0	0.0	0.0	0.0	0.0	0.0	0.0	0.0	0.0	0.0	0.0	0.0	0.0	0.0	0.0	0.0	0.0	0.0	0.0	0.0	0.0	0.0	0.0	0.0	0.0	0.0	0.0	0.0	1156.7054479879876	0.0	0.0	0.0	0.0	0.0	0.0	0.0	0.0	0.0
O00541;O00541-2	SEQ_GSATNYITR_MOD_GSATNYITR_CHARGE_2_	0.0	0.0	0.0	0.0	0.0	0.0	0.0	0.0	0.0	0.0	0.0	0.0	0.0	0.0	0.0	0.0	0.0	0.0	0.0	0.0	0.0	0.0	0.0	0.0	0.0	0.0	0.0	0.0	0.0	0.0	0.0	0.0	23927.0608366503	0.0	0.0	0.0	0.0	0.0	0.0	0.0	24104.636169694233	0.0	0.0	0.0	0.0	0.0	0.0	0.0
O00541;O00541-2	SEQ_LAALEEQR_MOD_LAALEEQR_CHARGE_2_	0.0	0.0	0.0	0.0	0.0	0.0	0.0	0.0	0.0	0.0	0.0	0.0	0.0	0.0	0.0	0.0	0.0	0.0	0.0	0.0	0.0	0.0	0.0	0.0	0.0	0.0	6498.186978221726	5405.783204125638	0.0	0.0	0.0	0.0	15644.018605152804	0.0	15730.133182318194	0.0	0.0	0.0	0.0	5715.311583000757	21099.872802354086	17303.096303244147	29796.86619083151	0.0	24565.35777776452	19064.11992576703	21949.47213840831	17170.246418954466
O00541;O00541-2	SEQ_EGDYVPPEK_MOD_EGDYVPPEK_CHARGE_3_	0.0	0.0	0.0	0.0	0.0	0.0	0.0	0.0	0.0	0.0	0.0	0.0	0.0	0.0	0.0	0.0	0.0	0.0	0.0	0.0	0.0	0.0	0.0	118.8190664321036	0.0	0.0	0.0	0.0	0.0	196.1541039930282	0.0	0.0	0.0	0.0	0.0	587.5923961664039	0.0	0.0	0.0	0.0	0.0	0.0	0.0	0.0	0.0	0.0	0.0	0.0
O00560;O00560-3	SEQ_ANVAVVSGAPLQGQLVAR_MOD_ANVAVVSGAPLQGQLVAR_CHARGE_3_	0.0	0.0	0.0	0.0	0.0	0.0	0.0	0.0	0.0	0.0	0.0	0.0	0.0	0.0	0.0	0.0	0.0	0.0	0.0	0.0	0.0	0.0	0.0	0.0	0.0	0.0	0.0	0.0	0.0	0.0	0.0	0.0	0.0	0.0	0.0	0.0	0.0	0.0	0.0	0.0	0.0	0.0	0.0	0.0	0.0	0.0	0.0	0.0
O00560;O00560-3	SEQ_SLMDHTIPEV_MOD_SLM(Oxidation)DHTIPEV_CHARGE_2_	0.0	0.0	0.0	0.0	0.0	0.0	0.0	0.0	0.0	0.0	0.0	0.0	0.0	0.0	0.0	0.0	0.0	0.0	0.0	0.0	0.0	0.0	0.0	0.0	0.0	0.0	0.0	0.0	0.0	0.0	0.0	0.0	0.0	0.0	0.0	0.0	0.0	0.0	0.0	0.0	0.0	0.0	0.0	0.0	0.0	0.0	0.0	0.0
O00560;O00560-3	SEQ_DSTGHVGFIFK_MOD_DSTGHVGFIFK_CHARGE_4_	0.0	0.0	0.0	0.0	0.0	0.0	0.0	0.0	0.0	0.0	0.0	0.0	0.0	0.0	0.0	0.0	0.0	0.0	0.0	0.0	0.0	0.0	0.0	0.0	0.0	0.0	0.0	0.0	0.0	0.0	0.0	0.0	0.0	0.0	0.0	0.0	0.0	0.0	0.0	0.0	0.0	0.0	0.0	0.0	0.0	0.0	0.0	0.0
O00560;O00560-3	SEQ_ANVAVVSGAPLQGQLVAR_MOD_ANVAVVSGAPLQGQLVAR_CHARGE_2_	0.0	0.0	0.0	0.0	0.0	0.0	0.0	0.0	0.0	0.0	0.0	0.0	0.0	0.0	0.0	0.0	0.0	0.0	0.0	0.0	0.0	0.0	0.0	0.0	0.0	0.0	0.0	0.0	0.0	0.0	0.0	0.0	0.0	0.0	0.0	0.0	0.0	0.0	0.0	0.0	0.0	0.0	0.0	0.0	0.0	0.0	0.0	0.0
O00560;O00560-3	SEQ_SIDNGIFVQLVQANSPASLVGLR_MOD_SIDNGIFVQLVQANSPASLVGLR_CHARGE_3_	0.0	0.0	0.0	0.0	0.0	0.0	0.0	0.0	0.0	0.0	0.0	0.0	0.0	0.0	0.0	0.0	0.0	0.0	0.0	0.0	0.0	0.0	0.0	0.0	0.0	0.0	0.0	0.0	0.0	0.0	0.0	0.0	0.0	0.0	0.0	0.0	0.0	0.0	0.0	0.0	0.0	460.78503858484527	0.0	0.0	0.0	0.0	0.0	0.0
O00560;O00560-3	SEQ_DSTGHVGFIFK_MOD_DSTGHVGFIFK_CHARGE_3_	0.0	0.0	0.0	0.0	0.0	0.0	0.0	0.0	0.0	0.0	0.0	0.0	0.0	0.0	0.0	0.0	0.0	0.0	0.0	0.0	0.0	0.0	0.0	0.0	0.0	0.0	0.0	0.0	0.0	0.0	0.0	0.0	0.0	0.0	0.0	0.0	0.0	0.0	0.0	0.0	0.0	3661.7732811439137	3722.4806797482834	2531.035953587146	3500.6151796812765	0.0	0.0	0.0
O00566	SEQ_KPWQLQGEVTAQK_MOD_KPWQLQGEVTAQK_CHARGE_4_	0.0	0.0	0.0	0.0	0.0	0.0	0.0	0.0	0.0	0.0	0.0	0.0	0.0	0.0	0.0	0.0	0.0	0.0	0.0	0.0	0.0	0.0	0.0	0.0	0.0	0.0	0.0	0.0	0.0	0.0	0.0	0.0	0.0	0.0	0.0	0.0	0.0	0.0	0.0	0.0	0.0	0.0	0.0	0.0	0.0	0.0	0.0	0.0
O00566	SEQ_TAEEENPEHVEIQK_MOD_TAEEENPEHVEIQK_CHARGE_3_	0.0	0.0	0.0	0.0	0.0	0.0	0.0	0.0	0.0	0.0	0.0	0.0	0.0	0.0	0.0	0.0	0.0	0.0	0.0	0.0	0.0	0.0	0.0	0.0	0.0	0.0	0.0	0.0	0.0	0.0	0.0	0.0	0.0	0.0	0.0	0.0	0.0	0.0	1366.3245303085987	0.0	1203.4351199165496	0.0	3790.7924570565083	0.0	0.0	0.0	0.0	0.0
O00566	SEQ_KPWQLQGEVTAQK_MOD_KPWQLQGEVTAQK_CHARGE_3_	0.0	0.0	0.0	0.0	0.0	0.0	0.0	0.0	0.0	0.0	0.0	0.0	0.0	0.0	0.0	0.0	0.0	0.0	0.0	0.0	0.0	0.0	0.0	0.0	0.0	0.0	0.0	0.0	0.0	0.0	0.0	0.0	0.0	0.0	0.0	0.0	0.0	0.0	0.0	0.0	0.0	0.0	335.4213522532873	0.0	0.0	0.0	0.0	0.0
O00566	SEQ_SSQAFFSK_MOD_SSQAFFSK_CHARGE_2_	0.0	0.0	0.0	0.0	0.0	0.0	0.0	0.0	0.0	0.0	0.0	0.0	0.0	0.0	0.0	0.0	0.0	0.0	0.0	0.0	0.0	0.0	0.0	0.0	0.0	0.0	0.0	0.0	0.0	0.0	0.0	0.0	0.0	0.0	0.0	0.0	0.0	0.0	0.0	0.0	7033.321220175321	4135.348890583358	0.0	0.0	0.0	0.0	11646.025790621967	4551.7360350394965
O00566	SEQ_IRDQAWDDVVR_MOD_IRDQAWDDVVR_CHARGE_3_	0.0	0.0	0.0	0.0	0.0	0.0	0.0	0.0	0.0	0.0	0.0	0.0	0.0	0.0	0.0	0.0	0.0	0.0	0.0	0.0	0.0	0.0	1498.5296983886064	0.0	0.0	0.0	0.0	0.0	0.0	0.0	0.0	0.0	0.0	0.0	671.6597472717484	0.0	1084.461159043658	0.0	0.0	0.0	0.0	0.0	0.0	0.0	0.0	0.0	2978.623747053861	0.0
O00566	SEQ_SSQAFFSK_MOD_SSQAFFSK_CHARGE_3_	0.0	0.0	0.0	0.0	0.0	0.0	0.0	0.0	0.0	0.0	0.0	0.0	0.0	0.0	0.0	0.0	0.0	0.0	0.0	0.0	0.0	0.0	0.0	0.0	0.0	0.0	0.0	0.0	0.0	0.0	0.0	0.0	0.0	0.0	0.0	0.0	0.0	0.0	0.0	0.0	0.0	0.0	0.0	0.0	0.0	0.0	0.0	0.0
O00566	SEQ_IRDQAWDDVVR_MOD_IRDQAWDDVVR_CHARGE_2_	0.0	0.0	0.0	0.0	0.0	0.0	0.0	0.0	0.0	0.0	0.0	0.0	0.0	0.0	0.0	0.0	0.0	0.0	0.0	0.0	0.0	0.0	0.0	0.0	0.0	0.0	0.0	0.0	0.0	0.0	0.0	0.0	0.0	0.0	0.0	0.0	0.0	0.0	0.0	0.0	0.0	0.0	0.0	0.0	0.0	0.0	0.0	0.0
O00566	SEQ_VLYDFNK_MOD_VLYDFNK_CHARGE_2_	0.0	0.0	0.0	0.0	0.0	0.0	0.0	0.0	0.0	0.0	0.0	0.0	0.0	0.0	0.0	0.0	0.0	0.0	0.0	0.0	0.0	0.0	0.0	2361.097793243847	0.0	0.0	0.0	1596.0516642865605	0.0	0.0	0.0	3174.1549541376207	0.0	2691.7655054528855	0.0	0.0	0.0	2505.1163793608384	1591.0740838346603	2407.5368601362557	3607.236001340152	2238.07086772612	0.0	0.0	2817.7272058393787	4516.683872593289	0.0	1811.6930450322375
O00566	SEQ_TAEEENPEHVEIQK_MOD_TAEEENPEHVEIQK_CHARGE_4_	0.0	0.0	0.0	0.0	0.0	0.0	0.0	0.0	0.0	0.0	0.0	0.0	0.0	0.0	0.0	0.0	0.0	0.0	0.0	0.0	0.0	0.0	0.0	0.0	0.0	0.0	0.0	0.0	0.0	0.0	0.0	0.0	0.0	0.0	0.0	0.0	0.0	0.0	0.0	0.0	0.0	0.0	0.0	0.0	0.0	0.0	0.0	0.0
O00567	SEQ_EAMVQAEEAAAEITR_MOD_EAM(Oxidation)VQAEEAAAEITR_CHARGE_3_	0.0	0.0	0.0	0.0	0.0	0.0	0.0	0.0	0.0	0.0	0.0	0.0	0.0	0.0	0.0	0.0	0.0	0.0	0.0	0.0	0.0	0.0	0.0	0.0	0.0	0.0	0.0	0.0	0.0	0.0	0.0	0.0	0.0	0.0	0.0	0.0	0.0	0.0	0.0	0.0	0.0	0.0	0.0	0.0	0.0	0.0	0.0	0.0
O00567	SEQ_EVEEISLLQPQVEESVLNLGK_MOD_EVEEISLLQPQVEESVLNLGK_CHARGE_3_	0.0	0.0	0.0	0.0	0.0	0.0	0.0	0.0	0.0	0.0	0.0	0.0	0.0	0.0	0.0	0.0	0.0	0.0	0.0	0.0	0.0	0.0	0.0	0.0	0.0	0.0	0.0	0.0	0.0	0.0	0.0	0.0	0.0	0.0	0.0	0.0	0.0	0.0	0.0	0.0	0.0	0.0	0.0	0.0	0.0	0.0	1514.4062968485507	0.0
O00567	SEQ_EAMVQAEEAAAEITR_MOD_EAMVQAEEAAAEITR_CHARGE_2_	0.0	0.0	0.0	0.0	0.0	0.0	0.0	0.0	0.0	0.0	0.0	0.0	0.0	0.0	0.0	0.0	0.0	0.0	0.0	0.0	0.0	0.0	0.0	0.0	0.0	0.0	0.0	0.0	0.0	0.0	0.0	0.0	0.0	0.0	0.0	0.0	0.0	0.0	0.0	0.0	0.0	0.0	0.0	0.0	0.0	0.0	0.0	0.0
O00567	SEQ_DINTFSMR_MOD_DINTFSM(Oxidation)R_CHARGE_2_	0.0	0.0	0.0	0.0	0.0	0.0	0.0	0.0	0.0	0.0	6889.562632530465	0.0	0.0	0.0	0.0	0.0	0.0	3234.258726006678	0.0	0.0	0.0	0.0	0.0	0.0	0.0	0.0	14753.934227301961	10781.392729161154	0.0	0.0	0.0	0.0	3615.081608115763	8957.222767503295	0.0	0.0	0.0	0.0	0.0	0.0	24876.113559967376	3978.775353195619	3568.365240852184	8157.4625183296785	15138.342722890848	6647.296710909271	18152.35213573122	16853.579641963566
O00567	SEQ_AQLGLGHSYSR_MOD_AQLGLGHSYSR_CHARGE_2_	0.0	0.0	0.0	0.0	0.0	0.0	0.0	0.0	0.0	0.0	0.0	0.0	0.0	0.0	0.0	0.0	0.0	0.0	0.0	0.0	0.0	0.0	0.0	0.0	0.0	0.0	0.0	0.0	0.0	0.0	0.0	0.0	0.0	0.0	0.0	0.0	0.0	0.0	0.0	0.0	0.0	0.0	0.0	0.0	0.0	0.0	0.0	0.0
O00567	SEQ_EAMVQAEEAAAEITR_MOD_EAM(Oxidation)VQAEEAAAEITR_CHARGE_2_	0.0	0.0	0.0	0.0	0.0	0.0	0.0	0.0	0.0	0.0	0.0	0.0	0.0	0.0	0.0	0.0	0.0	0.0	0.0	0.0	0.0	0.0	0.0	0.0	0.0	0.0	0.0	0.0	0.0	0.0	0.0	0.0	0.0	0.0	0.0	0.0	0.0	0.0	0.0	0.0	0.0	0.0	0.0	0.0	0.0	1576.0100893667768	0.0	0.0
O00567	SEQ_EELMSSDLEETAGSTSIPK_MOD_EELM(Oxidation)SSDLEETAGSTSIPK_CHARGE_3_	0.0	0.0	0.0	0.0	0.0	0.0	0.0	0.0	0.0	0.0	0.0	0.0	0.0	0.0	0.0	0.0	0.0	0.0	0.0	0.0	0.0	0.0	0.0	0.0	0.0	0.0	0.0	0.0	0.0	0.0	0.0	0.0	0.0	0.0	0.0	0.0	0.0	0.0	0.0	0.0	0.0	0.0	0.0	0.0	0.0	0.0	0.0	0.0
O00567	SEQ_VLLGVGDPK_MOD_VLLGVGDPK_CHARGE_2_	0.0	0.0	0.0	0.0	0.0	0.0	0.0	0.0	0.0	0.0	0.0	0.0	0.0	0.0	0.0	0.0	0.0	0.0	0.0	0.0	0.0	0.0	0.0	0.0	0.0	0.0	0.0	0.0	0.0	0.0	1311.6859637693412	1291.2787580125732	0.0	0.0	2472.7368824792197	958.4770675477426	0.0	0.0	0.0	1992.9259256936994	4751.349220046464	3910.645595108774	6519.343931132164	3420.872592848692	3559.2339795597404	0.0	8005.774822080443	2256.782871732771
O00567	SEQ_LAQFIGNR_MOD_LAQFIGNR_CHARGE_2_	0.0	0.0	0.0	0.0	0.0	0.0	0.0	0.0	0.0	0.0	0.0	0.0	0.0	0.0	0.0	0.0	0.0	0.0	0.0	0.0	0.0	0.0	0.0	0.0	0.0	0.0	0.0	0.0	0.0	0.0	0.0	0.0	0.0	2953.1837666339247	4898.1178087654	0.0	7330.69104466528	0.0	0.0	11925.337897085492	14499.816814604857	0.0	15270.595934835177	14491.433345177678	5525.394438772287	3426.542062277701	12051.621618058925	0.0
O00567	SEQ_VDNMIIQSISLLDQLDK_MOD_VDNM(Oxidation)IIQSISLLDQLDK_CHARGE_2_	0.0	0.0	0.0	0.0	0.0	0.0	0.0	0.0	0.0	0.0	0.0	0.0	0.0	0.0	0.0	0.0	0.0	0.0	0.0	0.0	0.0	0.0	0.0	0.0	0.0	0.0	0.0	0.0	0.0	0.0	0.0	0.0	0.0	0.0	3488.9796594294694	0.0	0.0	0.0	0.0	0.0	0.0	0.0	0.0	0.0	0.0	0.0	0.0	0.0
O00567	SEQ_MSQVAPSLSALIGEAVGAR_MOD_M(Oxidation)SQVAPSLSALIGEAVGAR_CHARGE_3_	0.0	0.0	0.0	0.0	0.0	0.0	0.0	0.0	0.0	0.0	0.0	0.0	0.0	0.0	0.0	0.0	0.0	0.0	0.0	0.0	0.0	0.0	0.0	0.0	0.0	0.0	0.0	0.0	0.0	0.0	0.0	0.0	0.0	0.0	2886.045176940843	0.0	0.0	0.0	0.0	0.0	0.0	0.0	0.0	0.0	0.0	0.0	0.0	0.0
O00567	SEQ_MSQVAPSLSALIGEAVGAR_MOD_M(Oxidation)SQVAPSLSALIGEAVGAR_CHARGE_2_	0.0	0.0	0.0	0.0	0.0	0.0	0.0	0.0	0.0	0.0	0.0	0.0	0.0	0.0	0.0	0.0	0.0	0.0	0.0	0.0	0.0	0.0	0.0	0.0	0.0	0.0	0.0	0.0	0.0	0.0	0.0	0.0	0.0	0.0	0.0	3781.270714955043	0.0	0.0	0.0	0.0	0.0	0.0	0.0	0.0	0.0	0.0	0.0	0.0
O00567	SEQ_EETVNDPEEAGHR_MOD_EETVNDPEEAGHR_CHARGE_2_	0.0	0.0	0.0	0.0	0.0	0.0	0.0	0.0	0.0	0.0	0.0	0.0	0.0	0.0	0.0	0.0	0.0	0.0	0.0	0.0	0.0	0.0	0.0	0.0	0.0	0.0	0.0	0.0	0.0	0.0	0.0	0.0	0.0	0.0	0.0	0.0	0.0	0.0	0.0	0.0	0.0	0.0	0.0	0.0	0.0	0.0	0.0	0.0
O00567	SEQ_LHFHNLVK_MOD_LHFHNLVK_CHARGE_2_	0.0	0.0	0.0	0.0	0.0	0.0	0.0	0.0	0.0	0.0	0.0	0.0	0.0	0.0	0.0	0.0	0.0	0.0	0.0	0.0	0.0	0.0	0.0	0.0	0.0	0.0	0.0	0.0	0.0	0.0	0.0	0.0	0.0	0.0	0.0	0.0	0.0	0.0	0.0	0.0	0.0	0.0	0.0	0.0	0.0	0.0	0.0	0.0
O00567	SEQ_LSFYETGEIPR_MOD_LSFYETGEIPR_CHARGE_2_	0.0	0.0	0.0	0.0	0.0	0.0	0.0	0.0	0.0	0.0	0.0	0.0	0.0	0.0	0.0	0.0	0.0	0.0	0.0	0.0	0.0	0.0	0.0	0.0	0.0	0.0	0.0	0.0	0.0	0.0	0.0	0.0	0.0	0.0	0.0	0.0	0.0	0.0	0.0	0.0	0.0	0.0	0.0	0.0	0.0	0.0	0.0	0.0
O00567	SEQ_LIAHAGSLTNLAK_MOD_LIAHAGSLTNLAK_CHARGE_4_	0.0	0.0	0.0	0.0	0.0	0.0	0.0	0.0	0.0	0.0	0.0	0.0	0.0	0.0	0.0	0.0	0.0	0.0	0.0	0.0	0.0	0.0	0.0	0.0	0.0	0.0	0.0	0.0	0.0	0.0	0.0	0.0	0.0	0.0	0.0	0.0	0.0	0.0	0.0	0.0	0.0	0.0	0.0	0.0	0.0	0.0	0.0	0.0
O00567	SEQ_VDNMIIQSISLLDQLDK_MOD_VDNM(Oxidation)IIQSISLLDQLDK_CHARGE_3_	0.0	0.0	0.0	0.0	0.0	0.0	0.0	0.0	0.0	0.0	0.0	0.0	0.0	0.0	0.0	0.0	0.0	0.0	0.0	0.0	0.0	0.0	0.0	0.0	0.0	0.0	0.0	0.0	0.0	0.0	0.0	0.0	0.0	0.0	0.0	0.0	0.0	391.4085560469085	0.0	0.0	0.0	0.0	0.0	0.0	0.0	0.0	0.0	0.0
O00567	SEQ_LLLETHLPSK_MOD_LLLETHLPSK_CHARGE_2_	0.0	0.0	0.0	0.0	0.0	0.0	0.0	0.0	0.0	0.0	0.0	0.0	0.0	0.0	0.0	0.0	0.0	0.0	0.0	0.0	0.0	0.0	0.0	0.0	0.0	0.0	0.0	0.0	0.0	0.0	0.0	0.0	0.0	0.0	0.0	0.0	0.0	0.0	0.0	0.0	0.0	0.0	0.0	0.0	0.0	0.0	0.0	0.0
O00567	SEQ_LLLETHLPSK_MOD_LLLETHLPSK_CHARGE_3_	0.0	0.0	0.0	0.0	0.0	0.0	0.0	0.0	0.0	0.0	0.0	0.0	0.0	0.0	0.0	0.0	0.0	0.0	0.0	0.0	0.0	0.0	0.0	0.0	0.0	0.0	0.0	0.0	0.0	0.0	0.0	0.0	0.0	0.0	0.0	0.0	0.0	0.0	0.0	0.0	0.0	0.0	0.0	0.0	0.0	0.0	0.0	0.0
O00567	SEQ_YGLIFHSTFIGR_MOD_YGLIFHSTFIGR_CHARGE_2_	0.0	0.0	0.0	0.0	0.0	0.0	0.0	0.0	0.0	0.0	0.0	0.0	0.0	0.0	0.0	0.0	0.0	0.0	0.0	0.0	0.0	0.0	0.0	0.0	0.0	0.0	0.0	0.0	0.0	0.0	0.0	0.0	0.0	0.0	0.0	0.0	0.0	0.0	0.0	0.0	0.0	0.0	0.0	0.0	0.0	0.0	0.0	0.0
O00567	SEQ_YPASTVQILGAEK_MOD_YPASTVQILGAEK_CHARGE_2_	0.0	0.0	0.0	0.0	0.0	0.0	0.0	0.0	0.0	0.0	0.0	0.0	0.0	0.0	0.0	0.0	0.0	0.0	0.0	0.0	0.0	0.0	0.0	0.0	0.0	0.0	0.0	0.0	0.0	0.0	0.0	0.0	0.0	0.0	0.0	0.0	2286.917124413981	0.0	0.0	0.0	4606.578538488251	0.0	0.0	0.0	4505.920598607704	0.0	0.0	0.0
O00567	SEQ_VLLGVGDPK_MOD_VLLGVGDPK_CHARGE_3_	0.0	0.0	0.0	0.0	0.0	0.0	0.0	0.0	0.0	0.0	0.0	0.0	0.0	0.0	0.0	0.0	0.0	0.0	0.0	0.0	0.0	0.0	0.0	0.0	0.0	0.0	0.0	0.0	0.0	0.0	0.0	0.0	0.0	0.0	0.0	0.0	0.0	0.0	0.0	0.0	0.0	0.0	0.0	0.0	0.0	0.0	0.0	0.0
O00567	SEQ_AILDASR_MOD_AILDASR_CHARGE_2_	0.0	0.0	0.0	0.0	0.0	0.0	0.0	0.0	0.0	0.0	0.0	0.0	0.0	0.0	0.0	0.0	0.0	0.0	0.0	0.0	0.0	0.0	0.0	0.0	0.0	0.0	0.0	0.0	0.0	0.0	0.0	0.0	0.0	0.0	0.0	5239.734810776083	0.0	0.0	0.0	4831.171486149137	0.0	0.0	12858.215724740407	0.0	11280.11410189259	7394.698152005212	0.0	0.0
O00567	SEQ_AQLGLGHSYSR_MOD_AQLGLGHSYSR_CHARGE_3_	0.0	0.0	0.0	0.0	0.0	0.0	0.0	0.0	0.0	0.0	0.0	0.0	0.0	0.0	0.0	0.0	0.0	0.0	0.0	0.0	0.0	0.0	0.0	0.0	0.0	0.0	0.0	0.0	0.0	0.0	0.0	0.0	0.0	0.0	0.0	1578.3170296820729	0.0	0.0	0.0	0.0	0.0	2188.3162662123646	0.0	0.0	0.0	3536.612802041291	0.0	0.0
O00567	SEQ_EETVNDPEEAGHR_MOD_EETVNDPEEAGHR_CHARGE_3_	0.0	0.0	0.0	0.0	0.0	0.0	0.0	0.0	0.0	0.0	0.0	0.0	0.0	0.0	0.0	0.0	0.0	0.0	0.0	1024.475974858868	0.0	1091.1719108702418	0.0	0.0	0.0	0.0	0.0	0.0	0.0	1775.3585141900116	4523.564549717038	4257.760999437683	4784.348265596579	654.406481257079	5088.028369453602	1881.621313021028	0.0	3482.6988002550374	5120.601399526689	3266.672668820955	9825.44583482669	8249.760872901094	5936.207447457613	8331.705121459754	11420.43567933676	3823.550026749207	9812.930817376424	9141.40135473425
O00567	SEQ_QSLHTYLR_MOD_QSLHTYLR_CHARGE_3_	0.0	0.0	0.0	0.0	0.0	0.0	0.0	0.0	0.0	0.0	0.0	0.0	0.0	0.0	0.0	0.0	0.0	0.0	0.0	0.0	0.0	0.0	0.0	0.0	0.0	0.0	0.0	0.0	0.0	0.0	0.0	0.0	0.0	0.0	0.0	0.0	0.0	0.0	0.0	0.0	0.0	0.0	0.0	0.0	0.0	0.0	0.0	0.0
O00567	SEQ_LHFHNLVK_MOD_LHFHNLVK_CHARGE_3_	0.0	0.0	0.0	0.0	0.0	0.0	0.0	0.0	0.0	0.0	0.0	0.0	0.0	0.0	0.0	0.0	0.0	0.0	0.0	0.0	0.0	317.3186138315833	0.0	0.0	0.0	0.0	0.0	0.0	0.0	0.0	0.0	0.0	0.0	0.0	0.0	0.0	0.0	0.0	0.0	0.0	2117.7265293888267	0.0	0.0	0.0	0.0	0.0	2974.6755360679263	0.0
O00567	SEQ_LAQFIGNR_MOD_LAQFIGNR_CHARGE_3_	0.0	0.0	0.0	0.0	0.0	0.0	0.0	0.0	0.0	0.0	0.0	0.0	0.0	0.0	0.0	0.0	0.0	0.0	0.0	0.0	0.0	0.0	0.0	0.0	0.0	0.0	0.0	0.0	0.0	0.0	0.0	0.0	0.0	0.0	0.0	0.0	0.0	0.0	0.0	0.0	0.0	0.0	0.0	0.0	0.0	0.0	0.0	0.0
O00567	SEQ_LIAHAGSLTNLAK_MOD_LIAHAGSLTNLAK_CHARGE_3_	0.0	0.0	0.0	0.0	0.0	0.0	0.0	0.0	0.0	0.0	0.0	0.0	0.0	0.0	0.0	0.0	0.0	0.0	0.0	0.0	0.0	0.0	0.0	0.0	0.0	0.0	0.0	0.0	0.0	0.0	0.0	0.0	0.0	0.0	0.0	0.0	0.0	0.0	1915.5175003663594	0.0	0.0	0.0	0.0	0.0	0.0	0.0	0.0	0.0
O00567	SEQ_EELMSSDLEETAGSTSIPK_MOD_EELM(Oxidation)SSDLEETAGSTSIPK_CHARGE_4_	0.0	0.0	0.0	0.0	0.0	0.0	0.0	0.0	0.0	0.0	0.0	0.0	0.0	0.0	0.0	0.0	0.0	0.0	0.0	0.0	0.0	0.0	0.0	0.0	0.0	0.0	0.0	0.0	0.0	0.0	0.0	0.0	0.0	0.0	0.0	0.0	0.0	0.0	0.0	0.0	0.0	0.0	726.3024588826328	1162.0630051654582	0.0	0.0	0.0	0.0
O00567	SEQ_MSQVAPSLSALIGEAVGAR_MOD_MSQVAPSLSALIGEAVGAR_CHARGE_2_	0.0	0.0	0.0	0.0	0.0	0.0	0.0	0.0	0.0	0.0	0.0	0.0	0.0	0.0	0.0	0.0	0.0	0.0	0.0	0.0	0.0	0.0	0.0	0.0	0.0	0.0	0.0	0.0	0.0	0.0	0.0	0.0	0.0	0.0	0.0	0.0	0.0	0.0	0.0	0.0	0.0	0.0	1152.628075372694	0.0	0.0	0.0	353.80647621053413	0.0
O00567	SEQ_MSQVAPSLSALIGEAVGAR_MOD_MSQVAPSLSALIGEAVGAR_CHARGE_3_	0.0	0.0	0.0	0.0	0.0	0.0	0.0	0.0	0.0	0.0	0.0	0.0	0.0	0.0	0.0	0.0	0.0	0.0	0.0	0.0	0.0	0.0	0.0	0.0	0.0	0.0	0.0	0.0	0.0	0.0	0.0	0.0	0.0	0.0	0.0	0.0	0.0	0.0	0.0	0.0	742.7654820600089	0.0	815.8843459403308	0.0	0.0	0.0	2377.7487014776125	0.0
O00567	SEQ_LEELTMDGAK_MOD_LEELTM(Oxidation)DGAK_CHARGE_2_	0.0	0.0	0.0	0.0	0.0	0.0	0.0	0.0	0.0	0.0	0.0	0.0	0.0	0.0	0.0	0.0	0.0	0.0	0.0	0.0	0.0	0.0	0.0	0.0	0.0	0.0	0.0	0.0	0.0	0.0	8351.494272692713	3779.623723278702	0.0	0.0	9780.821348396721	6671.157253913099	8185.060847244755	0.0	0.0	5301.945483220763	0.0	0.0	0.0	6820.054093536154	12543.665881273446	3976.3160765783105	15511.445949778843	0.0
O00567	SEQ_EVEEISLLQPQVEESVLNLGK_MOD_EVEEISLLQPQVEESVLNLGK_CHARGE_4_	0.0	0.0	0.0	0.0	0.0	0.0	0.0	0.0	0.0	0.0	0.0	0.0	0.0	0.0	0.0	0.0	0.0	0.0	0.0	0.0	0.0	0.0	0.0	0.0	0.0	0.0	0.0	0.0	0.0	0.0	0.0	0.0	0.0	0.0	0.0	0.0	0.0	0.0	0.0	0.0	0.0	0.0	0.0	0.0	0.0	0.0	0.0	0.0
O00567	SEQ_LEELTMDGAK_MOD_LEELTM(Oxidation)DGAK_CHARGE_3_	0.0	0.0	0.0	0.0	0.0	0.0	0.0	0.0	0.0	0.0	0.0	0.0	0.0	0.0	0.0	0.0	0.0	0.0	0.0	0.0	0.0	0.0	0.0	0.0	0.0	0.0	0.0	0.0	0.0	0.0	0.0	0.0	0.0	0.0	0.0	0.0	0.0	0.0	0.0	0.0	0.0	0.0	375.47017156490875	0.0	0.0	0.0	0.0	151.66841618471906
O00567	SEQ_YPASTVQILGAEK_MOD_YPASTVQILGAEK_CHARGE_3_	0.0	0.0	0.0	0.0	0.0	0.0	0.0	0.0	0.0	0.0	0.0	0.0	0.0	0.0	0.0	0.0	0.0	0.0	0.0	0.0	0.0	0.0	0.0	0.0	1254.261882572517	0.0	0.0	0.0	0.0	0.0	0.0	0.0	0.0	0.0	0.0	0.0	0.0	0.0	0.0	0.0	0.0	0.0	0.0	0.0	0.0	0.0	0.0	0.0
O00567	SEQ_VDNMIIQSISLLDQLDK_MOD_VDNM(Oxidation)IIQSISLLDQLDK_CHARGE_4_	0.0	0.0	0.0	0.0	0.0	0.0	0.0	0.0	0.0	0.0	0.0	0.0	0.0	0.0	0.0	0.0	0.0	0.0	0.0	0.0	0.0	0.0	0.0	0.0	0.0	0.0	0.0	0.0	0.0	0.0	0.0	0.0	0.0	22058.979820131713	0.0	0.0	0.0	0.0	0.0	0.0	0.0	0.0	0.0	0.0	0.0	0.0	0.0	0.0
O00571;O00571-2	SEQ_FSGGFGAR_MOD_FSGGFGAR_CHARGE_2_	0.0	0.0	0.0	0.0	0.0	0.0	0.0	0.0	0.0	0.0	0.0	0.0	0.0	0.0	0.0	0.0	0.0	0.0	0.0	0.0	0.0	0.0	0.0	0.0	0.0	0.0	0.0	0.0	0.0	0.0	0.0	0.0	0.0	0.0	0.0	0.0	0.0	0.0	0.0	0.0	0.0	0.0	0.0	0.0	0.0	0.0	0.0	0.0
O00571;O00571-2	SEQ_TAAFLLPILSQIYSDGPGEALR_MOD_TAAFLLPILSQIYSDGPGEALR_CHARGE_4_	0.0	0.0	0.0	0.0	0.0	0.0	0.0	0.0	0.0	0.0	0.0	0.0	0.0	0.0	0.0	0.0	0.0	0.0	0.0	0.0	0.0	0.0	0.0	0.0	0.0	0.0	0.0	0.0	0.0	0.0	0.0	0.0	0.0	0.0	0.0	0.0	0.0	0.0	0.0	0.0	0.0	0.0	0.0	0.0	0.0	0.0	0.0	0.0
O00571;O00571-2	SEQ_VGSTSENITQK_MOD_VGSTSENITQK_CHARGE_3_	0.0	0.0	0.0	0.0	0.0	0.0	0.0	0.0	0.0	0.0	0.0	0.0	0.0	0.0	0.0	0.0	0.0	0.0	0.0	0.0	0.0	0.0	0.0	0.0	0.0	0.0	0.0	0.0	0.0	0.0	0.0	0.0	0.0	0.0	0.0	0.0	0.0	0.0	0.0	0.0	0.0	0.0	0.0	0.0	0.0	0.0	0.0	0.0
O00571;O00571-2	SEQ_LVDMMER_MOD_LVDM(Oxidation)MER_CHARGE_2_	0.0	0.0	0.0	0.0	0.0	0.0	0.0	0.0	0.0	0.0	0.0	0.0	0.0	0.0	0.0	0.0	0.0	0.0	0.0	0.0	0.0	0.0	0.0	0.0	0.0	0.0	0.0	0.0	0.0	0.0	0.0	0.0	0.0	0.0	0.0	0.0	0.0	0.0	0.0	0.0	0.0	0.0	0.0	0.0	0.0	0.0	0.0	0.0
O00571;O00571-2	SEQ_SDEDDWSK_MOD_SDEDDWSK_CHARGE_2_	0.0	0.0	0.0	0.0	0.0	0.0	0.0	0.0	0.0	0.0	0.0	0.0	0.0	0.0	0.0	0.0	3061.02643218667	0.0	0.0	0.0	1602.8617359013754	2237.6072683658817	2907.1497376334682	0.0	0.0	2986.4521568806426	0.0	0.0	0.0	4079.9813779301066	3272.966381692324	4675.843633830255	4025.6388873173573	3418.101105567477	4386.730791006458	3843.655652167576	4602.667404303973	5534.04445122053	5118.760122641616	3531.6853765434275	6534.330097761347	4516.696809861887	5535.850032331509	7145.731146478853	6997.077692952551	6766.930246212328	7467.079546777437	7603.713835136134
O00571;O00571-2	SEQ_QSSGASSSSFSSSR_MOD_QSSGASSSSFSSSR_CHARGE_3_	0.0	0.0	0.0	0.0	0.0	0.0	0.0	0.0	0.0	0.0	0.0	0.0	0.0	0.0	0.0	0.0	0.0	0.0	0.0	0.0	0.0	0.0	0.0	0.0	0.0	0.0	0.0	0.0	0.0	0.0	0.0	0.0	0.0	0.0	0.0	0.0	0.0	0.0	0.0	0.0	762.6829369501075	0.0	0.0	0.0	0.0	0.0	0.0	0.0
O00571;O00571-2	SEQ_GLDISNVK_MOD_GLDISNVK_CHARGE_2_	0.0	0.0	0.0	0.0	0.0	0.0	0.0	0.0	0.0	0.0	0.0	0.0	0.0	0.0	0.0	0.0	0.0	0.0	2698.191772548243	0.0	3473.5297568896717	1593.212026273343	2273.443367221582	2975.269721099507	4136.699938034995	1908.0131057677431	4266.21271597971	0.0	3430.19642561153	4837.401519357945	7396.010256144256	4768.542101028732	8386.919124081474	3979.12866167993	10849.126676739554	7939.009563461823	13102.279699659483	3559.7813768719184	9727.304094485262	6995.271813526123	17583.173449915248	17948.94469842616	30172.143804425577	22512.74132694956	16930.861145540573	15690.995582593028	16904.455164285508	17952.211661706137
O00571;O00571-2	SEQ_YLVLDEADR_MOD_YLVLDEADR_CHARGE_3_	0.0	0.0	0.0	0.0	0.0	0.0	0.0	0.0	0.0	0.0	0.0	0.0	0.0	0.0	0.0	0.0	0.0	0.0	0.0	0.0	0.0	0.0	0.0	0.0	0.0	0.0	0.0	0.0	0.0	0.0	0.0	0.0	0.0	0.0	0.0	0.0	0.0	0.0	0.0	0.0	0.0	0.0	0.0	0.0	0.0	0.0	0.0	0.0
O00571;O00571-2	SEQ_SDYDGIGSR_MOD_SDYDGIGSR_CHARGE_2_	0.0	0.0	0.0	0.0	0.0	0.0	0.0	0.0	0.0	0.0	0.0	0.0	0.0	0.0	0.0	0.0	0.0	0.0	0.0	0.0	0.0	0.0	0.0	0.0	0.0	0.0	2399.6887545879868	0.0	0.0	0.0	0.0	0.0	13491.696713607855	0.0	12004.421346647669	0.0	14065.830906941355	0.0	19960.880142162187	0.0	33097.78792042272	35902.497150439034	15005.274863741115	31746.84398050093	14399.505354278062	20382.10139245011	30711.75451596789	0.0
O00571;O00571-2	SEQ_SSFFSDR_MOD_SSFFSDR_CHARGE_2_	0.0	0.0	0.0	0.0	0.0	8606.0527724184	0.0	0.0	0.0	0.0	0.0	0.0	0.0	0.0	0.0	0.0	0.0	0.0	0.0	0.0	0.0	0.0	0.0	7713.046330206627	0.0	0.0	12112.038003479738	0.0	0.0	0.0	0.0	15957.625414313701	27166.37678473648	19084.82408714829	22097.776900987814	16042.860712255388	0.0	16984.656822646844	10509.709586248122	25323.572015947455	40660.73952742156	30611.921092553606	42735.911219992355	30205.766187987974	43371.54611530525	39397.638653103044	14329.738250259037	38625.71847072216
O00571;O00571-2	SEQ_QEVPSWLENMAYEHHYK_MOD_QEVPSWLENM(Oxidation)AYEHHYK_CHARGE_4_	0.0	0.0	0.0	0.0	0.0	0.0	0.0	0.0	0.0	0.0	0.0	0.0	0.0	0.0	0.0	0.0	0.0	0.0	0.0	0.0	0.0	0.0	0.0	0.0	0.0	345.4697261856341	0.0	0.0	0.0	0.0	0.0	791.191475188878	0.0	0.0	0.0	0.0	0.0	0.0	0.0	0.0	0.0	0.0	0.0	0.0	0.0	0.0	0.0	0.0
O00571;O00571-2	SEQ_QYPISLVLAPTR_MOD_QYPISLVLAPTR_CHARGE_2_	0.0	0.0	0.0	0.0	0.0	0.0	0.0	0.0	0.0	0.0	0.0	0.0	0.0	0.0	0.0	0.0	0.0	0.0	0.0	0.0	0.0	0.0	0.0	0.0	0.0	0.0	0.0	0.0	0.0	0.0	0.0	0.0	0.0	0.0	0.0	0.0	0.0	0.0	0.0	0.0	0.0	0.0	0.0	0.0	0.0	0.0	0.0	0.0
O00571;O00571-2	SEQ_VVWVEESDKR_MOD_VVWVEESDKR_CHARGE_3_	0.0	0.0	0.0	0.0	0.0	0.0	0.0	0.0	0.0	0.0	0.0	0.0	0.0	0.0	0.0	0.0	0.0	0.0	0.0	0.0	0.0	0.0	0.0	0.0	0.0	0.0	0.0	0.0	0.0	0.0	0.0	0.0	0.0	0.0	0.0	0.0	0.0	0.0	0.0	0.0	0.0	0.0	0.0	0.0	0.0	0.0	0.0	0.0
O00571;O00571-2	SEQ_RIVEQDTMPPK_MOD_RIVEQDTM(Oxidation)PPK_CHARGE_3_	0.0	0.0	0.0	0.0	0.0	0.0	0.0	0.0	0.0	0.0	0.0	0.0	0.0	0.0	0.0	0.0	0.0	0.0	0.0	0.0	0.0	0.0	0.0	0.0	0.0	0.0	0.0	0.0	0.0	0.0	0.0	0.0	0.0	0.0	0.0	0.0	0.0	0.0	0.0	0.0	0.0	749.1377949657532	0.0	0.0	0.0	559.3647528211079	0.0	0.0
O00571;O00571-2	SEQ_IVEQDTMPPK_MOD_IVEQDTM(Oxidation)PPK_CHARGE_2_	0.0	0.0	0.0	0.0	0.0	0.0	0.0	0.0	0.0	0.0	0.0	0.0	0.0	0.0	0.0	0.0	0.0	0.0	0.0	0.0	0.0	0.0	0.0	3351.105678387467	0.0	0.0	0.0	0.0	0.0	0.0	0.0	0.0	0.0	3687.3313223783293	0.0	0.0	6228.689075773945	0.0	0.0	0.0	6453.220758264075	4053.423339711929	6419.714043699869	7206.033364956974	7218.709935392877	6636.063087696775	3894.6922484706356	0.0
O00571;O00571-2	SEQ_QSSGASSSSFSSSR_MOD_QSSGASSSSFSSSR_CHARGE_2_	0.0	0.0	0.0	0.0	0.0	0.0	0.0	0.0	0.0	0.0	0.0	0.0	0.0	0.0	0.0	0.0	0.0	0.0	0.0	0.0	0.0	0.0	0.0	0.0	0.0	0.0	0.0	0.0	0.0	0.0	0.0	0.0	0.0	0.0	0.0	0.0	0.0	0.0	0.0	0.0	0.0	32025.065248269017	20114.19050823753	0.0	0.0	0.0	0.0	0.0
O00571;O00571-2	SEQ_IVEQDTMPPK_MOD_IVEQDTM(Oxidation)PPK_CHARGE_3_	0.0	0.0	0.0	0.0	0.0	0.0	0.0	0.0	0.0	0.0	0.0	0.0	0.0	0.0	0.0	0.0	0.0	0.0	0.0	0.0	0.0	0.0	114.69326278568312	0.0	0.0	0.0	0.0	0.0	0.0	0.0	0.0	0.0	0.0	0.0	0.0	0.0	0.0	0.0	0.0	0.0	0.0	0.0	0.0	0.0	0.0	0.0	0.0	0.0
O00571;O00571-2	SEQ_LEQELFSGGNTGINFEK_MOD_LEQELFSGGNTGINFEK_CHARGE_3_	0.0	0.0	0.0	0.0	0.0	0.0	0.0	0.0	0.0	0.0	0.0	0.0	0.0	0.0	0.0	0.0	0.0	0.0	0.0	0.0	0.0	0.0	0.0	0.0	0.0	0.0	0.0	0.0	0.0	0.0	0.0	0.0	0.0	0.0	0.0	0.0	0.0	0.0	0.0	0.0	0.0	0.0	0.0	0.0	0.0	0.0	0.0	365.35474173474125
O00571;O00571-2	SEQ_YLVLDEADR_MOD_YLVLDEADR_CHARGE_2_	0.0	0.0	0.0	0.0	0.0	0.0	0.0	0.0	0.0	0.0	0.0	0.0	0.0	0.0	0.0	0.0	0.0	0.0	0.0	0.0	0.0	0.0	0.0	0.0	0.0	0.0	0.0	0.0	0.0	0.0	0.0	0.0	4229.142186258111	5741.050886986029	10658.503905955944	5497.066331667415	0.0	5820.228774322348	0.0	10396.66616875342	31533.158676184503	23101.196201953117	26424.97016320033	6509.856026268535	26323.6417699688	18318.18919956387	30016.589214773197	13392.637046082005
O00571;O00571-2	SEQ_ELAVQIYEEAR_MOD_ELAVQIYEEAR_CHARGE_2_	0.0	0.0	0.0	0.0	0.0	0.0	0.0	0.0	0.0	0.0	0.0	0.0	0.0	0.0	0.0	0.0	0.0	0.0	0.0	0.0	0.0	0.0	0.0	0.0	0.0	0.0	0.0	0.0	0.0	0.0	0.0	0.0	0.0	0.0	0.0	0.0	0.0	0.0	0.0	0.0	0.0	0.0	0.0	0.0	0.0	0.0	0.0	0.0
O00571;O00571-2	SEQ_LEQELFSGGNTGINFEK_MOD_LEQELFSGGNTGINFEK_CHARGE_4_	0.0	0.0	0.0	0.0	0.0	0.0	0.0	0.0	0.0	0.0	0.0	0.0	0.0	0.0	0.0	0.0	0.0	0.0	0.0	0.0	0.0	0.0	0.0	0.0	0.0	0.0	0.0	0.0	0.0	0.0	0.0	0.0	0.0	0.0	0.0	0.0	0.0	0.0	0.0	0.0	0.0	0.0	0.0	0.0	0.0	0.0	0.0	0.0
O00571;O00571-2	SEQ_VGSTSENITQK_MOD_VGSTSENITQK_CHARGE_4_	0.0	0.0	0.0	0.0	0.0	0.0	0.0	0.0	0.0	0.0	0.0	0.0	0.0	0.0	0.0	0.0	0.0	0.0	0.0	0.0	0.0	0.0	0.0	0.0	0.0	0.0	0.0	0.0	0.0	0.0	0.0	0.0	0.0	0.0	0.0	0.0	0.0	0.0	0.0	0.0	0.0	0.0	0.0	0.0	0.0	0.0	0.0	0.0
O00571;O00571-2	SEQ_HVINFDLPSDIEEYVHR_MOD_HVINFDLPSDIEEYVHR_CHARGE_2_	0.0	0.0	0.0	0.0	0.0	0.0	0.0	0.0	0.0	0.0	0.0	0.0	0.0	0.0	0.0	0.0	0.0	0.0	0.0	0.0	0.0	443.2334172985183	0.0	0.0	0.0	0.0	0.0	0.0	0.0	0.0	0.0	0.0	0.0	0.0	0.0	0.0	0.0	0.0	0.0	0.0	0.0	0.0	0.0	0.0	0.0	0.0	0.0	0.0
O00571;O00571-2	SEQ_LEQELFSGGNTGINFEK_MOD_LEQELFSGGNTGINFEK_CHARGE_2_	0.0	0.0	0.0	0.0	0.0	0.0	0.0	0.0	0.0	0.0	0.0	0.0	0.0	0.0	0.0	0.0	0.0	0.0	0.0	0.0	0.0	0.0	0.0	0.0	0.0	0.0	0.0	0.0	0.0	0.0	0.0	0.0	0.0	0.0	0.0	0.0	0.0	0.0	0.0	0.0	0.0	0.0	0.0	0.0	0.0	0.0	0.0	0.0
O00571;O00571-2	SEQ_SFLLDLLNATGK_MOD_SFLLDLLNATGK_CHARGE_2_	0.0	0.0	0.0	0.0	0.0	0.0	0.0	0.0	0.0	0.0	0.0	0.0	0.0	0.0	0.0	0.0	0.0	0.0	0.0	0.0	0.0	0.0	0.0	0.0	0.0	0.0	0.0	0.0	0.0	0.0	0.0	0.0	0.0	0.0	0.0	0.0	0.0	0.0	0.0	0.0	0.0	0.0	0.0	0.0	0.0	0.0	0.0	0.0
O00571;O00571-2	SEQ_VGSTSENITQK_MOD_VGSTSENITQK_CHARGE_2_	0.0	0.0	0.0	0.0	0.0	0.0	0.0	0.0	0.0	0.0	0.0	0.0	0.0	0.0	3659.278950434015	1468.007132109875	0.0	0.0	0.0	1578.5028495802292	0.0	5108.804796601608	0.0	4692.506151247027	3663.4218270267324	0.0	0.0	0.0	0.0	0.0	8512.890198850124	8035.430417032332	7573.810576659867	4902.1043053731855	4097.1353717081665	8362.815169484065	9757.339716604127	7666.468311151344	0.0	6181.960970455143	11507.663597254688	13000.573250083893	22403.426241541507	0.0	15340.861888139225	7884.656615714725	13020.497194354775	20872.238287987813
O00571;O00571-2	SEQ_YTRPTPVQK_MOD_YTRPTPVQK_CHARGE_3_	0.0	0.0	0.0	0.0	0.0	0.0	0.0	0.0	0.0	0.0	0.0	0.0	0.0	0.0	0.0	0.0	0.0	0.0	0.0	0.0	0.0	590.3743136286116	0.0	0.0	1491.3801909188976	0.0	0.0	1866.4849167705268	0.0	1077.9758158680204	3437.1373208406553	1032.860553276312	2184.0763450960076	1971.3357387853102	2187.187479323356	0.0	1801.4555085163802	922.369589362108	3715.6299045699966	2716.1024672193125	5278.47332748357	7423.251241569904	8321.576423594219	5620.124043036316	10002.426478323501	10603.595131742724	11004.83069343566	8725.377671883036
O00571;O00571-2	SEQ_SFLLDLLNATGK_MOD_SFLLDLLNATGK_CHARGE_3_	0.0	0.0	0.0	0.0	0.0	0.0	0.0	0.0	0.0	0.0	0.0	0.0	0.0	0.0	0.0	0.0	0.0	0.0	0.0	0.0	0.0	0.0	0.0	0.0	0.0	0.0	0.0	0.0	0.0	0.0	0.0	0.0	0.0	0.0	0.0	0.0	0.0	0.0	0.0	0.0	0.0	0.0	0.0	0.0	0.0	0.0	0.0	0.0
O00571;O00571-2	SEQ_DREEALHQFR_MOD_DREEALHQFR_CHARGE_3_	0.0	0.0	0.0	0.0	0.0	0.0	0.0	0.0	0.0	0.0	0.0	0.0	0.0	0.0	0.0	0.0	0.0	0.0	0.0	0.0	0.0	0.0	0.0	0.0	0.0	0.0	0.0	0.0	0.0	0.0	0.0	0.0	0.0	3557.1646313012548	0.0	0.0	0.0	0.0	0.0	0.0	0.0	5233.730556756363	0.0	5942.052250129167	0.0	5494.645178400135	0.0	0.0
O00571;O00571-2	SEQ_SPILVATAVAAR_MOD_SPILVATAVAAR_CHARGE_2_	0.0	0.0	0.0	0.0	0.0	0.0	0.0	0.0	0.0	0.0	0.0	0.0	0.0	0.0	0.0	0.0	0.0	0.0	0.0	0.0	0.0	0.0	0.0	0.0	0.0	0.0	0.0	0.0	0.0	0.0	0.0	0.0	0.0	0.0	0.0	0.0	0.0	0.0	0.0	0.0	3596.961991224523	1436.1208634315617	8321.968438956972	0.0	5532.915455815389	0.0	0.0	0.0
O00571;O00571-2	SEQ_QEVPSWLENMAYEHHYK_MOD_QEVPSWLENM(Oxidation)AYEHHYK_CHARGE_2_	0.0	0.0	0.0	0.0	0.0	0.0	0.0	0.0	0.0	0.0	0.0	0.0	0.0	0.0	0.0	0.0	0.0	0.0	0.0	0.0	0.0	0.0	0.0	0.0	0.0	0.0	0.0	0.0	0.0	0.0	0.0	0.0	0.0	0.0	0.0	0.0	0.0	0.0	0.0	0.0	0.0	0.0	0.0	0.0	0.0	0.0	0.0	0.0
O00571;O00571-2	SEQ_DSSGWSSSK_MOD_DSSGWSSSK_CHARGE_2_	0.0	0.0	0.0	0.0	0.0	0.0	0.0	0.0	0.0	0.0	0.0	0.0	0.0	0.0	0.0	0.0	0.0	0.0	0.0	0.0	0.0	0.0	0.0	0.0	0.0	0.0	0.0	4271.486550896407	0.0	0.0	0.0	0.0	2776.0809636887057	3823.409568756592	2042.7417831118566	0.0	0.0	0.0	4299.191457637734	4280.276723932869	5998.033888739908	0.0	5536.805457739333	4832.021786218934	2933.394299742949	5066.806781052825	5149.366851742748	6580.021772233732
O00571;O00571-2	SEQ_VVWVEESDK_MOD_VVWVEESDK_CHARGE_3_	0.0	0.0	0.0	0.0	0.0	0.0	0.0	0.0	0.0	0.0	0.0	0.0	0.0	0.0	0.0	0.0	0.0	0.0	0.0	0.0	0.0	0.0	0.0	0.0	0.0	0.0	0.0	0.0	0.0	0.0	904.3172127108684	0.0	0.0	0.0	0.0	0.0	0.0	0.0	0.0	0.0	0.0	0.0	0.0	0.0	0.0	0.0	0.0	0.0
O00571;O00571-2	SEQ_ELAVQIYEEAR_MOD_ELAVQIYEEAR_CHARGE_3_	0.0	0.0	0.0	0.0	0.0	0.0	0.0	0.0	0.0	0.0	0.0	0.0	0.0	0.0	0.0	0.0	0.0	0.0	0.0	0.0	0.0	0.0	0.0	0.0	0.0	0.0	0.0	0.0	0.0	0.0	0.0	0.0	0.0	0.0	0.0	0.0	0.0	0.0	0.0	0.0	0.0	0.0	0.0	0.0	0.0	0.0	0.0	0.0
O00571;O00571-2	SEQ_DAYSSFGSR_MOD_DAYSSFGSR_CHARGE_2_	0.0	0.0	0.0	0.0	0.0	0.0	0.0	0.0	0.0	0.0	0.0	0.0	0.0	0.0	0.0	0.0	0.0	0.0	0.0	0.0	0.0	0.0	0.0	0.0	0.0	0.0	11378.4349039	0.0	0.0	0.0	0.0	17510.67569480512	13502.39878402368	0.0	23412.99911538482	2061.5349566033015	0.0	14030.661780638746	18259.71222841009	9752.58548178635	44342.939625430234	37912.63908879472	17635.573687638316	36860.17820828045	30034.541056189853	27976.12114640502	44622.22961079743	36702.42912082523
O00571;O00571-2	SEQ_VVWVEESDK_MOD_VVWVEESDK_CHARGE_2_	0.0	0.0	0.0	0.0	0.0	0.0	0.0	0.0	0.0	0.0	0.0	0.0	0.0	0.0	0.0	0.0	0.0	0.0	0.0	0.0	6283.452488352207	0.0	0.0	0.0	0.0	4168.381993139727	5892.621990101187	0.0	0.0	0.0	0.0	0.0	0.0	0.0	0.0	0.0	0.0	0.0	0.0	2685.3725736987485	0.0	2997.594626311785	0.0	0.0	8082.192163852626	0.0	6657.043507073392	0.0
O00571;O00571-2	SEQ_GLDISNVK_MOD_GLDISNVK_CHARGE_3_	0.0	0.0	0.0	0.0	0.0	0.0	0.0	0.0	0.0	0.0	0.0	0.0	0.0	0.0	0.0	0.0	0.0	0.0	0.0	0.0	0.0	0.0	0.0	0.0	0.0	0.0	0.0	0.0	0.0	0.0	0.0	0.0	0.0	0.0	0.0	0.0	0.0	0.0	0.0	0.0	0.0	0.0	0.0	0.0	0.0	0.0	0.0	0.0
O00571;O00571-2	SEQ_SDEDDWSK_MOD_SDEDDWSK_CHARGE_3_	0.0	0.0	0.0	0.0	0.0	0.0	0.0	0.0	0.0	0.0	0.0	0.0	0.0	0.0	0.0	0.0	0.0	0.0	0.0	0.0	0.0	0.0	0.0	24.05980760140081	0.0	0.0	0.0	0.0	0.0	0.0	0.0	0.0	0.0	0.0	0.0	0.0	0.0	0.0	0.0	0.0	0.0	0.0	0.0	0.0	0.0	0.0	0.0	0.0
O00571;O00571-2	SEQ_DSSGWSSSK_MOD_DSSGWSSSK_CHARGE_3_	0.0	0.0	0.0	0.0	0.0	0.0	0.0	0.0	0.0	0.0	0.0	0.0	0.0	0.0	0.0	0.0	0.0	0.0	0.0	0.0	0.0	0.0	0.0	0.0	0.0	0.0	0.0	0.0	0.0	0.0	0.0	0.0	0.0	0.0	0.0	0.0	0.0	0.0	0.0	0.0	0.0	0.0	0.0	0.0	0.0	0.0	0.0	0.0
O00571;O00571-2	SEQ_VVWVEESDKR_MOD_VVWVEESDKR_CHARGE_2_	0.0	0.0	0.0	0.0	0.0	0.0	0.0	0.0	0.0	0.0	0.0	0.0	0.0	0.0	0.0	0.0	0.0	0.0	0.0	0.0	0.0	0.0	0.0	0.0	0.0	0.0	0.0	0.0	0.0	0.0	0.0	0.0	0.0	0.0	0.0	0.0	0.0	0.0	0.0	0.0	0.0	0.0	0.0	0.0	0.0	0.0	0.0	0.0
O00592;O00592-2	SEQ_DDLDEEEDTHL_MOD_DDLDEEEDTHL_CHARGE_2_	0.0	0.0	0.0	0.0	0.0	0.0	0.0	0.0	0.0	0.0	0.0	0.0	0.0	0.0	0.0	0.0	0.0	0.0	0.0	0.0	0.0	0.0	0.0	0.0	0.0	0.0	0.0	0.0	0.0	0.0	0.0	0.0	0.0	1011.6106936053176	0.0	0.0	0.0	0.0	0.0	0.0	5227.217028819198	5445.4152000313625	2407.0382264945783	0.0	2809.578951580894	7957.575315561578	5432.899895428799	3200.5462185694887
O00592;O00592-2	SEQ_LASVPGSQTVVVK_MOD_LASVPGSQTVVVK_CHARGE_2_	0.0	0.0	0.0	0.0	0.0	0.0	0.0	0.0	0.0	0.0	0.0	0.0	0.0	0.0	0.0	0.0	0.0	0.0	0.0	0.0	0.0	0.0	0.0	0.0	687.8624716519375	0.0	1021.1613741148814	0.0	1659.422774082791	551.181885476671	1638.14558304237	0.0	451.8010056212185	1123.831187599962	2527.9646629049903	0.0	1326.2728786692123	0.0	3109.282968751173	0.0	6529.937677231624	1125.437600944558	3784.5240524964943	2904.3738224431163	6378.102101471291	5146.642299294119	5835.287294892377	4027.165977679126
O00592;O00592-2	SEQ_ATFNPAQDK_MOD_ATFNPAQDK_CHARGE_3_	0.0	0.0	0.0	0.0	0.0	0.0	0.0	0.0	0.0	0.0	0.0	0.0	0.0	0.0	0.0	0.0	0.0	0.0	0.0	0.0	0.0	0.0	0.0	0.0	0.0	517.4719782862423	0.0	0.0	0.0	0.0	0.0	0.0	0.0	0.0	0.0	0.0	0.0	0.0	0.0	0.0	0.0	0.0	0.0	0.0	0.0	0.0	0.0	0.0
O00592;O00592-2	SEQ_ATFNPAQDK_MOD_ATFNPAQDK_CHARGE_2_	0.0	0.0	0.0	0.0	0.0	0.0	0.0	0.0	0.0	0.0	0.0	0.0	0.0	0.0	0.0	0.0	0.0	0.0	0.0	0.0	0.0	0.0	0.0	0.0	0.0	0.0	0.0	0.0	0.0	0.0	0.0	0.0	0.0	0.0	0.0	0.0	5551.837269947996	0.0	3910.8151050201222	0.0	6805.481399456806	0.0	2551.93076427165	0.0	6652.996882354186	4650.643417485656	5638.021587501922	6067.653308413672
O00592;O00592-2	SEQ_LASVPGSQTVVVK_MOD_LASVPGSQTVVVK_CHARGE_3_	0.0	0.0	0.0	0.0	0.0	0.0	0.0	0.0	0.0	0.0	0.0	0.0	0.0	0.0	0.0	0.0	0.0	0.0	0.0	0.0	0.0	0.0	0.0	0.0	0.0	0.0	0.0	0.0	0.0	0.0	0.0	0.0	0.0	0.0	0.0	0.0	0.0	0.0	0.0	0.0	0.0	0.0	0.0	0.0	0.0	0.0	0.0	0.0
O00592;O00592-2	SEQ_DDLDEEEDTHL_MOD_DDLDEEEDTHL_CHARGE_3_	0.0	0.0	0.0	0.0	0.0	0.0	0.0	0.0	0.0	0.0	0.0	0.0	0.0	0.0	0.0	0.0	0.0	0.0	0.0	0.0	0.0	0.0	0.0	0.0	0.0	0.0	0.0	0.0	0.0	0.0	0.0	0.0	0.0	0.0	0.0	0.0	0.0	0.0	0.0	0.0	0.0	0.0	0.0	0.0	0.0	0.0	0.0	0.0
O00625	SEQ_DGVTVAVISGEALGIK_MOD_DGVTVAVISGEALGIK_CHARGE_3_	0.0	0.0	0.0	0.0	0.0	0.0	0.0	0.0	0.0	0.0	0.0	0.0	0.0	0.0	0.0	0.0	0.0	0.0	0.0	0.0	0.0	0.0	0.0	0.0	0.0	0.0	0.0	0.0	0.0	0.0	0.0	0.0	0.0	0.0	0.0	0.0	0.0	0.0	0.0	0.0	0.0	775.0257529066897	0.0	0.0	0.0	0.0	0.0	0.0
O00625	SEQ_NLDPFLLFDEFK_MOD_NLDPFLLFDEFK_CHARGE_2_	0.0	0.0	0.0	0.0	0.0	0.0	0.0	0.0	0.0	0.0	0.0	0.0	0.0	0.0	0.0	0.0	0.0	0.0	0.0	0.0	0.0	0.0	0.0	0.0	0.0	0.0	0.0	0.0	0.0	0.0	0.0	0.0	0.0	0.0	0.0	0.0	0.0	0.0	0.0	0.0	1168.5132285780937	0.0	0.0	0.0	0.0	0.0	1320.8995003612333	0.0
O00625	SEQ_NLDPFLLFDEFK_MOD_NLDPFLLFDEFK_CHARGE_3_	0.0	0.0	0.0	0.0	0.0	0.0	0.0	0.0	0.0	0.0	0.0	0.0	0.0	0.0	0.0	0.0	0.0	0.0	0.0	0.0	0.0	0.0	0.0	0.0	0.0	0.0	0.0	0.0	0.0	0.0	0.0	0.0	0.0	0.0	0.0	0.0	0.0	0.0	0.0	0.0	270.2201019199943	0.0	0.0	0.0	0.0	0.0	0.0	0.0
O00625	SEQ_SHFVLIAGEPLR_MOD_SHFVLIAGEPLR_CHARGE_3_	0.0	0.0	0.0	0.0	0.0	0.0	0.0	0.0	0.0	0.0	0.0	0.0	0.0	0.0	0.0	0.0	0.0	0.0	0.0	0.0	0.0	0.0	0.0	0.0	0.0	0.0	0.0	0.0	0.0	0.0	0.0	0.0	0.0	0.0	0.0	0.0	0.0	0.0	0.0	0.0	0.0	1306.012246943237	0.0	0.0	0.0	0.0	0.0	0.0
O00625	SEQ_IEPHHTAVLGEGDSVQVENK_MOD_IEPHHTAVLGEGDSVQVENK_CHARGE_4_	0.0	0.0	0.0	0.0	0.0	0.0	0.0	0.0	0.0	0.0	0.0	0.0	0.0	0.0	0.0	0.0	0.0	0.0	0.0	0.0	0.0	0.0	0.0	0.0	0.0	0.0	0.0	0.0	0.0	0.0	0.0	0.0	0.0	0.0	2197.12758222091	0.0	0.0	0.0	0.0	0.0	0.0	0.0	0.0	0.0	0.0	0.0	0.0	0.0
O00625	SEQ_MVEPQYQELK_MOD_M(Oxidation)VEPQYQELK_CHARGE_2_	0.0	0.0	0.0	0.0	0.0	0.0	0.0	0.0	0.0	0.0	0.0	0.0	0.0	0.0	0.0	0.0	0.0	0.0	0.0	0.0	0.0	0.0	0.0	0.0	0.0	0.0	0.0	0.0	0.0	0.0	0.0	0.0	5461.773268202901	0.0	0.0	3023.254066985858	2252.956962521449	0.0	0.0	0.0	5292.205402766618	3938.262955872044	6279.23062031858	6901.619110714714	6371.009374648214	6138.66413045128	4022.0908750208678	3417.462849847122
O00625	SEQ_VTLSVLSR_MOD_VTLSVLSR_CHARGE_2_	0.0	0.0	0.0	0.0	0.0	0.0	0.0	0.0	0.0	0.0	0.0	0.0	0.0	0.0	0.0	0.0	0.0	0.0	0.0	0.0	0.0	0.0	0.0	0.0	0.0	0.0	0.0	0.0	0.0	0.0	0.0	0.0	0.0	0.0	0.0	0.0	0.0	0.0	0.0	0.0	0.0	0.0	0.0	0.0	0.0	0.0	3734.1815980674064	7581.035569761278
O00629	SEQ_EAAWAISNLTISGR_MOD_EAAWAISNLTISGR_CHARGE_2_	0.0	0.0	0.0	0.0	0.0	0.0	0.0	0.0	0.0	0.0	0.0	0.0	0.0	0.0	0.0	0.0	0.0	0.0	0.0	0.0	0.0	0.0	0.0	0.0	0.0	0.0	0.0	0.0	0.0	0.0	0.0	0.0	0.0	0.0	0.0	0.0	0.0	0.0	0.0	0.0	0.0	0.0	0.0	0.0	0.0	0.0	0.0	0.0
O00629	SEQ_DYVISLGVVK_MOD_DYVISLGVVK_CHARGE_3_	0.0	0.0	0.0	0.0	0.0	0.0	0.0	0.0	0.0	0.0	0.0	0.0	0.0	0.0	0.0	0.0	0.0	0.0	0.0	0.0	0.0	0.0	0.0	0.0	0.0	0.0	0.0	0.0	0.0	0.0	0.0	0.0	0.0	0.0	0.0	0.0	0.0	0.0	0.0	0.0	0.0	0.0	0.0	0.0	0.0	0.0	0.0	0.0
O00629	SEQ_DAQVVQVVLDGLSNILK_MOD_DAQVVQVVLDGLSNILK_CHARGE_2_	0.0	0.0	0.0	0.0	0.0	0.0	0.0	0.0	0.0	0.0	0.0	0.0	0.0	0.0	0.0	0.0	0.0	0.0	0.0	0.0	0.0	0.0	0.0	0.0	0.0	0.0	0.0	0.0	0.0	0.0	0.0	0.0	0.0	0.0	0.0	0.0	0.0	0.0	0.0	0.0	0.0	0.0	0.0	0.0	0.0	0.0	0.0	0.0
O00629	SEQ_DYVISLGVVK_MOD_DYVISLGVVK_CHARGE_2_	0.0	0.0	0.0	0.0	0.0	0.0	0.0	0.0	0.0	0.0	0.0	0.0	0.0	0.0	0.0	0.0	0.0	0.0	0.0	0.0	0.0	0.0	0.0	0.0	0.0	0.0	0.0	0.0	0.0	0.0	0.0	0.0	0.0	0.0	0.0	0.0	0.0	0.0	0.0	0.0	0.0	0.0	0.0	0.0	0.0	0.0	0.0	0.0
O00629	SEQ_IEQLQNHENEDIYK_MOD_IEQLQNHENEDIYK_CHARGE_3_	0.0	0.0	0.0	0.0	0.0	0.0	0.0	0.0	0.0	0.0	0.0	0.0	0.0	0.0	0.0	0.0	0.0	0.0	0.0	0.0	0.0	0.0	0.0	0.0	0.0	0.0	0.0	0.0	0.0	0.0	0.0	0.0	0.0	0.0	0.0	0.0	0.0	0.0	0.0	0.0	0.0	0.0	0.0	0.0	0.0	0.0	0.0	0.0
O00629	SEQ_NPPIDDLIK_MOD_NPPIDDLIK_CHARGE_2_	0.0	0.0	0.0	0.0	0.0	0.0	0.0	0.0	0.0	0.0	0.0	0.0	0.0	0.0	0.0	0.0	0.0	0.0	0.0	0.0	0.0	0.0	0.0	0.0	0.0	0.0	0.0	0.0	0.0	0.0	0.0	0.0	0.0	0.0	0.0	0.0	0.0	0.0	1738.274805468381	0.0	0.0	0.0	2594.141824986182	1870.1101459674592	3374.4936588671653	1940.760073960779	3260.0814804718993	0.0
O00629	SEQ_NEVVVELR_MOD_NEVVVELR_CHARGE_2_	0.0	0.0	0.0	0.0	0.0	0.0	0.0	0.0	0.0	0.0	0.0	0.0	0.0	0.0	0.0	0.0	0.0	0.0	0.0	0.0	0.0	0.0	0.0	0.0	0.0	0.0	0.0	0.0	0.0	0.0	0.0	0.0	8493.438252057484	0.0	0.0	0.0	0.0	0.0	0.0	4193.842030992578	0.0	0.0	0.0	3533.059734160358	0.0	0.0	2968.9800125016004	0.0
O00743;O00743-2;O00743-3	SEQ_YLPENDLK_MOD_YLPENDLK_CHARGE_1_	0.0	0.0	0.0	0.0	0.0	0.0	0.0	0.0	0.0	0.0	0.0	0.0	0.0	0.0	0.0	0.0	0.0	0.0	0.0	0.0	0.0	0.0	0.0	0.0	0.0	0.0	0.0	0.0	0.0	0.0	0.0	0.0	0.0	0.0	0.0	0.0	0.0	0.0	0.0	0.0	0.0	0.0	0.0	0.0	0.0	0.0	0.0	0.0
O00743;O00743-2;O00743-3	SEQ_GAGWLFGAK_MOD_GAGWLFGAK_CHARGE_2_	0.0	0.0	0.0	0.0	0.0	0.0	0.0	0.0	0.0	0.0	0.0	0.0	0.0	0.0	0.0	0.0	0.0	0.0	0.0	0.0	0.0	0.0	0.0	0.0	0.0	0.0	0.0	0.0	0.0	0.0	0.0	0.0	0.0	0.0	0.0	0.0	0.0	0.0	0.0	0.0	2331.9244640449706	0.0	0.0	0.0	0.0	0.0	1411.756378233784	705.7793203848883
O00743;O00743-2;O00743-3	SEQ_VTNEFVHINNLK_MOD_VTNEFVHINNLK_CHARGE_4_	0.0	0.0	0.0	0.0	0.0	0.0	0.0	0.0	0.0	0.0	0.0	0.0	0.0	0.0	0.0	0.0	0.0	0.0	0.0	0.0	0.0	0.0	0.0	0.0	180.00443927774447	0.0	0.0	0.0	0.0	0.0	0.0	0.0	0.0	0.0	0.0	0.0	0.0	0.0	0.0	0.0	0.0	134.3014526046117	189.4091673969728	0.0	0.0	0.0	0.0	0.0
O00743;O00743-2;O00743-3	SEQ_GAGWLFGAK_MOD_GAGWLFGAK_CHARGE_3_	0.0	0.0	0.0	0.0	0.0	0.0	0.0	0.0	0.0	0.0	0.0	0.0	0.0	0.0	0.0	0.0	0.0	0.0	0.0	0.0	0.0	0.0	0.0	0.0	0.0	0.0	0.0	0.0	0.0	0.0	0.0	0.0	0.0	0.0	0.0	0.0	0.0	0.0	0.0	0.0	0.0	0.0	0.0	0.0	0.0	0.0	0.0	0.0
O00743;O00743-2;O00743-3	SEQ_YLPENDLK_MOD_YLPENDLK_CHARGE_2_	0.0	0.0	0.0	0.0	0.0	0.0	0.0	0.0	0.0	0.0	0.0	0.0	0.0	0.0	0.0	0.0	0.0	0.0	0.0	0.0	0.0	0.0	0.0	0.0	0.0	0.0	0.0	0.0	0.0	0.0	5217.362225216269	0.0	0.0	0.0	0.0	0.0	0.0	0.0	0.0	0.0	6553.4657254401045	7878.930076181814	0.0	6065.4654015655815	0.0	5275.577837386013	0.0	7371.84757513288
O00743;O00743-2;O00743-3	SEQ_VTNEFVHINNLK_MOD_VTNEFVHINNLK_CHARGE_3_	0.0	0.0	0.0	0.0	0.0	0.0	0.0	0.0	0.0	0.0	0.0	0.0	0.0	0.0	0.0	0.0	0.0	0.0	0.0	0.0	0.0	0.0	0.0	0.0	0.0	0.0	0.0	0.0	0.0	0.0	0.0	0.0	956.2447465462748	0.0	0.0	0.0	0.0	0.0	0.0	0.0	0.0	0.0	0.0	793.0278634385884	0.0	0.0	0.0	0.0
O00750	SEQ_GYIYVVK_MOD_GYIYVVK_CHARGE_2_	0.0	0.0	0.0	0.0	0.0	0.0	0.0	0.0	0.0	0.0	0.0	0.0	0.0	0.0	0.0	0.0	0.0	0.0	0.0	0.0	0.0	0.0	0.0	0.0	0.0	0.0	0.0	0.0	0.0	0.0	0.0	0.0	0.0	0.0	0.0	356.7186610156314	0.0	0.0	1507.4955594065232	0.0	0.0	0.0	0.0	0.0	0.0	0.0	0.0	0.0
O00754;O00754-2	SEQ_LEHQFAVGEDSGR_MOD_LEHQFAVGEDSGR_CHARGE_3_	0.0	0.0	0.0	0.0	0.0	0.0	0.0	0.0	0.0	0.0	0.0	0.0	0.0	0.0	0.0	0.0	0.0	0.0	0.0	0.0	0.0	0.0	0.0	0.0	0.0	0.0	0.0	0.0	0.0	0.0	0.0	0.0	0.0	0.0	0.0	0.0	6490.619339106801	0.0	0.0	0.0	0.0	0.0	0.0	0.0	0.0	0.0	0.0	0.0
O00754;O00754-2	SEQ_HLVLLDTAQAAAAGHR_MOD_HLVLLDTAQAAAAGHR_CHARGE_3_	0.0	0.0	0.0	0.0	0.0	0.0	0.0	0.0	0.0	0.0	0.0	0.0	0.0	0.0	0.0	0.0	0.0	0.0	0.0	0.0	0.0	0.0	0.0	0.0	0.0	0.0	0.0	0.0	0.0	0.0	0.0	0.0	0.0	0.0	1044.8929342436002	0.0	0.0	0.0	0.0	0.0	0.0	0.0	0.0	0.0	0.0	0.0	0.0	0.0
O00754;O00754-2	SEQ_ELVDYFLNVATAQGR_MOD_ELVDYFLNVATAQGR_CHARGE_3_	0.0	0.0	0.0	0.0	0.0	0.0	0.0	0.0	0.0	0.0	0.0	0.0	0.0	0.0	0.0	0.0	0.0	0.0	0.0	0.0	0.0	0.0	0.0	0.0	0.0	0.0	0.0	0.0	0.0	0.0	0.0	0.0	0.0	2582.7365395862807	0.0	0.0	0.0	0.0	0.0	0.0	0.0	0.0	0.0	0.0	0.0	0.0	0.0	0.0
O00762	SEQ_YLQETYSK_MOD_YLQETYSK_CHARGE_2_	0.0	0.0	0.0	0.0	0.0	0.0	0.0	0.0	0.0	0.0	0.0	0.0	0.0	0.0	0.0	0.0	0.0	0.0	0.0	0.0	0.0	0.0	0.0	0.0	0.0	0.0	0.0	3215.0746922964363	0.0	0.0	0.0	5728.372455760005	0.0	0.0	0.0	4749.852354908966	0.0	3596.052642543402	0.0	0.0	14147.645602328115	5160.103181799753	0.0	8479.017798743618	6284.485469393354	6505.676990403933	10396.345417774459	6681.405546468457
O00762	SEQ_GISAFPESDNLFK_MOD_GISAFPESDNLFK_CHARGE_2_	0.0	0.0	0.0	0.0	0.0	0.0	0.0	0.0	0.0	0.0	0.0	0.0	0.0	0.0	0.0	0.0	0.0	0.0	0.0	0.0	0.0	0.0	0.0	0.0	0.0	0.0	0.0	0.0	0.0	0.0	0.0	0.0	0.0	0.0	0.0	0.0	0.0	0.0	0.0	0.0	0.0	0.0	0.0	0.0	0.0	0.0	0.0	0.0
O00762	SEQ_DPAATSVAAAR_MOD_DPAATSVAAAR_CHARGE_2_	0.0	0.0	0.0	0.0	0.0	0.0	0.0	0.0	0.0	0.0	0.0	0.0	0.0	0.0	0.0	0.0	0.0	0.0	0.0	0.0	0.0	0.0	0.0	0.0	0.0	0.0	0.0	1056.0755184142727	0.0	0.0	0.0	0.0	0.0	0.0	0.0	2306.619964043963	0.0	0.0	0.0	0.0	10430.733351022547	1787.6549719258887	10152.341483211623	0.0	0.0	3460.327191469378	0.0	1951.964286959457
O00762	SEQ_YLQETYSK_MOD_YLQETYSK_CHARGE_3_	0.0	0.0	0.0	0.0	0.0	0.0	0.0	0.0	0.0	0.0	0.0	0.0	0.0	0.0	0.0	0.0	0.0	0.0	0.0	0.0	0.0	0.0	0.0	0.0	0.0	0.0	0.0	0.0	0.0	0.0	0.0	0.0	0.0	0.0	0.0	0.0	0.0	0.0	0.0	0.0	0.0	0.0	0.0	0.0	0.0	1047.236469378201	0.0	0.0
O00762	SEQ_GISAFPESDNLFK_MOD_GISAFPESDNLFK_CHARGE_3_	0.0	0.0	0.0	0.0	0.0	0.0	0.0	0.0	0.0	0.0	0.0	0.0	0.0	0.0	0.0	0.0	0.0	0.0	0.0	0.0	0.0	0.0	0.0	0.0	0.0	0.0	0.0	0.0	0.0	0.0	0.0	0.0	0.0	0.0	0.0	0.0	0.0	0.0	0.0	0.0	0.0	0.0	0.0	0.0	0.0	0.0	0.0	0.0
O00764	SEQ_TVSTLHHVLQR_MOD_TVSTLHHVLQR_CHARGE_4_	0.0	0.0	0.0	0.0	0.0	0.0	0.0	0.0	0.0	0.0	0.0	0.0	0.0	0.0	0.0	0.0	0.0	0.0	0.0	0.0	0.0	0.0	0.0	0.0	0.0	0.0	0.0	0.0	0.0	0.0	0.0	0.0	0.0	0.0	0.0	0.0	0.0	0.0	0.0	0.0	0.0	0.0	0.0	0.0	0.0	0.0	0.0	0.0
O00764	SEQ_YDYVLTGYTR_MOD_YDYVLTGYTR_CHARGE_3_	0.0	0.0	0.0	0.0	0.0	0.0	0.0	0.0	0.0	0.0	0.0	0.0	0.0	0.0	0.0	0.0	0.0	0.0	0.0	0.0	0.0	0.0	0.0	0.0	0.0	0.0	0.0	0.0	0.0	0.0	0.0	0.0	0.0	0.0	0.0	0.0	0.0	0.0	0.0	0.0	0.0	0.0	0.0	0.0	0.0	0.0	0.0	0.0
O00764	SEQ_VLSIQSHVIR_MOD_VLSIQSHVIR_CHARGE_3_	0.0	0.0	0.0	0.0	0.0	0.0	0.0	0.0	0.0	0.0	0.0	0.0	0.0	0.0	0.0	0.0	0.0	0.0	0.0	0.0	0.0	0.0	0.0	0.0	0.0	0.0	0.0	0.0	0.0	0.0	0.0	0.0	0.0	0.0	0.0	0.0	0.0	0.0	0.0	0.0	0.0	0.0	8208.632957906186	0.0	0.0	0.0	7161.470273777362	0.0
O00764	SEQ_IHSQEEALR_MOD_IHSQEEALR_CHARGE_3_	0.0	0.0	0.0	0.0	0.0	0.0	0.0	0.0	0.0	0.0	0.0	0.0	0.0	0.0	0.0	0.0	0.0	0.0	0.0	0.0	0.0	0.0	5593.851225871364	0.0	0.0	0.0	0.0	0.0	0.0	0.0	0.0	0.0	0.0	0.0	0.0	0.0	0.0	0.0	0.0	0.0	1360.6049459859307	5073.587703748931	8003.679167738145	0.0	7057.447985860427	0.0	0.0	0.0
O00764	SEQ_GQVLNSDELQELYEGLR_MOD_GQVLNSDELQELYEGLR_CHARGE_3_	0.0	0.0	0.0	0.0	0.0	0.0	0.0	0.0	0.0	0.0	0.0	0.0	0.0	0.0	0.0	0.0	0.0	0.0	0.0	0.0	0.0	0.0	0.0	0.0	0.0	0.0	0.0	0.0	0.0	0.0	0.0	0.0	0.0	0.0	0.0	0.0	0.0	0.0	0.0	0.0	0.0	0.0	0.0	0.0	0.0	0.0	0.0	0.0
O00764	SEQ_NPAGSVVMER_MOD_NPAGSVVM(Oxidation)ER_CHARGE_2_	0.0	0.0	0.0	0.0	0.0	0.0	0.0	0.0	0.0	0.0	0.0	0.0	0.0	0.0	0.0	0.0	0.0	0.0	0.0	0.0	0.0	0.0	0.0	0.0	0.0	0.0	0.0	0.0	0.0	0.0	0.0	0.0	0.0	0.0	0.0	0.0	0.0	0.0	0.0	0.0	0.0	5631.929016178572	0.0	0.0	0.0	0.0	0.0	6340.662032829019
O00764	SEQ_YDYVLTGYTR_MOD_YDYVLTGYTR_CHARGE_2_	0.0	0.0	0.0	0.0	0.0	13296.51176346089	0.0	0.0	0.0	0.0	0.0	5160.781035580519	0.0	0.0	0.0	0.0	0.0	0.0	0.0	0.0	0.0	0.0	0.0	18033.37416465223	0.0	16867.291394156528	0.0	17177.862054360103	0.0	0.0	0.0	0.0	0.0	18507.917683304793	0.0	11179.964276173054	0.0	0.0	0.0	0.0	10267.549422432701	24421.93998859812	0.0	8423.058119205587	0.0	18004.912668681576	0.0	13965.24182957698
O00764	SEQ_TVSTLHHVLQR_MOD_TVSTLHHVLQR_CHARGE_3_	0.0	0.0	0.0	0.0	0.0	0.0	0.0	0.0	0.0	0.0	0.0	0.0	0.0	0.0	0.0	0.0	0.0	0.0	0.0	0.0	0.0	0.0	0.0	0.0	0.0	0.0	0.0	0.0	0.0	0.0	0.0	0.0	0.0	0.0	0.0	0.0	0.0	0.0	0.0	0.0	0.0	0.0	0.0	0.0	0.0	0.0	0.0	0.0
O00764	SEQ_VLSIQSHVIR_MOD_VLSIQSHVIR_CHARGE_2_	0.0	0.0	0.0	0.0	0.0	0.0	0.0	0.0	0.0	0.0	0.0	0.0	0.0	0.0	0.0	0.0	0.0	0.0	0.0	0.0	0.0	0.0	0.0	0.0	0.0	0.0	0.0	0.0	0.0	0.0	0.0	0.0	0.0	0.0	0.0	0.0	0.0	0.0	0.0	0.0	0.0	0.0	0.0	0.0	0.0	0.0	0.0	0.0
O00767	SEQ_GSTLDLSDLEAEK_MOD_GSTLDLSDLEAEK_CHARGE_2_	0.0	0.0	0.0	0.0	0.0	0.0	0.0	0.0	0.0	0.0	0.0	0.0	0.0	0.0	0.0	0.0	0.0	0.0	0.0	0.0	0.0	0.0	0.0	0.0	0.0	0.0	0.0	0.0	0.0	0.0	0.0	0.0	0.0	0.0	0.0	0.0	0.0	0.0	0.0	0.0	0.0	0.0	0.0	0.0	4793.911170051854	0.0	0.0	0.0
O00767	SEQ_DDIYDPTYK_MOD_DDIYDPTYK_CHARGE_2_	0.0	0.0	0.0	0.0	0.0	0.0	0.0	0.0	0.0	0.0	0.0	0.0	0.0	0.0	0.0	0.0	0.0	0.0	0.0	0.0	0.0	0.0	2912.472829627438	0.0	0.0	0.0	0.0	0.0	0.0	0.0	0.0	0.0	5165.801027850395	0.0	4840.020437125352	3333.1040358664945	6574.067574125169	0.0	0.0	5586.3032222024885	8246.731324084367	6701.765712330126	14364.432420593594	8369.847649387119	14364.981072908653	8539.330441391712	14448.618246591552	3582.7904600849365
O00767	SEQ_GSTLDLSDLEAEK_MOD_GSTLDLSDLEAEK_CHARGE_3_	0.0	0.0	0.0	0.0	0.0	0.0	0.0	0.0	0.0	0.0	0.0	0.0	0.0	0.0	0.0	0.0	0.0	0.0	0.0	0.0	0.0	0.0	0.0	0.0	0.0	0.0	0.0	1402.56547350777	0.0	0.0	0.0	1653.7550462506251	0.0	0.0	0.0	0.0	0.0	0.0	0.0	0.0	0.0	0.0	0.0	0.0	0.0	0.0	0.0	0.0
O14497	SEQ_VDENHSEFTLYESR_MOD_VDENHSEFTLYESR_CHARGE_4_	0.0	0.0	0.0	0.0	0.0	0.0	0.0	0.0	0.0	0.0	0.0	0.0	0.0	0.0	0.0	0.0	0.0	0.0	0.0	0.0	0.0	0.0	0.0	0.0	0.0	0.0	0.0	0.0	0.0	0.0	0.0	0.0	643.0450306090776	0.0	0.0	0.0	0.0	0.0	0.0	0.0	0.0	0.0	814.44506412115	0.0	0.0	0.0	0.0	0.0
O14497	SEQ_EYEVGDPGQR_MOD_EYEVGDPGQR_CHARGE_3_	0.0	0.0	0.0	0.0	0.0	0.0	0.0	0.0	0.0	0.0	0.0	0.0	0.0	0.0	0.0	0.0	0.0	0.0	0.0	0.0	0.0	0.0	0.0	0.0	0.0	0.0	0.0	0.0	0.0	0.0	0.0	0.0	0.0	0.0	0.0	0.0	0.0	0.0	0.0	0.0	0.0	0.0	0.0	0.0	0.0	0.0	0.0	0.0
O14497	SEQ_AAAGQESEGPAVGPPQPLGK_MOD_AAAGQESEGPAVGPPQPLGK_CHARGE_3_	0.0	0.0	0.0	0.0	0.0	0.0	0.0	0.0	0.0	0.0	0.0	0.0	0.0	0.0	0.0	0.0	0.0	0.0	0.0	0.0	0.0	0.0	0.0	0.0	0.0	0.0	0.0	0.0	0.0	0.0	0.0	0.0	0.0	0.0	0.0	0.0	0.0	0.0	1419.947444734557	0.0	0.0	0.0	0.0	0.0	0.0	0.0	0.0	430.2808311161915
O14497	SEQ_AAAGQESEGPAVGPPQPLGK_MOD_AAAGQESEGPAVGPPQPLGK_CHARGE_4_	0.0	0.0	0.0	0.0	0.0	0.0	0.0	0.0	0.0	0.0	0.0	0.0	0.0	0.0	0.0	0.0	0.0	0.0	0.0	0.0	0.0	0.0	0.0	0.0	0.0	0.0	0.0	0.0	0.0	0.0	0.0	0.0	0.0	0.0	0.0	0.0	0.0	0.0	0.0	0.0	0.0	0.0	0.0	0.0	0.0	0.0	0.0	0.0
O14497	SEQ_VDENHSEFTLYESR_MOD_VDENHSEFTLYESR_CHARGE_3_	0.0	0.0	0.0	0.0	0.0	0.0	0.0	0.0	0.0	0.0	0.0	0.0	0.0	0.0	0.0	0.0	0.0	0.0	0.0	0.0	0.0	0.0	0.0	0.0	0.0	0.0	0.0	0.0	0.0	0.0	0.0	0.0	0.0	0.0	0.0	0.0	0.0	0.0	0.0	0.0	0.0	0.0	0.0	0.0	0.0	0.0	0.0	0.0
O14497	SEQ_EYEVGDPGQR_MOD_EYEVGDPGQR_CHARGE_2_	0.0	0.0	0.0	0.0	0.0	0.0	0.0	0.0	0.0	0.0	0.0	0.0	0.0	0.0	0.0	0.0	0.0	0.0	0.0	0.0	813.1826311845954	0.0	0.0	0.0	0.0	0.0	0.0	12882.608126975458	0.0	0.0	1274.461894615618	0.0	2972.281916695372	0.0	0.0	0.0	2673.1098205682247	0.0	0.0	0.0	4428.744080299414	0.0	0.0	0.0	6574.522911751747	0.0	4902.3848514961455	0.0
O14497	SEQ_RPAGGPQNQFPFQFGR_MOD_RPAGGPQNQFPFQFGR_CHARGE_3_	0.0	0.0	0.0	0.0	0.0	0.0	0.0	0.0	0.0	0.0	0.0	0.0	0.0	0.0	0.0	0.0	0.0	0.0	0.0	0.0	0.0	0.0	0.0	0.0	0.0	0.0	0.0	0.0	0.0	0.0	0.0	0.0	0.0	0.0	0.0	0.0	0.0	0.0	0.0	0.0	0.0	0.0	0.0	0.0	0.0	0.0	0.0	0.0
O14497	SEQ_EIGGLTQVNK_MOD_EIGGLTQVNK_CHARGE_2_	0.0	0.0	0.0	0.0	0.0	0.0	0.0	0.0	0.0	0.0	0.0	0.0	0.0	0.0	0.0	0.0	0.0	0.0	0.0	0.0	0.0	0.0	0.0	0.0	0.0	471.06614093619385	0.0	0.0	0.0	0.0	0.0	0.0	705.5519337350129	0.0	0.0	0.0	0.0	0.0	0.0	0.0	0.0	686.8575826500366	0.0	0.0	0.0	0.0	0.0	0.0
O14512;O14512-2	SEQ_GLTSPHPPTPPPPPR_MOD_GLTSPHPPTPPPPPR_CHARGE_4_	0.0	0.0	0.0	0.0	0.0	0.0	0.0	0.0	0.0	0.0	0.0	0.0	0.0	0.0	0.0	0.0	0.0	0.0	0.0	0.0	0.0	0.0	0.0	0.0	0.0	0.0	0.0	1278.494230458656	0.0	0.0	0.0	0.0	0.0	0.0	0.0	0.0	0.0	0.0	0.0	0.0	0.0	0.0	0.0	3042.3019497347736	0.0	0.0	2492.1286385111866	0.0
O14512;O14512-2	SEQ_GLTSPHPPTPPPPPR_MOD_GLTSPHPPTPPPPPR_CHARGE_3_	0.0	0.0	0.0	0.0	0.0	0.0	0.0	0.0	0.0	0.0	0.0	0.0	0.0	0.0	0.0	0.0	0.0	0.0	0.0	0.0	0.0	0.0	0.0	0.0	0.0	0.0	0.0	0.0	0.0	0.0	0.0	0.0	0.0	0.0	0.0	0.0	0.0	0.0	477.33764122207947	0.0	0.0	0.0	0.0	0.0	0.0	0.0	0.0	0.0
O14519;O14519-2	SEQ_YAELLAIIEELGK_MOD_YAELLAIIEELGK_CHARGE_3_	0.0	0.0	0.0	0.0	0.0	0.0	0.0	0.0	0.0	0.0	0.0	0.0	0.0	0.0	0.0	0.0	0.0	0.0	0.0	0.0	0.0	0.0	0.0	0.0	0.0	0.0	0.0	0.0	0.0	0.0	0.0	0.0	0.0	0.0	0.0	0.0	0.0	0.0	0.0	0.0	0.0	0.0	0.0	0.0	0.0	0.0	0.0	0.0
O14519;O14519-2	SEQ_QLLSDYGPPSLGYTQGTGNSQVPQSK_MOD_QLLSDYGPPSLGYTQGTGNSQVPQSK_CHARGE_3_	0.0	0.0	0.0	0.0	0.0	0.0	0.0	0.0	0.0	0.0	0.0	0.0	0.0	0.0	0.0	0.0	0.0	0.0	0.0	0.0	0.0	0.0	0.0	0.0	0.0	0.0	0.0	0.0	0.0	0.0	0.0	0.0	0.0	0.0	0.0	0.0	0.0	0.0	0.0	0.0	0.0	0.0	0.0	0.0	0.0	0.0	0.0	0.0
O14530	SEQ_DFFQEVK_MOD_DFFQEVK_CHARGE_3_	0.0	0.0	0.0	0.0	0.0	0.0	0.0	0.0	0.0	0.0	0.0	0.0	0.0	0.0	0.0	0.0	0.0	0.0	0.0	0.0	0.0	0.0	0.0	0.0	0.0	0.0	0.0	0.0	0.0	0.0	0.0	0.0	0.0	0.0	0.0	0.0	0.0	0.0	0.0	0.0	0.0	0.0	0.0	0.0	0.0	0.0	0.0	0.0
O14530	SEQ_VIPTLALLK_MOD_VIPTLALLK_CHARGE_2_	0.0	0.0	0.0	0.0	0.0	0.0	0.0	0.0	0.0	0.0	0.0	0.0	0.0	0.0	0.0	0.0	0.0	0.0	0.0	0.0	0.0	0.0	0.0	0.0	0.0	0.0	0.0	0.0	0.0	0.0	0.0	0.0	0.0	0.0	0.0	0.0	0.0	0.0	219.13786719233897	0.0	0.0	0.0	526.5419214021409	0.0	403.1794461914173	0.0	0.0	0.0
O14530	SEQ_LDQMDEDELER_MOD_LDQM(Oxidation)DEDELER_CHARGE_2_	0.0	0.0	0.0	0.0	0.0	0.0	0.0	0.0	0.0	0.0	0.0	0.0	0.0	0.0	0.0	0.0	0.0	0.0	0.0	0.0	0.0	0.0	0.0	0.0	0.0	0.0	0.0	0.0	0.0	0.0	4007.679099549343	0.0	0.0	0.0	0.0	0.0	0.0	0.0	0.0	0.0	7898.013039053384	0.0	0.0	0.0	0.0	0.0	0.0	0.0
O14530	SEQ_LDQMDEDELER_MOD_LDQM(Oxidation)DEDELER_CHARGE_3_	0.0	0.0	0.0	0.0	0.0	0.0	0.0	0.0	0.0	0.0	0.0	0.0	0.0	0.0	0.0	0.0	0.0	0.0	0.0	0.0	0.0	0.0	0.0	0.0	0.0	0.0	0.0	0.0	0.0	0.0	0.0	0.0	0.0	0.0	0.0	0.0	0.0	0.0	0.0	0.0	0.0	0.0	0.0	0.0	0.0	0.0	0.0	0.0
O14530	SEQ_DFFQEVK_MOD_DFFQEVK_CHARGE_1_	0.0	0.0	0.0	0.0	0.0	0.0	0.0	0.0	0.0	0.0	0.0	0.0	0.0	0.0	0.0	0.0	0.0	0.0	0.0	0.0	0.0	0.0	0.0	0.0	0.0	0.0	0.0	0.0	0.0	0.0	0.0	0.0	0.0	0.0	0.0	0.0	0.0	0.0	0.0	0.0	0.0	0.0	0.0	0.0	0.0	0.0	0.0	0.0
O14530	SEQ_LVEEHLDSEIQK_MOD_LVEEHLDSEIQK_CHARGE_2_	0.0	0.0	0.0	0.0	0.0	0.0	0.0	0.0	0.0	0.0	0.0	0.0	0.0	0.0	0.0	0.0	0.0	0.0	0.0	0.0	0.0	0.0	0.0	0.0	0.0	0.0	0.0	0.0	0.0	0.0	0.0	0.0	0.0	0.0	0.0	0.0	0.0	0.0	0.0	0.0	0.0	0.0	0.0	0.0	0.0	0.0	0.0	0.0
O14530	SEQ_LVEEHLDSEIQK_MOD_LVEEHLDSEIQK_CHARGE_4_	0.0	0.0	0.0	0.0	0.0	0.0	0.0	0.0	0.0	0.0	0.0	0.0	0.0	0.0	0.0	0.0	0.0	0.0	0.0	0.0	0.0	0.0	0.0	0.0	0.0	43.33160378130717	0.0	0.0	0.0	0.0	0.0	0.0	0.0	0.0	0.0	0.0	0.0	0.0	0.0	0.0	300.1889170290677	0.0	0.0	0.0	310.5831990068992	0.0	0.0	0.0
O14530	SEQ_DFFQEVK_MOD_DFFQEVK_CHARGE_2_	0.0	0.0	0.0	0.0	0.0	0.0	0.0	0.0	0.0	0.0	0.0	0.0	0.0	0.0	0.0	0.0	0.0	0.0	0.0	0.0	0.0	0.0	0.0	0.0	0.0	0.0	0.0	0.0	0.0	0.0	0.0	0.0	0.0	0.0	0.0	0.0	0.0	0.0	0.0	0.0	0.0	1397.8200738222058	0.0	1350.9388675883506	0.0	3553.863788054343	0.0	1780.464460062181
O14530	SEQ_VLEHQLLQTTK_MOD_VLEHQLLQTTK_CHARGE_3_	0.0	0.0	0.0	0.0	0.0	0.0	0.0	0.0	0.0	0.0	0.0	0.0	0.0	0.0	0.0	0.0	0.0	0.0	0.0	0.0	0.0	0.0	0.0	0.0	0.0	0.0	0.0	0.0	0.0	0.0	715.2555730813683	0.0	0.0	0.0	0.0	0.0	0.0	0.0	0.0	0.0	961.4935294961439	0.0	0.0	0.0	1051.286796379727	0.0	865.4612243881093	0.0
O14530	SEQ_LVEEHLDSEIQK_MOD_LVEEHLDSEIQK_CHARGE_3_	0.0	0.0	0.0	0.0	0.0	0.0	0.0	0.0	0.0	0.0	0.0	0.0	0.0	0.0	0.0	581.9736718915126	0.0	0.0	0.0	0.0	0.0	0.0	0.0	0.0	0.0	0.0	0.0	0.0	0.0	0.0	0.0	0.0	0.0	0.0	0.0	0.0	0.0	0.0	0.0	0.0	1377.1354961026686	753.4606333363105	0.0	0.0	0.0	0.0	0.0	0.0
O14545	SEQ_LSNSDSQDIQGR_MOD_LSNSDSQDIQGR_CHARGE_3_	0.0	0.0	0.0	0.0	0.0	0.0	0.0	0.0	0.0	0.0	0.0	0.0	0.0	0.0	0.0	0.0	0.0	0.0	0.0	0.0	0.0	0.0	0.0	0.0	0.0	0.0	0.0	0.0	0.0	0.0	0.0	0.0	0.0	0.0	0.0	0.0	0.0	0.0	0.0	0.0	0.0	0.0	0.0	0.0	0.0	0.0	0.0	0.0
O14545	SEQ_LSNSDSQDIQGR_MOD_LSNSDSQDIQGR_CHARGE_2_	0.0	0.0	0.0	0.0	0.0	0.0	0.0	0.0	0.0	0.0	0.0	0.0	0.0	0.0	0.0	0.0	0.0	0.0	0.0	0.0	0.0	0.0	0.0	0.0	0.0	0.0	862.5974748287707	0.0	0.0	0.0	0.0	0.0	0.0	0.0	0.0	0.0	0.0	0.0	0.0	0.0	10579.037152854158	0.0	0.0	0.0	0.0	7925.675089467282	0.0	0.0
O14545	SEQ_AFESDVFHNR_MOD_AFESDVFHNR_CHARGE_3_	0.0	0.0	0.0	0.0	0.0	0.0	0.0	0.0	0.0	0.0	0.0	0.0	0.0	0.0	0.0	0.0	0.0	0.0	0.0	0.0	0.0	0.0	0.0	0.0	0.0	0.0	0.0	0.0	0.0	0.0	0.0	0.0	0.0	0.0	0.0	0.0	0.0	0.0	0.0	0.0	0.0	0.0	0.0	0.0	7361.734557507807	0.0	0.0	0.0
O14545	SEQ_HQGDLSSGYLDDTK_MOD_HQGDLSSGYLDDTK_CHARGE_3_	0.0	0.0	0.0	0.0	0.0	0.0	0.0	0.0	0.0	0.0	0.0	0.0	0.0	0.0	0.0	0.0	0.0	0.0	0.0	0.0	0.0	0.0	0.0	0.0	0.0	0.0	0.0	0.0	0.0	0.0	963.5281169171723	0.0	477.8009817502328	0.0	0.0	0.0	0.0	0.0	0.0	0.0	0.0	0.0	0.0	0.0	0.0	0.0	0.0	0.0
O14548	SEQ_LTSDSTVYDYAGK_MOD_LTSDSTVYDYAGK_CHARGE_2_	0.0	0.0	0.0	0.0	0.0	0.0	0.0	0.0	0.0	0.0	0.0	0.0	0.0	0.0	0.0	0.0	0.0	0.0	0.0	0.0	0.0	0.0	0.0	0.0	0.0	0.0	0.0	0.0	0.0	0.0	0.0	0.0	0.0	0.0	0.0	4861.400855504586	0.0	0.0	0.0	5013.967246529832	0.0	0.0	0.0	0.0	0.0	0.0	0.0	0.0
O14548	SEQ_ADGVPVYLK_MOD_ADGVPVYLK_CHARGE_3_	0.0	0.0	0.0	0.0	0.0	0.0	0.0	0.0	0.0	0.0	0.0	0.0	0.0	0.0	0.0	0.0	0.0	0.0	0.0	0.0	0.0	0.0	0.0	0.0	0.0	0.0	0.0	0.0	0.0	0.0	0.0	0.0	0.0	0.0	0.0	0.0	0.0	0.0	0.0	0.0	0.0	0.0	0.0	0.0	0.0	0.0	0.0	0.0
O14548	SEQ_ADGVPVYLK_MOD_ADGVPVYLK_CHARGE_2_	0.0	0.0	0.0	0.0	0.0	0.0	0.0	0.0	0.0	0.0	0.0	0.0	0.0	0.0	0.0	0.0	0.0	0.0	0.0	0.0	0.0	0.0	0.0	0.0	0.0	0.0	0.0	0.0	1396.937797314724	0.0	0.0	0.0	0.0	0.0	2065.3887569377166	0.0	2144.6999772994614	0.0	3064.5810464090628	2357.5569446014038	3275.949502172482	3029.8296291180163	5303.2145554570925	0.0	3699.584251114265	3274.76803423188	4687.428027721864	2559.650031198617
O14548	SEQ_GLPDQMLYR_MOD_GLPDQM(Oxidation)LYR_CHARGE_2_	0.0	0.0	0.0	0.0	0.0	0.0	0.0	0.0	0.0	0.0	0.0	0.0	0.0	0.0	0.0	0.0	0.0	0.0	0.0	0.0	0.0	0.0	0.0	0.0	0.0	0.0	0.0	0.0	0.0	0.0	0.0	0.0	0.0	0.0	0.0	0.0	0.0	0.0	0.0	0.0	0.0	0.0	0.0	0.0	0.0	0.0	0.0	0.0
O14559;O14559-10;O14559-11	SEQ_FSEAMSVPGEEER_MOD_FSEAM(Oxidation)SVPGEEER_CHARGE_3_	0.0	0.0	0.0	0.0	0.0	0.0	0.0	0.0	618.8180083184182	0.0	0.0	0.0	0.0	0.0	0.0	0.0	0.0	0.0	0.0	0.0	3956.0781804440912	0.0	0.0	0.0	0.0	0.0	0.0	0.0	0.0	0.0	0.0	0.0	0.0	0.0	0.0	0.0	0.0	0.0	0.0	0.0	0.0	0.0	0.0	0.0	0.0	0.0	0.0	0.0
O14561	SEQ_LSVNSHFMK_MOD_LSVNSHFM(Oxidation)K_CHARGE_2_	0.0	0.0	0.0	0.0	0.0	0.0	0.0	0.0	0.0	0.0	0.0	0.0	0.0	0.0	0.0	0.0	0.0	2764.6327092966853	0.0	0.0	0.0	2857.290578969239	0.0	0.0	0.0	0.0	0.0	0.0	0.0	0.0	0.0	0.0	0.0	0.0	0.0	2487.26616851141	0.0	0.0	0.0	0.0	0.0	1657.9598722415815	0.0	0.0	0.0	0.0	0.0	2993.6140448166498
O14561	SEQ_LSVNSHFMK_MOD_LSVNSHFMK_CHARGE_3_	0.0	0.0	0.0	0.0	0.0	0.0	0.0	0.0	0.0	0.0	0.0	0.0	0.0	0.0	0.0	0.0	0.0	0.0	0.0	0.0	0.0	0.0	1994.4325574878897	0.0	0.0	0.0	0.0	0.0	0.0	0.0	0.0	0.0	1410.17190363553	0.0	887.6352953358729	0.0	0.0	0.0	0.0	0.0	1957.0508000419536	0.0	0.0	0.0	0.0	0.0	0.0	0.0
O14561	SEQ_LSVNSHFMK_MOD_LSVNSHFMK_CHARGE_2_	0.0	0.0	0.0	0.0	0.0	0.0	0.0	0.0	0.0	0.0	0.0	0.0	0.0	0.0	0.0	0.0	0.0	0.0	0.0	0.0	0.0	0.0	0.0	0.0	0.0	0.0	0.0	0.0	0.0	0.0	0.0	0.0	0.0	0.0	0.0	0.0	0.0	0.0	0.0	586.0033995196561	0.0	0.0	0.0	0.0	0.0	0.0	0.0	0.0
O14561	SEQ_LSVNSHFMK_MOD_LSVNSHFM(Oxidation)K_CHARGE_3_	0.0	0.0	0.0	0.0	0.0	0.0	0.0	0.0	0.0	0.0	0.0	0.0	0.0	0.0	0.0	0.0	0.0	0.0	0.0	0.0	0.0	0.0	0.0	0.0	0.0	0.0	0.0	0.0	0.0	0.0	0.0	0.0	11227.253841750666	0.0	0.0	0.0	0.0	0.0	0.0	5011.283586910031	0.0	0.0	22815.09624931265	6943.577263122886	21809.40962768251	10164.381209839521	12294.804230278713	5907.064501541928
O14578;O14578-4	SEQ_AYLDIPNPR_MOD_AYLDIPNPR_CHARGE_2_	0.0	0.0	0.0	0.0	0.0	0.0	0.0	0.0	0.0	0.0	0.0	0.0	0.0	0.0	0.0	0.0	0.0	0.0	0.0	0.0	0.0	0.0	0.0	0.0	0.0	0.0	0.0	0.0	0.0	0.0	0.0	0.0	0.0	0.0	0.0	0.0	0.0	0.0	0.0	0.0	0.0	0.0	0.0	0.0	0.0	0.0	0.0	0.0
O14579	SEQ_WEAAEGLLQEALDK_MOD_WEAAEGLLQEALDK_CHARGE_3_	0.0	0.0	0.0	0.0	0.0	0.0	0.0	0.0	0.0	0.0	0.0	0.0	0.0	0.0	0.0	0.0	0.0	0.0	0.0	0.0	0.0	0.0	0.0	0.0	0.0	0.0	0.0	0.0	0.0	0.0	0.0	0.0	0.0	0.0	0.0	0.0	0.0	0.0	0.0	0.0	0.0	689.196329214986	0.0	0.0	0.0	0.0	0.0	0.0
O14579	SEQ_WEAAEGLLQEALDK_MOD_WEAAEGLLQEALDK_CHARGE_2_	0.0	0.0	0.0	0.0	0.0	0.0	0.0	0.0	0.0	0.0	0.0	0.0	0.0	0.0	0.0	0.0	0.0	0.0	0.0	0.0	0.0	0.0	0.0	0.0	0.0	0.0	0.0	0.0	0.0	0.0	0.0	0.0	0.0	0.0	0.0	0.0	0.0	0.0	0.0	0.0	0.0	0.0	0.0	0.0	1440.652874356294	0.0	0.0	0.0
O14579	SEQ_MFADYLAHESR_MOD_M(Oxidation)FADYLAHESR_CHARGE_3_	0.0	0.0	0.0	0.0	0.0	0.0	0.0	0.0	0.0	0.0	0.0	0.0	0.0	0.0	0.0	0.0	0.0	0.0	0.0	0.0	0.0	0.0	0.0	0.0	0.0	0.0	0.0	0.0	0.0	0.0	0.0	0.0	0.0	0.0	0.0	0.0	0.0	0.0	0.0	0.0	0.0	0.0	5175.293360490185	0.0	0.0	0.0	0.0	0.0
O14579	SEQ_LQDAYYIFQEMADK_MOD_LQDAYYIFQEM(Oxidation)ADK_CHARGE_2_	0.0	0.0	0.0	0.0	0.0	0.0	0.0	0.0	0.0	0.0	0.0	0.0	0.0	0.0	0.0	0.0	0.0	0.0	0.0	0.0	0.0	0.0	0.0	0.0	0.0	0.0	0.0	0.0	0.0	0.0	0.0	0.0	426.41616967072235	0.0	0.0	0.0	0.0	0.0	0.0	0.0	1222.0722000025278	0.0	0.0	0.0	0.0	0.0	0.0	0.0
O14579	SEQ_LVLQYAPSA_MOD_LVLQYAPSA_CHARGE_3_	0.0	0.0	0.0	0.0	0.0	0.0	0.0	0.0	0.0	0.0	0.0	0.0	0.0	0.0	0.0	0.0	0.0	0.0	0.0	0.0	0.0	0.0	0.0	0.0	0.0	0.0	0.0	0.0	0.0	0.0	0.0	0.0	0.0	0.0	0.0	0.0	0.0	0.0	0.0	0.0	0.0	0.0	0.0	0.0	0.0	0.0	0.0	0.0
O14579	SEQ_MFADYLAHESR_MOD_M(Oxidation)FADYLAHESR_CHARGE_2_	0.0	0.0	0.0	0.0	0.0	0.0	0.0	0.0	0.0	0.0	0.0	0.0	0.0	0.0	0.0	0.0	0.0	0.0	0.0	0.0	0.0	0.0	0.0	0.0	0.0	0.0	0.0	0.0	0.0	0.0	0.0	0.0	0.0	0.0	0.0	0.0	0.0	0.0	0.0	0.0	0.0	0.0	0.0	0.0	0.0	0.0	0.0	0.0
O14579	SEQ_FGVVLDEIK_MOD_FGVVLDEIK_CHARGE_3_	0.0	0.0	0.0	0.0	0.0	0.0	0.0	0.0	0.0	0.0	0.0	0.0	0.0	0.0	0.0	0.0	0.0	0.0	0.0	0.0	0.0	0.0	0.0	0.0	0.0	0.0	0.0	0.0	0.0	0.0	0.0	0.0	0.0	0.0	0.0	0.0	0.0	0.0	0.0	0.0	0.0	0.0	0.0	0.0	0.0	0.0	0.0	0.0
O14579	SEQ_APPAPGPASGGSGEVDELFDVK_MOD_APPAPGPASGGSGEVDELFDVK_CHARGE_4_	0.0	0.0	0.0	0.0	0.0	0.0	0.0	0.0	0.0	0.0	0.0	0.0	0.0	0.0	0.0	0.0	0.0	0.0	0.0	0.0	0.0	0.0	0.0	0.0	0.0	0.0	0.0	0.0	0.0	0.0	0.0	0.0	0.0	0.0	0.0	0.0	0.0	0.0	0.0	0.0	0.0	401.710000024753	0.0	0.0	0.0	0.0	0.0	0.0
O14579	SEQ_FGVVLDEIK_MOD_FGVVLDEIK_CHARGE_2_	0.0	0.0	0.0	0.0	0.0	0.0	0.0	0.0	0.0	0.0	0.0	0.0	0.0	0.0	0.0	0.0	0.0	0.0	0.0	0.0	0.0	0.0	0.0	0.0	0.0	0.0	0.0	0.0	0.0	0.0	0.0	0.0	0.0	0.0	0.0	0.0	0.0	0.0	0.0	0.0	2711.1037394115506	0.0	0.0	504.91397372526177	0.0	0.0	0.0	0.0
O14579	SEQ_LVLQYAPSA_MOD_LVLQYAPSA_CHARGE_2_	0.0	0.0	0.0	0.0	0.0	0.0	0.0	0.0	0.0	0.0	0.0	0.0	0.0	0.0	0.0	0.0	0.0	0.0	0.0	0.0	0.0	0.0	0.0	0.0	0.0	0.0	0.0	0.0	0.0	0.0	0.0	1389.5000311470878	0.0	0.0	0.0	2456.1962565624035	5157.524381799772	0.0	0.0	1908.5890832560551	6325.48998050144	2216.0242024424247	9817.802788936206	6281.159301861457	11019.636995773006	6193.230524763603	6932.847190160055	3243.0645351098005
O14579	SEQ_DSIVAELDR_MOD_DSIVAELDR_CHARGE_2_	0.0	0.0	0.0	0.0	0.0	0.0	0.0	0.0	0.0	0.0	0.0	0.0	0.0	0.0	0.0	0.0	0.0	0.0	0.0	0.0	0.0	0.0	0.0	0.0	0.0	0.0	0.0	0.0	0.0	0.0	0.0	0.0	0.0	0.0	6010.499783517234	0.0	0.0	0.0	0.0	3674.800523469109	10357.961411941058	0.0	8620.450617732973	0.0	9284.292909429634	3558.1614928058907	10107.335733848882	0.0
O14579	SEQ_APPAPGPASGGSGEVDELFDVK_MOD_APPAPGPASGGSGEVDELFDVK_CHARGE_2_	0.0	0.0	0.0	0.0	0.0	0.0	0.0	0.0	0.0	0.0	0.0	0.0	0.0	0.0	0.0	0.0	0.0	0.0	0.0	0.0	0.0	0.0	0.0	0.0	0.0	0.0	0.0	0.0	0.0	0.0	0.0	0.0	0.0	0.0	0.0	0.0	0.0	0.0	0.0	0.0	0.0	0.0	0.0	0.0	0.0	0.0	0.0	0.0
O14579	SEQ_DSGYPETLVNLIVLSQHLGKPPEVTNR_MOD_DSGYPETLVNLIVLSQHLGKPPEVTNR_CHARGE_4_	0.0	0.0	0.0	0.0	0.0	0.0	0.0	0.0	0.0	0.0	0.0	0.0	0.0	0.0	0.0	0.0	0.0	0.0	0.0	0.0	0.0	0.0	0.0	0.0	0.0	0.0	0.0	0.0	0.0	0.0	0.0	0.0	0.0	0.0	0.0	0.0	0.0	0.0	0.0	0.0	0.0	0.0	0.0	0.0	0.0	0.0	0.0	0.0
O14579	SEQ_PSSAPELQAVR_MOD_PSSAPELQAVR_CHARGE_2_	0.0	0.0	0.0	0.0	0.0	0.0	0.0	0.0	0.0	0.0	0.0	0.0	0.0	0.0	0.0	0.0	0.0	0.0	0.0	0.0	0.0	0.0	0.0	0.0	0.0	0.0	0.0	0.0	0.0	0.0	0.0	0.0	0.0	0.0	0.0	0.0	0.0	0.0	0.0	0.0	0.0	0.0	0.0	0.0	0.0	0.0	0.0	0.0
O14579	SEQ_LQDAYYIFQEMADK_MOD_LQDAYYIFQEM(Oxidation)ADK_CHARGE_3_	0.0	0.0	0.0	0.0	0.0	0.0	0.0	0.0	0.0	0.0	0.0	0.0	0.0	0.0	0.0	0.0	0.0	0.0	0.0	0.0	0.0	0.0	0.0	0.0	0.0	0.0	0.0	0.0	944.9649186458738	0.0	1384.9990048139878	0.0	0.0	0.0	0.0	0.0	0.0	0.0	0.0	0.0	0.0	0.0	0.0	0.0	0.0	0.0	0.0	0.0
O14579	SEQ_APPAPGPASGGSGEVDELFDVK_MOD_APPAPGPASGGSGEVDELFDVK_CHARGE_3_	0.0	0.0	0.0	0.0	0.0	0.0	0.0	0.0	0.0	0.0	0.0	0.0	0.0	0.0	0.0	0.0	0.0	0.0	0.0	0.0	0.0	0.0	0.0	0.0	0.0	0.0	0.0	0.0	0.0	0.0	0.0	0.0	0.0	0.0	0.0	0.0	0.0	0.0	0.0	0.0	0.0	0.0	0.0	0.0	0.0	0.0	0.0	0.0
O14595	SEQ_EDALVLTK_MOD_EDALVLTK_CHARGE_2_	0.0	0.0	0.0	0.0	0.0	0.0	0.0	0.0	0.0	0.0	0.0	0.0	0.0	0.0	0.0	0.0	0.0	0.0	0.0	0.0	0.0	0.0	0.0	0.0	0.0	0.0	0.0	0.0	0.0	333.80167787600385	0.0	0.0	0.0	0.0	0.0	0.0	0.0	0.0	1821.187656642486	0.0	4532.184924259782	3048.1626389840567	2623.1182870836087	0.0	2925.4214213701116	0.0	3088.4030192592677	1671.801630443794
O14595	SEQ_EDALVLTK_MOD_EDALVLTK_CHARGE_3_	0.0	0.0	0.0	0.0	0.0	0.0	0.0	0.0	0.0	0.0	0.0	0.0	0.0	0.0	0.0	0.0	0.0	0.0	0.0	0.0	0.0	0.0	0.0	0.0	0.0	0.0	0.0	0.0	0.0	0.0	0.0	0.0	0.0	0.0	0.0	0.0	0.0	0.0	0.0	0.0	0.0	0.0	0.0	0.0	0.0	0.0	0.0	0.0
O14602;P47813	SEQ_AYGELPEHAK_MOD_AYGELPEHAK_CHARGE_3_	0.0	0.0	0.0	0.0	0.0	0.0	0.0	0.0	0.0	0.0	0.0	0.0	0.0	0.0	0.0	0.0	0.0	0.0	0.0	0.0	0.0	0.0	0.0	0.0	0.0	0.0	0.0	0.0	0.0	0.0	16643.420642362096	0.0	11200.394646156565	11357.441381959023	12956.608181559863	7384.582881162986	0.0	6563.610691975708	0.0	8992.749563262998	24561.75289153281	19490.65281594082	25552.86619397791	20106.716292960176	28382.982939561905	25872.07294279087	23953.417201513643	15051.349978267614
O14602;P47813	SEQ_EDGQEYAQVIK_MOD_EDGQEYAQVIK_CHARGE_3_	0.0	0.0	0.0	0.0	0.0	0.0	0.0	0.0	0.0	0.0	0.0	0.0	0.0	0.0	0.0	0.0	0.0	0.0	0.0	0.0	0.0	0.0	0.0	0.0	0.0	0.0	0.0	0.0	0.0	0.0	0.0	0.0	0.0	0.0	0.0	622.1432332576917	0.0	0.0	0.0	0.0	0.0	1577.1988097529363	662.7590515813041	0.0	0.0	0.0	0.0	0.0
O14602;P47813	SEQ_INETDTFGPGDDDEIQFDDIGDDDEDIDDI_MOD_INETDTFGPGDDDEIQFDDIGDDDEDIDDI_CHARGE_3_	0.0	0.0	0.0	0.0	0.0	0.0	0.0	0.0	0.0	0.0	0.0	0.0	0.0	0.0	0.0	0.0	0.0	0.0	0.0	0.0	0.0	0.0	0.0	0.0	0.0	0.0	0.0	0.0	0.0	0.0	0.0	0.0	0.0	0.0	0.0	0.0	0.0	0.0	0.0	0.0	0.0	0.0	0.0	0.0	0.0	0.0	0.0	0.0
O14602;P47813	SEQ_YNADEAR_MOD_YNADEAR_CHARGE_2_	0.0	0.0	0.0	0.0	0.0	0.0	0.0	0.0	0.0	0.0	0.0	0.0	0.0	0.0	0.0	0.0	0.0	0.0	0.0	0.0	0.0	0.0	0.0	0.0	0.0	0.0	0.0	0.0	0.0	0.0	0.0	0.0	0.0	0.0	0.0	0.0	0.0	0.0	0.0	0.0	0.0	0.0	0.0	0.0	0.0	0.0	0.0	0.0
O14602;P47813	SEQ_AYGELPEHAK_MOD_AYGELPEHAK_CHARGE_2_	0.0	0.0	0.0	0.0	0.0	0.0	0.0	0.0	0.0	0.0	0.0	0.0	0.0	0.0	0.0	0.0	0.0	0.0	0.0	0.0	0.0	0.0	0.0	0.0	0.0	0.0	0.0	0.0	0.0	0.0	0.0	0.0	0.0	0.0	0.0	0.0	0.0	0.0	0.0	0.0	2350.0658542366364	0.0	0.0	0.0	1406.4795442904528	0.0	2251.2612100973333	0.0
O14602;P47813	SEQ_EDGQEYAQVIK_MOD_EDGQEYAQVIK_CHARGE_2_	0.0	0.0	0.0	0.0	0.0	0.0	0.0	0.0	0.0	0.0	0.0	0.0	0.0	2421.127261268109	0.0	2310.735731525678	0.0	0.0	0.0	2876.9536262519555	0.0	3568.250775854596	5815.629391256978	4534.6551400466615	6709.83964860378	5090.511183376989	4575.3847781628665	4418.204477578936	8666.894232693548	7055.872646116636	13809.9231548376	6310.203209581839	9240.477925121575	5812.5377411219715	6897.1290503914415	7292.860688150017	10058.505403585636	5371.9068010329665	11372.435870522082	4806.996466072207	41712.12363296755	17210.552688212003	37745.84706376022	21416.76963737181	32795.502383702966	23481.025676185734	24755.132669838826	24448.23328479795
O14602;P47813	SEQ_VWINTSDIILVGLR_MOD_VWINTSDIILVGLR_CHARGE_3_	0.0	0.0	0.0	0.0	0.0	0.0	0.0	0.0	0.0	0.0	0.0	0.0	0.0	0.0	0.0	0.0	0.0	0.0	0.0	0.0	0.0	0.0	0.0	0.0	0.0	0.0	0.0	0.0	0.0	0.0	0.0	0.0	0.0	0.0	0.0	0.0	0.0	0.0	0.0	0.0	0.0	0.0	0.0	0.0	0.0	0.0	0.0	0.0
O14617;O14617-5	SEQ_GTLSFIAK_MOD_GTLSFIAK_CHARGE_2_	0.0	0.0	0.0	0.0	0.0	0.0	0.0	0.0	0.0	0.0	0.0	0.0	0.0	0.0	0.0	0.0	0.0	0.0	0.0	0.0	0.0	0.0	0.0	0.0	0.0	0.0	0.0	0.0	0.0	0.0	0.0	0.0	1409.4525488137763	0.0	0.0	0.0	0.0	0.0	0.0	0.0	1332.1583311842592	1169.4926774225996	0.0	966.3772852438433	0.0	1249.2222724400651	2070.8976039799586	0.0
O14617;O14617-5	SEQ_AVFHEEEQR_MOD_AVFHEEEQR_CHARGE_3_	0.0	0.0	0.0	0.0	0.0	0.0	0.0	0.0	0.0	0.0	0.0	0.0	0.0	0.0	0.0	0.0	0.0	0.0	0.0	0.0	0.0	0.0	0.0	0.0	0.0	0.0	0.0	0.0	0.0	0.0	0.0	0.0	0.0	1106.3517583179785	0.0	0.0	0.0	0.0	0.0	1770.9393942090571	0.0	6583.958154383992	0.0	4478.067396044662	0.0	1223.0594940400908	8916.913837964175	0.0
O14617;O14617-5	SEQ_NYLSLAPLFFK_MOD_NYLSLAPLFFK_CHARGE_2_	0.0	0.0	0.0	0.0	0.0	0.0	0.0	0.0	0.0	0.0	0.0	0.0	0.0	0.0	0.0	0.0	0.0	0.0	0.0	0.0	0.0	0.0	0.0	0.0	0.0	0.0	0.0	0.0	0.0	0.0	0.0	0.0	0.0	0.0	2097.273725339845	0.0	0.0	0.0	0.0	0.0	0.0	0.0	0.0	0.0	0.0	0.0	0.0	0.0
O14617;O14617-5	SEQ_AVFHEEEQR_MOD_AVFHEEEQR_CHARGE_2_	0.0	0.0	0.0	0.0	0.0	0.0	0.0	0.0	0.0	0.0	0.0	0.0	0.0	0.0	0.0	0.0	0.0	0.0	0.0	0.0	0.0	0.0	0.0	0.0	0.0	0.0	0.0	0.0	0.0	0.0	0.0	0.0	0.0	0.0	0.0	0.0	0.0	0.0	0.0	0.0	0.0	0.0	0.0	0.0	0.0	0.0	0.0	0.0
O14617;O14617-5	SEQ_EQAGEAEGAQAVTQLMVDR_MOD_EQAGEAEGAQAVTQLM(Oxidation)VDR_CHARGE_3_	0.0	0.0	0.0	0.0	0.0	0.0	0.0	0.0	0.0	0.0	0.0	0.0	0.0	0.0	0.0	0.0	0.0	0.0	0.0	0.0	0.0	0.0	0.0	0.0	3777.03759107835	0.0	0.0	0.0	0.0	0.0	0.0	0.0	0.0	0.0	0.0	0.0	0.0	0.0	0.0	0.0	0.0	0.0	0.0	0.0	0.0	0.0	0.0	0.0
O14617;O14617-5	SEQ_DVPVAEEVSALFAGELNPVAPK_MOD_DVPVAEEVSALFAGELNPVAPK_CHARGE_3_	0.0	0.0	0.0	0.0	0.0	0.0	0.0	0.0	0.0	0.0	0.0	0.0	0.0	0.0	0.0	0.0	0.0	0.0	0.0	0.0	0.0	0.0	0.0	0.0	0.0	0.0	0.0	0.0	0.0	0.0	0.0	0.0	0.0	0.0	0.0	0.0	0.0	0.0	0.0	0.0	0.0	0.0	0.0	0.0	0.0	0.0	0.0	0.0
O14617;O14617-5	SEQ_ILIEDSDQNLK_MOD_ILIEDSDQNLK_CHARGE_2_	0.0	0.0	0.0	0.0	0.0	0.0	0.0	0.0	0.0	0.0	0.0	0.0	0.0	0.0	0.0	0.0	0.0	0.0	0.0	0.0	0.0	0.0	0.0	0.0	0.0	0.0	0.0	0.0	0.0	0.0	0.0	0.0	0.0	0.0	0.0	0.0	0.0	0.0	0.0	0.0	4449.357286684859	0.0	0.0	0.0	4092.9516977532294	0.0	0.0	0.0
O14617;O14617-5	SEQ_LPQFVQSADLEVQER_MOD_LPQFVQSADLEVQER_CHARGE_3_	0.0	0.0	0.0	0.0	0.0	0.0	0.0	0.0	0.0	0.0	0.0	0.0	0.0	0.0	0.0	0.0	0.0	0.0	0.0	0.0	0.0	0.0	0.0	0.0	0.0	0.0	0.0	0.0	0.0	0.0	0.0	0.0	0.0	0.0	0.0	0.0	0.0	0.0	0.0	0.0	0.0	0.0	0.0	0.0	0.0	0.0	0.0	0.0
O14617;O14617-5	SEQ_EQAGEAEGAQAVTQLMVDR_MOD_EQAGEAEGAQAVTQLM(Oxidation)VDR_CHARGE_2_	0.0	0.0	0.0	0.0	0.0	0.0	0.0	0.0	0.0	0.0	0.0	0.0	0.0	0.0	0.0	0.0	0.0	0.0	0.0	0.0	0.0	0.0	0.0	0.0	0.0	0.0	0.0	0.0	0.0	0.0	0.0	0.0	0.0	0.0	0.0	0.0	0.0	0.0	0.0	0.0	0.0	0.0	0.0	0.0	0.0	0.0	0.0	0.0
O14617;O14617-5	SEQ_HRPSEADEEELAR_MOD_HRPSEADEEELAR_CHARGE_3_	0.0	0.0	0.0	0.0	0.0	0.0	0.0	0.0	0.0	0.0	0.0	0.0	0.0	0.0	0.0	0.0	0.0	0.0	0.0	0.0	0.0	0.0	0.0	0.0	0.0	0.0	0.0	0.0	0.0	0.0	0.0	0.0	0.0	0.0	0.0	0.0	0.0	0.0	0.0	0.0	0.0	0.0	0.0	0.0	3387.9892935619264	0.0	0.0	0.0
O14617;O14617-5	SEQ_HRPSEADEEELAR_MOD_HRPSEADEEELAR_CHARGE_4_	0.0	0.0	0.0	0.0	0.0	0.0	0.0	0.0	0.0	0.0	0.0	0.0	0.0	0.0	0.0	0.0	0.0	0.0	0.0	0.0	0.0	0.0	0.0	0.0	0.0	0.0	0.0	0.0	0.0	0.0	0.0	0.0	0.0	0.0	0.0	0.0	0.0	0.0	0.0	0.0	0.0	0.0	0.0	0.0	0.0	0.0	0.0	0.0
O14617;O14617-5	SEQ_ILIEDSDQNLK_MOD_ILIEDSDQNLK_CHARGE_3_	0.0	0.0	0.0	0.0	0.0	0.0	0.0	0.0	0.0	0.0	0.0	0.0	0.0	0.0	0.0	0.0	0.0	0.0	0.0	0.0	0.0	0.0	0.0	0.0	0.0	0.0	0.0	0.0	0.0	0.0	0.0	0.0	0.0	0.0	0.0	0.0	0.0	0.0	0.0	0.0	0.0	0.0	0.0	0.0	0.0	0.0	0.0	0.0
O14618	SEQ_SLIIDEGEDDLGR_MOD_SLIIDEGEDDLGR_CHARGE_2_	0.0	0.0	0.0	0.0	0.0	0.0	0.0	0.0	0.0	0.0	0.0	0.0	0.0	0.0	0.0	0.0	0.0	0.0	0.0	0.0	0.0	0.0	0.0	0.0	0.0	0.0	0.0	0.0	0.0	0.0	0.0	0.0	0.0	0.0	0.0	0.0	0.0	0.0	0.0	0.0	0.0	0.0	0.0	0.0	0.0	0.0	0.0	0.0
O14641	SEQ_EEISDDNAR_MOD_EEISDDNAR_CHARGE_3_	0.0	0.0	0.0	0.0	0.0	0.0	0.0	0.0	0.0	0.0	0.0	0.0	0.0	0.0	0.0	0.0	0.0	0.0	0.0	0.0	0.0	0.0	0.0	0.0	0.0	0.0	0.0	0.0	0.0	0.0	0.0	0.0	0.0	0.0	0.0	0.0	0.0	0.0	0.0	0.0	0.0	0.0	0.0	0.0	0.0	0.0	0.0	0.0
O14641	SEQ_GDGGIYIGSIMK_MOD_GDGGIYIGSIM(Oxidation)K_CHARGE_2_	0.0	0.0	0.0	0.0	0.0	0.0	0.0	0.0	0.0	0.0	0.0	0.0	0.0	0.0	0.0	0.0	0.0	0.0	0.0	0.0	0.0	0.0	0.0	0.0	0.0	0.0	0.0	0.0	0.0	0.0	0.0	0.0	0.0	0.0	0.0	0.0	0.0	0.0	0.0	0.0	0.0	5349.174745595951	0.0	0.0	0.0	0.0	0.0	0.0
O14641	SEQ_EEISDDNAR_MOD_EEISDDNAR_CHARGE_2_	0.0	0.0	0.0	0.0	0.0	0.0	0.0	0.0	0.0	0.0	0.0	0.0	0.0	0.0	0.0	0.0	0.0	0.0	0.0	0.0	0.0	0.0	0.0	0.0	0.0	0.0	0.0	0.0	0.0	0.0	0.0	0.0	0.0	1383.7165469057275	0.0	0.0	0.0	0.0	0.0	0.0	0.0	0.0	0.0	0.0	0.0	0.0	0.0	0.0
O14646;O14646-2	SEQ_SSPSILAVQR_MOD_SSPSILAVQR_CHARGE_2_	0.0	0.0	0.0	0.0	0.0	0.0	0.0	0.0	0.0	0.0	0.0	0.0	0.0	0.0	0.0	0.0	0.0	0.0	0.0	0.0	0.0	0.0	0.0	0.0	0.0	0.0	0.0	0.0	0.0	0.0	0.0	0.0	0.0	0.0	0.0	0.0	0.0	0.0	0.0	0.0	0.0	0.0	0.0	0.0	0.0	0.0	0.0	0.0
O14646;O14646-2	SEQ_FSSWEDFEEEHGK_MOD_FSSWEDFEEEHGK_CHARGE_4_	0.0	0.0	0.0	0.0	0.0	0.0	0.0	0.0	0.0	0.0	0.0	0.0	0.0	0.0	0.0	0.0	0.0	0.0	0.0	0.0	0.0	0.0	0.0	0.0	0.0	0.0	0.0	0.0	0.0	0.0	0.0	0.0	0.0	0.0	0.0	0.0	0.0	0.0	0.0	0.0	0.0	0.0	0.0	0.0	0.0	0.0	0.0	0.0
O14646;O14646-2	SEQ_GFSDAEIR_MOD_GFSDAEIR_CHARGE_2_	0.0	0.0	0.0	0.0	0.0	0.0	0.0	0.0	0.0	0.0	0.0	0.0	0.0	0.0	0.0	0.0	0.0	0.0	0.0	0.0	0.0	0.0	0.0	0.0	0.0	0.0	0.0	0.0	0.0	0.0	0.0	0.0	0.0	0.0	0.0	0.0	0.0	0.0	0.0	0.0	0.0	0.0	10836.597529415933	0.0	0.0	0.0	0.0	0.0
O14646;O14646-2	SEQ_NDDSLLYK_MOD_NDDSLLYK_CHARGE_2_	0.0	0.0	0.0	0.0	0.0	0.0	0.0	0.0	0.0	0.0	0.0	0.0	0.0	0.0	0.0	0.0	0.0	0.0	0.0	0.0	0.0	0.0	0.0	0.0	0.0	0.0	0.0	0.0	0.0	0.0	0.0	0.0	0.0	0.0	0.0	0.0	21665.8436251633	0.0	0.0	0.0	18190.517994376398	15166.264248483818	25733.300546632487	0.0	0.0	0.0	29338.18360320021	0.0
O14646;O14646-2	SEQ_FSSWEDFEEEHGK_MOD_FSSWEDFEEEHGK_CHARGE_2_	0.0	0.0	0.0	0.0	0.0	0.0	0.0	0.0	0.0	0.0	0.0	0.0	0.0	0.0	0.0	0.0	0.0	0.0	0.0	0.0	0.0	0.0	0.0	0.0	0.0	0.0	0.0	0.0	0.0	0.0	0.0	0.0	0.0	0.0	0.0	0.0	0.0	0.0	0.0	0.0	0.0	0.0	0.0	0.0	0.0	0.0	0.0	0.0
O14646;O14646-2	SEQ_ELEPFLLR_MOD_ELEPFLLR_CHARGE_2_	0.0	0.0	0.0	0.0	0.0	0.0	0.0	0.0	0.0	0.0	0.0	0.0	0.0	0.0	0.0	0.0	0.0	0.0	0.0	0.0	0.0	0.0	0.0	0.0	0.0	0.0	0.0	0.0	0.0	0.0	0.0	0.0	0.0	0.0	0.0	0.0	0.0	0.0	0.0	0.0	0.0	0.0	0.0	0.0	0.0	0.0	0.0	0.0
O14646;O14646-2	SEQ_QESQQNSDQNSNLNPHVIR_MOD_QESQQNSDQNSNLNPHVIR_CHARGE_3_	0.0	480.7352440313249	0.0	0.0	0.0	0.0	0.0	0.0	0.0	0.0	0.0	0.0	0.0	0.0	0.0	0.0	0.0	0.0	0.0	0.0	0.0	0.0	0.0	0.0	0.0	0.0	0.0	0.0	0.0	0.0	0.0	0.0	0.0	0.0	0.0	0.0	0.0	0.0	0.0	0.0	1453.0954583825205	0.0	0.0	0.0	0.0	0.0	0.0	0.0
O14646;O14646-2	SEQ_SIPSDPEER_MOD_SIPSDPEER_CHARGE_2_	0.0	0.0	0.0	0.0	0.0	0.0	0.0	0.0	0.0	0.0	0.0	0.0	0.0	0.0	0.0	0.0	0.0	0.0	0.0	0.0	4876.001483249143	0.0	0.0	0.0	1777.7591045955032	0.0	0.0	0.0	0.0	0.0	0.0	0.0	0.0	0.0	0.0	32024.106945979325	0.0	0.0	0.0	0.0	0.0	0.0	0.0	0.0	0.0	4712.930091364391	0.0	0.0
O14646;O14646-2	SEQ_FTEFDAR_MOD_FTEFDAR_CHARGE_2_	0.0	0.0	0.0	0.0	0.0	0.0	0.0	0.0	0.0	0.0	0.0	0.0	0.0	0.0	0.0	0.0	0.0	0.0	0.0	0.0	0.0	0.0	0.0	0.0	5429.255145663224	0.0	0.0	0.0	0.0	0.0	0.0	0.0	0.0	0.0	0.0	0.0	0.0	0.0	0.0	0.0	0.0	0.0	0.0	0.0	0.0	0.0	0.0	0.0
O14646;O14646-2	SEQ_EYTNPEQIK_MOD_EYTNPEQIK_CHARGE_2_	0.0	0.0	0.0	0.0	0.0	0.0	0.0	0.0	0.0	0.0	0.0	0.0	0.0	0.0	0.0	0.0	0.0	0.0	0.0	0.0	0.0	0.0	0.0	0.0	0.0	0.0	0.0	0.0	0.0	0.0	0.0	0.0	0.0	0.0	0.0	0.0	0.0	0.0	0.0	0.0	9247.595357572416	0.0	0.0	0.0	7219.902280764088	4336.128177042237	0.0	0.0
O14646;O14646-2	SEQ_GSVEEDILER_MOD_GSVEEDILER_CHARGE_2_	0.0	0.0	0.0	0.0	0.0	0.0	0.0	0.0	0.0	0.0	0.0	0.0	0.0	0.0	0.0	0.0	0.0	0.0	0.0	0.0	0.0	0.0	0.0	0.0	0.0	0.0	0.0	0.0	0.0	2296.767042237501	0.0	0.0	0.0	0.0	0.0	0.0	0.0	0.0	0.0	0.0	0.0	0.0	0.0	0.0	0.0	0.0	0.0	0.0
O14646;O14646-2	SEQ_ELEPFLLR_MOD_ELEPFLLR_CHARGE_3_	0.0	0.0	0.0	0.0	0.0	0.0	0.0	0.0	0.0	0.0	0.0	0.0	0.0	0.0	0.0	0.0	0.0	0.0	0.0	0.0	0.0	0.0	0.0	0.0	0.0	0.0	0.0	0.0	0.0	0.0	0.0	0.0	0.0	0.0	0.0	0.0	0.0	0.0	0.0	0.0	0.0	0.0	0.0	0.0	0.0	0.0	0.0	0.0
O14646;O14646-2	SEQ_EELSAILK_MOD_EELSAILK_CHARGE_2_	0.0	0.0	0.0	0.0	0.0	0.0	0.0	0.0	0.0	0.0	0.0	0.0	0.0	0.0	0.0	0.0	0.0	0.0	0.0	0.0	0.0	0.0	0.0	0.0	0.0	0.0	0.0	0.0	0.0	0.0	0.0	0.0	0.0	0.0	990.1588462440684	0.0	913.3331969684128	0.0	0.0	0.0	0.0	0.0	1306.658246430678	0.0	0.0	1269.200709613927	1449.9641584706706	0.0
O14646;O14646-2	SEQ_SSPSILAVQR_MOD_SSPSILAVQR_CHARGE_3_	0.0	0.0	0.0	0.0	0.0	0.0	0.0	0.0	0.0	0.0	0.0	0.0	0.0	0.0	0.0	0.0	0.0	0.0	0.0	0.0	0.0	0.0	0.0	0.0	0.0	0.0	0.0	0.0	0.0	0.0	0.0	0.0	0.0	0.0	0.0	0.0	0.0	0.0	0.0	0.0	0.0	0.0	0.0	0.0	0.0	0.0	0.0	0.0
O14653;O14653-2;O14653-3	SEQ_YDVQHLQTALR_MOD_YDVQHLQTALR_CHARGE_3_	0.0	0.0	0.0	0.0	0.0	0.0	0.0	0.0	0.0	0.0	0.0	0.0	0.0	0.0	0.0	0.0	0.0	0.0	0.0	0.0	0.0	0.0	0.0	0.0	0.0	0.0	0.0	0.0	0.0	0.0	0.0	0.0	0.0	0.0	0.0	0.0	0.0	0.0	0.0	0.0	0.0	0.0	0.0	0.0	0.0	0.0	0.0	0.0
O14657	SEQ_GSAIDEDIVTR_MOD_GSAIDEDIVTR_CHARGE_2_	0.0	0.0	0.0	0.0	0.0	0.0	0.0	0.0	0.0	0.0	0.0	0.0	0.0	0.0	0.0	0.0	0.0	0.0	0.0	0.0	0.0	0.0	0.0	0.0	0.0	0.0	0.0	0.0	0.0	0.0	0.0	0.0	0.0	0.0	0.0	0.0	0.0	0.0	3932.8211744598684	0.0	0.0	0.0	0.0	0.0	0.0	0.0	0.0	0.0
O14668;O14668-2	SEQ_EAFENNEK_MOD_EAFENNEK_CHARGE_2_	0.0	0.0	0.0	0.0	0.0	0.0	0.0	0.0	0.0	0.0	0.0	0.0	0.0	0.0	0.0	0.0	0.0	0.0	0.0	0.0	0.0	0.0	0.0	0.0	0.0	0.0	0.0	0.0	0.0	0.0	0.0	0.0	0.0	0.0	0.0	0.0	0.0	0.0	0.0	0.0	0.0	0.0	0.0	0.0	0.0	0.0	0.0	0.0
O14672	SEQ_GGTFYVEPAER_MOD_GGTFYVEPAER_CHARGE_2_	0.0	0.0	0.0	0.0	0.0	0.0	0.0	0.0	0.0	0.0	0.0	0.0	0.0	0.0	0.0	0.0	0.0	0.0	0.0	0.0	0.0	0.0	0.0	0.0	0.0	0.0	0.0	0.0	0.0	0.0	0.0	0.0	0.0	0.0	0.0	0.0	0.0	0.0	4904.2069453144	0.0	6300.608841913728	0.0	0.0	0.0	0.0	0.0	0.0	0.0
O14672	SEQ_LVDADGPLAR_MOD_LVDADGPLAR_CHARGE_2_	0.0	0.0	0.0	0.0	0.0	0.0	0.0	0.0	0.0	0.0	0.0	0.0	0.0	0.0	0.0	0.0	0.0	0.0	0.0	0.0	0.0	0.0	0.0	0.0	0.0	7621.348546875777	0.0	0.0	0.0	0.0	0.0	0.0	0.0	0.0	0.0	0.0	0.0	0.0	0.0	0.0	0.0	0.0	0.0	0.0	0.0	0.0	26841.14032675365	0.0
O14672	SEQ_GGTFYVEPAER_MOD_GGTFYVEPAER_CHARGE_3_	0.0	0.0	0.0	0.0	0.0	0.0	0.0	0.0	0.0	0.0	0.0	0.0	0.0	0.0	0.0	0.0	0.0	0.0	0.0	0.0	0.0	0.0	0.0	0.0	0.0	0.0	0.0	0.0	0.0	0.0	0.0	0.0	0.0	0.0	0.0	0.0	0.0	0.0	0.0	837.4315474811051	0.0	0.0	0.0	0.0	0.0	0.0	0.0	0.0
O14681;O14681-3	SEQ_TFLQDLAR_MOD_TFLQDLAR_CHARGE_2_	0.0	0.0	0.0	0.0	0.0	0.0	0.0	0.0	0.0	0.0	0.0	0.0	0.0	0.0	0.0	0.0	0.0	0.0	0.0	0.0	0.0	0.0	0.0	0.0	0.0	0.0	0.0	0.0	0.0	0.0	0.0	0.0	0.0	0.0	0.0	0.0	0.0	0.0	0.0	0.0	0.0	0.0	0.0	0.0	0.0	0.0	0.0	0.0
O14681;O14681-3	SEQ_TFLQDLAR_MOD_TFLQDLAR_CHARGE_3_	0.0	0.0	0.0	0.0	0.0	0.0	0.0	0.0	0.0	0.0	0.0	0.0	0.0	0.0	0.0	0.0	0.0	0.0	0.0	0.0	0.0	0.0	0.0	0.0	0.0	0.0	0.0	0.0	0.0	0.0	0.0	0.0	0.0	0.0	0.0	0.0	0.0	0.0	0.0	0.0	0.0	0.0	0.0	0.0	0.0	0.0	0.0	0.0
O14684	SEQ_AFANPEDALR_MOD_AFANPEDALR_CHARGE_2_	0.0	0.0	0.0	0.0	0.0	0.0	0.0	0.0	0.0	0.0	0.0	0.0	0.0	0.0	0.0	0.0	0.0	0.0	0.0	0.0	0.0	0.0	0.0	0.0	0.0	0.0	0.0	0.0	0.0	0.0	0.0	0.0	0.0	0.0	0.0	0.0	0.0	0.0	0.0	0.0	0.0	0.0	0.0	0.0	0.0	3589.5709584466854	0.0	0.0
O14684	SEQ_AFANPEDALR_MOD_AFANPEDALR_CHARGE_3_	0.0	0.0	0.0	0.0	0.0	0.0	0.0	0.0	0.0	0.0	0.0	0.0	0.0	0.0	0.0	0.0	0.0	0.0	0.0	0.0	0.0	0.0	0.0	0.0	0.0	0.0	0.0	0.0	0.0	0.0	418.02302074156745	0.0	0.0	0.0	0.0	0.0	0.0	0.0	0.0	0.0	0.0	0.0	0.0	0.0	0.0	0.0	0.0	0.0
O14732;O14732-2	SEQ_FIAEEAAASGAK_MOD_FIAEEAAASGAK_CHARGE_2_	0.0	0.0	0.0	0.0	0.0	0.0	0.0	0.0	0.0	0.0	0.0	0.0	0.0	0.0	0.0	0.0	0.0	0.0	0.0	0.0	0.0	0.0	2251.610675605494	0.0	0.0	1114.3427232063407	3232.924905038629	0.0	0.0	0.0	0.0	1571.9434864366067	0.0	0.0	0.0	0.0	0.0	0.0	0.0	2806.4341003762693	3514.5358856865387	3012.626114171599	5532.164935024356	3727.441954717057	0.0	960.6538199230838	2462.3827719759233	1397.494156286583
O14732;O14732-2	SEQ_ALVLTEIGPK_MOD_ALVLTEIGPK_CHARGE_2_	0.0	0.0	0.0	0.0	0.0	0.0	0.0	0.0	0.0	0.0	0.0	0.0	0.0	0.0	0.0	0.0	0.0	0.0	0.0	0.0	0.0	0.0	0.0	0.0	0.0	0.0	0.0	0.0	0.0	0.0	0.0	0.0	0.0	0.0	0.0	0.0	0.0	0.0	0.0	0.0	1417.708231256165	1253.6081176706928	1328.0152134436369	0.0	1813.8649693607674	0.0	1037.381381258317	779.1700139799967
O14733;O14733-2;O14733-3;O14733-4	SEQ_SPSSESSPQHPTPPARPR_MOD_SPSSESSPQHPTPPARPR_CHARGE_4_	0.0	0.0	0.0	0.0	0.0	0.0	0.0	0.0	0.0	0.0	0.0	0.0	0.0	0.0	0.0	0.0	0.0	0.0	0.0	0.0	0.0	0.0	0.0	0.0	0.0	0.0	0.0	0.0	0.0	0.0	0.0	0.0	0.0	0.0	0.0	0.0	0.0	0.0	0.0	0.0	0.0	0.0	0.0	0.0	0.0	0.0	0.0	0.0
O14735;O14735-3	SEQ_SLISVIHLITAAR_MOD_SLISVIHLITAAR_CHARGE_3_	0.0	0.0	0.0	0.0	0.0	0.0	0.0	0.0	0.0	0.0	0.0	0.0	0.0	0.0	0.0	0.0	0.0	0.0	0.0	0.0	0.0	0.0	0.0	0.0	0.0	0.0	0.0	0.0	0.0	0.0	0.0	0.0	703.2830761276355	0.0	0.0	0.0	0.0	0.0	0.0	0.0	0.0	0.0	0.0	0.0	0.0	0.0	0.0	0.0
O14735;O14735-3	SEQ_SLISVIHLITAAR_MOD_SLISVIHLITAAR_CHARGE_2_	0.0	0.0	0.0	0.0	0.0	0.0	0.0	0.0	0.0	0.0	0.0	0.0	0.0	0.0	0.0	0.0	0.0	0.0	0.0	0.0	0.0	0.0	0.0	0.0	0.0	0.0	0.0	0.0	0.0	0.0	0.0	0.0	0.0	0.0	0.0	0.0	0.0	0.0	0.0	0.0	0.0	0.0	0.0	0.0	0.0	0.0	0.0	0.0
O14737	SEQ_LAELQAK_MOD_LAELQAK_CHARGE_2_	0.0	0.0	0.0	0.0	0.0	0.0	0.0	0.0	0.0	0.0	998.8176959238687	662.9956894290899	0.0	1284.8508017540473	0.0	0.0	1711.129106952441	0.0	1130.7954820993675	822.5416636257943	594.6121378102171	1301.968053293435	1611.184128788663	892.0916059374609	2864.5548654488575	1915.1820736978175	2239.6591237380726	3228.5353458550003	3056.9261535366577	1913.2584872953428	6659.411075011364	3570.4948293863786	2874.06304767659	3792.1310459264505	6635.300388768223	4391.5716518423005	6853.817741358496	2433.2371063032488	7870.064551742545	3002.0177250848515	12719.005621604754	8131.082875088895	16914.08945737761	9438.621206107433	17460.920138871854	13654.718615820977	9592.226410497029	10449.857668700806
O14737	SEQ_VMDSDEDDDY_MOD_VM(Oxidation)DSDEDDDY_CHARGE_2_	0.0	0.0	0.0	0.0	0.0	0.0	0.0	0.0	0.0	0.0	0.0	0.0	0.0	0.0	0.0	0.0	0.0	0.0	0.0	0.0	0.0	0.0	1931.4238816686873	0.0	0.0	0.0	0.0	0.0	0.0	3207.9369516477436	0.0	1552.4596520029093	2148.1126400662047	0.0	2454.5707286697007	0.0	3138.1838307824	0.0	1344.938185954778	0.0	4053.0968305304305	3688.559498986446	2954.2744160660063	3766.407195056039	3568.5752190175485	6052.1555104773015	5746.485912218996	3245.103938163481
O14737	SEQ_AVENYLIQMAR_MOD_AVENYLIQM(Oxidation)AR_CHARGE_2_	0.0	0.0	0.0	0.0	0.0	0.0	0.0	0.0	0.0	0.0	0.0	0.0	0.0	0.0	0.0	0.0	0.0	0.0	0.0	0.0	0.0	0.0	0.0	0.0	0.0	0.0	0.0	0.0	0.0	0.0	0.0	0.0	0.0	0.0	0.0	0.0	0.0	0.0	0.0	0.0	0.0	0.0	3991.4194074423153	0.0	8383.641949119154	0.0	0.0	0.0
O14737	SEQ_LSNLALVKPEK_MOD_LSNLALVKPEK_CHARGE_3_	0.0	0.0	0.0	0.0	0.0	0.0	0.0	0.0	0.0	0.0	0.0	0.0	0.0	0.0	0.0	0.0	0.0	0.0	0.0	0.0	0.0	0.0	0.0	0.0	0.0	0.0	0.0	0.0	0.0	0.0	0.0	956.1090568745425	1043.0365610515623	901.5152883178608	0.0	0.0	865.684310008008	442.2040740272203	0.0	1048.1716303596086	1505.8500832753548	0.0	2050.8332767324755	852.6139162218565	1434.4519474650276	737.811528747081	2609.521147199761	1306.7927078027237
O14737	SEQ_AVENYLIQMAR_MOD_AVENYLIQM(Oxidation)AR_CHARGE_3_	0.0	0.0	0.0	0.0	0.0	0.0	0.0	0.0	0.0	0.0	0.0	0.0	0.0	0.0	0.0	0.0	0.0	0.0	0.0	0.0	0.0	0.0	0.0	0.0	0.0	0.0	0.0	0.0	0.0	0.0	0.0	0.0	0.0	0.0	0.0	0.0	0.0	0.0	0.0	0.0	0.0	0.0	0.0	0.0	0.0	0.0	0.0	0.0
O14737	SEQ_YGQLSEK_MOD_YGQLSEK_CHARGE_2_	0.0	0.0	0.0	0.0	0.0	0.0	0.0	0.0	0.0	0.0	0.0	0.0	0.0	0.0	0.0	0.0	0.0	0.0	0.0	0.0	0.0	1520.5715217204345	0.0	0.0	0.0	0.0	0.0	857.686600043869	0.0	0.0	0.0	0.0	0.0	0.0	3761.636503853045	0.0	0.0	0.0	0.0	2239.1508808625244	5575.916174930212	0.0	4818.918286915222	5552.760961486556	4369.238127277327	0.0	5214.025635877482	0.0
O14737	SEQ_HGDPGDAAQQEAK_MOD_HGDPGDAAQQEAK_CHARGE_2_	0.0	0.0	0.0	0.0	0.0	0.0	0.0	0.0	0.0	0.0	0.0	0.0	0.0	0.0	0.0	0.0	0.0	0.0	0.0	0.0	0.0	0.0	0.0	0.0	0.0	0.0	0.0	0.0	0.0	0.0	0.0	0.0	0.0	0.0	0.0	4385.290486044092	0.0	0.0	0.0	0.0	0.0	5832.667414039976	2436.039120554091	0.0	0.0	0.0	0.0	0.0
O14737	SEQ_HGDPGDAAQQEAK_MOD_HGDPGDAAQQEAK_CHARGE_3_	0.0	0.0	0.0	0.0	0.0	0.0	0.0	0.0	0.0	0.0	0.0	0.0	0.0	0.0	0.0	0.0	0.0	0.0	0.0	0.0	0.0	669.6576257195557	582.8953859720766	699.7088843720885	0.0	0.0	0.0	0.0	0.0	0.0	0.0	1060.6460839480305	0.0	748.4185748291878	502.57652844073385	1072.6656878581925	2055.55074151982	1270.004235397259	928.9645211763573	1632.646905844651	1378.6586046724376	1644.4480713089904	718.9512364573932	1698.5255043151942	0.0	1598.1306910027508	810.4082323575084	1430.588090910695
O14737	SEQ_NSILAQVLDQSAR_MOD_NSILAQVLDQSAR_CHARGE_3_	0.0	0.0	0.0	0.0	0.0	0.0	0.0	0.0	0.0	0.0	0.0	0.0	0.0	0.0	0.0	0.0	0.0	0.0	0.0	0.0	0.0	0.0	0.0	0.0	0.0	0.0	0.0	0.0	0.0	0.0	0.0	0.0	0.0	0.0	0.0	0.0	0.0	0.0	0.0	0.0	0.0	0.0	0.0	0.0	0.0	0.0	0.0	0.0
O14737	SEQ_LSNLALVKPEK_MOD_LSNLALVKPEK_CHARGE_4_	0.0	0.0	0.0	0.0	0.0	0.0	0.0	0.0	0.0	0.0	0.0	0.0	0.0	0.0	0.0	0.0	0.0	0.0	0.0	0.0	0.0	0.0	0.0	0.0	0.0	0.0	0.0	0.0	0.0	0.0	0.0	0.0	0.0	0.0	0.0	0.0	0.0	0.0	0.0	0.0	0.0	0.0	0.0	0.0	0.0	0.0	0.0	0.0
O14737	SEQ_HGDPGDAAQQEAK_MOD_HGDPGDAAQQEAK_CHARGE_4_	0.0	0.0	0.0	0.0	0.0	0.0	0.0	0.0	0.0	0.0	0.0	0.0	0.0	0.0	0.0	0.0	0.0	0.0	0.0	0.0	0.0	0.0	0.0	0.0	0.0	0.0	0.0	0.0	0.0	0.0	0.0	0.0	0.0	0.0	0.0	0.0	0.0	0.0	0.0	0.0	0.0	0.0	0.0	0.0	0.0	0.0	0.0	0.0
O14744;O14744-2	SEQ_GFPVLSK_MOD_GFPVLSK_CHARGE_2_	0.0	0.0	0.0	0.0	0.0	0.0	0.0	0.0	0.0	0.0	0.0	0.0	0.0	0.0	0.0	0.0	0.0	0.0	0.0	0.0	0.0	0.0	0.0	0.0	0.0	389.17474180400296	1050.9867272665326	0.0	0.0	1131.8169013930258	0.0	1416.1604036853928	1974.4429341642522	1083.5927975951665	1938.5810965850785	1744.0357753418803	1307.9505536608308	1309.0758940123326	3768.5813294104673	2522.8322025833395	3965.802082394394	5569.096840862687	5767.154059274402	3888.507359190489	4243.068438515541	2777.1980646328293	5074.11113870659	4147.011309341744
O14744;O14744-2	SEQ_DWNTLIVGK_MOD_DWNTLIVGK_CHARGE_2_	0.0	0.0	0.0	0.0	0.0	0.0	0.0	0.0	0.0	0.0	0.0	0.0	0.0	0.0	0.0	0.0	0.0	0.0	0.0	0.0	0.0	0.0	0.0	0.0	0.0	0.0	0.0	0.0	0.0	0.0	0.0	0.0	0.0	0.0	0.0	0.0	0.0	0.0	0.0	0.0	0.0	905.4804376499213	0.0	0.0	1509.3133924324534	0.0	1594.6611542011606	0.0
O14744;O14744-2	SEQ_SDLLLSGR_MOD_SDLLLSGR_CHARGE_2_	0.0	0.0	0.0	0.0	0.0	0.0	0.0	0.0	0.0	0.0	0.0	0.0	0.0	0.0	0.0	0.0	0.0	0.0	0.0	0.0	0.0	0.0	0.0	0.0	0.0	0.0	0.0	0.0	0.0	0.0	0.0	0.0	0.0	0.0	0.0	0.0	0.0	0.0	0.0	0.0	0.0	539.5740306301107	1288.9482093684096	576.4439786386108	2288.9460399261648	1234.4924760133315	2948.148443267869	711.1802931602653
O14744;O14744-2	SEQ_AAILPTSIFLTNK_MOD_AAILPTSIFLTNK_CHARGE_3_	0.0	0.0	0.0	0.0	0.0	0.0	0.0	0.0	0.0	0.0	0.0	0.0	0.0	0.0	0.0	0.0	0.0	0.0	0.0	0.0	0.0	0.0	0.0	0.0	0.0	0.0	0.0	0.0	0.0	0.0	0.0	0.0	0.0	0.0	0.0	0.0	0.0	0.0	0.0	0.0	0.0	0.0	0.0	0.0	0.0	0.0	0.0	0.0
O14744;O14744-2	SEQ_DDIIENAPTTHTEEYSGEEK_MOD_DDIIENAPTTHTEEYSGEEK_CHARGE_4_	0.0	0.0	0.0	0.0	0.0	0.0	0.0	0.0	0.0	0.0	0.0	0.0	0.0	0.0	0.0	0.0	0.0	0.0	0.0	0.0	0.0	0.0	0.0	0.0	0.0	0.0	0.0	0.0	0.0	0.0	0.0	0.0	0.0	0.0	0.0	0.0	0.0	0.0	0.0	0.0	0.0	0.0	0.0	0.0	0.0	0.0	0.0	0.0
O14744;O14744-2	SEQ_EFIQEPAK_MOD_EFIQEPAK_CHARGE_2_	0.0	0.0	0.0	0.0	0.0	0.0	0.0	0.0	0.0	0.0	0.0	0.0	0.0	0.0	0.0	0.0	0.0	0.0	0.0	0.0	2850.9215295322933	1564.5726874905265	0.0	0.0	0.0	1560.6482712303089	2402.085667867964	0.0	3452.379587129534	1457.5299836282984	5402.437218479741	2264.1759510160796	5043.872433170302	2171.925833096639	4548.921649288369	2312.161559810651	4949.154158246401	2199.952667792817	4669.96701180204	3406.399003832892	14696.094668654658	5415.670540504176	7984.594265635829	7630.388296218107	10346.735519563508	8175.777681714596	15193.081982384827	11291.879597827368
O14744;O14744-2	SEQ_WLGEPIK_MOD_WLGEPIK_CHARGE_2_	0.0	0.0	0.0	0.0	0.0	0.0	0.0	0.0	0.0	0.0	0.0	0.0	0.0	0.0	0.0	0.0	0.0	0.0	0.0	0.0	0.0	0.0	0.0	0.0	0.0	0.0	0.0	0.0	0.0	0.0	0.0	0.0	0.0	368.9203010715458	388.59262356677004	466.53713598967653	0.0	0.0	0.0	0.0	1069.3954777019683	829.696424354865	1412.9777716389665	930.409512563655	1650.0328353053233	870.9993645397561	1178.4791013457095	0.0
O14744;O14744-2	SEQ_GPLVNASLR_MOD_GPLVNASLR_CHARGE_2_	0.0	0.0	0.0	0.0	0.0	0.0	0.0	0.0	0.0	0.0	0.0	0.0	0.0	0.0	0.0	0.0	0.0	0.0	0.0	0.0	0.0	0.0	0.0	0.0	0.0	0.0	0.0	0.0	0.0	0.0	0.0	0.0	0.0	1091.4527960528353	5802.212109456364	0.0	0.0	0.0	0.0	0.0	12915.249312532527	4863.186301527403	0.0	2063.849213855966	11602.59034656766	3921.640780237349	6164.115765584492	4352.208562886831
O14744;O14744-2	SEQ_EWVAPEK_MOD_EWVAPEK_CHARGE_2_	0.0	0.0	0.0	0.0	0.0	0.0	0.0	0.0	0.0	0.0	0.0	0.0	0.0	0.0	0.0	0.0	0.0	0.0	0.0	0.0	0.0	0.0	0.0	0.0	0.0	0.0	1451.5984797259753	0.0	0.0	0.0	0.0	0.0	0.0	0.0	2097.240793624279	0.0	1415.270506111289	0.0	1543.166981169802	0.0	3187.141691719148	2591.4485212663026	2815.341196202626	0.0	3613.3653424634695	3762.5195839278244	5784.081188314951	0.0
O14744;O14744-2	SEQ_DDGVSIPGEYTSFLAPISSSK_MOD_DDGVSIPGEYTSFLAPISSSK_CHARGE_2_	0.0	0.0	0.0	0.0	0.0	0.0	0.0	0.0	0.0	0.0	0.0	0.0	0.0	0.0	0.0	0.0	0.0	0.0	0.0	0.0	0.0	0.0	0.0	0.0	0.0	0.0	0.0	0.0	0.0	0.0	0.0	0.0	0.0	0.0	0.0	0.0	0.0	0.0	0.0	0.0	0.0	0.0	0.0	0.0	0.0	0.0	0.0	0.0
O14744;O14744-2	SEQ_YSQYQQAIYK_MOD_YSQYQQAIYK_CHARGE_2_	0.0	0.0	0.0	0.0	0.0	0.0	0.0	0.0	0.0	0.0	0.0	0.0	0.0	0.0	0.0	0.0	0.0	0.0	0.0	0.0	0.0	0.0	0.0	0.0	0.0	0.0	0.0	0.0	0.0	0.0	0.0	0.0	0.0	0.0	7700.788303069143	0.0	0.0	0.0	0.0	0.0	9854.507914292715	0.0	0.0	0.0	0.0	5203.475901150243	0.0	4242.334649864817
O14744;O14744-2	SEQ_YSQYQQAIYK_MOD_YSQYQQAIYK_CHARGE_3_	0.0	0.0	0.0	0.0	0.0	0.0	0.0	0.0	0.0	0.0	0.0	0.0	0.0	0.0	0.0	0.0	0.0	0.0	0.0	0.0	0.0	0.0	0.0	0.0	0.0	0.0	0.0	0.0	0.0	0.0	0.0	0.0	0.0	0.0	0.0	0.0	0.0	0.0	0.0	0.0	0.0	0.0	0.0	0.0	0.0	0.0	0.0	0.0
O14744;O14744-2	SEQ_DWNTLIVGK_MOD_DWNTLIVGK_CHARGE_3_	0.0	0.0	0.0	0.0	0.0	0.0	0.0	0.0	0.0	0.0	0.0	0.0	0.0	0.0	0.0	0.0	0.0	0.0	0.0	0.0	0.0	0.0	0.0	0.0	0.0	0.0	0.0	0.0	0.0	0.0	0.0	0.0	0.0	0.0	0.0	0.0	0.0	0.0	0.0	0.0	50.558721977816184	0.0	0.0	0.0	0.0	0.0	0.0	0.0
O14744;O14744-2	SEQ_DRDPEAQFEMPYVVR_MOD_DRDPEAQFEM(Oxidation)PYVVR_CHARGE_4_	0.0	0.0	0.0	0.0	0.0	0.0	0.0	0.0	0.0	0.0	0.0	0.0	0.0	0.0	0.0	0.0	0.0	0.0	0.0	0.0	0.0	0.0	0.0	0.0	0.0	0.0	0.0	0.0	0.0	0.0	0.0	0.0	0.0	0.0	0.0	0.0	0.0	2173.519503806217	0.0	0.0	0.0	0.0	0.0	0.0	0.0	0.0	0.0	0.0
O14744;O14744-2	SEQ_AAILPTSIFLTNK_MOD_AAILPTSIFLTNK_CHARGE_2_	0.0	0.0	0.0	0.0	0.0	0.0	0.0	0.0	0.0	0.0	0.0	0.0	0.0	0.0	0.0	0.0	0.0	0.0	0.0	0.0	0.0	0.0	0.0	0.0	0.0	0.0	0.0	0.0	0.0	0.0	0.0	0.0	0.0	0.0	0.0	0.0	0.0	0.0	0.0	0.0	0.0	0.0	0.0	0.0	330.7386718912936	0.0	0.0	294.5094798004257
O14744;O14744-2	SEQ_DDGVSIPGEYTSFLAPISSSK_MOD_DDGVSIPGEYTSFLAPISSSK_CHARGE_4_	0.0	0.0	0.0	0.0	0.0	0.0	0.0	0.0	0.0	0.0	0.0	0.0	0.0	0.0	0.0	0.0	0.0	0.0	0.0	0.0	0.0	0.0	0.0	0.0	0.0	0.0	0.0	0.0	0.0	0.0	0.0	0.0	0.0	0.0	0.0	0.0	0.0	0.0	0.0	0.0	0.0	0.0	0.0	0.0	0.0	0.0	0.0	0.0
O14744;O14744-2	SEQ_DRDPEAQFEMPYVVR_MOD_DRDPEAQFEM(Oxidation)PYVVR_CHARGE_3_	0.0	0.0	0.0	0.0	0.0	0.0	0.0	0.0	0.0	0.0	0.0	0.0	0.0	0.0	0.0	0.0	0.0	0.0	0.0	0.0	0.0	0.0	0.0	0.0	0.0	0.0	0.0	0.0	0.0	0.0	0.0	0.0	0.0	0.0	0.0	0.0	0.0	0.0	0.0	0.0	0.0	0.0	0.0	1527.4760525811598	0.0	0.0	0.0	0.0
O14745	SEQ_AGLLAGDR_MOD_AGLLAGDR_CHARGE_2_	0.0	0.0	0.0	0.0	0.0	0.0	0.0	0.0	0.0	0.0	0.0	0.0	0.0	0.0	0.0	0.0	0.0	0.0	0.0	0.0	0.0	0.0	0.0	0.0	0.0	0.0	0.0	0.0	0.0	0.0	0.0	0.0	0.0	0.0	0.0	0.0	0.0	0.0	0.0	0.0	0.0	3468.9942774219026	0.0	0.0	76726.2535302496	5195.732747490215	31538.60961589964	0.0
O14745	SEQ_ETDEFFK_MOD_ETDEFFK_CHARGE_2_	0.0	0.0	0.0	0.0	0.0	0.0	0.0	0.0	0.0	0.0	0.0	0.0	0.0	0.0	0.0	0.0	0.0	0.0	0.0	0.0	0.0	0.0	0.0	0.0	1338.698692009581	0.0	0.0	2296.6536082352272	3593.3039452452517	0.0	6576.801901667531	4154.598360633395	0.0	0.0	0.0	0.0	9430.529418729915	0.0	0.0	0.0	12502.347663370188	4574.575277219489	0.0	4917.485182441235	15325.3001149912	4078.8034053100264	0.0	4109.877400380442
O14745	SEQ_EALAEAALESPR_MOD_EALAEAALESPR_CHARGE_2_	0.0	0.0	0.0	0.0	0.0	0.0	0.0	0.0	0.0	0.0	0.0	0.0	0.0	0.0	0.0	0.0	0.0	0.0	0.0	0.0	0.0	0.0	0.0	4528.870141326845	0.0	0.0	0.0	0.0	0.0	0.0	0.0	0.0	0.0	1308.0958923520927	1058.287022977647	0.0	0.0	0.0	0.0	3036.8332743523447	7002.020149843713	5820.391470435337	3590.982193895284	3867.659311861532	9671.303076604656	5591.976276545237	0.0	0.0
O14745	SEQ_GPNGYGFHLHGEK_MOD_GPNGYGFHLHGEK_CHARGE_3_	0.0	0.0	0.0	0.0	0.0	0.0	0.0	0.0	0.0	0.0	0.0	0.0	0.0	0.0	0.0	0.0	0.0	0.0	0.0	0.0	0.0	0.0	0.0	0.0	0.0	0.0	0.0	0.0	0.0	0.0	0.0	0.0	0.0	0.0	0.0	0.0	0.0	0.0	0.0	0.0	0.0	0.0	0.0	0.0	0.0	0.0	475.42552475072205	0.0
O14745	SEQ_SVDPDSPAEASGLR_MOD_SVDPDSPAEASGLR_CHARGE_2_	0.0	0.0	0.0	0.0	0.0	0.0	0.0	0.0	0.0	0.0	0.0	0.0	0.0	0.0	0.0	0.0	0.0	0.0	0.0	2874.0469827851944	0.0	0.0	0.0	0.0	0.0	0.0	0.0	0.0	0.0	0.0	12843.584678772006	0.0	0.0	0.0	19246.37934071542	0.0	0.0	0.0	0.0	0.0	18976.078132744904	12302.980144732684	18803.58358504993	8824.238118368554	22534.14836012621	11689.4133404682	0.0	7273.55858253794
O14745	SEQ_EALAEAALESPR_MOD_EALAEAALESPR_CHARGE_3_	0.0	0.0	0.0	0.0	0.0	0.0	0.0	0.0	0.0	0.0	0.0	0.0	0.0	0.0	0.0	0.0	0.0	0.0	0.0	0.0	0.0	0.0	0.0	0.0	0.0	0.0	0.0	0.0	0.0	0.0	0.0	0.0	0.0	0.0	0.0	0.0	0.0	0.0	0.0	0.0	0.0	0.0	0.0	0.0	0.0	0.0	0.0	0.0
O14745	SEQ_LVEPGSPAEK_MOD_LVEPGSPAEK_CHARGE_2_	0.0	0.0	0.0	0.0	0.0	0.0	0.0	0.0	0.0	0.0	0.0	0.0	0.0	0.0	0.0	0.0	0.0	0.0	0.0	0.0	787.8771448375355	0.0	985.5887559368595	492.8225443758703	0.0	682.1952531728906	0.0	0.0	968.6564446491906	511.60418855744916	973.2341058781564	708.7167984100507	616.3670044290664	353.84725598296285	1012.2670994864519	858.7320535541553	1526.1312730970558	394.85086531377874	825.7514698203845	628.7516832784294	1309.6990135953072	1374.562328889231	1213.609836152763	624.9692208488675	1147.7228650606007	997.7148826392137	1173.2877123126782	1324.0851855599706
O14745	SEQ_LVEVNGENVEK_MOD_LVEVNGENVEK_CHARGE_3_	0.0	0.0	0.0	0.0	0.0	0.0	0.0	0.0	0.0	0.0	0.0	0.0	0.0	0.0	0.0	0.0	0.0	0.0	0.0	0.0	0.0	0.0	0.0	0.0	0.0	0.0	0.0	0.0	0.0	0.0	0.0	0.0	0.0	0.0	0.0	0.0	0.0	0.0	0.0	0.0	0.0	0.0	0.0	0.0	0.0	0.0	0.0	0.0
O14745	SEQ_GPSGYGFNLHSDK_MOD_GPSGYGFNLHSDK_CHARGE_3_	0.0	0.0	0.0	0.0	0.0	0.0	0.0	0.0	0.0	0.0	0.0	0.0	0.0	0.0	0.0	0.0	0.0	0.0	0.0	0.0	0.0	1288.9194964306394	0.0	0.0	0.0	0.0	0.0	0.0	0.0	0.0	0.0	0.0	2364.3648627270104	0.0	4047.905642563565	1454.549103896749	1335.0710997754807	0.0	0.0	0.0	0.0	0.0	0.0	0.0	0.0	0.0	0.0	3142.467945174898
O14745	SEQ_LVEVNGENVEK_MOD_LVEVNGENVEK_CHARGE_2_	0.0	0.0	0.0	0.0	0.0	0.0	0.0	0.0	0.0	0.0	0.0	0.0	0.0	0.0	0.0	0.0	0.0	0.0	0.0	0.0	0.0	0.0	0.0	0.0	0.0	0.0	0.0	0.0	0.0	0.0	0.0	0.0	8087.112697787099	0.0	3965.7937147911093	3314.77157623156	0.0	0.0	6506.343782743688	2352.55807555275	9862.622783953264	5033.449192458306	7707.602975800143	4466.410672033588	4603.1877072660845	4558.430375620275	5901.2139867967835	6494.4573651094315
O14745	SEQ_SVDPDSPAEASGLR_MOD_SVDPDSPAEASGLR_CHARGE_3_	0.0	0.0	0.0	0.0	0.0	0.0	0.0	0.0	0.0	0.0	0.0	0.0	0.0	0.0	0.0	0.0	0.0	0.0	0.0	0.0	0.0	0.0	0.0	0.0	0.0	0.0	0.0	0.0	0.0	0.0	0.0	0.0	0.0	0.0	0.0	0.0	0.0	0.0	0.0	0.0	0.0	0.0	958.8477369396904	0.0	0.0	0.0	3225.184079196608	0.0
O14745	SEQ_ETHQQVVSR_MOD_ETHQQVVSR_CHARGE_3_	0.0	0.0	0.0	0.0	0.0	0.0	0.0	0.0	0.0	0.0	0.0	0.0	0.0	0.0	0.0	0.0	0.0	0.0	0.0	0.0	0.0	0.0	0.0	0.0	0.0	0.0	0.0	0.0	0.0	0.0	0.0	0.0	0.0	0.0	0.0	0.0	0.0	0.0	0.0	0.0	0.0	0.0	0.0	0.0	0.0	0.0	0.0	0.0
O14745	SEQ_AQEAPGQAEPPAAAEVQGAGNENEPR_MOD_AQEAPGQAEPPAAAEVQGAGNENEPR_CHARGE_3_	0.0	0.0	0.0	0.0	0.0	0.0	0.0	0.0	0.0	0.0	0.0	0.0	0.0	0.0	0.0	0.0	0.0	0.0	0.0	0.0	0.0	0.0	0.0	0.0	0.0	0.0	0.0	0.0	928.6183637854948	0.0	0.0	0.0	0.0	0.0	0.0	0.0	0.0	1050.9974981292505	491.3341637601558	0.0	2874.677234589022	1190.9734777444526	2128.2970468607186	710.9994670242232	0.0	0.0	1927.2019449243564	1188.539329029423
O14745	SEQ_GPNGYGFHLHGEK_MOD_GPNGYGFHLHGEK_CHARGE_2_	0.0	0.0	0.0	0.0	0.0	0.0	0.0	0.0	0.0	0.0	0.0	0.0	0.0	0.0	0.0	0.0	0.0	0.0	0.0	0.0	0.0	0.0	0.0	0.0	0.0	0.0	0.0	0.0	0.0	0.0	0.0	0.0	0.0	0.0	0.0	0.0	0.0	0.0	0.0	0.0	0.0	0.0	0.0	0.0	0.0	0.0	0.0	0.0
O14745	SEQ_SASSDTSEELNSQDSPPK_MOD_SASSDTSEELNSQDSPPK_CHARGE_3_	0.0	0.0	0.0	0.0	0.0	0.0	0.0	0.0	0.0	0.0	0.0	0.0	0.0	0.0	0.0	0.0	0.0	0.0	0.0	0.0	0.0	0.0	0.0	0.0	0.0	0.0	0.0	0.0	0.0	0.0	0.0	0.0	0.0	0.0	0.0	0.0	0.0	0.0	0.0	0.0	0.0	0.0	0.0	0.0	0.0	0.0	0.0	0.0
O14745	SEQ_LVEPGSPAEK_MOD_LVEPGSPAEK_CHARGE_3_	0.0	0.0	0.0	0.0	0.0	0.0	0.0	0.0	0.0	0.0	0.0	0.0	0.0	0.0	0.0	0.0	0.0	0.0	669.9292000798463	0.0	0.0	0.0	0.0	0.0	0.0	0.0	0.0	0.0	0.0	0.0	0.0	0.0	0.0	0.0	0.0	0.0	0.0	0.0	0.0	0.0	0.0	0.0	0.0	0.0	0.0	0.0	0.0	0.0
O14745	SEQ_AQEAPGQAEPPAAAEVQGAGNENEPR_MOD_AQEAPGQAEPPAAAEVQGAGNENEPR_CHARGE_4_	0.0	0.0	0.0	0.0	0.0	0.0	0.0	0.0	0.0	0.0	0.0	0.0	0.0	0.0	0.0	0.0	0.0	0.0	0.0	0.0	0.0	0.0	0.0	0.0	0.0	0.0	0.0	0.0	0.0	0.0	0.0	0.0	0.0	0.0	0.0	0.0	4149.452701232899	0.0	0.0	0.0	0.0	0.0	5098.004810857006	0.0	0.0	0.0	5627.756013455697	3291.181655286979
O14745	SEQ_GPSGYGFNLHSDK_MOD_GPSGYGFNLHSDK_CHARGE_2_	0.0	0.0	0.0	0.0	0.0	0.0	0.0	0.0	0.0	0.0	0.0	0.0	0.0	0.0	0.0	0.0	0.0	0.0	0.0	0.0	0.0	0.0	0.0	0.0	0.0	0.0	0.0	0.0	0.0	0.0	0.0	0.0	0.0	0.0	0.0	0.0	0.0	0.0	0.0	0.0	0.0	0.0	0.0	0.0	0.0	0.0	0.0	0.0
O14745	SEQ_GPNGYGFHLHGEK_MOD_GPNGYGFHLHGEK_CHARGE_4_	0.0	0.0	0.0	0.0	0.0	0.0	0.0	0.0	0.0	0.0	0.0	0.0	0.0	0.0	0.0	0.0	0.0	0.0	0.0	0.0	1629.060689841309	0.0	0.0	0.0	0.0	0.0	0.0	0.0	0.0	1181.9397081759253	0.0	0.0	0.0	0.0	0.0	0.0	0.0	0.0	0.0	0.0	4003.844543614866	0.0	3435.399562952307	0.0	0.0	0.0	0.0	0.0
O14745	SEQ_LLVVDPETDEQLQK_MOD_LLVVDPETDEQLQK_CHARGE_2_	0.0	0.0	0.0	0.0	0.0	0.0	0.0	0.0	0.0	0.0	0.0	0.0	0.0	0.0	0.0	0.0	0.0	0.0	0.0	0.0	0.0	0.0	0.0	0.0	0.0	0.0	0.0	0.0	0.0	0.0	0.0	0.0	0.0	0.0	0.0	0.0	0.0	0.0	0.0	0.0	0.0	0.0	1366.9081157627052	0.0	0.0	0.0	0.0	1198.538096160485
O14745	SEQ_LLVVDPETDEQLQK_MOD_LLVVDPETDEQLQK_CHARGE_3_	0.0	0.0	0.0	0.0	0.0	0.0	0.0	0.0	0.0	0.0	0.0	0.0	0.0	0.0	0.0	0.0	0.0	0.0	0.0	0.0	0.0	0.0	0.0	0.0	0.0	0.0	0.0	0.0	373.79140369699655	0.0	0.0	0.0	0.0	0.0	0.0	0.0	0.0	0.0	670.4824448775832	0.0	0.0	0.0	1214.633392987951	0.0	819.8126640529231	0.0	0.0	0.0
O14757;O14757-2	SEQ_IDSAPLALLHK_MOD_IDSAPLALLHK_CHARGE_3_	0.0	0.0	0.0	0.0	0.0	0.0	0.0	0.0	0.0	0.0	0.0	0.0	0.0	0.0	0.0	0.0	0.0	0.0	0.0	0.0	0.0	0.0	0.0	0.0	0.0	0.0	0.0	0.0	0.0	0.0	0.0	0.0	0.0	0.0	0.0	0.0	0.0	0.0	481.64893424850175	0.0	0.0	0.0	0.0	499.6395690987095	0.0	0.0	0.0	0.0
O14773;O14773-2	SEQ_LFGGNFAHQASVAR_MOD_LFGGNFAHQASVAR_CHARGE_3_	0.0	0.0	0.0	0.0	0.0	0.0	0.0	0.0	0.0	0.0	0.0	0.0	0.0	0.0	0.0	0.0	0.0	0.0	0.0	0.0	0.0	0.0	0.0	0.0	0.0	0.0	0.0	0.0	0.0	0.0	0.0	0.0	0.0	0.0	0.0	0.0	0.0	0.0	0.0	2072.743226799545	0.0	0.0	0.0	0.0	0.0	0.0	0.0	0.0
O14773;O14773-2	SEQ_LYQQHGAGLFDVTR_MOD_LYQQHGAGLFDVTR_CHARGE_3_	0.0	0.0	0.0	0.0	0.0	0.0	0.0	0.0	0.0	0.0	0.0	0.0	0.0	0.0	0.0	0.0	0.0	0.0	0.0	0.0	0.0	0.0	0.0	0.0	0.0	0.0	0.0	0.0	0.0	0.0	0.0	0.0	0.0	0.0	0.0	0.0	0.0	0.0	0.0	0.0	0.0	0.0	0.0	0.0	0.0	0.0	0.0	0.0
O14776;O14776-2	SEQ_LFNEHIEALTK_MOD_LFNEHIEALTK_CHARGE_3_	0.0	0.0	0.0	0.0	0.0	0.0	0.0	0.0	0.0	0.0	0.0	0.0	0.0	0.0	0.0	0.0	0.0	0.0	0.0	0.0	0.0	0.0	0.0	0.0	0.0	0.0	0.0	0.0	0.0	0.0	0.0	0.0	0.0	0.0	0.0	0.0	0.0	0.0	0.0	0.0	0.0	0.0	0.0	0.0	0.0	0.0	0.0	0.0
O14776;O14776-2	SEQ_VFFYNPTTR_MOD_VFFYNPTTR_CHARGE_3_	0.0	0.0	0.0	0.0	0.0	0.0	0.0	0.0	0.0	0.0	0.0	0.0	0.0	0.0	0.0	0.0	0.0	0.0	0.0	0.0	0.0	0.0	0.0	0.0	0.0	0.0	0.0	0.0	0.0	0.0	0.0	0.0	0.0	0.0	0.0	0.0	0.0	0.0	0.0	0.0	0.0	0.0	0.0	0.0	0.0	0.0	0.0	0.0
O14776;O14776-2	SEQ_SSDVSWSDTR_MOD_SSDVSWSDTR_CHARGE_2_	0.0	0.0	0.0	0.0	0.0	0.0	0.0	0.0	0.0	0.0	0.0	0.0	0.0	0.0	0.0	0.0	0.0	0.0	0.0	0.0	0.0	0.0	0.0	0.0	0.0	0.0	0.0	0.0	0.0	0.0	0.0	0.0	0.0	0.0	0.0	0.0	0.0	0.0	0.0	0.0	0.0	0.0	0.0	0.0	0.0	0.0	0.0	0.0
O14776;O14776-2	SEQ_WESGSLLER_MOD_WESGSLLER_CHARGE_2_	0.0	0.0	0.0	0.0	0.0	0.0	0.0	0.0	0.0	0.0	0.0	0.0	0.0	0.0	0.0	0.0	0.0	0.0	0.0	0.0	0.0	0.0	0.0	0.0	0.0	0.0	0.0	0.0	0.0	0.0	0.0	0.0	0.0	0.0	0.0	0.0	0.0	0.0	0.0	0.0	0.0	0.0	0.0	0.0	0.0	0.0	0.0	0.0
O14776;O14776-2	SEQ_YLLLNPK_MOD_YLLLNPK_CHARGE_2_	0.0	0.0	0.0	0.0	0.0	0.0	0.0	0.0	0.0	0.0	0.0	0.0	0.0	0.0	0.0	0.0	0.0	0.0	0.0	0.0	0.0	0.0	0.0	0.0	0.0	0.0	0.0	0.0	0.0	0.0	0.0	0.0	0.0	0.0	0.0	0.0	398.1031239572747	331.1367650400786	899.9879258369183	0.0	1057.2765855384139	925.1779258571822	1247.1470089524255	1643.7198780195881	1650.0379581414782	1231.2310276418648	1190.3278722143161	684.6873843629331
O14776;O14776-2	SEQ_GPPPPPTASEPTR_MOD_GPPPPPTASEPTR_CHARGE_2_	0.0	0.0	0.0	0.0	0.0	0.0	0.0	0.0	0.0	0.0	0.0	0.0	0.0	0.0	0.0	0.0	0.0	0.0	0.0	0.0	0.0	0.0	0.0	0.0	0.0	0.0	0.0	0.0	0.0	0.0	0.0	0.0	0.0	0.0	0.0	1894.7006187567902	0.0	0.0	0.0	0.0	0.0	0.0	0.0	0.0	0.0	0.0	0.0	0.0
O14776;O14776-2	SEQ_LFNEHIEALTK_MOD_LFNEHIEALTK_CHARGE_2_	0.0	0.0	0.0	0.0	0.0	0.0	0.0	0.0	0.0	0.0	0.0	0.0	0.0	0.0	0.0	0.0	0.0	0.0	0.0	0.0	0.0	0.0	0.0	0.0	0.0	0.0	0.0	0.0	0.0	0.0	0.0	0.0	0.0	0.0	0.0	0.0	0.0	0.0	0.0	0.0	0.0	0.0	0.0	0.0	0.0	0.0	232.60158432056542	0.0
O14776;O14776-2	SEQ_VFFYNPTTR_MOD_VFFYNPTTR_CHARGE_2_	0.0	0.0	0.0	0.0	0.0	0.0	0.0	0.0	0.0	0.0	0.0	0.0	0.0	0.0	0.0	0.0	0.0	0.0	0.0	0.0	0.0	0.0	0.0	0.0	0.0	0.0	0.0	0.0	0.0	0.0	0.0	0.0	0.0	0.0	0.0	0.0	0.0	0.0	0.0	0.0	0.0	0.0	0.0	0.0	0.0	0.0	0.0	0.0
O14776;O14776-2	SEQ_LFNEHIEALTK_MOD_LFNEHIEALTK_CHARGE_4_	0.0	0.0	0.0	0.0	0.0	0.0	0.0	0.0	0.0	0.0	0.0	0.0	0.0	0.0	0.0	0.0	0.0	0.0	0.0	0.0	0.0	0.0	0.0	0.0	0.0	0.0	0.0	0.0	0.0	0.0	0.0	0.0	0.0	0.0	0.0	0.0	0.0	0.0	0.0	0.0	0.0	0.0	0.0	0.0	0.0	0.0	0.0	0.0
O14776;O14776-2	SEQ_DREALFNEFVAAAR_MOD_DREALFNEFVAAAR_CHARGE_3_	0.0	0.0	0.0	0.0	0.0	0.0	0.0	0.0	0.0	0.0	0.0	0.0	0.0	0.0	0.0	0.0	0.0	0.0	0.0	0.0	0.0	0.0	0.0	0.0	0.0	0.0	0.0	0.0	0.0	0.0	0.0	0.0	0.0	0.0	0.0	0.0	0.0	0.0	0.0	0.0	0.0	0.0	0.0	0.0	0.0	0.0	2921.4467132752175	2273.534501785706
O14776;O14776-2	SEQ_TYYYNNR_MOD_TYYYNNR_CHARGE_2_	0.0	0.0	0.0	0.0	0.0	0.0	0.0	0.0	0.0	0.0	0.0	0.0	0.0	0.0	0.0	0.0	0.0	0.0	0.0	0.0	0.0	0.0	0.0	0.0	0.0	0.0	0.0	0.0	0.0	0.0	0.0	0.0	0.0	0.0	0.0	0.0	0.0	0.0	0.0	0.0	0.0	0.0	0.0	0.0	0.0	5694.311865121548	0.0	0.0
O14776;O14776-2	SEQ_EFEEYIR_MOD_EFEEYIR_CHARGE_2_	0.0	0.0	0.0	0.0	0.0	0.0	0.0	0.0	0.0	0.0	0.0	0.0	0.0	0.0	0.0	0.0	0.0	0.0	0.0	0.0	0.0	0.0	0.0	0.0	0.0	0.0	0.0	0.0	0.0	0.0	0.0	0.0	0.0	0.0	12544.818386732735	0.0	0.0	0.0	0.0	0.0	0.0	0.0	0.0	0.0	6530.539338263	22291.691394035002	0.0	0.0
O14776;O14776-2	SEQ_ATFSEFAAK_MOD_ATFSEFAAK_CHARGE_3_	0.0	0.0	0.0	0.0	0.0	0.0	0.0	0.0	0.0	0.0	0.0	0.0	0.0	0.0	0.0	0.0	0.0	0.0	0.0	0.0	0.0	0.0	0.0	0.0	0.0	0.0	0.0	0.0	0.0	0.0	0.0	0.0	0.0	0.0	0.0	0.0	0.0	0.0	0.0	0.0	0.0	0.0	0.0	0.0	0.0	0.0	0.0	0.0
O14776;O14776-2	SEQ_FNPGELR_MOD_FNPGELR_CHARGE_2_	0.0	0.0	0.0	0.0	0.0	0.0	0.0	0.0	0.0	0.0	0.0	0.0	0.0	0.0	0.0	0.0	0.0	0.0	0.0	0.0	0.0	0.0	0.0	0.0	0.0	0.0	0.0	0.0	0.0	0.0	0.0	0.0	0.0	0.0	0.0	5325.738632490516	0.0	0.0	0.0	0.0	0.0	0.0	0.0	9961.854012937829	0.0	0.0	0.0	0.0
O14776;O14776-2	SEQ_ATFSEFAAK_MOD_ATFSEFAAK_CHARGE_2_	0.0	0.0	0.0	0.0	0.0	0.0	0.0	0.0	0.0	0.0	0.0	0.0	0.0	0.0	0.0	0.0	0.0	0.0	0.0	0.0	0.0	2178.041925922706	0.0	0.0	0.0	0.0	0.0	0.0	0.0	0.0	0.0	0.0	0.0	0.0	0.0	0.0	0.0	0.0	6842.0233734857	6553.739657874291	5730.297007195278	4033.907709086762	7581.761264251261	7176.3431869162705	5873.44878651095	7003.415305821099	14339.865094739886	0.0
O14776;O14776-2	SEQ_GPPPPPTASEPTR_MOD_GPPPPPTASEPTR_CHARGE_3_	0.0	0.0	0.0	0.0	0.0	0.0	0.0	0.0	0.0	0.0	0.0	0.0	0.0	0.0	0.0	0.0	0.0	0.0	0.0	0.0	0.0	0.0	0.0	0.0	0.0	0.0	0.0	0.0	0.0	0.0	0.0	0.0	0.0	0.0	0.0	0.0	0.0	0.0	0.0	0.0	0.0	0.0	0.0	0.0	0.0	0.0	0.0	0.0
O14776;O14776-2	SEQ_QVFDQYVK_MOD_QVFDQYVK_CHARGE_2_	0.0	0.0	0.0	0.0	0.0	0.0	0.0	0.0	0.0	0.0	0.0	0.0	0.0	0.0	0.0	0.0	0.0	0.0	0.0	0.0	0.0	0.0	0.0	0.0	0.0	0.0	0.0	0.0	0.0	0.0	0.0	0.0	4203.094171555693	0.0	0.0	0.0	0.0	0.0	0.0	0.0	0.0	4225.995441108838	9576.825509041346	0.0	0.0	0.0	0.0	2383.553831024788
O14776;O14776-2	SEQ_LIQESDQHLK_MOD_LIQESDQHLK_CHARGE_3_	0.0	0.0	0.0	0.0	0.0	0.0	0.0	0.0	0.0	0.0	0.0	0.0	0.0	0.0	0.0	0.0	0.0	0.0	0.0	0.0	0.0	0.0	0.0	0.0	0.0	0.0	0.0	0.0	0.0	0.0	2191.142873273587	0.0	0.0	0.0	0.0	0.0	0.0	0.0	0.0	545.6360499228375	1680.7014234469914	1075.494501034893	2388.475248739229	0.0	1484.0824397976155	1314.9849178539866	2394.6386503838653	1699.3220271106861
O14776;O14776-2	SEQ_QVFDQYVK_MOD_QVFDQYVK_CHARGE_3_	0.0	0.0	0.0	0.0	0.0	0.0	0.0	0.0	0.0	0.0	0.0	0.0	0.0	0.0	0.0	0.0	0.0	0.0	0.0	0.0	0.0	0.0	0.0	0.0	43.96246562842952	0.0	0.0	0.0	0.0	0.0	0.0	0.0	0.0	0.0	0.0	0.0	0.0	0.0	0.0	0.0	0.0	0.0	0.0	0.0	0.0	0.0	0.0	0.0
O14777	SEQ_EAIETQLAEYHK_MOD_EAIETQLAEYHK_CHARGE_3_	0.0	0.0	0.0	0.0	0.0	0.0	0.0	0.0	0.0	0.0	0.0	0.0	0.0	0.0	0.0	0.0	0.0	0.0	0.0	0.0	0.0	0.0	0.0	0.0	0.0	325.5866668609026	0.0	0.0	0.0	0.0	0.0	0.0	0.0	0.0	0.0	0.0	0.0	0.0	0.0	699.2131965589195	0.0	0.0	0.0	0.0	0.0	0.0	0.0	0.0
O14777	SEQ_NSQLGIFSSSEK_MOD_NSQLGIFSSSEK_CHARGE_2_	0.0	0.0	0.0	0.0	0.0	0.0	0.0	0.0	0.0	0.0	0.0	0.0	0.0	0.0	0.0	0.0	0.0	0.0	0.0	0.0	0.0	0.0	0.0	0.0	5944.12364392025	0.0	0.0	0.0	6628.228182705368	0.0	0.0	0.0	0.0	0.0	0.0	0.0	0.0	0.0	0.0	0.0	0.0	0.0	0.0	0.0	0.0	0.0	0.0	2902.1596176513385
O14777	SEQ_DLFNVDAFK_MOD_DLFNVDAFK_CHARGE_3_	0.0	0.0	0.0	0.0	0.0	0.0	0.0	0.0	0.0	0.0	0.0	0.0	0.0	0.0	0.0	0.0	0.0	0.0	0.0	0.0	0.0	0.0	0.0	0.0	0.0	0.0	0.0	0.0	0.0	0.0	0.0	0.0	0.0	0.0	0.0	0.0	0.0	0.0	0.0	0.0	0.0	0.0	0.0	0.0	0.0	0.0	0.0	0.0
O14777	SEQ_AQVYVPLK_MOD_AQVYVPLK_CHARGE_3_	0.0	0.0	0.0	0.0	0.0	0.0	0.0	0.0	0.0	0.0	0.0	0.0	0.0	0.0	0.0	0.0	0.0	0.0	0.0	0.0	0.0	0.0	0.0	0.0	0.0	0.0	0.0	0.0	0.0	0.0	0.0	0.0	0.0	0.0	0.0	0.0	0.0	0.0	0.0	0.0	0.0	0.0	0.0	0.0	0.0	0.0	0.0	0.0
O14777	SEQ_DLFNVDAFK_MOD_DLFNVDAFK_CHARGE_2_	0.0	0.0	0.0	0.0	0.0	0.0	0.0	0.0	0.0	0.0	0.0	0.0	0.0	0.0	0.0	0.0	0.0	0.0	0.0	0.0	0.0	0.0	0.0	0.0	0.0	0.0	0.0	0.0	0.0	0.0	0.0	0.0	0.0	0.0	0.0	0.0	0.0	0.0	0.0	0.0	1560.6825031163726	0.0	0.0	0.0	0.0	0.0	0.0	0.0
O14777	SEQ_AQVYVPLK_MOD_AQVYVPLK_CHARGE_2_	0.0	0.0	0.0	0.0	0.0	0.0	0.0	0.0	0.0	0.0	0.0	0.0	0.0	0.0	0.0	0.0	0.0	0.0	0.0	0.0	0.0	0.0	0.0	0.0	0.0	0.0	0.0	0.0	0.0	0.0	0.0	0.0	0.0	363.25478875970254	0.0	0.0	0.0	0.0	0.0	0.0	0.0	0.0	0.0	518.2326550128646	0.0	0.0	0.0	0.0
O14777	SEQ_EAIETQLAEYHK_MOD_EAIETQLAEYHK_CHARGE_4_	0.0	0.0	0.0	0.0	0.0	0.0	0.0	0.0	0.0	0.0	0.0	0.0	0.0	0.0	0.0	0.0	0.0	0.0	0.0	0.0	0.0	0.0	0.0	0.0	0.0	0.0	0.0	0.0	0.0	0.0	0.0	0.0	0.0	0.0	0.0	0.0	0.0	0.0	0.0	0.0	0.0	0.0	0.0	0.0	0.0	0.0	0.0	0.0
O14777	SEQ_NSQLGIFSSSEK_MOD_NSQLGIFSSSEK_CHARGE_3_	0.0	0.0	0.0	0.0	0.0	0.0	0.0	0.0	0.0	0.0	0.0	0.0	0.0	0.0	0.0	0.0	0.0	0.0	0.0	0.0	0.0	0.0	0.0	0.0	0.0	0.0	0.0	0.0	0.0	0.0	0.0	0.0	0.0	0.0	0.0	0.0	0.0	0.0	1233.6865100874256	0.0	0.0	0.0	0.0	0.0	0.0	0.0	0.0	0.0
O14787-2	SEQ_EELLPHLLPLLK_MOD_EELLPHLLPLLK_CHARGE_4_	0.0	0.0	0.0	0.0	0.0	0.0	0.0	0.0	0.0	0.0	0.0	0.0	0.0	0.0	0.0	0.0	0.0	0.0	0.0	0.0	0.0	0.0	0.0	0.0	0.0	0.0	0.0	0.0	0.0	0.0	0.0	0.0	0.0	0.0	0.0	0.0	0.0	0.0	0.0	0.0	0.0	0.0	0.0	0.0	0.0	0.0	0.0	0.0
O14787-2	SEQ_EVLASHLVQLIPILVNGMK_MOD_EVLASHLVQLIPILVNGM(Oxidation)K_CHARGE_2_	0.0	0.0	0.0	0.0	0.0	0.0	0.0	0.0	0.0	0.0	0.0	0.0	0.0	0.0	0.0	0.0	0.0	0.0	0.0	0.0	0.0	0.0	0.0	0.0	0.0	0.0	0.0	0.0	0.0	61.178137266498105	0.0	0.0	0.0	0.0	0.0	0.0	0.0	0.0	0.0	0.0	0.0	0.0	0.0	0.0	0.0	0.0	0.0	0.0
O14802	SEQ_EVEPLLGR_MOD_EVEPLLGR_CHARGE_2_	0.0	0.0	0.0	0.0	0.0	0.0	0.0	0.0	0.0	0.0	0.0	0.0	0.0	0.0	0.0	0.0	0.0	0.0	0.0	0.0	0.0	0.0	0.0	0.0	0.0	0.0	0.0	0.0	0.0	0.0	0.0	0.0	0.0	0.0	0.0	0.0	0.0	0.0	3109.7976682874173	0.0	0.0	0.0	0.0	0.0	0.0	0.0	0.0	0.0
O14802	SEQ_AQENLNPLVVLNLFK_MOD_AQENLNPLVVLNLFK_CHARGE_4_	0.0	0.0	0.0	0.0	0.0	0.0	0.0	0.0	0.0	0.0	0.0	0.0	0.0	0.0	0.0	0.0	0.0	0.0	0.0	0.0	0.0	0.0	0.0	0.0	0.0	0.0	0.0	0.0	0.0	0.0	0.0	0.0	0.0	0.0	0.0	0.0	0.0	0.0	0.0	0.0	0.0	0.0	0.0	0.0	0.0	0.0	0.0	0.0
O14802	SEQ_IDEVAVPVHVAK_MOD_IDEVAVPVHVAK_CHARGE_2_	0.0	0.0	0.0	0.0	0.0	0.0	0.0	0.0	0.0	0.0	0.0	0.0	0.0	0.0	0.0	0.0	0.0	0.0	0.0	0.0	0.0	0.0	0.0	0.0	0.0	0.0	0.0	0.0	0.0	0.0	0.0	0.0	0.0	0.0	0.0	0.0	0.0	0.0	0.0	0.0	0.0	0.0	0.0	0.0	0.0	0.0	0.0	0.0
O14802	SEQ_TVISPDPNLR_MOD_TVISPDPNLR_CHARGE_2_	0.0	0.0	0.0	0.0	0.0	0.0	0.0	0.0	0.0	0.0	0.0	0.0	0.0	0.0	0.0	0.0	0.0	0.0	0.0	0.0	0.0	0.0	0.0	0.0	0.0	0.0	0.0	0.0	0.0	0.0	0.0	0.0	0.0	0.0	0.0	0.0	0.0	0.0	0.0	0.0	0.0	0.0	0.0	0.0	0.0	0.0	0.0	0.0
O14802	SEQ_IDEVAVPVHVAK_MOD_IDEVAVPVHVAK_CHARGE_3_	0.0	0.0	0.0	0.0	0.0	0.0	0.0	0.0	0.0	0.0	0.0	0.0	0.0	0.0	0.0	0.0	0.0	0.0	0.0	0.0	0.0	0.0	0.0	0.0	0.0	0.0	0.0	0.0	0.0	0.0	0.0	0.0	0.0	0.0	0.0	0.0	0.0	0.0	0.0	0.0	0.0	341.60277696112087	817.3561592871303	0.0	0.0	0.0	0.0	0.0
O14818	SEQ_DIVVLGVEK_MOD_DIVVLGVEK_CHARGE_2_	0.0	0.0	0.0	0.0	0.0	0.0	0.0	0.0	0.0	0.0	0.0	0.0	0.0	0.0	0.0	0.0	0.0	0.0	0.0	0.0	0.0	0.0	0.0	0.0	0.0	0.0	0.0	0.0	1124.813190325276	0.0	0.0	0.0	1517.7241105148369	0.0	0.0	0.0	1890.8799938695277	313.4563743687201	1843.2328193829237	0.0	3180.020722797079	1619.5161025626448	4970.136455689112	1348.754938662056	5469.467883984079	778.2218025066962	7130.916319816314	2361.487722563626
O14818	SEQ_GRDIVVLGVEK_MOD_GRDIVVLGVEK_CHARGE_4_	0.0	0.0	0.0	0.0	0.0	0.0	0.0	0.0	0.0	0.0	0.0	0.0	0.0	0.0	0.0	0.0	0.0	0.0	0.0	0.0	0.0	0.0	0.0	0.0	0.0	0.0	0.0	0.0	0.0	0.0	0.0	0.0	0.0	0.0	0.0	0.0	0.0	0.0	0.0	0.0	0.0	0.0	0.0	0.0	0.0	0.0	0.0	0.0
O14818	SEQ_YVAEIEK_MOD_YVAEIEK_CHARGE_2_	0.0	0.0	0.0	0.0	0.0	0.0	0.0	0.0	0.0	0.0	0.0	850.7871210508063	0.0	0.0	0.0	0.0	0.0	0.0	3250.0303129695485	0.0	0.0	2353.174255416893	0.0	2411.7286337551645	3216.4628205259987	2396.963769709447	5557.75693701297	2390.484401275957	4733.408989021161	2715.8067726215963	10487.90644072696	10296.246943023974	11053.051850264035	6632.524832349771	7286.139524335823	9112.685104885004	7158.710802191381	5662.537411522059	11143.84891827644	9113.860515013554	29284.02558803927	22225.48527564251	18458.817470740352	16263.949203835662	18926.34154674429	16538.4629017251	14590.655229474307	17229.742642642763
O14818	SEQ_NIELAVMR_MOD_NIELAVM(Oxidation)R_CHARGE_2_	0.0	0.0	0.0	0.0	0.0	0.0	0.0	0.0	0.0	0.0	0.0	0.0	0.0	0.0	0.0	0.0	0.0	0.0	0.0	0.0	0.0	0.0	0.0	0.0	0.0	0.0	0.0	0.0	0.0	0.0	0.0	0.0	0.0	0.0	0.0	0.0	0.0	0.0	0.0	0.0	0.0	0.0	0.0	0.0	0.0	0.0	0.0	0.0
O14818	SEQ_ILNPEEIEK_MOD_ILNPEEIEK_CHARGE_2_	0.0	0.0	0.0	0.0	0.0	0.0	0.0	0.0	0.0	0.0	0.0	0.0	0.0	0.0	0.0	1500.7602050792962	0.0	0.0	0.0	0.0	5167.87769517629	888.2484717129576	3465.9221658852707	0.0	0.0	1166.9155009546319	7740.905813510401	4234.374151128382	0.0	3903.997269863612	0.0	0.0	8545.84292297638	4876.034982095833	0.0	4488.433524430659	8790.277839356702	0.0	9913.133040565903	6764.60380209839	13764.438864509453	12133.88538956156	18546.32435686591	13345.890089588162	16067.232002220817	7087.0040118853685	10372.761344869303	10257.795555795075
O14818	SEQ_ILNPEEIEK_MOD_ILNPEEIEK_CHARGE_3_	0.0	0.0	0.0	0.0	0.0	0.0	0.0	0.0	0.0	0.0	0.0	0.0	0.0	0.0	0.0	0.0	0.0	0.0	0.0	0.0	0.0	0.0	0.0	0.0	0.0	0.0	0.0	0.0	0.0	0.0	0.0	0.0	110.19820373582739	0.0	0.0	0.0	0.0	0.0	0.0	0.0	0.0	0.0	0.0	0.0	0.0	0.0	0.0	0.0
O14818	SEQ_GRDIVVLGVEK_MOD_GRDIVVLGVEK_CHARGE_2_	0.0	0.0	0.0	0.0	0.0	0.0	0.0	0.0	0.0	0.0	0.0	0.0	0.0	0.0	0.0	0.0	0.0	0.0	0.0	0.0	0.0	0.0	0.0	0.0	0.0	0.0	0.0	0.0	0.0	0.0	0.0	0.0	0.0	0.0	0.0	0.0	0.0	0.0	0.0	0.0	0.0	0.0	0.0	0.0	0.0	0.0	0.0	0.0
O14818	SEQ_LTVEDPVTVEYITR_MOD_LTVEDPVTVEYITR_CHARGE_2_	0.0	0.0	0.0	0.0	0.0	0.0	0.0	0.0	0.0	0.0	0.0	0.0	0.0	0.0	0.0	0.0	0.0	0.0	0.0	0.0	0.0	0.0	0.0	0.0	0.0	0.0	0.0	0.0	0.0	0.0	0.0	0.0	0.0	0.0	0.0	0.0	0.0	0.0	0.0	0.0	0.0	0.0	0.0	0.0	0.0	0.0	0.0	0.0
O14818	SEQ_YVAEIEK_MOD_YVAEIEK_CHARGE_3_	0.0	0.0	0.0	0.0	0.0	0.0	0.0	0.0	0.0	0.0	0.0	0.0	0.0	0.0	0.0	0.0	0.0	0.0	0.0	0.0	0.0	0.0	0.0	0.0	0.0	0.0	0.0	0.0	0.0	0.0	0.0	0.0	0.0	0.0	0.0	0.0	0.0	0.0	0.0	0.0	0.0	25.001653944363674	21.18446497426728	0.0	0.0	0.0	0.0	0.0
O14818	SEQ_ALLEVVQSGGK_MOD_ALLEVVQSGGK_CHARGE_2_	0.0	0.0	0.0	0.0	0.0	0.0	0.0	0.0	0.0	0.0	0.0	0.0	0.0	0.0	0.0	0.0	0.0	0.0	0.0	0.0	0.0	978.5845575832891	0.0	696.7789395828518	0.0	758.3892098221908	1516.6721707793213	1169.5064967802107	1015.631420040468	1428.066048928393	0.0	0.0	1015.0007557627999	2159.411588320868	3939.764343456904	1799.7056292100508	4567.442805613154	1978.0932765113578	0.0	3856.6982091911323	8678.50513050724	7134.103678509849	11075.377768144426	3720.7919955106395	13490.037490878754	7204.353940155645	9757.364570100382	4619.226907426206
O14818	SEQ_NYTDEAIETDDLTIK_MOD_NYTDEAIETDDLTIK_CHARGE_3_	0.0	0.0	0.0	0.0	0.0	0.0	0.0	0.0	0.0	0.0	0.0	0.0	0.0	0.0	0.0	0.0	0.0	0.0	0.0	0.0	1172.0660360043012	0.0	0.0	0.0	997.6012279367134	0.0	0.0	0.0	0.0	0.0	0.0	0.0	956.7904813566205	0.0	0.0	0.0	0.0	0.0	0.0	0.0	0.0	0.0	0.0	0.0	0.0	0.0	0.0	0.0
O14818	SEQ_GRDIVVLGVEK_MOD_GRDIVVLGVEK_CHARGE_3_	0.0	0.0	0.0	0.0	0.0	0.0	0.0	0.0	0.0	0.0	0.0	0.0	0.0	0.0	0.0	0.0	0.0	0.0	0.0	0.0	0.0	0.0	0.0	0.0	0.0	0.0	0.0	0.0	0.0	856.3146856960368	0.0	0.0	0.0	0.0	0.0	0.0	0.0	0.0	826.1476489053878	663.816365845463	0.0	0.0	537.5611826252097	0.0	604.6369994182116	1256.047703006871	1623.5851058782318	904.9648401076502
O14818	SEQ_NYTDEAIETDDLTIK_MOD_NYTDEAIETDDLTIK_CHARGE_2_	0.0	0.0	0.0	0.0	0.0	0.0	0.0	0.0	0.0	0.0	0.0	0.0	0.0	0.0	0.0	0.0	0.0	0.0	0.0	0.0	0.0	0.0	0.0	0.0	0.0	0.0	0.0	0.0	0.0	0.0	0.0	0.0	0.0	0.0	0.0	0.0	0.0	0.0	0.0	0.0	0.0	0.0	0.0	0.0	0.0	3034.277810601916	0.0	1968.5802921884583
O14818	SEQ_LYQTDPSGTYHAWK_MOD_LYQTDPSGTYHAWK_CHARGE_3_	0.0	0.0	0.0	0.0	0.0	0.0	0.0	0.0	0.0	0.0	0.0	0.0	0.0	0.0	0.0	0.0	0.0	0.0	0.0	0.0	0.0	0.0	0.0	0.0	0.0	0.0	0.0	0.0	0.0	0.0	0.0	0.0	0.0	0.0	0.0	0.0	0.0	0.0	0.0	820.6638429730099	0.0	0.0	0.0	0.0	1542.3326585413636	0.0	3628.4083462350545	0.0
O14828	SEQ_TAAANAAAGAAENAFR_MOD_TAAANAAAGAAENAFR_CHARGE_2_	0.0	0.0	0.0	0.0	0.0	0.0	0.0	0.0	0.0	0.0	0.0	0.0	0.0	0.0	0.0	0.0	0.0	0.0	0.0	0.0	0.0	0.0	0.0	0.0	0.0	0.0	0.0	0.0	0.0	0.0	0.0	0.0	0.0	0.0	0.0	0.0	0.0	0.0	0.0	0.0	0.0	0.0	8853.914215944686	0.0	0.0	0.0	7999.839684375793	0.0
O14828	SEQ_ELQHAALGGTATR_MOD_ELQHAALGGTATR_CHARGE_2_	0.0	0.0	0.0	0.0	0.0	0.0	0.0	0.0	0.0	0.0	0.0	0.0	0.0	0.0	0.0	0.0	0.0	0.0	0.0	0.0	0.0	0.0	0.0	0.0	0.0	0.0	0.0	0.0	0.0	0.0	0.0	0.0	0.0	0.0	0.0	0.0	0.0	0.0	0.0	0.0	0.0	0.0	0.0	0.0	0.0	0.0	0.0	0.0
O14828	SEQ_AQQEFAAGVFSNPAVR_MOD_AQQEFAAGVFSNPAVR_CHARGE_2_	0.0	0.0	0.0	0.0	0.0	0.0	0.0	0.0	0.0	0.0	0.0	0.0	0.0	0.0	0.0	0.0	0.0	0.0	0.0	0.0	0.0	0.0	0.0	0.0	0.0	0.0	0.0	0.0	0.0	0.0	0.0	0.0	0.0	0.0	0.0	0.0	0.0	0.0	0.0	2486.2654608596413	0.0	0.0	0.0	0.0	0.0	0.0	0.0	0.0
O14828	SEQ_DGGNPFAEPSELDNPFQDPAVIQHRPSR_MOD_DGGNPFAEPSELDNPFQDPAVIQHRPSR_CHARGE_4_	0.0	0.0	0.0	0.0	0.0	0.0	0.0	0.0	0.0	0.0	0.0	0.0	0.0	0.0	0.0	0.0	0.0	0.0	0.0	0.0	0.0	0.0	0.0	0.0	0.0	0.0	0.0	0.0	0.0	0.0	0.0	0.0	0.0	0.0	0.0	0.0	0.0	0.0	0.0	0.0	0.0	0.0	0.0	0.0	0.0	0.0	0.0	0.0
O14828	SEQ_AQQEFAAGVFSNPAVR_MOD_AQQEFAAGVFSNPAVR_CHARGE_3_	0.0	0.0	0.0	0.0	0.0	0.0	0.0	0.0	0.0	0.0	0.0	0.0	0.0	0.0	0.0	0.0	0.0	0.0	0.0	0.0	0.0	0.0	0.0	0.0	0.0	0.0	0.0	0.0	0.0	0.0	2998.225327011814	0.0	0.0	0.0	0.0	3057.1125501391816	0.0	0.0	0.0	0.0	0.0	0.0	0.0	0.0	0.0	0.0	0.0	0.0
O14828	SEQ_TAAANAAAGAAENAFR_MOD_TAAANAAAGAAENAFR_CHARGE_3_	0.0	0.0	0.0	0.0	0.0	0.0	0.0	0.0	0.0	0.0	0.0	0.0	0.0	0.0	0.0	0.0	0.0	0.0	0.0	0.0	0.0	0.0	0.0	0.0	0.0	0.0	0.0	0.0	0.0	0.0	0.0	0.0	0.0	1773.3073559484174	0.0	0.0	0.0	0.0	0.0	0.0	0.0	0.0	2834.4358285105905	0.0	0.0	0.0	0.0	0.0
O14828	SEQ_ELQHAALGGTATR_MOD_ELQHAALGGTATR_CHARGE_3_	0.0	0.0	0.0	0.0	0.0	0.0	0.0	0.0	0.0	0.0	0.0	0.0	0.0	0.0	0.0	0.0	0.0	0.0	7206.157721247891	0.0	0.0	0.0	0.0	0.0	0.0	0.0	4136.405364678392	0.0	0.0	0.0	4536.608595766578	0.0	0.0	0.0	0.0	0.0	0.0	0.0	0.0	0.0	2694.036737033655	2722.589923400955	7940.1784573069135	4187.154997549412	5395.538841684744	0.0	6375.401581907713	2149.982595551671
O14874;O14874-2;O14874-3	SEQ_YLQQELPVR_MOD_YLQQELPVR_CHARGE_2_	0.0	0.0	0.0	0.0	0.0	0.0	0.0	0.0	0.0	0.0	0.0	0.0	0.0	0.0	0.0	0.0	0.0	0.0	0.0	0.0	0.0	0.0	0.0	0.0	0.0	0.0	0.0	0.0	0.0	0.0	0.0	0.0	0.0	0.0	0.0	0.0	0.0	0.0	0.0	663.9335758388753	0.0	2286.2047027992035	0.0	0.0	0.0	3527.6053626159132	0.0	2758.0689795492076
O14880	SEQ_IASGLGLAWIVGR_MOD_IASGLGLAWIVGR_CHARGE_3_	0.0	0.0	0.0	0.0	0.0	0.0	0.0	0.0	0.0	0.0	0.0	0.0	0.0	0.0	0.0	0.0	0.0	0.0	0.0	0.0	0.0	0.0	0.0	0.0	0.0	0.0	0.0	0.0	0.0	0.0	0.0	0.0	0.0	0.0	0.0	0.0	0.0	0.0	0.0	0.0	0.0	0.0	0.0	0.0	0.0	0.0	0.0	0.0
O14880	SEQ_VLYAYGYYTGEPSK_MOD_VLYAYGYYTGEPSK_CHARGE_3_	0.0	0.0	0.0	0.0	0.0	0.0	0.0	0.0	0.0	0.0	0.0	0.0	0.0	0.0	0.0	0.0	0.0	0.0	0.0	0.0	0.0	0.0	0.0	0.0	0.0	0.0	0.0	0.0	0.0	0.0	1677.091209637761	0.0	0.0	0.0	0.0	0.0	0.0	0.0	0.0	0.0	0.0	0.0	0.0	0.0	0.0	0.0	0.0	0.0
O14880	SEQ_VLYAYGYYTGEPSK_MOD_VLYAYGYYTGEPSK_CHARGE_2_	0.0	0.0	0.0	0.0	0.0	0.0	0.0	0.0	0.0	0.0	0.0	0.0	0.0	0.0	0.0	0.0	0.0	0.0	0.0	0.0	0.0	0.0	0.0	0.0	0.0	0.0	0.0	0.0	0.0	0.0	0.0	0.0	0.0	0.0	0.0	0.0	0.0	0.0	1275.8711815247123	0.0	0.0	0.0	2762.5214947256773	0.0	0.0	0.0	0.0	0.0
O14893;O14893-2;O14893-5	SEQ_DLADEPS_MOD_DLADEPS_CHARGE_2_	0.0	0.0	0.0	0.0	0.0	0.0	0.0	0.0	0.0	0.0	0.0	0.0	0.0	0.0	0.0	0.0	0.0	0.0	0.0	0.0	0.0	0.0	0.0	0.0	0.0	0.0	0.0	0.0	0.0	0.0	0.0	0.0	0.0	0.0	0.0	0.0	0.0	0.0	0.0	0.0	0.0	0.0	0.0	0.0	0.0	0.0	0.0	0.0
O14893;O14893-2;O14893-5	SEQ_DLADEPS_MOD_DLADEPS_CHARGE_1_	0.0	0.0	0.0	0.0	0.0	0.0	0.0	0.0	0.0	0.0	0.0	0.0	0.0	0.0	0.0	0.0	0.0	0.0	0.0	0.0	0.0	0.0	0.0	0.0	0.0	0.0	0.0	0.0	0.0	0.0	0.0	0.0	0.0	2390.8918525682234	0.0	1749.1667637262651	0.0	1436.424801483774	0.0	0.0	0.0	0.0	0.0	2595.850379307919	0.0	0.0	1842.69694833946	1294.9107257927876
O14907	SEQ_VSEGGPAEIAGLQIGDK_MOD_VSEGGPAEIAGLQIGDK_CHARGE_2_	0.0	0.0	0.0	0.0	0.0	0.0	0.0	0.0	0.0	0.0	0.0	0.0	0.0	0.0	0.0	0.0	0.0	0.0	0.0	0.0	0.0	0.0	0.0	0.0	0.0	0.0	0.0	0.0	0.0	0.0	0.0	0.0	0.0	0.0	0.0	0.0	0.0	0.0	0.0	0.0	0.0	0.0	0.0	0.0	0.0	0.0	0.0	0.0
O14907	SEQ_VSEGGPAEIAGLQIGDK_MOD_VSEGGPAEIAGLQIGDK_CHARGE_3_	0.0	0.0	0.0	0.0	0.0	0.0	0.0	0.0	0.0	0.0	0.0	0.0	0.0	0.0	614.5861589940251	0.0	0.0	0.0	0.0	0.0	0.0	0.0	0.0	0.0	0.0	0.0	0.0	0.0	0.0	0.0	924.0747236792032	0.0	0.0	0.0	0.0	0.0	825.2918719696801	0.0	0.0	0.0	0.0	0.0	0.0	0.0	1620.4951507638111	0.0	1180.8824572875944	0.0
O14908	SEQ_GPATVEDLPSAFEEK_MOD_GPATVEDLPSAFEEK_CHARGE_3_	0.0	0.0	0.0	0.0	0.0	0.0	0.0	0.0	0.0	0.0	0.0	0.0	0.0	0.0	0.0	0.0	0.0	0.0	0.0	0.0	0.0	0.0	0.0	0.0	0.0	0.0	0.0	0.0	0.0	0.0	0.0	0.0	0.0	0.0	0.0	0.0	0.0	0.0	0.0	0.0	0.0	0.0	4345.765946842849	1248.9753544919624	0.0	0.0	3426.4567896145754	0.0
O14908	SEQ_LLGGQIGLEDFIFAHVK_MOD_LLGGQIGLEDFIFAHVK_CHARGE_3_	0.0	0.0	0.0	0.0	0.0	0.0	0.0	0.0	0.0	0.0	0.0	0.0	0.0	0.0	0.0	0.0	0.0	0.0	0.0	0.0	0.0	0.0	0.0	0.0	0.0	0.0	0.0	0.0	0.0	0.0	0.0	0.0	0.0	0.0	0.0	0.0	0.0	0.0	0.0	0.0	0.0	0.0	0.0	0.0	0.0	0.0	0.0	0.0
O14908	SEQ_IEGFTNVK_MOD_IEGFTNVK_CHARGE_2_	0.0	0.0	0.0	0.0	0.0	0.0	0.0	0.0	0.0	0.0	0.0	0.0	0.0	0.0	0.0	0.0	0.0	0.0	0.0	0.0	0.0	0.0	0.0	0.0	0.0	0.0	0.0	0.0	0.0	0.0	0.0	0.0	0.0	0.0	0.0	0.0	0.0	2098.774801841574	0.0	848.3093220101154	0.0	0.0	1308.74362912584	2546.377893334987	0.0	4102.659157637469	4655.281451001567	1172.8928254616048
O14908	SEQ_GPATVEDLPSAFEEK_MOD_GPATVEDLPSAFEEK_CHARGE_2_	0.0	0.0	0.0	0.0	0.0	0.0	0.0	0.0	0.0	0.0	0.0	0.0	0.0	0.0	0.0	0.0	0.0	0.0	0.0	0.0	0.0	0.0	0.0	0.0	0.0	0.0	0.0	0.0	0.0	0.0	0.0	0.0	17138.539921523232	0.0	0.0	0.0	0.0	0.0	0.0	0.0	0.0	0.0	0.0	0.0	0.0	0.0	0.0	0.0
O14920;O14920-2;O14920-4	SEQ_IQQDTGIPEEDQELLQEAGLALIPDK_MOD_IQQDTGIPEEDQELLQEAGLALIPDK_CHARGE_3_	0.0	0.0	0.0	0.0	0.0	0.0	0.0	0.0	0.0	0.0	0.0	0.0	0.0	0.0	0.0	0.0	0.0	0.0	0.0	0.0	0.0	0.0	0.0	0.0	0.0	0.0	0.0	0.0	0.0	0.0	0.0	0.0	0.0	0.0	0.0	0.0	0.0	0.0	0.0	0.0	0.0	0.0	0.0	0.0	0.0	0.0	0.0	0.0
O14925	SEQ_YLVQDTDEFILPTGANK_MOD_YLVQDTDEFILPTGANK_CHARGE_3_	0.0	0.0	0.0	0.0	0.0	0.0	0.0	0.0	0.0	0.0	0.0	0.0	0.0	0.0	0.0	0.0	0.0	0.0	0.0	0.0	0.0	0.0	598.8669162380745	0.0	0.0	0.0	0.0	0.0	0.0	0.0	0.0	0.0	0.0	0.0	0.0	0.0	0.0	513.9927887255411	0.0	0.0	0.0	0.0	0.0	0.0	0.0	0.0	0.0	705.6013424723967
O14925	SEQ_NVQILNMVTR_MOD_NVQILNM(Oxidation)VTR_CHARGE_2_	0.0	0.0	0.0	0.0	0.0	0.0	0.0	0.0	0.0	0.0	0.0	0.0	0.0	0.0	0.0	0.0	0.0	0.0	0.0	0.0	0.0	0.0	0.0	0.0	0.0	0.0	0.0	0.0	0.0	0.0	0.0	0.0	0.0	0.0	0.0	0.0	0.0	0.0	0.0	0.0	0.0	0.0	0.0	0.0	0.0	0.0	0.0	0.0
O14925	SEQ_GSLLQQSL_MOD_GSLLQQSL_CHARGE_1_	0.0	0.0	0.0	0.0	0.0	0.0	0.0	0.0	0.0	0.0	0.0	0.0	0.0	0.0	0.0	0.0	0.0	0.0	0.0	0.0	0.0	0.0	0.0	0.0	0.0	0.0	0.0	0.0	0.0	0.0	0.0	0.0	0.0	0.0	0.0	0.0	0.0	0.0	0.0	0.0	0.0	50.15731413217136	0.0	0.0	0.0	0.0	0.0	0.0
O14925	SEQ_YLVQDTDEFILPTGANK_MOD_YLVQDTDEFILPTGANK_CHARGE_4_	0.0	0.0	0.0	0.0	0.0	0.0	0.0	0.0	0.0	0.0	0.0	0.0	0.0	0.0	0.0	0.0	0.0	0.0	0.0	0.0	0.0	0.0	0.0	0.0	0.0	0.0	0.0	0.0	0.0	0.0	0.0	0.0	0.0	0.0	0.0	0.0	0.0	0.0	0.0	0.0	0.0	0.0	0.0	530.8859470419736	0.0	0.0	0.0	0.0
O14925	SEQ_GSLLQQSL_MOD_GSLLQQSL_CHARGE_2_	0.0	0.0	0.0	0.0	0.0	0.0	0.0	0.0	0.0	0.0	0.0	0.0	0.0	0.0	0.0	0.0	0.0	0.0	0.0	0.0	0.0	0.0	0.0	0.0	0.0	0.0	0.0	0.0	0.0	0.0	0.0	0.0	0.0	0.0	0.0	0.0	0.0	0.0	0.0	0.0	4192.592881807357	0.0	6790.431194340167	0.0	0.0	0.0	0.0	2911.9430169921447
O14929;O14929-2	SEQ_LLVTDMSDAEQYR_MOD_LLVTDM(Oxidation)SDAEQYR_CHARGE_3_	0.0	0.0	0.0	0.0	0.0	0.0	0.0	0.0	0.0	0.0	0.0	0.0	0.0	0.0	0.0	0.0	0.0	0.0	0.0	0.0	0.0	0.0	0.0	0.0	0.0	0.0	0.0	0.0	0.0	0.0	0.0	0.0	0.0	0.0	0.0	0.0	0.0	0.0	5649.801096728765	0.0	0.0	0.0	0.0	0.0	0.0	0.0	0.0	0.0
O14929;O14929-2	SEQ_YYTEFPTVLDITAEDPSK_MOD_YYTEFPTVLDITAEDPSK_CHARGE_2_	0.0	0.0	0.0	0.0	0.0	0.0	0.0	0.0	0.0	0.0	0.0	0.0	0.0	0.0	0.0	0.0	0.0	0.0	0.0	0.0	0.0	0.0	0.0	0.0	0.0	0.0	0.0	0.0	0.0	0.0	0.0	0.0	0.0	0.0	0.0	0.0	0.0	0.0	0.0	0.0	0.0	0.0	0.0	1226.1985821919532	0.0	0.0	0.0	0.0
O14929;O14929-2	SEQ_LLVTDMSDAEQYR_MOD_LLVTDM(Oxidation)SDAEQYR_CHARGE_2_	0.0	0.0	0.0	0.0	0.0	0.0	0.0	0.0	0.0	0.0	0.0	0.0	0.0	0.0	0.0	0.0	0.0	0.0	0.0	0.0	0.0	0.0	0.0	0.0	0.0	0.0	0.0	0.0	0.0	0.0	4701.988805466947	0.0	0.0	0.0	0.0	0.0	6118.844742517363	0.0	22261.795283851578	0.0	0.0	0.0	0.0	3114.725334657191	3146.3758846808855	1750.425074547951	12309.575576040761	0.0
O14929;O14929-2	SEQ_RVYEILR_MOD_RVYEILR_CHARGE_2_	0.0	0.0	0.0	0.0	0.0	0.0	0.0	0.0	0.0	0.0	0.0	0.0	0.0	0.0	0.0	0.0	0.0	0.0	0.0	0.0	0.0	0.0	0.0	0.0	0.0	0.0	0.0	0.0	0.0	0.0	0.0	0.0	0.0	0.0	0.0	0.0	0.0	0.0	0.0	0.0	0.0	0.0	0.0	0.0	0.0	1274.376558261286	0.0	0.0
O14929;O14929-2	SEQ_LRDFVLVK_MOD_LRDFVLVK_CHARGE_3_	0.0	0.0	0.0	0.0	0.0	0.0	0.0	0.0	0.0	0.0	0.0	0.0	0.0	0.0	0.0	0.0	0.0	0.0	0.0	0.0	0.0	0.0	0.0	0.0	0.0	0.0	0.0	0.0	0.0	0.0	0.0	0.0	0.0	0.0	0.0	0.0	0.0	0.0	0.0	0.0	0.0	0.0	0.0	0.0	0.0	0.0	0.0	0.0
O14929;O14929-2	SEQ_YYTEFPTVLDITAEDPSK_MOD_YYTEFPTVLDITAEDPSK_CHARGE_3_	0.0	0.0	0.0	0.0	0.0	0.0	0.0	0.0	0.0	0.0	0.0	0.0	0.0	0.0	0.0	0.0	0.0	0.0	0.0	0.0	0.0	0.0	0.0	0.0	0.0	0.0	0.0	0.0	0.0	0.0	0.0	0.0	3774.230519832111	0.0	0.0	0.0	0.0	0.0	0.0	0.0	2639.0443723845106	0.0	0.0	0.0	0.0	0.0	0.0	0.0
O14949	SEQ_GIPNVLR_MOD_GIPNVLR_CHARGE_2_	0.0	0.0	0.0	0.0	0.0	0.0	0.0	0.0	0.0	0.0	0.0	0.0	0.0	0.0	0.0	0.0	0.0	0.0	0.0	0.0	0.0	0.0	0.0	0.0	0.0	0.0	0.0	0.0	0.0	0.0	0.0	0.0	0.0	0.0	0.0	0.0	0.0	0.0	0.0	0.0	0.0	0.0	0.0	0.0	0.0	0.0	0.0	0.0
O14949	SEQ_AYPHVFTK_MOD_AYPHVFTK_CHARGE_2_	0.0	0.0	0.0	0.0	0.0	0.0	0.0	0.0	0.0	0.0	0.0	0.0	0.0	0.0	0.0	0.0	0.0	0.0	0.0	0.0	0.0	0.0	0.0	0.0	0.0	0.0	0.0	0.0	0.0	0.0	0.0	0.0	0.0	0.0	0.0	0.0	0.0	0.0	0.0	0.0	0.0	0.0	0.0	0.0	0.0	0.0	0.0	0.0
O14949	SEQ_AYPHVFTK_MOD_AYPHVFTK_CHARGE_3_	0.0	0.0	0.0	0.0	0.0	0.0	0.0	0.0	0.0	0.0	0.0	0.0	0.0	0.0	0.0	0.0	0.0	0.0	0.0	0.0	0.0	0.0	2636.901725132698	0.0	0.0	0.0	1867.5366257533094	0.0	0.0	0.0	0.0	0.0	0.0	0.0	0.0	0.0	0.0	0.0	1865.782853888887	1707.3896022368147	5249.978558290925	3996.424847625198	6568.954233737756	2565.0799294393723	3370.0226885005036	2047.1854448428835	7780.248329403743	5220.048639513323
O14949	SEQ_HVISYSLSPFEQR_MOD_HVISYSLSPFEQR_CHARGE_3_	0.0	0.0	0.0	0.0	0.0	0.0	0.0	0.0	0.0	0.0	0.0	0.0	0.0	0.0	0.0	0.0	0.0	0.0	0.0	0.0	0.0	0.0	0.0	0.0	0.0	0.0	0.0	0.0	0.0	0.0	0.0	0.0	0.0	0.0	0.0	0.0	0.0	0.0	0.0	1540.6985345621774	0.0	0.0	0.0	0.0	0.0	2957.3339838392667	0.0	0.0
O14949	SEQ_EFGNLTR_MOD_EFGNLTR_CHARGE_2_	0.0	0.0	0.0	0.0	0.0	0.0	0.0	0.0	0.0	0.0	0.0	0.0	0.0	0.0	0.0	0.0	0.0	0.0	0.0	0.0	0.0	0.0	0.0	0.0	0.0	0.0	0.0	0.0	0.0	0.0	0.0	0.0	0.0	0.0	0.0	0.0	0.0	0.0	0.0	0.0	0.0	0.0	0.0	29487.76016560753	0.0	0.0	0.0	0.0
O14950;P19105	SEQ_ELLTTMGDR_MOD_ELLTTM(Oxidation)GDR_CHARGE_3_	0.0	0.0	0.0	0.0	0.0	0.0	0.0	0.0	0.0	0.0	0.0	0.0	0.0	0.0	0.0	0.0	0.0	0.0	0.0	0.0	0.0	0.0	0.0	0.0	0.0	0.0	0.0	0.0	0.0	0.0	0.0	0.0	0.0	0.0	0.0	0.0	0.0	0.0	0.0	0.0	0.0	0.0	0.0	0.0	0.0	0.0	0.0	0.0
O14950;P19105	SEQ_ATSNVFAMFDQSQIQEFK_MOD_ATSNVFAMFDQSQIQEFK_CHARGE_3_	0.0	0.0	0.0	0.0	0.0	0.0	0.0	0.0	0.0	0.0	0.0	0.0	0.0	0.0	0.0	0.0	0.0	0.0	0.0	0.0	0.0	0.0	0.0	0.0	0.0	0.0	0.0	0.0	0.0	0.0	0.0	0.0	0.0	0.0	0.0	0.0	0.0	879.4957616099883	0.0	0.0	0.0	0.0	0.0	0.0	0.0	0.0	0.0	0.0
O14950;P19105	SEQ_ATSNVFAMFDQSQIQEFK_MOD_ATSNVFAM(Oxidation)FDQSQIQEFK_CHARGE_2_	0.0	0.0	0.0	0.0	0.0	0.0	0.0	0.0	0.0	0.0	0.0	0.0	0.0	0.0	0.0	0.0	0.0	0.0	0.0	0.0	0.0	0.0	0.0	0.0	0.0	0.0	0.0	0.0	0.0	0.0	0.0	0.0	0.0	0.0	0.0	0.0	0.0	0.0	0.0	0.0	0.0	0.0	0.0	0.0	0.0	0.0	0.0	0.0
O14950;P19105	SEQ_ELLTTMGDR_MOD_ELLTTMGDR_CHARGE_3_	0.0	0.0	0.0	0.0	0.0	0.0	0.0	0.0	0.0	0.0	0.0	0.0	0.0	0.0	0.0	0.0	0.0	0.0	0.0	0.0	0.0	0.0	0.0	0.0	0.0	0.0	0.0	0.0	0.0	0.0	0.0	0.0	0.0	0.0	0.0	0.0	0.0	0.0	0.0	0.0	0.0	0.0	0.0	0.0	0.0	0.0	0.0	0.0
O14950;P19105	SEQ_GNFNYIEFTR_MOD_GNFNYIEFTR_CHARGE_2_	0.0	0.0	0.0	0.0	0.0	0.0	0.0	0.0	0.0	0.0	0.0	0.0	0.0	0.0	0.0	0.0	0.0	0.0	0.0	0.0	0.0	0.0	0.0	0.0	0.0	0.0	0.0	0.0	0.0	0.0	0.0	0.0	0.0	0.0	3894.719767287874	0.0	0.0	0.0	0.0	0.0	5500.899315327315	0.0	0.0	0.0	0.0	0.0	0.0	0.0
O14950;P19105	SEQ_EDLHDMLASLGK_MOD_EDLHDM(Oxidation)LASLGK_CHARGE_3_	0.0	0.0	0.0	0.0	0.0	0.0	0.0	0.0	0.0	0.0	0.0	0.0	0.0	0.0	0.0	0.0	0.0	0.0	0.0	0.0	0.0	0.0	0.0	0.0	0.0	0.0	0.0	0.0	0.0	0.0	0.0	0.0	0.0	0.0	0.0	0.0	0.0	0.0	0.0	0.0	0.0	0.0	0.0	0.0	0.0	0.0	0.0	0.0
O14950;P19105	SEQ_EAFNMIDQNR_MOD_EAFNM(Oxidation)IDQNR_CHARGE_3_	0.0	0.0	0.0	0.0	0.0	0.0	0.0	0.0	0.0	0.0	0.0	0.0	0.0	0.0	0.0	0.0	0.0	0.0	0.0	0.0	0.0	0.0	0.0	0.0	0.0	0.0	0.0	0.0	0.0	0.0	0.0	0.0	0.0	0.0	0.0	0.0	0.0	0.0	0.0	0.0	3185.1364144937725	811.3688856697721	0.0	0.0	0.0	0.0	0.0	0.0
O14950;P19105	SEQ_EDLHDMLASLGK_MOD_EDLHDM(Oxidation)LASLGK_CHARGE_2_	0.0	0.0	0.0	0.0	0.0	0.0	0.0	0.0	0.0	0.0	0.0	0.0	0.0	0.0	0.0	0.0	0.0	0.0	0.0	0.0	0.0	0.0	0.0	0.0	0.0	5023.225529494956	0.0	0.0	0.0	0.0	0.0	0.0	0.0	0.0	0.0	0.0	0.0	0.0	0.0	0.0	0.0	0.0	0.0	0.0	0.0	0.0	0.0	0.0
O14950;P19105	SEQ_ELLTTMGDR_MOD_ELLTTMGDR_CHARGE_2_	0.0	0.0	0.0	0.0	0.0	0.0	0.0	0.0	0.0	0.0	0.0	0.0	0.0	0.0	0.0	0.0	0.0	0.0	0.0	0.0	0.0	0.0	0.0	0.0	0.0	0.0	0.0	0.0	0.0	0.0	0.0	0.0	0.0	0.0	0.0	0.0	0.0	0.0	161.86576523103577	0.0	0.0	0.0	0.0	0.0	4135.999154853561	0.0	0.0	0.0
O14950;P19105	SEQ_FTDEEVDELYR_MOD_FTDEEVDELYR_CHARGE_3_	0.0	0.0	0.0	0.0	0.0	0.0	0.0	0.0	0.0	0.0	0.0	0.0	0.0	0.0	0.0	0.0	0.0	0.0	0.0	0.0	0.0	0.0	4446.509713946687	0.0	0.0	0.0	0.0	0.0	0.0	0.0	0.0	0.0	0.0	0.0	0.0	0.0	0.0	0.0	0.0	0.0	0.0	0.0	0.0	0.0	0.0	0.0	0.0	0.0
O14950;P19105	SEQ_ELLTTMGDR_MOD_ELLTTM(Oxidation)GDR_CHARGE_2_	0.0	0.0	0.0	0.0	0.0	0.0	0.0	0.0	0.0	0.0	0.0	0.0	0.0	0.0	0.0	0.0	0.0	0.0	0.0	0.0	0.0	0.0	0.0	0.0	0.0	0.0	0.0	0.0	0.0	0.0	0.0	0.0	0.0	0.0	18463.67176528426	0.0	0.0	0.0	0.0	0.0	40758.01391729047	0.0	44227.28827937668	0.0	27553.387728695387	0.0	40921.86836929699	0.0
O14950;P19105	SEQ_FTDEEVDELYR_MOD_FTDEEVDELYR_CHARGE_2_	0.0	0.0	0.0	0.0	0.0	0.0	0.0	0.0	0.0	0.0	0.0	0.0	0.0	0.0	0.0	0.0	0.0	0.0	0.0	0.0	0.0	0.0	0.0	0.0	0.0	0.0	0.0	0.0	0.0	0.0	0.0	0.0	0.0	0.0	0.0	0.0	0.0	0.0	0.0	0.0	24721.897056262456	15463.985323673804	0.0	0.0	0.0	0.0	0.0	20013.48392162441
O14950;P19105	SEQ_LNGTDPEDVIR_MOD_LNGTDPEDVIR_CHARGE_3_	0.0	0.0	0.0	0.0	0.0	0.0	0.0	0.0	0.0	0.0	0.0	0.0	0.0	0.0	0.0	0.0	0.0	0.0	0.0	0.0	0.0	0.0	0.0	0.0	0.0	0.0	0.0	0.0	0.0	0.0	0.0	0.0	0.0	0.0	0.0	0.0	0.0	0.0	0.0	0.0	0.0	0.0	0.0	0.0	0.0	0.0	0.0	0.0
O14950;P19105	SEQ_EAFNMIDQNR_MOD_EAFNM(Oxidation)IDQNR_CHARGE_2_	0.0	0.0	0.0	0.0	0.0	0.0	0.0	0.0	0.0	0.0	0.0	0.0	0.0	0.0	0.0	0.0	0.0	0.0	0.0	0.0	0.0	0.0	0.0	0.0	0.0	0.0	0.0	0.0	0.0	0.0	0.0	0.0	0.0	0.0	6253.832234313289	0.0	0.0	0.0	0.0	0.0	13349.932632859014	0.0	40968.765098365424	0.0	10434.05303449058	0.0	13794.752879111611	0.0
O14950;P19105	SEQ_ATSNVFAMFDQSQIQEFK_MOD_ATSNVFAM(Oxidation)FDQSQIQEFK_CHARGE_3_	0.0	0.0	0.0	0.0	0.0	0.0	0.0	0.0	0.0	0.0	0.0	0.0	0.0	0.0	0.0	0.0	0.0	0.0	0.0	0.0	0.0	0.0	0.0	0.0	0.0	0.0	0.0	0.0	0.0	0.0	0.0	0.0	0.0	0.0	0.0	0.0	0.0	0.0	0.0	0.0	0.0	0.0	0.0	0.0	0.0	530.0555501711074	0.0	0.0
O14950;P19105	SEQ_ATSNVFAMFDQSQIQEFK_MOD_ATSNVFAMFDQSQIQEFK_CHARGE_2_	0.0	0.0	0.0	0.0	0.0	0.0	0.0	0.0	0.0	0.0	0.0	0.0	0.0	0.0	0.0	0.0	0.0	0.0	0.0	0.0	0.0	0.0	0.0	0.0	0.0	0.0	0.0	0.0	0.0	0.0	0.0	0.0	663.5673120256164	0.0	0.0	0.0	0.0	0.0	0.0	788.8796304112016	0.0	0.0	0.0	0.0	1878.731622012198	0.0	0.0	0.0
O14950;P19105	SEQ_LNGTDPEDVIR_MOD_LNGTDPEDVIR_CHARGE_2_	0.0	0.0	0.0	0.0	0.0	0.0	0.0	0.0	0.0	0.0	0.0	0.0	0.0	0.0	0.0	0.0	0.0	0.0	0.0	0.0	0.0	0.0	0.0	0.0	0.0	0.0	0.0	0.0	0.0	0.0	0.0	0.0	0.0	0.0	0.0	0.0	0.0	0.0	0.0	0.0	16646.096372792275	19318.5016937134	0.0	0.0	0.0	24165.37225696341	0.0	14014.877324302277
O14950;P19105	SEQ_EAFNMIDQNR_MOD_EAFNMIDQNR_CHARGE_2_	0.0	0.0	0.0	0.0	0.0	0.0	0.0	0.0	0.0	0.0	0.0	0.0	0.0	0.0	0.0	0.0	0.0	0.0	0.0	0.0	0.0	0.0	2850.4690925516893	0.0	0.0	0.0	0.0	0.0	0.0	0.0	0.0	0.0	0.0	0.0	0.0	0.0	0.0	0.0	0.0	0.0	0.0	0.0	0.0	0.0	2578.9726255763235	0.0	0.0	0.0
O14964;O14964-2	SEQ_QIQLAQK_MOD_QIQLAQK_CHARGE_2_	0.0	0.0	0.0	0.0	0.0	0.0	0.0	0.0	0.0	0.0	0.0	0.0	0.0	0.0	0.0	0.0	0.0	0.0	0.0	0.0	0.0	0.0	0.0	0.0	0.0	0.0	0.0	0.0	0.0	0.0	580.4031927497222	668.5997345672837	897.1500419050624	959.1210031397587	0.0	0.0	0.0	0.0	0.0	279.56981217462544	941.8540028662608	801.0083261206671	2315.0049793412513	1298.0825868782129	1760.6922263609974	1706.7608062560616	639.234699868305	403.2863002964405
O14964;O14964-2	SEQ_VEGHVFPEFK_MOD_VEGHVFPEFK_CHARGE_3_	0.0	0.0	0.0	0.0	0.0	0.0	0.0	0.0	0.0	0.0	0.0	0.0	0.0	0.0	0.0	0.0	0.0	0.0	0.0	0.0	0.0	0.0	0.0	0.0	0.0	0.0	0.0	0.0	0.0	0.0	0.0	0.0	0.0	0.0	0.0	0.0	0.0	0.0	0.0	0.0	0.0	0.0	0.0	0.0	0.0	0.0	0.0	0.0
O14964;O14964-2	SEQ_VVQDTYQIMK_MOD_VVQDTYQIM(Oxidation)K_CHARGE_2_	0.0	0.0	0.0	0.0	0.0	0.0	0.0	0.0	0.0	0.0	0.0	0.0	0.0	0.0	0.0	0.0	0.0	0.0	0.0	0.0	0.0	0.0	0.0	0.0	0.0	0.0	0.0	0.0	0.0	0.0	0.0	0.0	0.0	0.0	0.0	0.0	0.0	0.0	0.0	2616.274071497567	8258.372237417689	4014.1384337004865	0.0	0.0	7609.818442435406	4012.2037400145864	0.0	2653.603821309244
O14964;O14964-2	SEQ_VVQDTYQIMK_MOD_VVQDTYQIM(Oxidation)K_CHARGE_3_	0.0	0.0	0.0	0.0	0.0	0.0	0.0	0.0	0.0	0.0	0.0	0.0	0.0	0.0	0.0	0.0	0.0	0.0	0.0	0.0	407.7228093947202	0.0	0.0	0.0	0.0	0.0	0.0	0.0	0.0	0.0	0.0	0.0	0.0	0.0	0.0	0.0	0.0	0.0	0.0	0.0	0.0	0.0	0.0	0.0	1578.480017166136	0.0	0.0	0.0
O14964;O14964-2	SEQ_ALQNAVTTFVNR_MOD_ALQNAVTTFVNR_CHARGE_3_	0.0	0.0	0.0	0.0	0.0	0.0	0.0	0.0	0.0	0.0	0.0	0.0	0.0	0.0	0.0	0.0	0.0	0.0	0.0	0.0	0.0	0.0	0.0	0.0	0.0	0.0	0.0	0.0	0.0	0.0	0.0	0.0	0.0	0.0	0.0	0.0	0.0	0.0	0.0	0.0	0.0	0.0	200.6356245165368	0.0	0.0	0.0	0.0	0.0
O14964;O14964-2	SEQ_ALQNAVTTFVNR_MOD_ALQNAVTTFVNR_CHARGE_2_	0.0	0.0	0.0	0.0	0.0	0.0	0.0	0.0	0.0	0.0	0.0	0.0	0.0	0.0	0.0	0.0	0.0	0.0	0.0	0.0	0.0	0.0	0.0	0.0	0.0	0.0	0.0	0.0	0.0	0.0	0.0	0.0	0.0	0.0	0.0	0.0	0.0	0.0	0.0	0.0	0.0	0.0	0.0	0.0	0.0	0.0	0.0	0.0
O14964;O14964-2	SEQ_ESDAMFAAER_MOD_ESDAM(Oxidation)FAAER_CHARGE_2_	0.0	0.0	0.0	0.0	0.0	0.0	0.0	0.0	0.0	0.0	0.0	0.0	0.0	0.0	0.0	0.0	0.0	0.0	0.0	0.0	0.0	11244.856057109	0.0	0.0	0.0	0.0	0.0	0.0	0.0	0.0	0.0	0.0	0.0	0.0	0.0	0.0	0.0	0.0	0.0	0.0	0.0	12031.055005577668	4110.912579839456	0.0	0.0	0.0	0.0	11195.540963478736
O14965	SEQ_IADFGWSVHAPSSR_MOD_IADFGWSVHAPSSR_CHARGE_2_	0.0	0.0	0.0	0.0	0.0	0.0	0.0	0.0	0.0	0.0	0.0	0.0	0.0	0.0	0.0	0.0	0.0	0.0	0.0	0.0	0.0	0.0	0.0	0.0	0.0	0.0	0.0	0.0	0.0	0.0	0.0	0.0	0.0	0.0	0.0	0.0	0.0	0.0	0.0	0.0	0.0	0.0	0.0	0.0	0.0	0.0	0.0	0.0
O14965	SEQ_LYGYFHDATR_MOD_LYGYFHDATR_CHARGE_3_	0.0	0.0	0.0	0.0	0.0	0.0	0.0	0.0	0.0	0.0	0.0	0.0	0.0	0.0	0.0	0.0	0.0	0.0	0.0	0.0	0.0	0.0	0.0	0.0	0.0	0.0	0.0	0.0	0.0	0.0	0.0	0.0	0.0	0.0	0.0	0.0	0.0	0.0	0.0	0.0	0.0	0.0	0.0	0.0	0.0	0.0	0.0	0.0
O14965	SEQ_QLQATSVPHPVSR_MOD_QLQATSVPHPVSR_CHARGE_3_	0.0	0.0	0.0	0.0	0.0	0.0	0.0	0.0	0.0	0.0	0.0	0.0	0.0	0.0	0.0	0.0	0.0	0.0	0.0	0.0	0.0	0.0	0.0	0.0	0.0	0.0	0.0	0.0	0.0	0.0	0.0	0.0	0.0	0.0	0.0	0.0	0.0	0.0	0.0	0.0	0.0	0.0	0.0	0.0	0.0	0.0	0.0	0.0
O14965	SEQ_QLQATSVPHPVSR_MOD_QLQATSVPHPVSR_CHARGE_4_	0.0	0.0	0.0	0.0	0.0	0.0	0.0	0.0	0.0	0.0	0.0	0.0	0.0	0.0	0.0	0.0	0.0	0.0	0.0	0.0	0.0	0.0	0.0	0.0	0.0	0.0	0.0	0.0	0.0	0.0	0.0	0.0	0.0	0.0	0.0	0.0	0.0	0.0	0.0	0.0	0.0	0.0	0.0	0.0	0.0	0.0	0.0	0.0
O14966;O14966-2	SEQ_VLVVGDAAVGK_MOD_VLVVGDAAVGK_CHARGE_2_	0.0	0.0	0.0	0.0	0.0	0.0	0.0	0.0	0.0	0.0	0.0	0.0	0.0	0.0	0.0	0.0	0.0	0.0	0.0	0.0	0.0	0.0	0.0	0.0	0.0	0.0	0.0	0.0	0.0	0.0	0.0	0.0	0.0	0.0	480.9342251902607	0.0	0.0	0.0	0.0	0.0	0.0	0.0	0.0	0.0	0.0	0.0	0.0	0.0
O14972;O14972-2	SEQ_FTPSPVDFTITPETLQNVK_MOD_FTPSPVDFTITPETLQNVK_CHARGE_2_	0.0	0.0	0.0	0.0	0.0	0.0	0.0	0.0	0.0	0.0	0.0	0.0	0.0	0.0	0.0	0.0	0.0	0.0	0.0	0.0	0.0	0.0	0.0	0.0	0.0	0.0	0.0	0.0	0.0	0.0	0.0	0.0	0.0	0.0	0.0	0.0	0.0	0.0	0.0	0.0	0.0	0.0	0.0	0.0	0.0	0.0	0.0	0.0
O14972;O14972-2	SEQ_GTALDIK_MOD_GTALDIK_CHARGE_1_	0.0	0.0	0.0	0.0	0.0	0.0	0.0	0.0	0.0	0.0	0.0	0.0	0.0	0.0	0.0	0.0	0.0	0.0	0.0	0.0	0.0	0.0	0.0	0.0	0.0	0.0	0.0	0.0	0.0	0.0	0.0	0.0	2069.9972324719033	0.0	0.0	0.0	0.0	0.0	1601.8674185292255	0.0	0.0	0.0	0.0	0.0	0.0	0.0	0.0	0.0
O14972;O14972-2	SEQ_FTPSPVDFTITPETLQNVK_MOD_FTPSPVDFTITPETLQNVK_CHARGE_4_	0.0	0.0	0.0	0.0	0.0	0.0	0.0	0.0	0.0	0.0	0.0	0.0	0.0	0.0	0.0	0.0	0.0	0.0	0.0	0.0	0.0	0.0	0.0	0.0	0.0	0.0	0.0	0.0	0.0	0.0	0.0	0.0	0.0	0.0	0.0	0.0	0.0	0.0	0.0	0.0	0.0	0.0	0.0	0.0	0.0	0.0	0.0	0.0
O14974;O14974-5	SEQ_AQLHDTNMELTDLK_MOD_AQLHDTNM(Oxidation)ELTDLK_CHARGE_3_	0.0	0.0	0.0	0.0	0.0	0.0	0.0	0.0	0.0	0.0	0.0	0.0	0.0	0.0	0.0	0.0	0.0	0.0	0.0	0.0	0.0	0.0	0.0	0.0	0.0	0.0	0.0	0.0	0.0	0.0	0.0	0.0	0.0	0.0	0.0	0.0	0.0	0.0	0.0	0.0	0.0	0.0	1112.7490978890855	0.0	0.0	0.0	0.0	0.0
O14974;O14974-5	SEQ_TGSYGALAEITASK_MOD_TGSYGALAEITASK_CHARGE_2_	0.0	0.0	0.0	0.0	0.0	0.0	0.0	0.0	0.0	0.0	0.0	0.0	0.0	0.0	0.0	0.0	0.0	0.0	0.0	0.0	0.0	0.0	0.0	0.0	0.0	0.0	0.0	0.0	0.0	0.0	0.0	0.0	0.0	0.0	0.0	0.0	0.0	0.0	0.0	0.0	0.0	0.0	0.0	0.0	0.0	0.0	1325.9195274126794	0.0
O14974;O14974-5	SEQ_TGSYGALAEITASK_MOD_TGSYGALAEITASK_CHARGE_3_	0.0	0.0	0.0	0.0	0.0	0.0	0.0	0.0	0.0	0.0	0.0	0.0	0.0	0.0	0.0	0.0	0.0	0.0	0.0	0.0	0.0	0.0	0.0	0.0	0.0	0.0	0.0	0.0	0.0	0.0	0.0	0.0	0.0	0.0	0.0	0.0	0.0	0.0	0.0	0.0	0.0	0.0	0.0	0.0	0.0	0.0	0.0	0.0
O14974;O14974-5	SEQ_ETLIIEPEK_MOD_ETLIIEPEK_CHARGE_2_	0.0	0.0	0.0	0.0	0.0	0.0	0.0	0.0	0.0	0.0	0.0	0.0	0.0	0.0	0.0	0.0	0.0	0.0	0.0	0.0	0.0	0.0	0.0	0.0	0.0	0.0	0.0	0.0	0.0	0.0	0.0	0.0	0.0	0.0	0.0	0.0	795.8408255536617	1463.6300121714835	0.0	1344.6359367573502	0.0	1144.4092536888052	2477.872120512525	947.8617656241589	2201.2895478750434	0.0	0.0	1406.525300569684
O14974;O14974-5	SEQ_SGSYSYLEER_MOD_SGSYSYLEER_CHARGE_2_	0.0	0.0	0.0	0.0	0.0	0.0	0.0	0.0	0.0	0.0	0.0	0.0	0.0	0.0	0.0	0.0	0.0	0.0	0.0	0.0	0.0	0.0	0.0	0.0	0.0	0.0	0.0	0.0	0.0	0.0	0.0	0.0	0.0	0.0	0.0	0.0	0.0	0.0	0.0	0.0	0.0	0.0	0.0	0.0	10797.184087427218	0.0	0.0	0.0
O14974;O14974-5	SEQ_LWAEDSTEK_MOD_LWAEDSTEK_CHARGE_2_	0.0	0.0	0.0	0.0	0.0	0.0	0.0	0.0	0.0	0.0	0.0	0.0	0.0	0.0	0.0	0.0	0.0	0.0	0.0	0.0	0.0	0.0	0.0	0.0	0.0	0.0	0.0	0.0	0.0	0.0	0.0	0.0	1534.4279254827586	0.0	0.0	0.0	0.0	0.0	0.0	3460.4822655255375	4558.841389376768	0.0	0.0	0.0	5907.88145708415	0.0	5730.717971331206	0.0
O14974;O14974-5	SEQ_LYEQILAENEK_MOD_LYEQILAENEK_CHARGE_3_	0.0	0.0	0.0	0.0	0.0	0.0	0.0	0.0	0.0	0.0	0.0	0.0	0.0	0.0	0.0	0.0	0.0	0.0	0.0	0.0	0.0	0.0	0.0	0.0	296.1392774845292	0.0	0.0	0.0	0.0	0.0	0.0	0.0	0.0	438.6678943930582	0.0	0.0	0.0	0.0	0.0	0.0	0.0	0.0	0.0	0.0	0.0	0.0	0.0	0.0
O14974;O14974-5	SEQ_ETQTDSISR_MOD_ETQTDSISR_CHARGE_2_	0.0	0.0	0.0	0.0	0.0	0.0	0.0	0.0	0.0	0.0	0.0	0.0	0.0	0.0	0.0	0.0	0.0	0.0	0.0	0.0	0.0	0.0	0.0	0.0	0.0	0.0	0.0	0.0	0.0	0.0	0.0	0.0	0.0	0.0	0.0	0.0	0.0	0.0	0.0	0.0	0.0	9183.98864660006	0.0	0.0	0.0	0.0	0.0	0.0
O14974;O14974-5	SEQ_LYEQILAENEK_MOD_LYEQILAENEK_CHARGE_2_	0.0	0.0	0.0	0.0	0.0	0.0	0.0	0.0	0.0	0.0	0.0	0.0	0.0	0.0	0.0	0.0	0.0	0.0	0.0	0.0	0.0	0.0	0.0	0.0	0.0	0.0	0.0	0.0	0.0	0.0	0.0	0.0	2281.464368946154	0.0	2926.4047243752307	0.0	0.0	0.0	0.0	2670.2757202748207	4995.8267752945	0.0	0.0	0.0	2815.8908512434145	0.0	0.0	0.0
O14974;O14974-5	SEQ_SLLSSTSTTTK_MOD_SLLSSTSTTTK_CHARGE_3_	0.0	0.0	0.0	0.0	0.0	0.0	0.0	0.0	0.0	0.0	0.0	0.0	0.0	0.0	0.0	0.0	0.0	0.0	0.0	0.0	0.0	0.0	0.0	0.0	0.0	0.0	0.0	0.0	0.0	0.0	0.0	0.0	0.0	0.0	0.0	0.0	0.0	0.0	0.0	0.0	0.0	0.0	0.0	0.0	0.0	0.0	0.0	0.0
O14974;O14974-5	SEQ_YETSSTSAGDR_MOD_YETSSTSAGDR_CHARGE_2_	0.0	0.0	0.0	0.0	0.0	0.0	0.0	0.0	0.0	0.0	0.0	0.0	0.0	0.0	0.0	0.0	0.0	0.0	0.0	0.0	0.0	0.0	0.0	0.0	0.0	0.0	0.0	0.0	0.0	0.0	0.0	0.0	0.0	0.0	0.0	0.0	0.0	0.0	0.0	0.0	0.0	0.0	0.0	0.0	0.0	0.0	0.0	0.0
O14974;O14974-5	SEQ_LAYVAPTIPR_MOD_LAYVAPTIPR_CHARGE_2_	0.0	0.0	0.0	0.0	0.0	0.0	0.0	0.0	0.0	0.0	0.0	0.0	0.0	0.0	0.0	0.0	0.0	0.0	0.0	0.0	0.0	0.0	0.0	0.0	0.0	0.0	0.0	0.0	0.0	0.0	0.0	0.0	0.0	0.0	0.0	0.0	0.0	0.0	0.0	0.0	0.0	0.0	0.0	0.0	0.0	0.0	0.0	0.0
O14974;O14974-5	SEQ_SGGTALHVAAAK_MOD_SGGTALHVAAAK_CHARGE_3_	0.0	0.0	0.0	0.0	0.0	0.0	0.0	0.0	0.0	0.0	0.0	0.0	0.0	0.0	0.0	0.0	0.0	0.0	0.0	0.0	0.0	0.0	0.0	0.0	0.0	0.0	0.0	0.0	0.0	0.0	0.0	0.0	0.0	0.0	0.0	0.0	0.0	0.0	0.0	0.0	0.0	0.0	0.0	0.0	0.0	0.0	0.0	0.0
O14974;O14974-5	SEQ_YDSLLGR_MOD_YDSLLGR_CHARGE_2_	0.0	0.0	0.0	0.0	0.0	0.0	0.0	0.0	0.0	0.0	0.0	0.0	0.0	0.0	0.0	0.0	0.0	0.0	0.0	0.0	0.0	0.0	0.0	0.0	0.0	0.0	0.0	0.0	0.0	0.0	0.0	0.0	0.0	0.0	0.0	0.0	0.0	0.0	0.0	0.0	0.0	0.0	0.0	0.0	0.0	0.0	28441.770147306448	0.0
O14974;O14974-5	SEQ_STQGVTLTDLQEAEK_MOD_STQGVTLTDLQEAEK_CHARGE_3_	0.0	0.0	0.0	0.0	0.0	0.0	0.0	0.0	0.0	0.0	0.0	0.0	0.0	0.0	0.0	0.0	0.0	0.0	0.0	0.0	0.0	0.0	0.0	0.0	0.0	0.0	0.0	0.0	0.0	0.0	0.0	0.0	0.0	0.0	0.0	0.0	0.0	0.0	0.0	0.0	0.0	0.0	0.0	0.0	0.0	0.0	0.0	0.0
O14974;O14974-5	SEQ_VGQTAFDVADEDILGYLEELQK_MOD_VGQTAFDVADEDILGYLEELQK_CHARGE_3_	0.0	0.0	0.0	0.0	0.0	0.0	0.0	0.0	0.0	0.0	0.0	0.0	0.0	0.0	0.0	0.0	0.0	0.0	0.0	0.0	0.0	0.0	0.0	0.0	0.0	0.0	0.0	0.0	0.0	0.0	0.0	0.0	0.0	0.0	0.0	0.0	0.0	0.0	0.0	0.0	0.0	0.0	0.0	0.0	0.0	0.0	0.0	0.0
O14974;O14974-5	SEQ_STQGVTLTDLQEAEK_MOD_STQGVTLTDLQEAEK_CHARGE_2_	0.0	0.0	0.0	0.0	0.0	0.0	0.0	0.0	0.0	0.0	0.0	0.0	0.0	0.0	0.0	0.0	0.0	0.0	0.0	0.0	0.0	0.0	0.0	0.0	0.0	0.0	0.0	0.0	0.0	0.0	0.0	0.0	0.0	0.0	0.0	0.0	2778.8884823161684	0.0	0.0	1357.8229095437027	0.0	0.0	0.0	0.0	0.0	0.0	2733.2597755692723	1466.4690823290566
O14974;O14974-5	SEQ_LWAEDSTEK_MOD_LWAEDSTEK_CHARGE_3_	0.0	0.0	0.0	0.0	0.0	0.0	0.0	0.0	0.0	0.0	0.0	0.0	0.0	0.0	0.0	0.0	0.0	0.0	0.0	0.0	0.0	0.0	2677.0304612763425	0.0	0.0	0.0	0.0	0.0	0.0	0.0	0.0	0.0	0.0	0.0	0.0	0.0	0.0	0.0	0.0	0.0	0.0	1645.3965629207653	0.0	0.0	0.0	0.0	0.0	0.0
O14974;O14974-5	SEQ_SGSYSYLEER_MOD_SGSYSYLEER_CHARGE_3_	0.0	0.0	0.0	0.0	0.0	0.0	0.0	0.0	0.0	0.0	0.0	0.0	0.0	0.0	0.0	0.0	0.0	0.0	0.0	0.0	0.0	0.0	0.0	0.0	0.0	0.0	0.0	0.0	0.0	0.0	0.0	0.0	0.0	0.0	285.7003257948653	0.0	0.0	0.0	4150.78435125479	3044.676235366707	0.0	0.0	0.0	0.0	0.0	0.0	0.0	0.0
O14974;O14974-5	SEQ_NSSVNEGSTYHK_MOD_NSSVNEGSTYHK_CHARGE_3_	0.0	0.0	0.0	0.0	0.0	0.0	0.0	0.0	0.0	0.0	0.0	0.0	0.0	0.0	0.0	0.0	0.0	0.0	0.0	0.0	0.0	0.0	0.0	0.0	0.0	0.0	0.0	782.9993457753937	0.0	0.0	1123.6804205616575	0.0	0.0	0.0	0.0	0.0	0.0	0.0	0.0	998.7714932045673	2367.1065704145326	2485.9529956176443	2959.4449465685543	1900.7783177855667	0.0	0.0	0.0	0.0
O14974;O14974-5	SEQ_ETLIIEPEK_MOD_ETLIIEPEK_CHARGE_3_	0.0	0.0	0.0	0.0	0.0	0.0	0.0	0.0	0.0	0.0	0.0	0.0	0.0	0.0	0.0	0.0	0.0	0.0	0.0	0.0	0.0	0.0	0.0	0.0	0.0	0.0	0.0	0.0	0.0	0.0	0.0	0.0	0.0	0.0	0.0	0.0	0.0	0.0	0.0	0.0	0.0	0.0	0.0	0.0	0.0	0.0	0.0	0.0
O14974;O14974-5	SEQ_SPLIESTANMDNNQSQK_MOD_SPLIESTANM(Oxidation)DNNQSQK_CHARGE_3_	0.0	0.0	0.0	0.0	0.0	0.0	0.0	0.0	0.0	0.0	0.0	0.0	0.0	0.0	0.0	0.0	0.0	0.0	0.0	0.0	0.0	0.0	0.0	0.0	0.0	0.0	0.0	0.0	0.0	0.0	0.0	0.0	0.0	378.59821159369733	1922.8728953218547	0.0	0.0	0.0	1794.0614650990237	0.0	2392.7453345843687	970.5913068097808	0.0	2762.4165404461755	669.5947651228431	1127.9948630590181	1726.9912749811615	0.0
O14974;O14974-5	SEQ_TYDETYQR_MOD_TYDETYQR_CHARGE_2_	0.0	0.0	0.0	0.0	0.0	0.0	0.0	0.0	0.0	0.0	0.0	0.0	0.0	0.0	0.0	0.0	0.0	0.0	0.0	0.0	0.0	0.0	0.0	0.0	0.0	0.0	0.0	0.0	0.0	0.0	0.0	0.0	0.0	0.0	0.0	0.0	0.0	0.0	0.0	0.0	0.0	0.0	0.0	28262.55985161484	24904.83422515335	32686.700156929415	0.0	0.0
O14974;O14974-5	SEQ_SLLSSTSTTTK_MOD_SLLSSTSTTTK_CHARGE_2_	0.0	0.0	0.0	0.0	0.0	0.0	0.0	0.0	0.0	0.0	0.0	0.0	0.0	0.0	0.0	0.0	0.0	0.0	0.0	0.0	0.0	0.0	3811.0541152440765	0.0	0.0	0.0	0.0	0.0	0.0	0.0	0.0	0.0	0.0	0.0	0.0	0.0	0.0	0.0	0.0	0.0	7845.1896595880835	3016.0018796443464	7436.433285329529	4487.143116187708	0.0	6416.877024023477	0.0	4553.94493320183
O14975;O14975-2	SEQ_DETLTYAQVDR_MOD_DETLTYAQVDR_CHARGE_3_	0.0	0.0	0.0	0.0	0.0	0.0	0.0	0.0	0.0	0.0	0.0	0.0	0.0	0.0	0.0	0.0	0.0	0.0	0.0	0.0	0.0	0.0	0.0	0.0	0.0	0.0	0.0	0.0	0.0	0.0	0.0	0.0	0.0	0.0	0.0	0.0	0.0	0.0	0.0	0.0	0.0	0.0	0.0	0.0	0.0	0.0	0.0	0.0
O14975;O14975-2	SEQ_DDVSIYYVSR_MOD_DDVSIYYVSR_CHARGE_2_	0.0	0.0	0.0	0.0	0.0	0.0	0.0	0.0	0.0	0.0	0.0	0.0	0.0	0.0	0.0	0.0	0.0	0.0	0.0	0.0	0.0	0.0	0.0	0.0	0.0	0.0	0.0	0.0	0.0	0.0	0.0	0.0	0.0	0.0	0.0	0.0	0.0	0.0	0.0	0.0	0.0	0.0	0.0	0.0	0.0	0.0	0.0	10861.83405789418
O14975;O14975-2	SEQ_DETLTYAQVDR_MOD_DETLTYAQVDR_CHARGE_2_	0.0	0.0	0.0	0.0	0.0	0.0	0.0	0.0	0.0	0.0	0.0	7715.474275175368	0.0	0.0	0.0	0.0	0.0	0.0	0.0	0.0	0.0	0.0	0.0	0.0	0.0	0.0	0.0	0.0	0.0	0.0	0.0	0.0	0.0	0.0	0.0	0.0	0.0	0.0	0.0	0.0	2353.4682973444565	9841.248795106763	0.0	0.0	6655.777688128443	0.0	0.0	0.0
O14975;O14975-2	SEQ_DALYFLDDTAK_MOD_DALYFLDDTAK_CHARGE_2_	0.0	0.0	0.0	0.0	0.0	0.0	0.0	0.0	0.0	0.0	0.0	0.0	0.0	0.0	0.0	0.0	0.0	0.0	0.0	0.0	0.0	0.0	0.0	0.0	1201.4707319280956	0.0	0.0	0.0	0.0	0.0	0.0	0.0	0.0	0.0	0.0	0.0	0.0	0.0	0.0	0.0	0.0	0.0	0.0	0.0	0.0	0.0	1348.2449644195285	0.0
O14975;O14975-2	SEQ_DDVSIYYVSR_MOD_DDVSIYYVSR_CHARGE_3_	0.0	0.0	0.0	0.0	0.0	0.0	0.0	0.0	0.0	0.0	0.0	0.0	0.0	0.0	0.0	0.0	0.0	0.0	0.0	0.0	0.0	0.0	0.0	0.0	0.0	0.0	0.0	0.0	0.0	0.0	0.0	0.0	0.0	0.0	0.0	0.0	0.0	0.0	0.0	0.0	0.0	0.0	0.0	0.0	0.0	0.0	0.0	0.0
O14975;O14975-2	SEQ_LALGNGLR_MOD_LALGNGLR_CHARGE_2_	0.0	0.0	0.0	0.0	0.0	0.0	0.0	0.0	0.0	0.0	0.0	0.0	0.0	0.0	0.0	0.0	0.0	0.0	0.0	0.0	0.0	0.0	0.0	393.7219914575012	0.0	0.0	0.0	0.0	0.0	0.0	0.0	0.0	0.0	0.0	0.0	0.0	0.0	0.0	0.0	0.0	0.0	0.0	0.0	0.0	0.0	0.0	0.0	0.0
O14976	SEQ_VIQSVANYAK_MOD_VIQSVANYAK_CHARGE_3_	0.0	0.0	0.0	0.0	0.0	0.0	0.0	0.0	0.0	0.0	0.0	0.0	0.0	0.0	0.0	0.0	0.0	0.0	0.0	0.0	0.0	0.0	0.0	0.0	0.0	0.0	0.0	0.0	0.0	0.0	0.0	0.0	0.0	0.0	0.0	0.0	0.0	0.0	0.0	0.0	0.0	0.0	0.0	0.0	0.0	0.0	0.0	0.0
O14976	SEQ_VIQSVANYAK_MOD_VIQSVANYAK_CHARGE_2_	0.0	0.0	0.0	0.0	0.0	0.0	0.0	0.0	0.0	0.0	0.0	0.0	0.0	0.0	0.0	0.0	0.0	0.0	0.0	0.0	0.0	0.0	0.0	0.0	0.0	0.0	0.0	0.0	0.0	0.0	0.0	0.0	0.0	0.0	770.8993529668465	0.0	0.0	0.0	0.0	682.0491292929679	0.0	0.0	0.0	944.8914884430711	0.0	441.3767205392058	0.0	0.0
O14979	SEQ_GFGFVLFK_MOD_GFGFVLFK_CHARGE_2_	0.0	0.0	0.0	0.0	0.0	0.0	0.0	0.0	0.0	0.0	0.0	0.0	0.0	0.0	0.0	0.0	0.0	0.0	0.0	0.0	0.0	0.0	0.0	0.0	0.0	0.0	0.0	0.0	0.0	0.0	0.0	0.0	0.0	0.0	0.0	0.0	0.0	0.0	0.0	0.0	0.0	0.0	0.0	1120.1795207431053	0.0	1291.98801299293	3318.589985457292	0.0
O14979	SEQ_EYFGAFGEIENIELPMDTK_MOD_EYFGAFGEIENIELPM(Oxidation)DTK_CHARGE_3_	0.0	0.0	0.0	0.0	0.0	0.0	0.0	0.0	0.0	0.0	0.0	0.0	0.0	0.0	0.0	0.0	0.0	0.0	0.0	0.0	0.0	0.0	0.0	0.0	0.0	0.0	0.0	0.0	0.0	0.0	0.0	0.0	0.0	0.0	0.0	0.0	0.0	0.0	0.0	0.0	0.0	0.0	0.0	1055.2060262539894	0.0	0.0	999.8574907373235	0.0
O14979	SEQ_MFIGGLSWDTSK_MOD_M(Oxidation)FIGGLSWDTSK_CHARGE_3_	0.0	0.0	0.0	0.0	0.0	0.0	0.0	0.0	0.0	0.0	0.0	0.0	0.0	0.0	0.0	0.0	0.0	0.0	0.0	1829.169294653654	0.0	0.0	0.0	0.0	0.0	0.0	0.0	0.0	0.0	0.0	0.0	0.0	0.0	0.0	0.0	0.0	0.0	0.0	0.0	0.0	0.0	1772.030698813878	0.0	0.0	0.0	0.0	0.0	0.0
O14979	SEQ_GFGFVLFK_MOD_GFGFVLFK_CHARGE_3_	0.0	0.0	0.0	0.0	0.0	0.0	0.0	0.0	0.0	0.0	0.0	0.0	0.0	0.0	0.0	0.0	0.0	0.0	0.0	0.0	0.0	0.0	0.0	0.0	0.0	0.0	0.0	0.0	0.0	0.0	0.0	0.0	0.0	0.0	0.0	0.0	0.0	0.0	0.0	0.0	0.0	0.0	0.0	0.0	353.84446970795403	0.0	0.0	0.0
O14979	SEQ_VFVGGLSPDTSEEQIK_MOD_VFVGGLSPDTSEEQIK_CHARGE_2_	0.0	0.0	0.0	0.0	0.0	0.0	0.0	0.0	0.0	0.0	0.0	0.0	0.0	0.0	0.0	0.0	0.0	0.0	0.0	0.0	0.0	0.0	0.0	0.0	0.0	0.0	0.0	0.0	0.0	0.0	2730.4651966937813	0.0	0.0	0.0	0.0	0.0	2588.3638992389733	0.0	2123.6754156398733	0.0	0.0	3323.436831099745	5166.701237339568	3778.4070372092524	2270.383219988349	0.0	5196.244916752987	0.0
O14979	SEQ_DLTEYLSR_MOD_DLTEYLSR_CHARGE_2_	0.0	0.0	0.0	0.0	0.0	0.0	0.0	0.0	0.0	0.0	0.0	0.0	0.0	0.0	0.0	0.0	0.0	0.0	0.0	0.0	0.0	0.0	0.0	0.0	0.0	0.0	0.0	0.0	0.0	0.0	0.0	0.0	0.0	0.0	0.0	0.0	0.0	0.0	13077.39154754394	0.0	8759.031105087366	6994.43314782461	0.0	0.0	28461.241783083162	11066.602564785095	40816.81537132618	0.0
O14979	SEQ_TDPVTGR_MOD_TDPVTGR_CHARGE_2_	0.0	0.0	0.0	0.0	0.0	0.0	0.0	0.0	0.0	0.0	0.0	0.0	0.0	0.0	0.0	0.0	0.0	0.0	0.0	0.0	0.0	16469.79451333251	10898.230743117349	12588.889599811157	0.0	12416.260846836414	0.0	0.0	11249.85268076473	0.0	19060.036600598753	22030.331214635928	13244.097447643191	16778.601452294155	18036.328562335257	17792.68007449414	18935.24387863875	0.0	17783.1384967101	22018.47594035877	0.0	36428.78561757594	14006.864318839393	21139.904297089535	16299.548323336761	17756.54940941827	12433.234391708818	30411.183840470287
O14979	SEQ_EYFGAFGEIENIELPMDTK_MOD_EYFGAFGEIENIELPM(Oxidation)DTK_CHARGE_2_	0.0	0.0	0.0	0.0	0.0	0.0	0.0	0.0	0.0	0.0	0.0	0.0	0.0	0.0	0.0	0.0	0.0	0.0	0.0	0.0	0.0	0.0	0.0	0.0	0.0	0.0	0.0	0.0	0.0	0.0	0.0	0.0	0.0	0.0	0.0	0.0	0.0	0.0	0.0	0.0	0.0	0.0	0.0	0.0	0.0	0.0	0.0	0.0
O14979	SEQ_VFVGGLSPDTSEEQIK_MOD_VFVGGLSPDTSEEQIK_CHARGE_3_	0.0	0.0	0.0	0.0	0.0	0.0	0.0	0.0	0.0	0.0	0.0	0.0	0.0	0.0	0.0	0.0	0.0	0.0	0.0	0.0	0.0	0.0	0.0	0.0	0.0	0.0	0.0	0.0	0.0	0.0	0.0	0.0	0.0	0.0	0.0	0.0	0.0	0.0	0.0	0.0	0.0	0.0	0.0	0.0	0.0	0.0	0.0	0.0
O14979	SEQ_VFVGGLSPDTSEEQIK_MOD_VFVGGLSPDTSEEQIK_CHARGE_4_	0.0	0.0	0.0	0.0	0.0	0.0	0.0	0.0	0.0	0.0	0.0	0.0	0.0	0.0	0.0	0.0	0.0	0.0	0.0	0.0	0.0	0.0	0.0	0.0	0.0	0.0	0.0	0.0	0.0	0.0	0.0	0.0	0.0	0.0	0.0	0.0	0.0	0.0	0.0	0.0	0.0	0.0	0.0	0.0	0.0	0.0	0.0	0.0
O14980	SEQ_EHPDAWTR_MOD_EHPDAWTR_CHARGE_3_	0.0	0.0	0.0	0.0	0.0	0.0	0.0	0.0	0.0	0.0	0.0	0.0	0.0	0.0	0.0	0.0	0.0	0.0	0.0	0.0	0.0	0.0	0.0	0.0	0.0	0.0	0.0	0.0	0.0	0.0	0.0	0.0	0.0	0.0	0.0	0.0	0.0	0.0	0.0	0.0	0.0	0.0	0.0	0.0	0.0	0.0	0.0	0.0
O14980	SEQ_AVGHPFVIQLGR_MOD_AVGHPFVIQLGR_CHARGE_4_	0.0	0.0	0.0	0.0	0.0	0.0	0.0	0.0	0.0	0.0	0.0	0.0	0.0	0.0	0.0	0.0	0.0	0.0	0.0	0.0	0.0	0.0	0.0	0.0	0.0	0.0	0.0	0.0	0.0	0.0	0.0	0.0	0.0	0.0	0.0	0.0	0.0	0.0	0.0	0.0	0.0	0.0	441.48523540909036	0.0	740.4071870772976	0.0	0.0	0.0
O14980	SEQ_DTDSINLYK_MOD_DTDSINLYK_CHARGE_2_	0.0	0.0	0.0	0.0	0.0	0.0	0.0	0.0	0.0	0.0	0.0	0.0	0.0	0.0	0.0	0.0	0.0	0.0	0.0	0.0	0.0	0.0	0.0	0.0	0.0	0.0	0.0	0.0	0.0	0.0	0.0	6670.71506469845	7530.0922300028615	0.0	6586.591973296617	4881.472842557024	3467.8710432781104	0.0	7526.338812668072	6747.299714918516	12429.462024465913	6758.288801990234	9545.371057612365	6994.5366959288185	21030.21721155217	17959.96309050616	16015.97760277748	13930.883655089336
O14980	SEQ_DFEEYPEHR_MOD_DFEEYPEHR_CHARGE_3_	0.0	0.0	0.0	0.0	0.0	0.0	0.0	0.0	0.0	0.0	0.0	0.0	0.0	0.0	0.0	0.0	0.0	0.0	0.0	0.0	0.0	0.0	0.0	0.0	0.0	0.0	0.0	0.0	0.0	0.0	0.0	0.0	0.0	0.0	0.0	0.0	0.0	0.0	0.0	0.0	0.0	0.0	0.0	4825.119546392622	3650.078928766769	0.0	0.0	0.0
O14980	SEQ_LLSEEVFDFSSGQITQVK_MOD_LLSEEVFDFSSGQITQVK_CHARGE_3_	0.0	0.0	0.0	0.0	0.0	0.0	0.0	0.0	0.0	0.0	0.0	0.0	0.0	0.0	0.0	0.0	0.0	0.0	0.0	0.0	0.0	0.0	0.0	0.0	0.0	0.0	0.0	0.0	0.0	0.0	0.0	0.0	0.0	0.0	0.0	0.0	0.0	0.0	0.0	0.0	0.0	0.0	0.0	0.0	0.0	0.0	0.0	0.0
O14980	SEQ_DTDSINLYK_MOD_DTDSINLYK_CHARGE_3_	0.0	0.0	0.0	0.0	0.0	0.0	0.0	0.0	0.0	0.0	0.0	0.0	0.0	0.0	0.0	0.0	0.0	0.0	0.0	0.0	0.0	0.0	0.0	0.0	0.0	0.0	0.0	0.0	0.0	0.0	0.0	0.0	0.0	0.0	0.0	0.0	0.0	0.0	0.0	0.0	0.0	0.0	0.0	0.0	0.0	0.0	0.0	0.0
O14980	SEQ_LFVTGLFSLNQDIPAFK_MOD_LFVTGLFSLNQDIPAFK_CHARGE_2_	0.0	0.0	0.0	0.0	0.0	0.0	0.0	0.0	0.0	0.0	0.0	0.0	0.0	0.0	0.0	0.0	0.0	0.0	0.0	0.0	0.0	0.0	0.0	0.0	0.0	0.0	0.0	0.0	0.0	0.0	0.0	0.0	0.0	0.0	0.0	0.0	0.0	0.0	0.0	0.0	0.0	0.0	1773.1908533645037	0.0	0.0	0.0	1870.7280483882944	0.0
O14980	SEQ_RFLVTVIK_MOD_RFLVTVIK_CHARGE_2_	0.0	0.0	0.0	0.0	0.0	0.0	0.0	0.0	0.0	0.0	0.0	0.0	0.0	0.0	0.0	0.0	0.0	0.0	0.0	0.0	0.0	0.0	0.0	0.0	0.0	0.0	0.0	0.0	0.0	0.0	0.0	0.0	0.0	0.0	0.0	0.0	0.0	0.0	0.0	0.0	0.0	0.0	0.0	0.0	0.0	0.0	0.0	0.0
O14980	SEQ_LHNQVNGTEWSWK_MOD_LHNQVNGTEWSWK_CHARGE_3_	0.0	0.0	0.0	0.0	0.0	0.0	0.0	0.0	0.0	0.0	0.0	0.0	0.0	0.0	0.0	0.0	0.0	0.0	0.0	0.0	0.0	0.0	0.0	0.0	0.0	0.0	0.0	0.0	0.0	0.0	0.0	0.0	0.0	0.0	0.0	0.0	0.0	0.0	0.0	0.0	0.0	0.0	0.0	0.0	0.0	0.0	0.0	0.0
O14980	SEQ_EHPDAWTR_MOD_EHPDAWTR_CHARGE_2_	0.0	0.0	0.0	0.0	0.0	0.0	0.0	0.0	0.0	0.0	0.0	0.0	0.0	0.0	0.0	0.0	0.0	0.0	0.0	0.0	0.0	0.0	0.0	0.0	0.0	0.0	0.0	0.0	0.0	0.0	0.0	0.0	0.0	0.0	0.0	0.0	0.0	0.0	0.0	0.0	0.0	0.0	0.0	13942.967378481084	0.0	0.0	0.0	0.0
O14980	SEQ_MAQEVLTHLK_MOD_MAQEVLTHLK_CHARGE_4_	0.0	0.0	0.0	0.0	0.0	0.0	0.0	0.0	0.0	0.0	0.0	0.0	0.0	0.0	0.0	0.0	0.0	0.0	0.0	0.0	0.0	0.0	0.0	0.0	0.0	0.0	0.0	0.0	0.0	0.0	0.0	0.0	0.0	0.0	0.0	0.0	0.0	0.0	0.0	0.0	0.0	0.0	0.0	0.0	0.0	0.0	0.0	0.0
O14980	SEQ_VDTILEFSQNMNTK_MOD_VDTILEFSQNM(Oxidation)NTK_CHARGE_2_	0.0	0.0	0.0	0.0	0.0	0.0	0.0	0.0	0.0	0.0	0.0	0.0	0.0	0.0	0.0	0.0	0.0	0.0	0.0	0.0	0.0	0.0	0.0	0.0	0.0	0.0	0.0	0.0	0.0	0.0	0.0	0.0	0.0	0.0	0.0	0.0	0.0	0.0	0.0	0.0	0.0	0.0	0.0	0.0	0.0	0.0	0.0	0.0
O14980	SEQ_AIIASNIMYIVGQYPR_MOD_AIIASNIMYIVGQYPR_CHARGE_3_	0.0	0.0	0.0	0.0	0.0	0.0	0.0	0.0	0.0	0.0	0.0	0.0	0.0	0.0	0.0	0.0	0.0	0.0	0.0	0.0	0.0	0.0	0.0	0.0	0.0	0.0	0.0	0.0	0.0	0.0	0.0	0.0	0.0	0.0	0.0	0.0	0.0	0.0	0.0	0.0	0.0	0.0	0.0	0.0	0.0	0.0	0.0	0.0
O14980	SEQ_SAFPHLQDAQVK_MOD_SAFPHLQDAQVK_CHARGE_2_	0.0	0.0	0.0	0.0	0.0	0.0	0.0	0.0	0.0	0.0	0.0	0.0	0.0	0.0	0.0	0.0	0.0	0.0	0.0	0.0	0.0	0.0	0.0	0.0	0.0	0.0	0.0	0.0	0.0	0.0	0.0	0.0	0.0	0.0	0.0	0.0	0.0	0.0	0.0	0.0	0.0	0.0	0.0	0.0	0.0	0.0	0.0	0.0
O14980	SEQ_SAFPHLQDAQVK_MOD_SAFPHLQDAQVK_CHARGE_3_	0.0	0.0	0.0	0.0	0.0	0.0	0.0	0.0	0.0	0.0	0.0	0.0	0.0	0.0	0.0	0.0	0.0	0.0	0.0	0.0	0.0	0.0	1894.973524014058	0.0	0.0	0.0	0.0	0.0	844.6565161239707	0.0	2545.8895398418117	0.0	2042.5895515010266	0.0	2300.27045838095	0.0	3797.6641981160487	0.0	4957.195210252761	1888.5686259266895	0.0	0.0	0.0	0.0	7107.139560141436	2844.126136627098	6037.274231414807	2878.604229473973
O14980	SEQ_ISTSLNPGNPVNNQIFLQEYVANLLK_MOD_ISTSLNPGNPVNNQIFLQEYVANLLK_CHARGE_3_	0.0	0.0	0.0	0.0	0.0	0.0	0.0	0.0	0.0	0.0	0.0	0.0	0.0	0.0	0.0	0.0	0.0	0.0	0.0	0.0	0.0	0.0	0.0	0.0	0.0	0.0	0.0	0.0	0.0	0.0	0.0	0.0	0.0	183.52196719095502	0.0	0.0	0.0	0.0	0.0	0.0	0.0	0.0	0.0	0.0	0.0	0.0	0.0	0.0
O14980	SEQ_MAKPEEVLVVENDQGEVVR_MOD_M(Oxidation)AKPEEVLVVENDQGEVVR_CHARGE_3_	0.0	0.0	0.0	0.0	0.0	0.0	0.0	0.0	0.0	0.0	0.0	0.0	0.0	0.0	0.0	0.0	0.0	0.0	0.0	0.0	0.0	0.0	0.0	0.0	0.0	0.0	0.0	0.0	0.0	0.0	0.0	0.0	0.0	0.0	0.0	0.0	0.0	0.0	0.0	0.0	0.0	0.0	0.0	0.0	0.0	0.0	0.0	0.0
O14980	SEQ_QMLPLNTNIR_MOD_QM(Oxidation)LPLNTNIR_CHARGE_2_	0.0	0.0	0.0	0.0	0.0	0.0	0.0	0.0	0.0	0.0	0.0	0.0	0.0	0.0	0.0	0.0	0.0	0.0	0.0	0.0	0.0	0.0	0.0	0.0	0.0	0.0	0.0	0.0	1903.8402279863544	0.0	0.0	0.0	0.0	3250.8817294069354	0.0	0.0	0.0	0.0	0.0	0.0	0.0	0.0	0.0	0.0	0.0	0.0	4216.578479957175	0.0
O14980	SEQ_FLNVPMFR_MOD_FLNVPM(Oxidation)FR_CHARGE_2_	0.0	0.0	0.0	0.0	0.0	0.0	0.0	0.0	0.0	0.0	0.0	0.0	0.0	0.0	0.0	0.0	0.0	0.0	0.0	0.0	4687.005497154196	0.0	0.0	0.0	0.0	0.0	0.0	0.0	0.0	0.0	0.0	0.0	0.0	0.0	0.0	0.0	0.0	0.0	0.0	0.0	0.0	0.0	0.0	0.0	0.0	0.0	0.0	0.0
O14980	SEQ_MAQEVLTHLK_MOD_M(Oxidation)AQEVLTHLK_CHARGE_4_	0.0	0.0	0.0	0.0	0.0	0.0	0.0	0.0	0.0	0.0	0.0	0.0	0.0	0.0	0.0	0.0	0.0	0.0	0.0	0.0	0.0	0.0	0.0	0.0	0.0	0.0	0.0	0.0	0.0	0.0	0.0	0.0	0.0	0.0	0.0	0.0	0.0	0.0	0.0	0.0	0.0	0.0	0.0	0.0	0.0	0.0	0.0	0.0
O14980	SEQ_DFLVQIK_MOD_DFLVQIK_CHARGE_3_	0.0	0.0	0.0	0.0	0.0	0.0	0.0	0.0	0.0	0.0	0.0	0.0	0.0	0.0	0.0	0.0	0.0	0.0	0.0	0.0	0.0	0.0	0.0	0.0	0.0	0.0	0.0	0.0	0.0	0.0	0.0	0.0	0.0	0.0	0.0	0.0	0.0	0.0	0.0	0.0	0.0	0.0	0.0	0.0	0.0	0.0	0.0	0.0
O14980	SEQ_EPEVLSTMAIIVNK_MOD_EPEVLSTM(Oxidation)AIIVNK_CHARGE_3_	0.0	0.0	0.0	0.0	0.0	0.0	0.0	0.0	0.0	0.0	0.0	0.0	0.0	0.0	0.0	0.0	0.0	0.0	0.0	0.0	0.0	0.0	0.0	0.0	0.0	0.0	0.0	0.0	0.0	0.0	0.0	0.0	0.0	0.0	0.0	0.0	0.0	0.0	0.0	0.0	0.0	0.0	0.0	0.0	0.0	0.0	0.0	0.0
O14980	SEQ_LISGWVSR_MOD_LISGWVSR_CHARGE_2_	0.0	0.0	0.0	0.0	0.0	0.0	0.0	0.0	0.0	0.0	0.0	0.0	0.0	0.0	0.0	0.0	0.0	0.0	0.0	0.0	0.0	0.0	0.0	0.0	0.0	0.0	0.0	0.0	0.0	0.0	0.0	0.0	0.0	0.0	0.0	0.0	0.0	0.0	0.0	0.0	0.0	0.0	0.0	0.0	0.0	0.0	0.0	0.0
O14980	SEQ_YYGLQILENVIK_MOD_YYGLQILENVIK_CHARGE_3_	0.0	0.0	0.0	0.0	0.0	0.0	0.0	0.0	0.0	0.0	0.0	0.0	0.0	0.0	0.0	0.0	0.0	0.0	0.0	0.0	0.0	0.0	0.0	0.0	0.0	0.0	0.0	0.0	0.0	0.0	0.0	0.0	0.0	0.0	0.0	0.0	0.0	0.0	0.0	0.0	0.0	0.0	0.0	0.0	0.0	0.0	0.0	0.0
O14980	SEQ_LFVTGLFSLNQDIPAFK_MOD_LFVTGLFSLNQDIPAFK_CHARGE_3_	0.0	0.0	0.0	0.0	0.0	0.0	0.0	0.0	0.0	0.0	0.0	0.0	0.0	0.0	0.0	0.0	0.0	0.0	0.0	0.0	0.0	0.0	0.0	0.0	0.0	0.0	0.0	0.0	0.0	0.0	0.0	0.0	0.0	0.0	0.0	0.0	0.0	0.0	0.0	0.0	0.0	0.0	0.0	0.0	0.0	0.0	0.0	0.0
O14980	SEQ_MAQEVLTHLK_MOD_MAQEVLTHLK_CHARGE_3_	0.0	0.0	0.0	0.0	0.0	0.0	0.0	0.0	0.0	0.0	0.0	0.0	0.0	0.0	0.0	0.0	0.0	0.0	0.0	0.0	0.0	0.0	0.0	0.0	0.0	0.0	0.0	0.0	0.0	0.0	0.0	0.0	0.0	0.0	0.0	0.0	0.0	0.0	0.0	0.0	0.0	0.0	0.0	0.0	702.3864426667343	0.0	0.0	0.0
O14980	SEQ_YVVGLIIK_MOD_YVVGLIIK_CHARGE_2_	0.0	0.0	0.0	0.0	0.0	0.0	0.0	0.0	0.0	0.0	0.0	0.0	0.0	0.0	0.0	0.0	0.0	0.0	0.0	0.0	0.0	0.0	0.0	0.0	0.0	0.0	0.0	0.0	0.0	0.0	0.0	0.0	0.0	0.0	0.0	0.0	0.0	0.0	0.0	0.0	0.0	0.0	0.0	0.0	0.0	0.0	0.0	0.0
O14980	SEQ_MAQEVLTHLK_MOD_M(Oxidation)AQEVLTHLK_CHARGE_2_	0.0	0.0	0.0	0.0	0.0	0.0	0.0	0.0	0.0	0.0	0.0	0.0	0.0	0.0	0.0	0.0	0.0	0.0	0.0	0.0	0.0	0.0	0.0	0.0	0.0	0.0	0.0	0.0	0.0	0.0	0.0	0.0	0.0	0.0	0.0	0.0	0.0	0.0	0.0	0.0	0.0	0.0	0.0	0.0	0.0	0.0	0.0	0.0
O14980	SEQ_EFAGEDTSDLFLEER_MOD_EFAGEDTSDLFLEER_CHARGE_3_	0.0	0.0	0.0	0.0	0.0	0.0	0.0	0.0	0.0	0.0	0.0	0.0	0.0	0.0	0.0	0.0	0.0	0.0	0.0	0.0	0.0	0.0	0.0	0.0	0.0	0.0	0.0	0.0	0.0	0.0	0.0	0.0	0.0	0.0	0.0	0.0	0.0	0.0	0.0	0.0	0.0	0.0	0.0	0.0	0.0	0.0	0.0	0.0
O14980	SEQ_SAFPHLQDAQVK_MOD_SAFPHLQDAQVK_CHARGE_4_	0.0	0.0	0.0	0.0	0.0	0.0	0.0	0.0	0.0	0.0	0.0	0.0	0.0	0.0	0.0	0.0	0.0	0.0	0.0	0.0	0.0	0.0	0.0	0.0	0.0	0.0	0.0	0.0	0.0	0.0	0.0	0.0	0.0	0.0	0.0	0.0	0.0	0.0	0.0	0.0	0.0	0.0	0.0	0.0	0.0	0.0	0.0	0.0
O14980	SEQ_QLLDFSQK_MOD_QLLDFSQK_CHARGE_2_	0.0	0.0	0.0	0.0	0.0	0.0	0.0	0.0	0.0	0.0	0.0	0.0	0.0	0.0	0.0	0.0	0.0	0.0	0.0	0.0	0.0	0.0	0.0	1852.4475687774611	0.0	1820.561764227791	0.0	0.0	0.0	0.0	0.0	2432.707882404795	3964.5497797417074	2838.2492034010897	0.0	0.0	0.0	0.0	0.0	3560.1420138140343	7615.568496645608	4192.519107627899	9757.540117966066	6783.856318137622	7976.714353907344	7415.48523555849	5923.835841077846	4438.582341541214
O14980	SEQ_DFLVQIK_MOD_DFLVQIK_CHARGE_2_	0.0	0.0	0.0	0.0	0.0	0.0	0.0	0.0	0.0	0.0	0.0	0.0	0.0	0.0	0.0	0.0	0.0	0.0	0.0	0.0	0.0	0.0	0.0	0.0	0.0	0.0	0.0	0.0	0.0	0.0	0.0	0.0	0.0	0.0	1038.5776268510433	0.0	569.0316668315643	0.0	0.0	0.0	1047.610620097373	1239.072506029321	1714.4854855713995	1087.3876044260903	0.0	559.1079579598397	0.0	1001.501546324457
O14980	SEQ_QLYLPMLFK_MOD_QLYLPM(Oxidation)LFK_CHARGE_2_	0.0	0.0	0.0	0.0	0.0	0.0	0.0	0.0	0.0	0.0	0.0	0.0	0.0	0.0	0.0	0.0	0.0	0.0	0.0	0.0	0.0	0.0	0.0	0.0	0.0	0.0	0.0	0.0	0.0	0.0	0.0	0.0	0.0	0.0	0.0	0.0	0.0	0.0	1820.5521061778084	0.0	0.0	0.0	0.0	0.0	2154.7067552902836	0.0	0.0	0.0
O14980	SEQ_QLLDFSQK_MOD_QLLDFSQK_CHARGE_3_	0.0	0.0	0.0	0.0	0.0	0.0	0.0	0.0	0.0	0.0	0.0	0.0	0.0	0.0	0.0	0.0	0.0	0.0	0.0	0.0	0.0	0.0	0.0	0.0	0.0	0.0	0.0	122.56997777546223	0.0	20.129256048841718	0.0	0.0	0.0	0.0	721.5412090077655	0.0	386.51497231793536	149.80963948169713	0.0	0.0	0.0	0.0	0.0	933.6903286378524	0.0	0.0	0.0	0.0
O14980	SEQ_AVGHPFVIQLGR_MOD_AVGHPFVIQLGR_CHARGE_3_	0.0	0.0	0.0	0.0	0.0	0.0	0.0	0.0	0.0	0.0	0.0	0.0	0.0	0.0	0.0	0.0	0.0	0.0	0.0	0.0	0.0	0.0	0.0	0.0	0.0	0.0	0.0	0.0	0.0	0.0	0.0	0.0	0.0	0.0	0.0	0.0	0.0	0.0	0.0	0.0	2776.4571066192316	0.0	0.0	0.0	0.0	0.0	0.0	0.0
O14980	SEQ_LISTLIYK_MOD_LISTLIYK_CHARGE_2_	0.0	0.0	0.0	0.0	0.0	0.0	0.0	0.0	0.0	0.0	0.0	0.0	0.0	0.0	0.0	0.0	0.0	0.0	246.25338554247529	0.0	0.0	0.0	0.0	0.0	0.0	0.0	0.0	0.0	0.0	0.0	941.4628875123346	0.0	623.2151050117332	831.5983277635618	0.0	0.0	1553.610496755561	0.0	0.0	0.0	3606.424840763063	1549.1949645818906	3475.6264421895517	971.4833143222185	1564.961147987683	0.0	2449.9312629996534	1163.5406781051947
O14980	SEQ_DFEEYPEHR_MOD_DFEEYPEHR_CHARGE_2_	0.0	0.0	0.0	0.0	0.0	0.0	0.0	0.0	0.0	0.0	0.0	0.0	0.0	0.0	0.0	0.0	0.0	0.0	0.0	0.0	0.0	0.0	0.0	0.0	0.0	0.0	0.0	0.0	0.0	0.0	0.0	0.0	0.0	0.0	0.0	8659.750515516838	0.0	0.0	0.0	0.0	0.0	0.0	13294.90781453435	0.0	0.0	0.0	0.0	0.0
O14980	SEQ_FLNVPMFR_MOD_FLNVPM(Oxidation)FR_CHARGE_3_	0.0	0.0	0.0	0.0	0.0	0.0	0.0	0.0	0.0	0.0	0.0	0.0	0.0	0.0	0.0	0.0	0.0	0.0	0.0	0.0	0.0	0.0	0.0	0.0	0.0	0.0	0.0	0.0	0.0	0.0	0.0	0.0	0.0	0.0	0.0	0.0	0.0	0.0	0.0	0.0	0.0	0.0	0.0	0.0	0.0	0.0	0.0	0.0
O14980	SEQ_QLGSILK_MOD_QLGSILK_CHARGE_2_	0.0	0.0	0.0	0.0	0.0	0.0	0.0	0.0	0.0	0.0	0.0	0.0	0.0	0.0	0.0	0.0	0.0	0.0	0.0	0.0	0.0	0.0	0.0	0.0	0.0	534.5754043186085	0.0	0.0	1727.57704909594	660.9102579769217	0.0	1498.7458571131044	0.0	2155.991665140316	2164.4144170522354	1972.4039809125197	1694.6918969258647	0.0	2267.97242220877	1748.650263568086	3829.472431384472	3336.6672014377878	5930.577234751089	2542.9697395346125	4207.912472849523	4197.316112172205	5078.46995170672	4080.100494836511
O14980	SEQ_MAQEVLTHLK_MOD_MAQEVLTHLK_CHARGE_2_	0.0	0.0	0.0	0.0	0.0	0.0	0.0	0.0	0.0	0.0	0.0	0.0	0.0	0.0	0.0	0.0	0.0	0.0	0.0	0.0	0.0	0.0	0.0	0.0	0.0	0.0	0.0	0.0	0.0	0.0	0.0	0.0	0.0	0.0	0.0	0.0	0.0	0.0	0.0	0.0	0.0	0.0	0.0	0.0	0.0	0.0	0.0	0.0
O14980	SEQ_VDTILEFSQNMNTK_MOD_VDTILEFSQNM(Oxidation)NTK_CHARGE_3_	0.0	0.0	0.0	0.0	0.0	0.0	0.0	0.0	0.0	0.0	0.0	0.0	0.0	0.0	0.0	0.0	0.0	0.0	0.0	0.0	0.0	0.0	0.0	0.0	0.0	0.0	0.0	0.0	0.0	0.0	0.0	0.0	0.0	0.0	0.0	0.0	0.0	665.6940872234452	0.0	0.0	942.5379148580436	0.0	0.0	0.0	0.0	0.0	0.0	0.0
O14980	SEQ_MAKPEEVLVVENDQGEVVR_MOD_MAKPEEVLVVENDQGEVVR_CHARGE_4_	0.0	0.0	0.0	0.0	0.0	0.0	0.0	0.0	0.0	0.0	0.0	0.0	0.0	0.0	0.0	0.0	0.0	0.0	0.0	0.0	0.0	0.0	0.0	0.0	0.0	0.0	0.0	0.0	0.0	0.0	0.0	0.0	0.0	0.0	0.0	0.0	0.0	0.0	0.0	0.0	0.0	0.0	0.0	0.0	0.0	0.0	0.0	0.0
O14980	SEQ_ETLVYLTHLDYVDTER_MOD_ETLVYLTHLDYVDTER_CHARGE_2_	0.0	0.0	0.0	0.0	0.0	0.0	0.0	0.0	0.0	0.0	0.0	0.0	0.0	0.0	0.0	0.0	0.0	0.0	0.0	0.0	0.0	0.0	0.0	0.0	0.0	0.0	0.0	0.0	0.0	0.0	0.0	0.0	0.0	0.0	0.0	0.0	0.0	0.0	0.0	0.0	0.0	0.0	0.0	0.0	0.0	0.0	0.0	0.0
O14980	SEQ_FLVTVIK_MOD_FLVTVIK_CHARGE_2_	0.0	0.0	0.0	0.0	0.0	0.0	0.0	0.0	0.0	0.0	0.0	0.0	0.0	0.0	0.0	0.0	0.0	0.0	0.0	0.0	0.0	0.0	0.0	0.0	0.0	0.0	0.0	0.0	0.0	0.0	0.0	0.0	0.0	0.0	848.1459768393808	0.0	0.0	0.0	0.0	0.0	759.2619712669652	0.0	1220.6966017714185	784.391000110881	2111.6103319853537	0.0	1040.067521974635	448.760867927092
O14980	SEQ_MAKPEEVLVVENDQGEVVR_MOD_MAKPEEVLVVENDQGEVVR_CHARGE_3_	0.0	0.0	0.0	0.0	0.0	0.0	0.0	0.0	0.0	0.0	0.0	0.0	0.0	0.0	0.0	0.0	0.0	0.0	0.0	0.0	0.0	0.0	0.0	0.0	0.0	0.0	0.0	0.0	0.0	0.0	1053.6240807757529	0.0	0.0	0.0	0.0	0.0	249.0811839119026	0.0	0.0	0.0	0.0	0.0	0.0	0.0	0.0	0.0	0.0	0.0
O14981	SEQ_AAAQQLGEVVK_MOD_AAAQQLGEVVK_CHARGE_2_	0.0	0.0	0.0	0.0	0.0	0.0	0.0	0.0	0.0	0.0	0.0	0.0	0.0	0.0	0.0	0.0	0.0	0.0	0.0	0.0	0.0	0.0	0.0	0.0	0.0	0.0	0.0	0.0	0.0	0.0	0.0	0.0	0.0	0.0	0.0	0.0	0.0	0.0	1403.2304953947273	1072.9792912339483	2071.999992078748	0.0	4440.389622710781	0.0	0.0	732.2431755623422	0.0	1387.6854395369282
O14981	SEQ_GIITLYR_MOD_GIITLYR_CHARGE_2_	0.0	0.0	0.0	0.0	0.0	0.0	0.0	0.0	0.0	0.0	0.0	0.0	0.0	0.0	0.0	0.0	0.0	0.0	0.0	0.0	0.0	0.0	0.0	0.0	0.0	0.0	0.0	0.0	0.0	0.0	4414.274395803907	0.0	0.0	0.0	0.0	0.0	0.0	0.0	0.0	0.0	0.0	0.0	0.0	0.0	0.0	0.0	0.0	0.0
O14981	SEQ_AAAQQLGEVVK_MOD_AAAQQLGEVVK_CHARGE_3_	0.0	0.0	0.0	0.0	0.0	0.0	0.0	0.0	0.0	0.0	0.0	0.0	0.0	0.0	0.0	0.0	0.0	0.0	0.0	0.0	0.0	0.0	0.0	0.0	0.0	0.0	0.0	0.0	0.0	0.0	0.0	0.0	0.0	0.0	0.0	0.0	0.0	0.0	0.0	0.0	0.0	0.0	0.0	0.0	0.0	0.0	0.0	0.0
O15014	SEQ_IYSFTDNAPSPSIGGSSR_MOD_IYSFTDNAPSPSIGGSSR_CHARGE_2_	0.0	0.0	1004.8687951872827	0.0	0.0	0.0	0.0	0.0	0.0	0.0	0.0	0.0	0.0	0.0	16673.986110416947	0.0	0.0	0.0	0.0	0.0	13548.523411230773	0.0	2958.6787170303946	0.0	512.8850326610437	0.0	4956.017224980389	0.0	4384.3012706924355	0.0	3166.630264009418	0.0	0.0	0.0	3480.516647544652	0.0	0.0	0.0	0.0	0.0	0.0	0.0	8107.954209753184	2306.0633369852135	7427.1495609516305	0.0	0.0	0.0
O15020;O15020-2	SEQ_VIESTQGLGNDLAGVLALQR_MOD_VIESTQGLGNDLAGVLALQR_CHARGE_4_	0.0	0.0	0.0	0.0	0.0	0.0	0.0	0.0	0.0	0.0	0.0	0.0	0.0	0.0	0.0	0.0	0.0	0.0	0.0	0.0	0.0	0.0	0.0	0.0	0.0	0.0	0.0	0.0	0.0	0.0	0.0	0.0	0.0	0.0	0.0	0.0	0.0	0.0	0.0	0.0	0.0	0.0	0.0	0.0	0.0	0.0	0.0	0.0
O15020;O15020-2	SEQ_EANALAAGHPAQAVAINAR_MOD_EANALAAGHPAQAVAINAR_CHARGE_3_	0.0	0.0	0.0	0.0	0.0	0.0	0.0	0.0	0.0	0.0	7666.907117016689	0.0	0.0	0.0	7187.906891759499	0.0	0.0	0.0	0.0	0.0	0.0	0.0	0.0	0.0	0.0	0.0	0.0	0.0	0.0	0.0	0.0	0.0	0.0	0.0	0.0	0.0	0.0	0.0	0.0	0.0	0.0	0.0	0.0	0.0	0.0	0.0	0.0	0.0
O15027;O15027-2;O15027-3;O15027-4;O15027-5	SEQ_YVDVLNPSGTQR_MOD_YVDVLNPSGTQR_CHARGE_2_	0.0	0.0	0.0	0.0	0.0	0.0	0.0	0.0	0.0	0.0	0.0	0.0	0.0	0.0	0.0	0.0	0.0	0.0	0.0	0.0	0.0	0.0	0.0	0.0	0.0	0.0	0.0	0.0	0.0	0.0	0.0	0.0	0.0	0.0	0.0	0.0	0.0	0.0	0.0	0.0	0.0	0.0	0.0	0.0	0.0	0.0	0.0	0.0
O15027;O15027-2;O15027-3;O15027-4;O15027-5	SEQ_NPSSAAPVQSR_MOD_NPSSAAPVQSR_CHARGE_2_	0.0	0.0	0.0	0.0	0.0	0.0	0.0	0.0	0.0	0.0	0.0	0.0	0.0	0.0	0.0	0.0	0.0	0.0	0.0	0.0	0.0	0.0	0.0	0.0	0.0	0.0	0.0	0.0	0.0	0.0	0.0	0.0	0.0	0.0	0.0	0.0	0.0	0.0	0.0	0.0	0.0	0.0	0.0	0.0	0.0	0.0	0.0	0.0
O15027;O15027-2;O15027-3;O15027-4;O15027-5	SEQ_DAQGQPGLER_MOD_DAQGQPGLER_CHARGE_2_	0.0	0.0	0.0	0.0	0.0	0.0	0.0	0.0	0.0	0.0	0.0	0.0	0.0	0.0	0.0	0.0	0.0	0.0	0.0	0.0	0.0	0.0	0.0	0.0	0.0	0.0	0.0	0.0	0.0	0.0	0.0	0.0	0.0	0.0	0.0	0.0	0.0	0.0	0.0	0.0	0.0	0.0	0.0	0.0	0.0	0.0	3117.128588374153	0.0
O15027;O15027-2;O15027-3;O15027-4;O15027-5	SEQ_QSGPGAPNLDR_MOD_QSGPGAPNLDR_CHARGE_2_	0.0	0.0	0.0	0.0	0.0	0.0	0.0	0.0	0.0	0.0	0.0	0.0	0.0	0.0	0.0	0.0	0.0	761.5471594938971	0.0	0.0	0.0	0.0	0.0	0.0	0.0	0.0	0.0	0.0	0.0	0.0	0.0	0.0	0.0	0.0	0.0	1276.056570234068	0.0	0.0	0.0	0.0	0.0	0.0	0.0	1307.3315392140157	0.0	0.0	0.0	0.0
O15027;O15027-2;O15027-3;O15027-4;O15027-5	SEQ_TLENPVNVYNPSHSDSLASQQSVASHPR_MOD_TLENPVNVYNPSHSDSLASQQSVASHPR_CHARGE_4_	0.0	0.0	0.0	0.0	0.0	0.0	0.0	0.0	0.0	0.0	0.0	0.0	0.0	0.0	0.0	0.0	0.0	0.0	0.0	0.0	0.0	0.0	0.0	0.0	0.0	0.0	0.0	0.0	0.0	3969.4033448758	0.0	0.0	0.0	0.0	0.0	0.0	0.0	0.0	0.0	0.0	0.0	0.0	0.0	0.0	0.0	0.0	0.0	0.0
O15027;O15027-2;O15027-3;O15027-4;O15027-5	SEQ_AQQELVPPQQQASPPQLPK_MOD_AQQELVPPQQQASPPQLPK_CHARGE_3_	0.0	0.0	0.0	0.0	0.0	0.0	0.0	0.0	0.0	0.0	0.0	0.0	0.0	0.0	0.0	0.0	0.0	0.0	0.0	0.0	0.0	0.0	0.0	0.0	0.0	0.0	0.0	0.0	0.0	0.0	0.0	0.0	0.0	0.0	0.0	0.0	0.0	0.0	0.0	0.0	0.0	0.0	0.0	0.0	64.92945776527236	0.0	0.0	0.0
O15027;O15027-2;O15027-3;O15027-4;O15027-5	SEQ_SVFWASSPYR_MOD_SVFWASSPYR_CHARGE_3_	0.0	0.0	0.0	0.0	0.0	0.0	0.0	0.0	0.0	0.0	0.0	0.0	0.0	0.0	0.0	0.0	0.0	0.0	0.0	0.0	0.0	0.0	0.0	0.0	0.0	0.0	0.0	0.0	0.0	0.0	0.0	0.0	0.0	0.0	0.0	0.0	0.0	0.0	0.0	0.0	0.0	0.0	0.0	0.0	0.0	0.0	0.0	0.0
O15027;O15027-2;O15027-3;O15027-4;O15027-5	SEQ_SVFWASSPYR_MOD_SVFWASSPYR_CHARGE_2_	0.0	0.0	0.0	0.0	0.0	0.0	0.0	0.0	0.0	0.0	0.0	0.0	0.0	0.0	0.0	0.0	0.0	15647.535346030012	0.0	0.0	0.0	0.0	0.0	0.0	0.0	0.0	0.0	0.0	0.0	0.0	0.0	0.0	0.0	0.0	0.0	0.0	0.0	0.0	0.0	0.0	0.0	0.0	0.0	15130.561325407767	0.0	0.0	6341.41737626231	0.0
O15027;O15027-2;O15027-3;O15027-4;O15027-5	SEQ_QALQSTPLGSSSK_MOD_QALQSTPLGSSSK_CHARGE_2_	0.0	0.0	0.0	0.0	0.0	0.0	0.0	0.0	0.0	0.0	0.0	0.0	0.0	0.0	0.0	0.0	0.0	0.0	0.0	0.0	0.0	0.0	0.0	0.0	0.0	0.0	0.0	0.0	0.0	0.0	2806.359174831144	0.0	0.0	1788.6697786063758	0.0	0.0	0.0	0.0	0.0	3277.358601975456	0.0	0.0	0.0	0.0	0.0	1141.005267824506	0.0	0.0
O15027;O15027-2;O15027-3;O15027-4;O15027-5	SEQ_FATNEAIQR_MOD_FATNEAIQR_CHARGE_3_	0.0	0.0	0.0	0.0	0.0	0.0	0.0	0.0	0.0	0.0	0.0	0.0	0.0	0.0	0.0	0.0	0.0	0.0	0.0	0.0	0.0	0.0	0.0	0.0	0.0	0.0	0.0	0.0	0.0	0.0	0.0	0.0	0.0	0.0	0.0	0.0	0.0	0.0	0.0	0.0	0.0	0.0	0.0	0.0	0.0	0.0	964.0530134635056	0.0
O15027;O15027-2;O15027-3;O15027-4;O15027-5	SEQ_ELLLYGR_MOD_ELLLYGR_CHARGE_2_	0.0	0.0	0.0	0.0	0.0	0.0	0.0	0.0	0.0	0.0	0.0	0.0	0.0	0.0	0.0	0.0	0.0	0.0	0.0	0.0	0.0	0.0	0.0	0.0	0.0	0.0	0.0	0.0	0.0	0.0	0.0	0.0	0.0	0.0	0.0	0.0	0.0	0.0	0.0	0.0	0.0	0.0	0.0	0.0	8710.457126719952	20769.137544551984	8229.350854744927	0.0
O15027;O15027-2;O15027-3;O15027-4;O15027-5	SEQ_AHASPFSGALTPSAPPGPEMNR_MOD_AHASPFSGALTPSAPPGPEM(Oxidation)NR_CHARGE_3_	0.0	0.0	0.0	0.0	0.0	0.0	0.0	0.0	0.0	0.0	0.0	0.0	0.0	0.0	0.0	0.0	0.0	0.0	0.0	0.0	0.0	0.0	0.0	0.0	0.0	0.0	0.0	0.0	0.0	0.0	0.0	0.0	0.0	0.0	0.0	0.0	0.0	0.0	0.0	0.0	0.0	0.0	0.0	0.0	0.0	0.0	0.0	0.0
O15027;O15027-2;O15027-3;O15027-4;O15027-5	SEQ_GLANPEPAPEPK_MOD_GLANPEPAPEPK_CHARGE_3_	0.0	0.0	0.0	0.0	0.0	0.0	0.0	0.0	0.0	0.0	0.0	0.0	0.0	0.0	0.0	0.0	0.0	0.0	0.0	0.0	0.0	0.0	0.0	0.0	0.0	0.0	0.0	0.0	0.0	0.0	0.0	0.0	0.0	547.0832064399723	0.0	0.0	0.0	0.0	0.0	0.0	0.0	0.0	0.0	0.0	0.0	0.0	0.0	0.0
O15027;O15027-2;O15027-3;O15027-4;O15027-5	SEQ_AHASPFSGALTPSAPPGPEMNR_MOD_AHASPFSGALTPSAPPGPEM(Oxidation)NR_CHARGE_4_	0.0	0.0	0.0	0.0	0.0	0.0	0.0	0.0	0.0	0.0	0.0	0.0	0.0	0.0	0.0	0.0	0.0	0.0	0.0	0.0	0.0	0.0	0.0	0.0	0.0	0.0	0.0	0.0	0.0	0.0	0.0	0.0	0.0	0.0	0.0	0.0	0.0	0.0	0.0	0.0	0.0	0.0	0.0	0.0	0.0	0.0	0.0	0.0
O15027;O15027-2;O15027-3;O15027-4;O15027-5	SEQ_SPDPGIVPQEAPVGNSLSELSEENFDGK_MOD_SPDPGIVPQEAPVGNSLSELSEENFDGK_CHARGE_3_	0.0	0.0	0.0	0.0	0.0	0.0	0.0	0.0	0.0	0.0	0.0	0.0	0.0	0.0	0.0	0.0	0.0	0.0	0.0	0.0	0.0	0.0	0.0	0.0	484.2028778263965	0.0	0.0	0.0	0.0	0.0	0.0	0.0	0.0	0.0	0.0	0.0	0.0	0.0	0.0	0.0	0.0	0.0	0.0	0.0	0.0	0.0	0.0	0.0
O15027;O15027-2;O15027-3;O15027-4;O15027-5	SEQ_GLANPEPAPEPK_MOD_GLANPEPAPEPK_CHARGE_2_	0.0	0.0	0.0	0.0	0.0	0.0	0.0	0.0	0.0	0.0	0.0	0.0	0.0	0.0	0.0	0.0	0.0	0.0	0.0	0.0	0.0	673.749686869104	0.0	0.0	0.0	0.0	0.0	0.0	0.0	0.0	540.6972555821577	0.0	0.0	0.0	0.0	980.6984176593891	1533.2024490587817	0.0	1184.2915939403	0.0	2708.551236746629	1811.7955106349136	2247.7349835112727	1062.0111178350326	2048.3545523781877	1999.8501284937936	3082.876610346454	2474.1470657080577
O15027;O15027-2;O15027-3;O15027-4;O15027-5	SEQ_YGPLPGPAVPR_MOD_YGPLPGPAVPR_CHARGE_2_	0.0	0.0	0.0	0.0	0.0	0.0	0.0	0.0	0.0	0.0	0.0	0.0	0.0	0.0	0.0	0.0	0.0	0.0	0.0	0.0	0.0	0.0	0.0	0.0	0.0	0.0	0.0	0.0	0.0	0.0	0.0	0.0	0.0	0.0	0.0	0.0	0.0	0.0	0.0	0.0	0.0	0.0	0.0	0.0	0.0	0.0	0.0	0.0
O15027;O15027-2;O15027-3;O15027-4;O15027-5	SEQ_QALQSTPLGSSSK_MOD_QALQSTPLGSSSK_CHARGE_3_	0.0	0.0	0.0	0.0	0.0	0.0	0.0	0.0	0.0	0.0	0.0	0.0	0.0	0.0	0.0	0.0	0.0	0.0	0.0	0.0	0.0	0.0	0.0	0.0	0.0	0.0	0.0	0.0	0.0	0.0	0.0	0.0	0.0	0.0	0.0	0.0	0.0	0.0	0.0	0.0	0.0	0.0	0.0	0.0	0.0	0.0	0.0	0.0
O15027;O15027-2;O15027-3;O15027-4;O15027-5	SEQ_NEHRPASALVNPLAR_MOD_NEHRPASALVNPLAR_CHARGE_4_	0.0	0.0	0.0	0.0	0.0	0.0	0.0	0.0	0.0	0.0	0.0	0.0	0.0	0.0	0.0	0.0	0.0	0.0	0.0	0.0	0.0	0.0	0.0	0.0	0.0	0.0	0.0	0.0	0.0	0.0	0.0	0.0	0.0	0.0	0.0	0.0	0.0	0.0	0.0	0.0	0.0	0.0	0.0	448.2647724558223	0.0	0.0	0.0	0.0
O15027;O15027-2;O15027-3;O15027-4;O15027-5	SEQ_GGIGASENLENPPK_MOD_GGIGASENLENPPK_CHARGE_2_	0.0	0.0	0.0	0.0	0.0	0.0	0.0	0.0	0.0	0.0	0.0	0.0	0.0	0.0	0.0	0.0	0.0	0.0	0.0	0.0	0.0	0.0	0.0	0.0	0.0	0.0	0.0	0.0	0.0	0.0	0.0	0.0	0.0	0.0	0.0	0.0	0.0	0.0	0.0	0.0	0.0	0.0	2348.8597520537382	0.0	0.0	0.0	0.0	0.0
O15027;O15027-2;O15027-3;O15027-4;O15027-5	SEQ_NQWVNLNEPEEEK_MOD_NQWVNLNEPEEEK_CHARGE_2_	0.0	0.0	0.0	0.0	0.0	0.0	0.0	0.0	0.0	0.0	0.0	0.0	0.0	0.0	0.0	0.0	0.0	0.0	0.0	0.0	0.0	0.0	0.0	0.0	0.0	0.0	0.0	0.0	0.0	0.0	0.0	0.0	0.0	0.0	0.0	0.0	0.0	0.0	0.0	0.0	0.0	0.0	0.0	0.0	885.9026577455494	0.0	0.0	0.0
O15031	SEQ_AITEIYLTR_MOD_AITEIYLTR_CHARGE_2_	0.0	0.0	0.0	0.0	0.0	0.0	0.0	0.0	0.0	0.0	0.0	0.0	0.0	0.0	0.0	0.0	0.0	0.0	0.0	0.0	0.0	0.0	0.0	0.0	0.0	0.0	0.0	253.56388425800824	0.0	0.0	0.0	0.0	0.0	0.0	0.0	0.0	1018.1531692625896	0.0	0.0	0.0	0.0	0.0	0.0	0.0	0.0	0.0	0.0	0.0
O15031	SEQ_EASPNPEDGIVR_MOD_EASPNPEDGIVR_CHARGE_2_	0.0	0.0	0.0	0.0	0.0	0.0	0.0	0.0	0.0	0.0	0.0	0.0	0.0	0.0	0.0	0.0	0.0	0.0	0.0	0.0	0.0	0.0	0.0	0.0	0.0	585.6610521158887	0.0	0.0	0.0	0.0	0.0	0.0	0.0	0.0	0.0	0.0	0.0	0.0	0.0	0.0	0.0	0.0	0.0	0.0	0.0	0.0	0.0	0.0
O15031	SEQ_IQPETGPLGGGIR_MOD_IQPETGPLGGGIR_CHARGE_2_	0.0	0.0	0.0	0.0	0.0	0.0	0.0	0.0	0.0	0.0	0.0	0.0	0.0	0.0	0.0	0.0	0.0	0.0	0.0	0.0	0.0	0.0	0.0	0.0	0.0	0.0	0.0	0.0	0.0	0.0	0.0	0.0	0.0	0.0	0.0	0.0	0.0	0.0	0.0	0.0	0.0	0.0	0.0	0.0	0.0	0.0	0.0	0.0
O15031	SEQ_DTTHNLPEFIVK_MOD_DTTHNLPEFIVK_CHARGE_2_	0.0	0.0	0.0	0.0	0.0	0.0	0.0	0.0	0.0	0.0	0.0	0.0	0.0	0.0	0.0	0.0	0.0	0.0	0.0	0.0	0.0	1286.233618427639	0.0	0.0	0.0	0.0	0.0	0.0	0.0	0.0	0.0	0.0	0.0	2300.626720760264	0.0	0.0	0.0	0.0	0.0	0.0	0.0	0.0	0.0	0.0	0.0	0.0	0.0	0.0
O15031	SEQ_VFFLPSK_MOD_VFFLPSK_CHARGE_3_	0.0	0.0	0.0	0.0	0.0	0.0	0.0	0.0	0.0	0.0	0.0	0.0	0.0	0.0	0.0	0.0	0.0	0.0	0.0	0.0	0.0	0.0	0.0	0.0	0.0	0.0	0.0	0.0	0.0	0.0	0.0	0.0	0.0	0.0	0.0	0.0	0.0	0.0	0.0	0.0	0.0	0.0	0.0	0.0	0.0	0.0	0.0	0.0
O15031	SEQ_VFFLPSK_MOD_VFFLPSK_CHARGE_2_	0.0	0.0	0.0	0.0	0.0	0.0	0.0	0.0	0.0	0.0	0.0	0.0	0.0	0.0	0.0	0.0	0.0	0.0	0.0	0.0	0.0	0.0	0.0	0.0	0.0	0.0	0.0	0.0	0.0	0.0	0.0	0.0	0.0	0.0	0.0	0.0	0.0	0.0	0.0	0.0	276.0997793168608	0.0	0.0	0.0	0.0	0.0	494.24316911730244	0.0
O15031	SEQ_VLYAVFSR_MOD_VLYAVFSR_CHARGE_2_	0.0	0.0	0.0	0.0	0.0	0.0	0.0	0.0	0.0	0.0	0.0	0.0	0.0	0.0	0.0	0.0	0.0	0.0	0.0	0.0	0.0	0.0	0.0	0.0	0.0	0.0	0.0	0.0	0.0	0.0	0.0	0.0	0.0	0.0	0.0	0.0	0.0	0.0	0.0	0.0	0.0	0.0	0.0	0.0	0.0	0.0	0.0	0.0
O15031	SEQ_DTTHNLPEFIVK_MOD_DTTHNLPEFIVK_CHARGE_4_	0.0	0.0	0.0	0.0	0.0	0.0	0.0	0.0	0.0	0.0	0.0	0.0	0.0	0.0	0.0	0.0	0.0	0.0	0.0	0.0	0.0	0.0	0.0	0.0	0.0	0.0	228.85635099801416	0.0	0.0	0.0	0.0	0.0	71.9055838995688	0.0	0.0	0.0	0.0	43.269143121772196	0.0	66.42417007263006	0.0	0.0	0.0	0.0	0.0	0.0	0.0	0.0
O15031	SEQ_AEEASHWLWSR_MOD_AEEASHWLWSR_CHARGE_3_	0.0	0.0	0.0	0.0	0.0	1300.022634816629	0.0	0.0	0.0	0.0	0.0	0.0	0.0	0.0	0.0	0.0	0.0	0.0	0.0	0.0	0.0	0.0	0.0	0.0	0.0	0.0	0.0	0.0	0.0	0.0	0.0	0.0	0.0	2873.326023811775	0.0	0.0	0.0	667.1547439673063	0.0	0.0	0.0	0.0	0.0	4053.3246725811937	0.0	3127.1395420102235	0.0	0.0
O15031	SEQ_GSSLHVGSDLLK_MOD_GSSLHVGSDLLK_CHARGE_2_	0.0	0.0	0.0	0.0	0.0	0.0	0.0	0.0	0.0	0.0	0.0	0.0	0.0	0.0	0.0	0.0	0.0	0.0	0.0	0.0	0.0	0.0	0.0	0.0	0.0	0.0	0.0	0.0	0.0	0.0	0.0	0.0	0.0	0.0	0.0	0.0	0.0	0.0	0.0	0.0	0.0	0.0	0.0	0.0	0.0	0.0	0.0	0.0
O15031	SEQ_DTTHNLPEFIVK_MOD_DTTHNLPEFIVK_CHARGE_3_	0.0	0.0	0.0	0.0	0.0	0.0	0.0	0.0	0.0	0.0	0.0	0.0	0.0	0.0	0.0	0.0	0.0	0.0	0.0	0.0	0.0	0.0	0.0	0.0	0.0	0.0	0.0	0.0	0.0	0.0	0.0	0.0	0.0	0.0	0.0	0.0	0.0	0.0	0.0	0.0	0.0	0.0	0.0	0.0	0.0	0.0	0.0	0.0
O15031	SEQ_VGVSQQPEDSQQDLPGER_MOD_VGVSQQPEDSQQDLPGER_CHARGE_3_	0.0	0.0	0.0	0.0	0.0	0.0	0.0	0.0	0.0	0.0	0.0	0.0	0.0	0.0	0.0	0.0	0.0	0.0	0.0	0.0	0.0	0.0	0.0	0.0	0.0	0.0	0.0	0.0	0.0	0.0	287.83605628418485	0.0	0.0	0.0	0.0	0.0	0.0	0.0	0.0	0.0	0.0	0.0	0.0	0.0	0.0	0.0	696.8208411747067	0.0
O15031	SEQ_AEEASHWLWSR_MOD_AEEASHWLWSR_CHARGE_2_	0.0	0.0	0.0	0.0	0.0	0.0	0.0	0.0	0.0	0.0	0.0	0.0	0.0	0.0	0.0	0.0	0.0	0.0	0.0	0.0	0.0	0.0	0.0	0.0	0.0	0.0	0.0	0.0	0.0	0.0	0.0	0.0	0.0	0.0	0.0	0.0	0.0	0.0	0.0	0.0	0.0	0.0	0.0	0.0	0.0	0.0	0.0	0.0
O15031	SEQ_IQPETGPLGGGIR_MOD_IQPETGPLGGGIR_CHARGE_3_	0.0	0.0	0.0	0.0	0.0	0.0	0.0	0.0	0.0	0.0	0.0	0.0	0.0	0.0	0.0	0.0	0.0	0.0	0.0	0.0	0.0	0.0	0.0	0.0	0.0	0.0	0.0	0.0	0.0	0.0	0.0	0.0	0.0	0.0	0.0	0.0	0.0	0.0	0.0	0.0	0.0	0.0	0.0	0.0	0.0	0.0	0.0	0.0
O15042;O15042-2	SEQ_WEAVDESELEAQAVTTSK_MOD_WEAVDESELEAQAVTTSK_CHARGE_3_	0.0	0.0	0.0	0.0	0.0	0.0	0.0	0.0	0.0	0.0	0.0	0.0	0.0	0.0	0.0	0.0	0.0	0.0	0.0	0.0	0.0	0.0	0.0	1080.0607570035713	0.0	0.0	0.0	0.0	0.0	0.0	0.0	0.0	0.0	0.0	0.0	0.0	0.0	0.0	505.2750886096606	0.0	0.0	0.0	0.0	0.0	0.0	0.0	0.0	0.0
O15042;O15042-2	SEQ_WEAVDESELEAQAVTTSK_MOD_WEAVDESELEAQAVTTSK_CHARGE_4_	0.0	0.0	0.0	0.0	0.0	0.0	0.0	0.0	0.0	0.0	0.0	0.0	0.0	0.0	0.0	0.0	0.0	0.0	0.0	0.0	0.0	0.0	0.0	0.0	0.0	0.0	0.0	0.0	0.0	0.0	0.0	0.0	0.0	0.0	0.0	1685.9542947955754	0.0	0.0	0.0	0.0	0.0	0.0	0.0	0.0	0.0	0.0	0.0	0.0
O15042;O15042-2	SEQ_SNLELFK_MOD_SNLELFK_CHARGE_2_	0.0	0.0	0.0	0.0	0.0	0.0	0.0	0.0	0.0	0.0	0.0	0.0	0.0	0.0	1539.101925124733	0.0	0.0	0.0	0.0	0.0	0.0	0.0	0.0	0.0	0.0	0.0	0.0	1585.183956691592	0.0	1573.4570844283808	0.0	0.0	0.0	0.0	0.0	0.0	0.0	0.0	0.0	1584.0188537352199	0.0	2195.7828996798785	3381.963353787118	883.9312064316399	5973.705408810067	4190.080233595545	3773.7716495578507	2955.8502340075647
O15042;O15042-2	SEQ_AAAEIYEEFLAAFEGSDGNK_MOD_AAAEIYEEFLAAFEGSDGNK_CHARGE_2_	0.0	0.0	0.0	0.0	0.0	0.0	0.0	0.0	0.0	0.0	0.0	0.0	0.0	0.0	0.0	0.0	0.0	0.0	0.0	0.0	0.0	0.0	0.0	0.0	0.0	0.0	0.0	0.0	0.0	0.0	0.0	1791.7148671142984	2134.6204951779155	0.0	0.0	0.0	0.0	0.0	508.5423395213896	0.0	0.0	0.0	0.0	0.0	0.0	2307.5689305475794	0.0	1846.0712949048116
O15042;O15042-2	SEQ_SLDDDLDGVPLDATEDSK_MOD_SLDDDLDGVPLDATEDSK_CHARGE_3_	0.0	0.0	0.0	0.0	0.0	0.0	0.0	0.0	0.0	0.0	0.0	0.0	0.0	0.0	0.0	0.0	0.0	0.0	0.0	0.0	0.0	0.0	0.0	0.0	0.0	0.0	0.0	0.0	0.0	0.0	846.3880178131225	0.0	0.0	0.0	0.0	0.0	0.0	0.0	0.0	0.0	0.0	0.0	0.0	0.0	0.0	0.0	1163.8902746469673	0.0
O15042;O15042-2	SEQ_SLDDDLDGVPLDATEDSK_MOD_SLDDDLDGVPLDATEDSK_CHARGE_2_	0.0	0.0	0.0	0.0	0.0	0.0	0.0	0.0	0.0	0.0	0.0	0.0	0.0	0.0	0.0	0.0	0.0	0.0	0.0	0.0	0.0	0.0	0.0	0.0	0.0	0.0	0.0	0.0	0.0	0.0	0.0	0.0	0.0	0.0	0.0	0.0	0.0	0.0	0.0	0.0	0.0	0.0	0.0	0.0	0.0	0.0	0.0	0.0
O15042;O15042-2	SEQ_FQDELESGK_MOD_FQDELESGK_CHARGE_3_	0.0	0.0	0.0	0.0	0.0	0.0	0.0	0.0	0.0	0.0	0.0	0.0	0.0	0.0	0.0	0.0	0.0	0.0	0.0	0.0	0.0	0.0	0.0	0.0	0.0	0.0	0.0	0.0	0.0	0.0	0.0	0.0	0.0	0.0	0.0	0.0	0.0	0.0	0.0	0.0	0.0	0.0	0.0	0.0	0.0	0.0	0.0	0.0
O15042;O15042-2	SEQ_TLSQAIVK_MOD_TLSQAIVK_CHARGE_3_	0.0	0.0	0.0	0.0	0.0	0.0	0.0	0.0	0.0	0.0	0.0	0.0	0.0	0.0	0.0	0.0	0.0	0.0	0.0	0.0	0.0	0.0	0.0	0.0	0.0	0.0	0.0	0.0	0.0	0.0	0.0	0.0	0.0	0.0	0.0	0.0	812.9766094151776	0.0	0.0	0.0	0.0	0.0	0.0	0.0	0.0	0.0	0.0	0.0
O15042;O15042-2	SEQ_FGPLASVK_MOD_FGPLASVK_CHARGE_2_	0.0	0.0	0.0	0.0	0.0	0.0	0.0	0.0	0.0	0.0	0.0	0.0	0.0	0.0	0.0	0.0	0.0	0.0	0.0	0.0	0.0	0.0	0.0	0.0	0.0	0.0	0.0	0.0	0.0	0.0	2341.015616616953	3350.937434177858	2103.2050816991486	1775.9965481811753	5342.206812922635	5224.715897528676	4005.577117565167	2393.960693218441	0.0	0.0	0.0	0.0	0.0	0.0	13924.251782789835	4361.54296041421	0.0	0.0
O15042;O15042-2	SEQ_FEPPQSDSDGQR_MOD_FEPPQSDSDGQR_CHARGE_2_	0.0	0.0	0.0	0.0	0.0	0.0	0.0	0.0	0.0	0.0	0.0	0.0	0.0	0.0	0.0	0.0	0.0	0.0	0.0	0.0	0.0	0.0	0.0	0.0	0.0	0.0	0.0	0.0	0.0	0.0	0.0	0.0	0.0	0.0	0.0	0.0	0.0	0.0	0.0	0.0	0.0	0.0	0.0	0.0	0.0	0.0	0.0	0.0
O15042;O15042-2	SEQ_TIQGHLQSENFK_MOD_TIQGHLQSENFK_CHARGE_4_	0.0	0.0	0.0	0.0	0.0	0.0	0.0	0.0	0.0	0.0	0.0	0.0	0.0	0.0	0.0	0.0	0.0	0.0	0.0	0.0	0.0	0.0	0.0	0.0	293.7226530813917	106.17570726448837	0.0	0.0	0.0	191.37156077996465	0.0	0.0	0.0	0.0	212.46141900525416	204.67344264192482	0.0	0.0	67.61176649235723	205.04823539187154	504.3729744233156	142.77252799037953	0.0	308.6826252836871	0.0	0.0	73.57957425318178	0.0
O15042;O15042-2	SEQ_KPGQSFQEQVEHYR_MOD_KPGQSFQEQVEHYR_CHARGE_4_	0.0	0.0	0.0	0.0	0.0	0.0	0.0	0.0	0.0	0.0	0.0	0.0	0.0	0.0	0.0	0.0	0.0	0.0	0.0	0.0	0.0	0.0	0.0	0.0	0.0	0.0	0.0	0.0	0.0	0.0	0.0	0.0	0.0	0.0	0.0	0.0	0.0	0.0	0.0	0.0	0.0	0.0	0.0	0.0	0.0	0.0	0.0	0.0
O15042;O15042-2	SEQ_AAAEIYEEFLAAFEGSDGNK_MOD_AAAEIYEEFLAAFEGSDGNK_CHARGE_4_	0.0	0.0	0.0	0.0	0.0	0.0	0.0	0.0	0.0	0.0	0.0	0.0	0.0	0.0	0.0	0.0	0.0	0.0	0.0	0.0	0.0	0.0	0.0	0.0	0.0	0.0	0.0	0.0	0.0	0.0	0.0	0.0	0.0	0.0	0.0	0.0	0.0	0.0	0.0	0.0	0.0	0.0	0.0	0.0	0.0	0.0	0.0	0.0
O15042;O15042-2	SEQ_LYSILQGDSPTK_MOD_LYSILQGDSPTK_CHARGE_2_	0.0	0.0	0.0	0.0	0.0	0.0	0.0	0.0	0.0	0.0	0.0	0.0	0.0	0.0	0.0	0.0	0.0	0.0	0.0	0.0	0.0	0.0	4413.028584539541	0.0	0.0	0.0	0.0	0.0	2647.6713825890756	0.0	4085.5771431444628	0.0	0.0	0.0	0.0	2870.3616641115464	0.0	0.0	0.0	0.0	0.0	0.0	0.0	0.0	0.0	0.0	0.0	0.0
O15042;O15042-2	SEQ_LYSILQGDSPTK_MOD_LYSILQGDSPTK_CHARGE_3_	0.0	0.0	0.0	0.0	0.0	0.0	0.0	0.0	0.0	0.0	0.0	0.0	0.0	0.0	0.0	0.0	0.0	0.0	0.0	0.0	0.0	0.0	0.0	0.0	0.0	0.0	0.0	0.0	0.0	0.0	0.0	0.0	0.0	0.0	0.0	0.0	0.0	0.0	0.0	0.0	0.0	0.0	0.0	0.0	0.0	0.0	0.0	0.0
O15042;O15042-2	SEQ_WEAVDESELEAQAVTTSK_MOD_WEAVDESELEAQAVTTSK_CHARGE_2_	0.0	0.0	0.0	0.0	0.0	0.0	0.0	0.0	0.0	0.0	0.0	0.0	0.0	0.0	0.0	0.0	0.0	0.0	0.0	0.0	0.0	0.0	0.0	0.0	0.0	0.0	0.0	0.0	0.0	0.0	0.0	0.0	0.0	0.0	0.0	0.0	0.0	0.0	0.0	0.0	0.0	0.0	0.0	0.0	0.0	0.0	0.0	0.0
O15042;O15042-2	SEQ_TLSQAIVK_MOD_TLSQAIVK_CHARGE_2_	0.0	0.0	0.0	0.0	0.0	0.0	0.0	0.0	0.0	0.0	0.0	0.0	0.0	0.0	0.0	0.0	0.0	0.0	0.0	0.0	0.0	727.563658120936	597.3750043693544	0.0	384.447376917612	0.0	0.0	0.0	1212.7767159368098	0.0	1226.7790233924804	1287.2604899712042	1130.4544882807718	0.0	1371.8573421236176	1162.1828513501657	1258.1751592398193	690.1555990671839	1019.8518542908688	249.08872335873744	4200.26036188665	2980.7472220571603	2632.2234008268515	590.7986716128921	1959.9195740355083	1799.756112856746	4050.6119441268424	2717.858626002448
O15042;O15042-2	SEQ_FQDELESGK_MOD_FQDELESGK_CHARGE_2_	0.0	0.0	0.0	0.0	0.0	0.0	0.0	0.0	0.0	0.0	0.0	0.0	0.0	0.0	0.0	0.0	0.0	0.0	0.0	0.0	0.0	0.0	0.0	0.0	0.0	0.0	4148.2129227364385	0.0	0.0	0.0	0.0	8305.59123353688	0.0	0.0	0.0	0.0	0.0	0.0	0.0	0.0	0.0	0.0	0.0	0.0	0.0	8653.473027439077	10966.03587060173	0.0
O15042;O15042-2	SEQ_SLDDDLDGVPLDATEDSK_MOD_SLDDDLDGVPLDATEDSK_CHARGE_4_	0.0	0.0	0.0	0.0	0.0	0.0	0.0	0.0	0.0	0.0	0.0	0.0	0.0	0.0	0.0	0.0	0.0	0.0	0.0	0.0	0.0	0.0	0.0	0.0	0.0	0.0	0.0	0.0	0.0	0.0	0.0	0.0	0.0	0.0	0.0	0.0	0.0	0.0	0.0	0.0	0.0	0.0	0.0	0.0	0.0	0.0	0.0	0.0
O15042;O15042-2	SEQ_SNLELFK_MOD_SNLELFK_CHARGE_3_	0.0	0.0	0.0	0.0	0.0	0.0	0.0	0.0	0.0	0.0	0.0	0.0	0.0	0.0	0.0	0.0	0.0	0.0	0.0	0.0	0.0	0.0	0.0	0.0	0.0	0.0	0.0	0.0	0.0	0.0	0.0	0.0	0.0	0.0	0.0	0.0	0.0	0.0	0.0	0.0	0.0	191.3569238385083	0.0	0.0	0.0	0.0	0.0	0.0
O15042;O15042-2	SEQ_QIQEERDER_MOD_QIQEERDER_CHARGE_3_	0.0	0.0	0.0	0.0	0.0	0.0	0.0	0.0	0.0	0.0	0.0	0.0	0.0	0.0	0.0	0.0	0.0	0.0	0.0	0.0	0.0	0.0	0.0	0.0	0.0	0.0	0.0	0.0	0.0	0.0	0.0	0.0	0.0	0.0	0.0	0.0	0.0	0.0	0.0	0.0	0.0	0.0	0.0	0.0	0.0	0.0	0.0	0.0
O15042;O15042-2	SEQ_TIQGHLQSENFK_MOD_TIQGHLQSENFK_CHARGE_3_	0.0	0.0	0.0	0.0	0.0	0.0	0.0	0.0	0.0	0.0	0.0	0.0	0.0	0.0	0.0	0.0	0.0	0.0	0.0	0.0	0.0	0.0	0.0	0.0	0.0	0.0	0.0	0.0	0.0	0.0	0.0	0.0	0.0	0.0	0.0	0.0	0.0	0.0	2286.603065575775	0.0	0.0	0.0	0.0	0.0	0.0	0.0	0.0	2013.5655522832726
O15042;O15042-2	SEQ_AAAEIYEEFLAAFEGSDGNK_MOD_AAAEIYEEFLAAFEGSDGNK_CHARGE_3_	0.0	0.0	0.0	0.0	0.0	0.0	0.0	0.0	0.0	0.0	0.0	0.0	0.0	0.0	0.0	0.0	0.0	0.0	0.0	0.0	0.0	0.0	0.0	0.0	0.0	0.0	0.0	0.0	0.0	0.0	0.0	0.0	0.0	0.0	0.0	0.0	0.0	0.0	0.0	0.0	0.0	0.0	0.0	0.0	0.0	0.0	0.0	0.0
O15067	SEQ_ANQELGLALDSWDLDFYTK_MOD_ANQELGLALDSWDLDFYTK_CHARGE_4_	0.0	0.0	0.0	0.0	0.0	0.0	0.0	0.0	0.0	0.0	0.0	0.0	0.0	0.0	0.0	0.0	0.0	0.0	0.0	0.0	0.0	0.0	0.0	0.0	0.0	0.0	0.0	0.0	0.0	0.0	0.0	0.0	0.0	0.0	0.0	0.0	0.0	0.0	0.0	0.0	0.0	0.0	0.0	0.0	0.0	0.0	0.0	0.0
O15067	SEQ_ANQELGLALDSWDLDFYTK_MOD_ANQELGLALDSWDLDFYTK_CHARGE_2_	0.0	0.0	0.0	0.0	0.0	0.0	0.0	0.0	0.0	0.0	0.0	0.0	0.0	0.0	0.0	0.0	0.0	0.0	0.0	0.0	0.0	0.0	0.0	0.0	0.0	0.0	0.0	0.0	0.0	0.0	0.0	0.0	0.0	0.0	0.0	0.0	0.0	0.0	0.0	0.0	0.0	216.30019538508918	0.0	0.0	0.0	0.0	0.0	0.0
O15067	SEQ_GWAAAVTFHPR_MOD_GWAAAVTFHPR_CHARGE_3_	0.0	0.0	0.0	0.0	0.0	0.0	0.0	0.0	0.0	0.0	0.0	0.0	0.0	0.0	0.0	0.0	0.0	0.0	0.0	0.0	0.0	0.0	0.0	0.0	0.0	0.0	0.0	0.0	0.0	0.0	0.0	0.0	0.0	0.0	0.0	0.0	0.0	0.0	0.0	0.0	0.0	0.0	0.0	0.0	0.0	2275.5219248969247	0.0	0.0
O15067	SEQ_GVAFVGGFSYADVLGSAK_MOD_GVAFVGGFSYADVLGSAK_CHARGE_2_	0.0	0.0	0.0	0.0	0.0	0.0	0.0	0.0	0.0	0.0	0.0	0.0	0.0	0.0	0.0	0.0	0.0	0.0	0.0	0.0	0.0	0.0	0.0	0.0	0.0	0.0	0.0	0.0	0.0	0.0	0.0	0.0	0.0	0.0	0.0	0.0	0.0	0.0	0.0	0.0	0.0	0.0	0.0	0.0	0.0	0.0	0.0	0.0
O15067	SEQ_GVAFVGGFSYADVLGSAK_MOD_GVAFVGGFSYADVLGSAK_CHARGE_3_	0.0	0.0	0.0	0.0	0.0	0.0	0.0	0.0	0.0	0.0	0.0	0.0	0.0	0.0	0.0	0.0	0.0	0.0	0.0	0.0	0.0	0.0	0.0	0.0	0.0	0.0	0.0	0.0	0.0	0.0	0.0	0.0	0.0	0.0	0.0	0.0	0.0	0.0	0.0	0.0	0.0	0.0	0.0	0.0	0.0	0.0	0.0	0.0
O15067	SEQ_ATGLGPVDR_MOD_ATGLGPVDR_CHARGE_2_	0.0	0.0	0.0	0.0	0.0	0.0	0.0	0.0	0.0	0.0	0.0	0.0	0.0	0.0	0.0	0.0	0.0	0.0	0.0	0.0	0.0	0.0	0.0	0.0	0.0	0.0	0.0	0.0	0.0	0.0	0.0	0.0	0.0	0.0	10465.155157590925	0.0	0.0	0.0	0.0	0.0	4844.96024189553	5529.159889883119	18510.444973875543	12451.313063285445	10507.59116764436	3471.5035052266894	0.0	0.0
O15067	SEQ_SLGLQLPDGQR_MOD_SLGLQLPDGQR_CHARGE_3_	0.0	0.0	0.0	0.0	0.0	0.0	0.0	0.0	0.0	0.0	0.0	0.0	0.0	0.0	0.0	0.0	0.0	0.0	0.0	0.0	0.0	0.0	0.0	0.0	0.0	0.0	0.0	0.0	0.0	0.0	0.0	0.0	0.0	0.0	0.0	0.0	0.0	0.0	0.0	0.0	0.0	0.0	0.0	0.0	0.0	0.0	0.0	0.0
O15067	SEQ_NPSTVEAFDLAQSNSEHSR_MOD_NPSTVEAFDLAQSNSEHSR_CHARGE_3_	0.0	0.0	0.0	0.0	0.0	0.0	0.0	0.0	0.0	0.0	0.0	0.0	0.0	0.0	0.0	0.0	0.0	0.0	0.0	0.0	0.0	0.0	0.0	0.0	0.0	0.0	0.0	0.0	0.0	0.0	0.0	0.0	0.0	5823.597890780735	0.0	0.0	0.0	0.0	0.0	0.0	0.0	0.0	0.0	0.0	0.0	0.0	0.0	0.0
O15067	SEQ_FQQQQGLR_MOD_FQQQQGLR_CHARGE_2_	0.0	0.0	0.0	0.0	0.0	0.0	0.0	0.0	0.0	0.0	0.0	0.0	0.0	0.0	0.0	0.0	0.0	0.0	0.0	0.0	0.0	0.0	0.0	0.0	0.0	0.0	0.0	0.0	0.0	0.0	0.0	0.0	0.0	0.0	0.0	0.0	0.0	0.0	0.0	0.0	0.0	3763.141461369945	0.0	13205.060366453208	0.0	11389.619506581894	0.0	0.0
O15067	SEQ_ELSDPAGAIIYTSR_MOD_ELSDPAGAIIYTSR_CHARGE_3_	0.0	0.0	0.0	0.0	0.0	0.0	0.0	0.0	0.0	0.0	0.0	0.0	0.0	0.0	0.0	0.0	0.0	0.0	0.0	0.0	0.0	0.0	0.0	0.0	0.0	0.0	0.0	0.0	0.0	0.0	0.0	0.0	0.0	0.0	0.0	522.0373336068934	0.0	0.0	0.0	0.0	0.0	0.0	0.0	643.462132246236	0.0	1443.7095558739054	0.0	0.0
O15067	SEQ_DFLTHVSAR_MOD_DFLTHVSAR_CHARGE_2_	0.0	0.0	0.0	0.0	0.0	0.0	0.0	0.0	0.0	0.0	4399.3449491063175	0.0	0.0	0.0	0.0	0.0	0.0	0.0	0.0	0.0	0.0	0.0	0.0	0.0	0.0	0.0	0.0	0.0	0.0	0.0	0.0	0.0	2310.732783090683	0.0	2450.5844186740323	0.0	0.0	0.0	0.0	0.0	3100.926579085899	0.0	0.0	0.0	10602.121302722591	0.0	0.0	0.0
O15067	SEQ_SLGLQLPDGQR_MOD_SLGLQLPDGQR_CHARGE_2_	0.0	0.0	0.0	0.0	0.0	0.0	0.0	0.0	0.0	0.0	0.0	0.0	0.0	0.0	0.0	0.0	0.0	0.0	0.0	0.0	0.0	0.0	0.0	0.0	0.0	0.0	0.0	0.0	0.0	0.0	0.0	0.0	0.0	0.0	0.0	0.0	0.0	0.0	0.0	0.0	0.0	0.0	0.0	0.0	0.0	563.4887975138669	0.0	0.0
O15067	SEQ_LSFAHPPSAEVEAIALATLHDR_MOD_LSFAHPPSAEVEAIALATLHDR_CHARGE_3_	0.0	0.0	0.0	0.0	0.0	0.0	0.0	0.0	0.0	0.0	0.0	0.0	0.0	0.0	0.0	0.0	0.0	0.0	0.0	0.0	0.0	0.0	0.0	0.0	0.0	0.0	0.0	0.0	0.0	0.0	0.0	0.0	0.0	0.0	0.0	0.0	0.0	0.0	0.0	0.0	0.0	0.0	0.0	0.0	0.0	0.0	0.0	0.0
O15067	SEQ_AFSITQGLLK_MOD_AFSITQGLLK_CHARGE_2_	0.0	0.0	0.0	0.0	0.0	0.0	0.0	0.0	0.0	0.0	0.0	0.0	0.0	0.0	0.0	0.0	0.0	0.0	0.0	0.0	0.0	0.0	0.0	0.0	0.0	0.0	0.0	0.0	0.0	0.0	0.0	0.0	0.0	0.0	0.0	0.0	0.0	0.0	0.0	0.0	0.0	0.0	0.0	0.0	0.0	0.0	0.0	0.0
O15067	SEQ_ELSDPAGAIIYTSR_MOD_ELSDPAGAIIYTSR_CHARGE_2_	0.0	0.0	0.0	0.0	0.0	0.0	0.0	0.0	0.0	0.0	0.0	0.0	0.0	0.0	0.0	0.0	0.0	0.0	0.0	0.0	0.0	0.0	0.0	0.0	0.0	0.0	0.0	0.0	0.0	0.0	0.0	0.0	0.0	0.0	0.0	0.0	0.0	0.0	0.0	0.0	0.0	0.0	0.0	0.0	0.0	0.0	0.0	490.9216167380051
O15067	SEQ_IVLVDDR_MOD_IVLVDDR_CHARGE_2_	0.0	0.0	0.0	0.0	0.0	0.0	0.0	0.0	0.0	0.0	0.0	0.0	0.0	0.0	0.0	0.0	0.0	0.0	0.0	0.0	0.0	0.0	0.0	0.0	0.0	0.0	0.0	0.0	0.0	0.0	0.0	0.0	0.0	0.0	0.0	0.0	10352.405030646352	0.0	13925.32514634313	0.0	0.0	0.0	23396.18026370791	0.0	0.0	0.0	22124.76776306236	0.0
O15067	SEQ_GVAFVGGFSYADVLGSAK_MOD_GVAFVGGFSYADVLGSAK_CHARGE_4_	0.0	0.0	0.0	0.0	0.0	0.0	0.0	0.0	0.0	0.0	0.0	0.0	0.0	0.0	0.0	0.0	0.0	0.0	0.0	0.0	0.0	0.0	0.0	0.0	0.0	0.0	0.0	0.0	0.0	0.0	0.0	0.0	0.0	0.0	0.0	0.0	0.0	0.0	0.0	0.0	0.0	0.0	0.0	0.0	0.0	0.0	0.0	0.0
O15067	SEQ_ANQELGLALDSWDLDFYTK_MOD_ANQELGLALDSWDLDFYTK_CHARGE_3_	0.0	0.0	0.0	0.0	0.0	0.0	0.0	0.0	0.0	0.0	0.0	0.0	0.0	0.0	0.0	0.0	0.0	0.0	0.0	0.0	0.0	0.0	0.0	0.0	0.0	0.0	0.0	0.0	0.0	1567.6140790096401	0.0	0.0	0.0	0.0	0.0	0.0	0.0	0.0	0.0	0.0	0.0	0.0	1151.3264986706959	0.0	0.0	0.0	1415.3923262106105	0.0
O15067	SEQ_AFSITQGLLK_MOD_AFSITQGLLK_CHARGE_3_	0.0	0.0	0.0	0.0	0.0	0.0	0.0	0.0	0.0	0.0	0.0	0.0	0.0	0.0	0.0	0.0	0.0	0.0	0.0	0.0	0.0	0.0	0.0	0.0	0.0	0.0	0.0	0.0	0.0	0.0	0.0	0.0	0.0	0.0	0.0	0.0	0.0	0.0	0.0	0.0	0.0	0.0	0.0	0.0	0.0	0.0	0.0	0.0
O15067	SEQ_EAPEPGMEVVK_MOD_EAPEPGM(Oxidation)EVVK_CHARGE_3_	0.0	0.0	0.0	0.0	0.0	0.0	0.0	0.0	0.0	0.0	0.0	0.0	0.0	0.0	0.0	0.0	0.0	0.0	0.0	0.0	0.0	0.0	0.0	0.0	0.0	0.0	0.0	0.0	0.0	0.0	0.0	0.0	0.0	0.0	0.0	0.0	0.0	0.0	0.0	0.0	0.0	0.0	0.0	0.0	0.0	0.0	0.0	0.0
O15067	SEQ_ESWLLPGSNDLLLEVGPR_MOD_ESWLLPGSNDLLLEVGPR_CHARGE_2_	0.0	0.0	0.0	0.0	0.0	0.0	0.0	0.0	0.0	0.0	0.0	0.0	0.0	0.0	0.0	0.0	0.0	0.0	0.0	0.0	0.0	0.0	0.0	0.0	0.0	0.0	0.0	0.0	483.04373681676395	0.0	0.0	0.0	0.0	0.0	0.0	0.0	0.0	0.0	0.0	0.0	0.0	0.0	0.0	0.0	0.0	0.0	0.0	0.0
O15067	SEQ_GWAAAVTFHPR_MOD_GWAAAVTFHPR_CHARGE_2_	0.0	0.0	0.0	0.0	0.0	0.0	0.0	0.0	0.0	0.0	0.0	0.0	0.0	0.0	0.0	0.0	0.0	0.0	0.0	0.0	0.0	0.0	0.0	0.0	0.0	0.0	0.0	0.0	0.0	0.0	0.0	0.0	0.0	0.0	0.0	0.0	0.0	0.0	0.0	0.0	0.0	0.0	0.0	0.0	0.0	0.0	0.0	0.0
O15067	SEQ_EAPEPGMEVVK_MOD_EAPEPGM(Oxidation)EVVK_CHARGE_2_	0.0	0.0	0.0	0.0	0.0	0.0	0.0	0.0	0.0	0.0	0.0	0.0	0.0	0.0	0.0	0.0	0.0	0.0	0.0	0.0	0.0	0.0	0.0	0.0	0.0	0.0	0.0	109.82805432823054	0.0	768.9237197550574	0.0	1055.633134049024	0.0	571.4048711608474	2914.6542851460727	0.0	1196.2411648593352	0.0	0.0	814.746449311033	4660.084894515615	1381.5925082554277	1271.9772166394805	662.8031036154342	0.0	0.0	1101.3159428988088	1683.5245869986168
O15067	SEQ_FGEPVLAGFAR_MOD_FGEPVLAGFAR_CHARGE_3_	0.0	0.0	0.0	0.0	0.0	0.0	0.0	0.0	0.0	0.0	0.0	0.0	0.0	0.0	0.0	0.0	0.0	0.0	0.0	0.0	0.0	0.0	0.0	0.0	0.0	0.0	0.0	0.0	0.0	0.0	0.0	0.0	0.0	0.0	0.0	0.0	0.0	0.0	0.0	0.0	0.0	0.0	0.0	0.0	0.0	0.0	0.0	0.0
O15067	SEQ_IGVGGGAASSVQVQGDNTSDLDFGAVQR_MOD_IGVGGGAASSVQVQGDNTSDLDFGAVQR_CHARGE_3_	0.0	0.0	0.0	0.0	0.0	0.0	0.0	0.0	0.0	0.0	0.0	0.0	0.0	0.0	0.0	0.0	0.0	0.0	0.0	0.0	0.0	0.0	0.0	0.0	0.0	0.0	0.0	0.0	0.0	0.0	0.0	0.0	0.0	0.0	0.0	0.0	0.0	0.0	0.0	0.0	0.0	0.0	0.0	0.0	0.0	0.0	0.0	0.0
O15067	SEQ_FGEPVLAGFAR_MOD_FGEPVLAGFAR_CHARGE_2_	0.0	0.0	0.0	0.0	0.0	0.0	0.0	0.0	0.0	0.0	0.0	0.0	0.0	0.0	0.0	0.0	0.0	0.0	0.0	0.0	0.0	0.0	0.0	0.0	0.0	0.0	0.0	0.0	0.0	0.0	0.0	0.0	0.0	0.0	0.0	0.0	0.0	0.0	0.0	5156.314367020456	0.0	0.0	0.0	2116.6163987045597	0.0	0.0	0.0	0.0
O15067	SEQ_VGPGPALMLR_MOD_VGPGPALM(Oxidation)LR_CHARGE_2_	0.0	0.0	0.0	0.0	0.0	0.0	0.0	0.0	0.0	0.0	0.0	0.0	0.0	0.0	0.0	0.0	0.0	0.0	0.0	0.0	0.0	0.0	0.0	0.0	0.0	0.0	0.0	782.6882982718786	0.0	0.0	0.0	0.0	0.0	1721.7112198882955	0.0	0.0	0.0	0.0	0.0	0.0	0.0	0.0	0.0	6125.708164137398	10065.075536021126	3715.340730045836	0.0	0.0
O15067	SEQ_SPVLHFYVR_MOD_SPVLHFYVR_CHARGE_3_	0.0	0.0	0.0	0.0	0.0	0.0	0.0	0.0	0.0	0.0	0.0	0.0	0.0	0.0	0.0	0.0	0.0	0.0	0.0	0.0	0.0	0.0	0.0	0.0	0.0	0.0	0.0	0.0	0.0	0.0	0.0	0.0	0.0	0.0	0.0	0.0	0.0	0.0	0.0	0.0	0.0	0.0	0.0	0.0	0.0	0.0	0.0	0.0
O15067	SEQ_GHLLYVALSPGQHR_MOD_GHLLYVALSPGQHR_CHARGE_4_	0.0	0.0	0.0	0.0	0.0	0.0	0.0	0.0	0.0	0.0	0.0	0.0	0.0	0.0	0.0	0.0	0.0	0.0	0.0	0.0	0.0	0.0	0.0	0.0	0.0	0.0	0.0	0.0	0.0	0.0	0.0	0.0	0.0	0.0	0.0	0.0	0.0	0.0	0.0	0.0	0.0	0.0	0.0	0.0	0.0	0.0	0.0	0.0
O15067	SEQ_ESWLLPGSNDLLLEVGPR_MOD_ESWLLPGSNDLLLEVGPR_CHARGE_3_	0.0	0.0	0.0	0.0	0.0	0.0	0.0	0.0	0.0	0.0	0.0	0.0	0.0	0.0	0.0	0.0	0.0	0.0	0.0	0.0	0.0	0.0	0.0	0.0	0.0	0.0	0.0	0.0	0.0	0.0	0.0	0.0	0.0	0.0	0.0	0.0	0.0	0.0	0.0	0.0	0.0	0.0	0.0	0.0	0.0	0.0	0.0	0.0
O15067	SEQ_DFLTHVSAR_MOD_DFLTHVSAR_CHARGE_3_	0.0	0.0	0.0	0.0	20353.086337367622	0.0	0.0	0.0	0.0	0.0	20678.220368409377	0.0	0.0	0.0	21491.08413451529	0.0	5560.36560533974	0.0	13206.959810990886	0.0	7802.661041558775	0.0	17178.359333743643	0.0	3366.541374207115	0.0	11275.028393749004	0.0	19632.28844742967	0.0	19585.86721529534	0.0	78507.86144502756	0.0	3196.2429537996445	0.0	25837.755191622222	0.0	33669.1902436497	0.0	13962.96636498062	0.0	9143.030706015583	0.0	20531.78731274351	12528.279538036333	34889.478345995296	0.0
O15085;O15085-2	SEQ_YVNEAVK_MOD_YVNEAVK_CHARGE_2_	0.0	0.0	0.0	0.0	0.0	0.0	0.0	0.0	0.0	0.0	0.0	0.0	0.0	0.0	0.0	0.0	0.0	0.0	0.0	0.0	0.0	0.0	0.0	1070.119143003498	0.0	0.0	0.0	0.0	0.0	0.0	0.0	0.0	0.0	0.0	0.0	0.0	0.0	0.0	2742.585284296406	1639.9372957219548	0.0	0.0	0.0	0.0	3196.1252709356368	5109.114986480935	0.0	0.0
O15091;O15091-2	SEQ_AFFDFGK_MOD_AFFDFGK_CHARGE_2_	0.0	0.0	0.0	0.0	0.0	0.0	0.0	0.0	0.0	0.0	0.0	0.0	0.0	0.0	0.0	0.0	0.0	0.0	0.0	0.0	0.0	0.0	2922.0526762439936	0.0	0.0	0.0	0.0	0.0	0.0	0.0	0.0	0.0	0.0	0.0	0.0	0.0	0.0	0.0	0.0	0.0	0.0	1035.1234547378185	1754.378410384533	0.0	2406.412795182129	0.0	0.0	0.0
O15091;O15091-2	SEQ_ESQLLLNVVSQLAK_MOD_ESQLLLNVVSQLAK_CHARGE_2_	0.0	0.0	0.0	0.0	0.0	0.0	0.0	0.0	0.0	0.0	0.0	0.0	0.0	0.0	0.0	0.0	0.0	0.0	0.0	0.0	0.0	0.0	0.0	0.0	0.0	0.0	0.0	0.0	0.0	0.0	0.0	0.0	0.0	0.0	0.0	0.0	0.0	0.0	0.0	0.0	0.0	0.0	0.0	0.0	0.0	0.0	0.0	0.0
O15091;O15091-2	SEQ_DVIDGGDQYR_MOD_DVIDGGDQYR_CHARGE_2_	0.0	0.0	0.0	0.0	0.0	0.0	0.0	0.0	0.0	0.0	0.0	0.0	0.0	0.0	0.0	0.0	0.0	0.0	0.0	0.0	0.0	0.0	0.0	0.0	0.0	0.0	0.0	0.0	0.0	0.0	0.0	0.0	0.0	0.0	0.0	0.0	0.0	0.0	0.0	0.0	0.0	0.0	0.0	0.0	0.0	0.0	0.0	0.0
O15091;O15091-2	SEQ_LLDILSYLR_MOD_LLDILSYLR_CHARGE_2_	0.0	0.0	0.0	0.0	0.0	0.0	0.0	0.0	0.0	0.0	0.0	0.0	0.0	0.0	0.0	0.0	0.0	0.0	0.0	0.0	0.0	0.0	0.0	0.0	0.0	0.0	0.0	0.0	0.0	0.0	0.0	0.0	0.0	0.0	0.0	0.0	0.0	0.0	0.0	0.0	0.0	0.0	0.0	0.0	0.0	0.0	0.0	0.0
O15111	SEQ_IIVHTVQSQDR_MOD_IIVHTVQSQDR_CHARGE_3_	0.0	0.0	0.0	0.0	0.0	0.0	0.0	0.0	0.0	0.0	0.0	0.0	0.0	0.0	0.0	0.0	0.0	0.0	0.0	0.0	0.0	0.0	0.0	0.0	0.0	0.0	0.0	0.0	0.0	0.0	0.0	0.0	0.0	0.0	0.0	0.0	0.0	0.0	0.0	0.0	0.0	0.0	0.0	0.0	0.0	0.0	0.0	0.0
O15116	SEQ_ADTLDEY_MOD_ADTLDEY_CHARGE_1_	0.0	0.0	0.0	0.0	0.0	0.0	0.0	0.0	0.0	0.0	0.0	0.0	0.0	0.0	0.0	0.0	0.0	0.0	0.0	0.0	0.0	0.0	0.0	0.0	0.0	0.0	0.0	0.0	0.0	0.0	0.0	0.0	0.0	0.0	0.0	0.0	0.0	0.0	0.0	0.0	55.73581554246335	34.98584511368435	0.0	0.0	0.0	0.0	0.0	0.0
O15118	SEQ_DVEAPSSNDK_MOD_DVEAPSSNDK_CHARGE_2_	0.0	0.0	0.0	0.0	0.0	0.0	0.0	0.0	0.0	0.0	0.0	0.0	0.0	0.0	0.0	0.0	0.0	0.0	0.0	0.0	0.0	0.0	0.0	0.0	0.0	0.0	0.0	0.0	0.0	0.0	0.0	0.0	0.0	2675.1157705879555	0.0	0.0	0.0	2338.4524373004624	0.0	0.0	4744.555693620809	0.0	0.0	0.0	0.0	3731.9419540908807	0.0	0.0
O15118	SEQ_DNLQLPLQFLSR_MOD_DNLQLPLQFLSR_CHARGE_2_	0.0	0.0	0.0	0.0	0.0	0.0	0.0	0.0	0.0	0.0	0.0	0.0	0.0	0.0	0.0	0.0	0.0	0.0	0.0	0.0	0.0	0.0	0.0	0.0	0.0	0.0	0.0	0.0	0.0	0.0	0.0	0.0	0.0	0.0	0.0	0.0	0.0	0.0	0.0	0.0	0.0	0.0	0.0	0.0	0.0	0.0	0.0	0.0
O15118	SEQ_EFINFVK_MOD_EFINFVK_CHARGE_2_	0.0	0.0	0.0	0.0	0.0	0.0	0.0	0.0	0.0	0.0	0.0	0.0	0.0	0.0	0.0	0.0	0.0	0.0	0.0	0.0	0.0	0.0	0.0	0.0	4264.3512914905505	0.0	0.0	0.0	0.0	0.0	0.0	0.0	0.0	0.0	0.0	0.0	0.0	0.0	0.0	0.0	0.0	0.0	0.0	0.0	0.0	4105.4751539439085	0.0	0.0
O15120	SEQ_TPQENGATAGSGVQPAQ_MOD_TPQENGATAGSGVQPAQ_CHARGE_2_	0.0	0.0	0.0	0.0	0.0	0.0	0.0	0.0	0.0	0.0	0.0	0.0	0.0	0.0	0.0	0.0	0.0	0.0	0.0	0.0	0.0	0.0	0.0	0.0	0.0	0.0	0.0	0.0	0.0	0.0	0.0	0.0	0.0	0.0	0.0	0.0	0.0	0.0	0.0	0.0	171.19594311863614	0.0	0.0	0.0	0.0	1451.468607177143	0.0	0.0
O15121	SEQ_EDFEWVYTDQPHADR_MOD_EDFEWVYTDQPHADR_CHARGE_3_	0.0	0.0	0.0	0.0	0.0	0.0	0.0	0.0	0.0	0.0	0.0	0.0	0.0	0.0	0.0	0.0	0.0	0.0	0.0	0.0	0.0	0.0	0.0	0.0	0.0	0.0	0.0	0.0	0.0	0.0	0.0	0.0	0.0	0.0	0.0	0.0	0.0	0.0	0.0	0.0	0.0	0.0	0.0	0.0	0.0	0.0	0.0	0.0
O15121	SEQ_EDFEWVYTDQPHADR_MOD_EDFEWVYTDQPHADR_CHARGE_2_	0.0	0.0	0.0	0.0	0.0	0.0	0.0	0.0	0.0	0.0	0.0	0.0	0.0	0.0	0.0	0.0	0.0	0.0	0.0	0.0	0.0	0.0	0.0	0.0	0.0	0.0	0.0	0.0	0.0	0.0	0.0	0.0	0.0	0.0	0.0	0.0	0.0	0.0	0.0	0.0	0.0	0.0	0.0	0.0	0.0	0.0	0.0	0.0
O15121	SEQ_EDFEWVYTDQPHADR_MOD_EDFEWVYTDQPHADR_CHARGE_4_	0.0	0.0	0.0	0.0	0.0	0.0	0.0	0.0	0.0	0.0	0.0	0.0	0.0	0.0	0.0	0.0	0.0	0.0	0.0	0.0	0.0	0.0	0.0	0.0	0.0	0.0	0.0	0.0	0.0	0.0	0.0	0.0	0.0	0.0	0.0	0.0	0.0	0.0	0.0	0.0	0.0	0.0	0.0	0.0	0.0	0.0	0.0	0.0
O15126	SEQ_TVQTAAANAASTAASSAAQNAFK_MOD_TVQTAAANAASTAASSAAQNAFK_CHARGE_3_	0.0	0.0	0.0	0.0	0.0	0.0	0.0	0.0	0.0	0.0	0.0	0.0	0.0	0.0	0.0	0.0	0.0	0.0	0.0	0.0	0.0	0.0	0.0	0.0	0.0	0.0	0.0	0.0	0.0	0.0	0.0	0.0	0.0	0.0	0.0	0.0	0.0	0.0	0.0	0.0	0.0	0.0	875.3229626521671	0.0	0.0	0.0	0.0	0.0
O15126	SEQ_TVQTAAANAASTAASSAAQNAFK_MOD_TVQTAAANAASTAASSAAQNAFK_CHARGE_4_	0.0	0.0	0.0	0.0	0.0	0.0	0.0	0.0	0.0	0.0	0.0	0.0	0.0	0.0	0.0	0.0	0.0	0.0	0.0	0.0	881.2895778694885	0.0	0.0	0.0	0.0	0.0	0.0	1842.1349157168438	2158.2016620463055	2628.2291193871474	1251.562688729735	1194.6929967358187	0.0	0.0	832.1572185069838	0.0	3520.3142561556233	0.0	2839.760655060114	1589.2214861651096	0.0	0.0	0.0	0.0	0.0	0.0	0.0	0.0
O15126	SEQ_PTEEHPAYTQIAK_MOD_PTEEHPAYTQIAK_CHARGE_3_	0.0	0.0	0.0	0.0	0.0	0.0	0.0	0.0	0.0	0.0	0.0	0.0	0.0	0.0	0.0	0.0	0.0	0.0	0.0	0.0	0.0	0.0	0.0	0.0	0.0	0.0	0.0	0.0	0.0	0.0	0.0	0.0	0.0	0.0	0.0	76.71818531167519	0.0	0.0	0.0	0.0	0.0	0.0	0.0	0.0	0.0	0.0	118.59839358089289	0.0
O15126	SEQ_EHALAQAELLK_MOD_EHALAQAELLK_CHARGE_3_	0.0	0.0	0.0	0.0	0.0	0.0	0.0	0.0	0.0	0.0	0.0	0.0	0.0	0.0	0.0	0.0	0.0	0.0	484.12065715189175	0.0	0.0	0.0	0.0	0.0	0.0	0.0	0.0	0.0	0.0	0.0	0.0	0.0	0.0	0.0	0.0	0.0	0.0	0.0	0.0	295.4943778744033	0.0	0.0	0.0	0.0	0.0	0.0	481.09416727114296	0.0
O15126	SEQ_EHALAQAELLK_MOD_EHALAQAELLK_CHARGE_2_	0.0	0.0	0.0	0.0	0.0	0.0	0.0	0.0	0.0	155.9823611525412	0.0	0.0	0.0	0.0	0.0	0.0	0.0	0.0	0.0	0.0	0.0	0.0	0.0	0.0	0.0	0.0	0.0	0.0	0.0	0.0	0.0	0.0	0.0	0.0	0.0	0.0	0.0	0.0	0.0	0.0	0.0	0.0	0.0	0.0	0.0	0.0	0.0	0.0
O15127	SEQ_AASSAAQGAFQGN_MOD_AASSAAQGAFQGN_CHARGE_2_	0.0	0.0	0.0	3746.854170700448	0.0	0.0	0.0	0.0	0.0	0.0	0.0	0.0	0.0	0.0	0.0	0.0	0.0	0.0	0.0	0.0	0.0	0.0	0.0	0.0	0.0	0.0	0.0	1529.8448111419393	0.0	1110.666582471413	0.0	1601.431595922416	0.0	0.0	0.0	1686.1048572632576	0.0	0.0	0.0	2476.406867036498	1862.9079522756754	3629.9652299995387	4492.375723338959	4358.112188712872	2932.371519518255	2799.4970229716796	5311.652697772159	5340.88783938356
O15127	SEQ_AASSAAQGAFQGN_MOD_AASSAAQGAFQGN_CHARGE_3_	0.0	0.0	0.0	0.0	0.0	0.0	0.0	0.0	0.0	0.0	0.0	0.0	0.0	0.0	0.0	0.0	0.0	0.0	0.0	0.0	0.0	0.0	0.0	0.0	0.0	0.0	0.0	0.0	0.0	0.0	0.0	0.0	1053.0399928734253	0.0	0.0	0.0	0.0	0.0	0.0	0.0	0.0	0.0	0.0	0.0	0.0	0.0	0.0	0.0
O15127	SEQ_ELQNTVANLHVR_MOD_ELQNTVANLHVR_CHARGE_3_	0.0	0.0	0.0	0.0	0.0	0.0	0.0	0.0	0.0	0.0	0.0	0.0	0.0	0.0	0.0	0.0	0.0	0.0	0.0	0.0	0.0	0.0	0.0	0.0	0.0	0.0	0.0	0.0	0.0	0.0	0.0	0.0	0.0	0.0	0.0	0.0	0.0	0.0	0.0	0.0	0.0	0.0	0.0	0.0	0.0	0.0	0.0	0.0
O15143	SEQ_IFSAYIK_MOD_IFSAYIK_CHARGE_3_	0.0	0.0	0.0	0.0	0.0	0.0	0.0	0.0	0.0	0.0	0.0	0.0	0.0	0.0	0.0	0.0	0.0	0.0	0.0	0.0	0.0	0.0	0.0	0.0	0.0	0.0	0.0	0.0	0.0	0.0	0.0	0.0	0.0	0.0	0.0	0.0	0.0	0.0	0.0	0.0	0.0	0.0	0.0	0.0	0.0	0.0	0.0	0.0
O15143	SEQ_NSVSQISVLSGGK_MOD_NSVSQISVLSGGK_CHARGE_2_	0.0	0.0	0.0	0.0	0.0	0.0	0.0	0.0	0.0	0.0	0.0	0.0	0.0	0.0	0.0	0.0	0.0	0.0	0.0	0.0	681.5405765330228	0.0	0.0	0.0	0.0	0.0	0.0	0.0	0.0	0.0	0.0	0.0	2605.3758978667206	1171.0504180690027	0.0	0.0	3434.623707954756	1106.7194253634705	3917.2206335839483	2228.019523016739	4513.153943260704	1719.7283429160336	4132.2053131782395	1853.5474110850255	5338.13357502969	2399.9918085422587	3829.6511977510063	3340.7374173724297
O15143	SEQ_EHNGQVTGIDWAPESNR_MOD_EHNGQVTGIDWAPESNR_CHARGE_3_	0.0	0.0	0.0	0.0	0.0	0.0	0.0	0.0	0.0	0.0	0.0	0.0	0.0	0.0	0.0	0.0	0.0	0.0	0.0	0.0	0.0	0.0	0.0	0.0	0.0	0.0	0.0	0.0	0.0	0.0	0.0	0.0	0.0	0.0	0.0	0.0	0.0	0.0	0.0	819.5777560516307	634.6755131700284	0.0	0.0	0.0	0.0	0.0	0.0	0.0
O15143	SEQ_SLESALK_MOD_SLESALK_CHARGE_2_	0.0	0.0	0.0	0.0	0.0	0.0	0.0	0.0	0.0	0.0	0.0	0.0	0.0	0.0	0.0	0.0	0.0	0.0	0.0	0.0	0.0	0.0	0.0	0.0	0.0	0.0	0.0	0.0	0.0	0.0	3009.7586479139222	1803.068449599295	0.0	0.0	1571.0424217857794	0.0	3916.0571142187982	1880.3089234507108	0.0	4003.059746069305	9989.652850298717	8726.975621824462	5262.988989002447	8250.922500394272	6219.915124202943	5468.901181289629	5641.2792762791305	6235.03755525872
O15143	SEQ_NAYVWTLK_MOD_NAYVWTLK_CHARGE_2_	0.0	0.0	0.0	0.0	0.0	0.0	0.0	0.0	0.0	0.0	0.0	0.0	0.0	0.0	0.0	0.0	0.0	0.0	0.0	0.0	0.0	0.0	0.0	0.0	0.0	0.0	0.0	0.0	0.0	0.0	0.0	0.0	0.0	347.1258255262928	0.0	0.0	0.0	0.0	0.0	0.0	0.0	1419.2714090904024	0.0	0.0	2458.2761694091055	665.1415013782654	0.0	0.0
O15143	SEQ_EHNGQVTGIDWAPESNR_MOD_EHNGQVTGIDWAPESNR_CHARGE_4_	0.0	0.0	0.0	0.0	0.0	0.0	0.0	0.0	0.0	0.0	0.0	0.0	0.0	0.0	0.0	0.0	0.0	0.0	0.0	0.0	0.0	0.0	0.0	0.0	0.0	0.0	0.0	0.0	0.0	0.0	0.0	0.0	0.0	0.0	1750.669653314247	0.0	0.0	0.0	0.0	0.0	0.0	0.0	0.0	0.0	0.0	0.0	0.0	0.0
O15143	SEQ_ASSEGGTAAGAGLDSLHK_MOD_ASSEGGTAAGAGLDSLHK_CHARGE_3_	0.0	0.0	0.0	0.0	0.0	0.0	0.0	0.0	0.0	0.0	0.0	0.0	0.0	0.0	0.0	0.0	0.0	0.0	0.0	0.0	0.0	0.0	1967.0791826451277	0.0	0.0	0.0	0.0	0.0	1405.2994439275249	0.0	1135.988137129514	0.0	3277.2140052521677	0.0	1558.5020986219347	1130.9200743054018	1245.204600284569	0.0	0.0	0.0	4946.262676914841	2123.8229794760814	4583.844338148349	2447.382528304743	4961.530838669349	3913.30568500611	5210.40734210271	0.0
O15143	SEQ_NSVSQISVLSGGK_MOD_NSVSQISVLSGGK_CHARGE_3_	0.0	0.0	0.0	0.0	0.0	0.0	0.0	0.0	0.0	0.0	0.0	0.0	0.0	0.0	0.0	0.0	0.0	0.0	0.0	0.0	0.0	0.0	0.0	0.0	0.0	0.0	0.0	0.0	0.0	0.0	0.0	0.0	0.0	0.0	0.0	0.0	0.0	0.0	0.0	0.0	0.0	0.0	0.0	0.0	0.0	0.0	0.0	0.0
O15143	SEQ_EHNGQVTGIDWAPESNR_MOD_EHNGQVTGIDWAPESNR_CHARGE_2_	0.0	0.0	0.0	0.0	0.0	0.0	0.0	0.0	0.0	0.0	0.0	0.0	0.0	0.0	0.0	0.0	0.0	0.0	0.0	0.0	0.0	0.0	0.0	0.0	0.0	0.0	0.0	0.0	0.0	0.0	0.0	0.0	0.0	0.0	0.0	0.0	0.0	0.0	0.0	0.0	0.0	0.0	0.0	0.0	0.0	0.0	0.0	0.0
O15143	SEQ_IFSAYIK_MOD_IFSAYIK_CHARGE_2_	0.0	0.0	0.0	0.0	0.0	0.0	0.0	0.0	0.0	0.0	0.0	0.0	0.0	0.0	0.0	0.0	0.0	0.0	0.0	0.0	0.0	0.0	0.0	0.0	0.0	0.0	0.0	0.0	1541.1242027187532	0.0	0.0	0.0	0.0	1180.5519706836722	0.0	0.0	1902.4558451897985	0.0	2163.8646478323935	947.6227274592692	4813.689679537279	0.0	0.0	1293.5057368881173	4258.250007942638	983.584673164774	4581.678733805172	2770.430706417273
O15144	SEQ_DDETMYVESK_MOD_DDETM(Oxidation)YVESK_CHARGE_2_	0.0	0.0	0.0	0.0	0.0	0.0	0.0	0.0	0.0	0.0	0.0	0.0	0.0	0.0	0.0	0.0	0.0	0.0	0.0	0.0	0.0	1388.9098248236237	0.0	0.0	0.0	0.0	0.0	2401.1526180456767	0.0	0.0	3368.9956502325317	0.0	0.0	4081.2236489810957	0.0	0.0	4092.3818176112004	0.0	0.0	3689.5299491273713	5180.163398310478	0.0	4439.714259696096	5421.355649708638	2260.4114871925003	2837.4134212450813	5352.750004269343	3053.730235947163
O15144	SEQ_MILLEVNNR_MOD_M(Oxidation)ILLEVNNR_CHARGE_2_	0.0	0.0	0.0	0.0	0.0	0.0	0.0	0.0	0.0	0.0	0.0	0.0	0.0	0.0	0.0	0.0	0.0	0.0	0.0	0.0	0.0	0.0	13667.458124067894	0.0	7671.683399846965	0.0	0.0	0.0	0.0	0.0	4415.869515396135	0.0	0.0	0.0	0.0	0.0	0.0	0.0	2195.0691933542307	0.0	0.0	0.0	0.0	0.0	2070.0167043683105	0.0	1603.7384007646476	0.0
O15144	SEQ_YFQFQEEGK_MOD_YFQFQEEGK_CHARGE_3_	0.0	0.0	0.0	0.0	0.0	0.0	0.0	0.0	0.0	0.0	0.0	0.0	0.0	0.0	0.0	0.0	0.0	0.0	0.0	0.0	0.0	0.0	0.0	0.0	0.0	0.0	0.0	0.0	0.0	0.0	0.0	0.0	0.0	0.0	0.0	0.0	0.0	0.0	0.0	0.0	0.0	0.0	0.0	1637.1624374835653	0.0	0.0	0.0	0.0
O15144	SEQ_ASHTAPQVLFSHR_MOD_ASHTAPQVLFSHR_CHARGE_3_	0.0	0.0	0.0	0.0	0.0	0.0	0.0	0.0	0.0	0.0	0.0	0.0	0.0	0.0	0.0	0.0	0.0	0.0	0.0	0.0	0.0	0.0	0.0	0.0	0.0	0.0	0.0	0.0	0.0	0.0	0.0	0.0	0.0	0.0	0.0	0.0	0.0	0.0	0.0	0.0	0.0	0.0	0.0	0.0	0.0	0.0	0.0	0.0
O15144	SEQ_DDDDVVIGK_MOD_DDDDVVIGK_CHARGE_3_	0.0	0.0	0.0	0.0	0.0	0.0	0.0	0.0	0.0	0.0	0.0	0.0	0.0	0.0	0.0	0.0	0.0	0.0	0.0	0.0	0.0	0.0	0.0	0.0	20.889077157800862	0.0	0.0	0.0	32.14983019097252	0.0	0.0	0.0	31.746300419552952	0.0	109.11512254613041	0.0	52.73208834233248	0.0	124.30383462993517	122.9377394518782	140.23702922824128	0.0	286.88293209804493	0.0	228.50308591151804	184.67032152154715	0.0	0.0
O15144	SEQ_DSIVHQAGMLK_MOD_DSIVHQAGM(Oxidation)LK_CHARGE_3_	0.0	0.0	0.0	0.0	0.0	0.0	0.0	0.0	0.0	0.0	0.0	0.0	0.0	0.0	0.0	0.0	0.0	0.0	0.0	0.0	0.0	0.0	0.0	0.0	0.0	0.0	0.0	0.0	0.0	0.0	0.0	0.0	0.0	0.0	0.0	0.0	0.0	0.0	0.0	0.0	7555.086177223594	0.0	9332.393113523965	0.0	9076.187546440755	0.0	0.0	0.0
O15144	SEQ_DTDAAVGDNIGYITFVLFPR_MOD_DTDAAVGDNIGYITFVLFPR_CHARGE_4_	0.0	0.0	0.0	0.0	0.0	0.0	0.0	0.0	0.0	0.0	0.0	0.0	0.0	0.0	0.0	0.0	0.0	0.0	0.0	0.0	0.0	0.0	0.0	0.0	0.0	0.0	0.0	0.0	0.0	0.0	0.0	0.0	0.0	0.0	0.0	0.0	0.0	0.0	0.0	0.0	0.0	0.0	0.0	0.0	0.0	0.0	0.0	0.0
O15144	SEQ_VYGSFLVNPESGYNVSLLYDLENLPASK_MOD_VYGSFLVNPESGYNVSLLYDLENLPASK_CHARGE_3_	0.0	0.0	0.0	0.0	0.0	0.0	0.0	0.0	0.0	0.0	0.0	0.0	0.0	0.0	0.0	0.0	0.0	0.0	0.0	0.0	0.0	0.0	0.0	0.0	0.0	0.0	0.0	0.0	0.0	0.0	0.0	0.0	611.7806601995803	0.0	0.0	275.2975894471836	0.0	0.0	0.0	0.0	0.0	0.0	0.0	0.0	0.0	0.0	0.0	0.0
O15144	SEQ_DDDDVVIGK_MOD_DDDDVVIGK_CHARGE_2_	0.0	0.0	0.0	0.0	0.0	0.0	0.0	0.0	0.0	0.0	0.0	0.0	0.0	0.0	0.0	0.0	0.0	0.0	0.0	0.0	0.0	728.2406418718359	0.0	736.9906586231302	0.0	911.6419057892303	0.0	0.0	0.0	910.0750947601997	0.0	1690.4700960427829	0.0	1193.0186284685883	0.0	1501.3567375007924	0.0	2614.010516032087	0.0	4029.952731917477	8341.339570523178	5077.78081747911	4664.373037624594	3945.6838225371794	8943.404196568512	5047.872886252479	7328.554811960378	6477.195864780537
O15144	SEQ_DSIVHQAGMLK_MOD_DSIVHQAGM(Oxidation)LK_CHARGE_2_	0.0	0.0	0.0	0.0	0.0	0.0	0.0	0.0	0.0	0.0	0.0	0.0	0.0	0.0	0.0	0.0	0.0	0.0	0.0	0.0	0.0	0.0	0.0	0.0	0.0	0.0	0.0	0.0	0.0	0.0	0.0	0.0	0.0	0.0	0.0	0.0	0.0	0.0	0.0	0.0	0.0	0.0	2867.712280579248	1321.2302791911889	3264.490397139642	0.0	0.0	0.0
O15144	SEQ_DDETMYVESK_MOD_DDETM(Oxidation)YVESK_CHARGE_3_	0.0	0.0	0.0	0.0	0.0	0.0	0.0	0.0	0.0	0.0	0.0	0.0	0.0	0.0	0.0	0.0	0.0	0.0	0.0	0.0	0.0	0.0	0.0	0.0	0.0	0.0	0.0	0.0	0.0	279.24884397163	69.01064316790676	0.0	0.0	0.0	486.74513045567153	0.0	0.0	0.0	0.0	0.0	0.0	0.0	0.0	0.0	0.0	0.0	0.0	143.88596211532817
O15144	SEQ_AVIHYRDDETMYVESK_MOD_AVIHYRDDETM(Oxidation)YVESK_CHARGE_4_	0.0	0.0	0.0	0.0	0.0	0.0	0.0	0.0	0.0	0.0	0.0	0.0	0.0	0.0	0.0	0.0	0.0	0.0	0.0	0.0	0.0	0.0	0.0	0.0	0.0	0.0	0.0	0.0	0.0	0.0	447.0925765711023	0.0	0.0	0.0	0.0	0.0	0.0	0.0	0.0	0.0	0.0	0.0	0.0	0.0	0.0	0.0	0.0	0.0
O15144	SEQ_VYGSFLVNPESGYNVSLLYDLENLPASK_MOD_VYGSFLVNPESGYNVSLLYDLENLPASK_CHARGE_4_	0.0	0.0	0.0	0.0	0.0	0.0	0.0	0.0	0.0	0.0	0.0	0.0	0.0	0.0	0.0	0.0	0.0	0.0	0.0	0.0	0.0	0.0	0.0	0.0	0.0	0.0	0.0	0.0	0.0	0.0	0.0	0.0	0.0	0.0	0.0	0.0	0.0	0.0	0.0	0.0	0.0	0.0	0.0	0.0	0.0	0.0	0.0	0.0
O15144	SEQ_DTDAAVGDNIGYITFVLFPR_MOD_DTDAAVGDNIGYITFVLFPR_CHARGE_2_	0.0	0.0	0.0	0.0	0.0	0.0	0.0	0.0	0.0	0.0	0.0	0.0	0.0	0.0	0.0	0.0	0.0	0.0	0.0	0.0	0.0	0.0	0.0	0.0	0.0	0.0	0.0	0.0	0.0	0.0	0.0	0.0	0.0	0.0	0.0	0.0	0.0	0.0	0.0	0.0	0.0	0.0	0.0	0.0	0.0	0.0	0.0	1237.6433988963486
O15144	SEQ_ASHTAPQVLFSHR_MOD_ASHTAPQVLFSHR_CHARGE_4_	0.0	0.0	0.0	0.0	0.0	0.0	0.0	0.0	0.0	0.0	0.0	0.0	0.0	0.0	0.0	0.0	0.0	0.0	0.0	0.0	0.0	0.0	0.0	0.0	0.0	0.0	0.0	0.0	0.0	0.0	3977.783650983175	0.0	0.0	0.0	0.0	0.0	0.0	0.0	0.0	0.0	0.0	0.0	0.0	0.0	0.0	0.0	0.0	0.0
O15144	SEQ_EPPLELK_MOD_EPPLELK_CHARGE_2_	0.0	0.0	0.0	0.0	0.0	0.0	0.0	0.0	0.0	0.0	0.0	0.0	0.0	0.0	0.0	0.0	0.0	0.0	0.0	0.0	0.0	606.6680241416938	352.3586142435953	0.0	0.0	0.0	1843.7512052894374	1544.0091281357713	0.0	0.0	1201.385079485461	1596.0861499715804	2122.27841635999	0.0	2269.70625057486	3685.3898429149594	3425.9046339812962	366.4129041675096	3821.284130994383	1520.8084313076865	10425.14170351555	5364.875103053434	10743.401134889671	4773.006783609036	5941.490033778831	7721.512969299832	3238.942452396102	4529.0338131715
O15144	SEQ_VFMQEFK_MOD_VFM(Oxidation)QEFK_CHARGE_2_	0.0	0.0	0.0	0.0	0.0	0.0	0.0	0.0	0.0	0.0	0.0	0.0	0.0	0.0	0.0	0.0	0.0	0.0	0.0	0.0	0.0	0.0	5359.693379046675	0.0	0.0	0.0	0.0	0.0	0.0	0.0	4576.444491906215	773.4579808679763	0.0	0.0	0.0	0.0	0.0	6071.238655957364	0.0	8294.556536218428	0.0	0.0	6060.089603834114	11336.148765019547	6035.900143363893	5707.486060296418	0.0	0.0
O15144	SEQ_YFQFQEEGK_MOD_YFQFQEEGK_CHARGE_2_	0.0	0.0	0.0	0.0	0.0	0.0	0.0	0.0	0.0	0.0	0.0	0.0	0.0	0.0	0.0	0.0	0.0	0.0	0.0	0.0	0.0	0.0	0.0	0.0	0.0	0.0	0.0	0.0	0.0	0.0	0.0	0.0	0.0	0.0	11599.658129316984	0.0	0.0	0.0	0.0	0.0	12179.558693287096	0.0	18727.39063715987	0.0	12766.89674269679	0.0	13388.62182424179	0.0
O15144	SEQ_DNTINLIHTFR_MOD_DNTINLIHTFR_CHARGE_4_	0.0	0.0	0.0	0.0	0.0	0.0	0.0	0.0	0.0	0.0	0.0	0.0	0.0	0.0	0.0	0.0	0.0	0.0	0.0	0.0	0.0	0.0	0.0	0.0	0.0	0.0	0.0	0.0	0.0	0.0	0.0	0.0	0.0	0.0	0.0	0.0	0.0	0.0	0.0	0.0	0.0	0.0	0.0	0.0	0.0	0.0	0.0	0.0
O15144	SEQ_DNTINLIHTFR_MOD_DNTINLIHTFR_CHARGE_3_	0.0	0.0	0.0	0.0	0.0	0.0	0.0	0.0	0.0	0.0	0.0	0.0	0.0	0.0	0.0	0.0	0.0	0.0	0.0	0.0	0.0	0.0	0.0	0.0	0.0	0.0	3182.585463802136	0.0	0.0	0.0	0.0	0.0	5129.206343991035	0.0	9357.240451117908	0.0	0.0	0.0	15371.589887161661	0.0	9854.608174465862	0.0	0.0	0.0	5898.500906954471	0.0	4982.212973318444	0.0
O15145	SEQ_DTDIVDEAIYYFK_MOD_DTDIVDEAIYYFK_CHARGE_2_	0.0	0.0	0.0	0.0	0.0	0.0	0.0	0.0	0.0	0.0	0.0	0.0	0.0	0.0	0.0	0.0	0.0	0.0	0.0	0.0	0.0	0.0	0.0	0.0	0.0	0.0	0.0	0.0	1829.8668447722234	0.0	0.0	0.0	0.0	0.0	1756.9907704491231	0.0	0.0	0.0	0.0	0.0	0.0	0.0	0.0	0.0	0.0	0.0	0.0	0.0
O15145	SEQ_LIGNMALLPIR_MOD_LIGNM(Oxidation)ALLPIR_CHARGE_3_	0.0	0.0	0.0	0.0	0.0	0.0	0.0	0.0	0.0	0.0	0.0	0.0	0.0	0.0	0.0	0.0	0.0	0.0	0.0	0.0	0.0	0.0	0.0	0.0	0.0	0.0	0.0	0.0	0.0	0.0	0.0	0.0	0.0	0.0	0.0	0.0	0.0	0.0	0.0	0.0	0.0	0.0	0.0	0.0	0.0	0.0	0.0	0.0
O15145	SEQ_SLSGPGQ_MOD_SLSGPGQ_CHARGE_2_	0.0	0.0	0.0	0.0	0.0	0.0	0.0	0.0	0.0	0.0	0.0	0.0	0.0	0.0	0.0	0.0	0.0	0.0	0.0	0.0	0.0	0.0	0.0	0.0	0.0	0.0	0.0	0.0	0.0	0.0	0.0	0.0	0.0	0.0	0.0	0.0	0.0	0.0	0.0	0.0	0.0	0.0	0.0	0.0	0.0	0.0	0.0	0.0
O15145	SEQ_VFDPQNDK_MOD_VFDPQNDK_CHARGE_3_	0.0	0.0	0.0	0.0	0.0	0.0	0.0	0.0	0.0	0.0	0.0	0.0	0.0	0.0	0.0	0.0	0.0	0.0	0.0	0.0	0.0	0.0	0.0	0.0	0.0	0.0	0.0	0.0	0.0	0.0	0.0	0.0	0.0	0.0	0.0	0.0	0.0	0.0	0.0	0.0	0.0	0.0	0.0	0.0	0.0	0.0	0.0	0.0
O15145	SEQ_LIGNMALLPIR_MOD_LIGNM(Oxidation)ALLPIR_CHARGE_2_	0.0	0.0	0.0	0.0	0.0	0.0	0.0	0.0	0.0	0.0	0.0	0.0	0.0	0.0	0.0	0.0	0.0	0.0	0.0	0.0	0.0	0.0	0.0	0.0	0.0	0.0	0.0	0.0	0.0	0.0	0.0	0.0	0.0	0.0	0.0	0.0	0.0	0.0	0.0	0.0	0.0	0.0	0.0	0.0	0.0	0.0	0.0	0.0
O15145	SEQ_DTDIVDEAIYYFK_MOD_DTDIVDEAIYYFK_CHARGE_3_	0.0	0.0	0.0	0.0	0.0	0.0	0.0	0.0	0.0	0.0	0.0	0.0	0.0	0.0	1652.0040845264082	0.0	0.0	0.0	0.0	0.0	0.0	0.0	0.0	0.0	0.0	0.0	0.0	0.0	0.0	0.0	0.0	0.0	671.6254719245015	0.0	0.0	833.4098816066357	0.0	0.0	0.0	0.0	0.0	0.0	0.0	0.0	0.0	0.0	0.0	0.0
O15145	SEQ_SLSGPGQ_MOD_SLSGPGQ_CHARGE_1_	0.0	0.0	0.0	0.0	0.0	0.0	0.0	0.0	0.0	0.0	0.0	0.0	0.0	0.0	0.0	0.0	0.0	0.0	0.0	0.0	0.0	0.0	0.0	0.0	0.0	0.0	0.0	0.0	0.0	0.0	0.0	0.0	5035.356702900914	0.0	2801.061423659504	991.0223419074234	0.0	1658.481383167553	0.0	0.0	2643.093573812648	3750.033989131813	3826.601684167668	4749.489281405796	10489.503680429405	5071.114178990089	5897.2057064494	2663.02075249183
O15145	SEQ_VFDPQNDK_MOD_VFDPQNDK_CHARGE_2_	0.0	0.0	0.0	0.0	0.0	0.0	0.0	0.0	0.0	0.0	0.0	0.0	0.0	0.0	0.0	0.0	0.0	0.0	0.0	0.0	0.0	2139.9880454019776	0.0	3939.7302880185894	0.0	3001.470835959485	0.0	0.0	6395.2513409164485	0.0	0.0	5168.023996099534	6414.143738601282	3643.483951104115	0.0	3670.799042225841	0.0	3907.9990894987964	0.0	8064.395130096867	9755.539951962604	4510.764766336642	10776.463990022165	5850.636226435553	6187.675887109045	10420.543801959719	6400.0356886051495	9419.036356771083
O15145	SEQ_AYLQQLR_MOD_AYLQQLR_CHARGE_2_	0.0	0.0	0.0	0.0	0.0	0.0	0.0	0.0	0.0	0.0	0.0	0.0	0.0	0.0	0.0	0.0	0.0	0.0	0.0	0.0	0.0	0.0	0.0	0.0	0.0	0.0	0.0	0.0	0.0	0.0	0.0	0.0	0.0	0.0	0.0	0.0	0.0	0.0	0.0	0.0	0.0	0.0	8430.385621672207	0.0	0.0	0.0	0.0	0.0
O15155;O15155-2	SEQ_SLSIEIGHEVK_MOD_SLSIEIGHEVK_CHARGE_2_	0.0	0.0	0.0	0.0	0.0	0.0	0.0	0.0	0.0	0.0	0.0	0.0	0.0	0.0	0.0	0.0	0.0	0.0	0.0	0.0	0.0	0.0	0.0	0.0	0.0	0.0	0.0	0.0	0.0	0.0	0.0	0.0	0.0	0.0	0.0	0.0	0.0	0.0	0.0	0.0	0.0	0.0	0.0	0.0	0.0	0.0	0.0	0.0
O15155;O15155-2	SEQ_SLSIEIGHEVK_MOD_SLSIEIGHEVK_CHARGE_4_	0.0	0.0	0.0	0.0	0.0	0.0	0.0	0.0	0.0	0.0	0.0	0.0	0.0	0.0	0.0	0.0	0.0	0.0	0.0	0.0	0.0	0.0	0.0	0.0	0.0	0.0	0.0	9.53840262488938	0.0	0.0	0.0	0.0	0.0	0.0	10.634485779693179	10.196270766058868	0.0	0.0	0.0	0.0	0.0	0.0	0.0	21.333272625536768	0.0	25.466102806619155	0.0	0.0
O15155;O15155-2	SEQ_SLSIEIGHEVK_MOD_SLSIEIGHEVK_CHARGE_3_	0.0	0.0	0.0	0.0	0.0	0.0	0.0	0.0	0.0	0.0	0.0	0.0	0.0	0.0	0.0	0.0	0.0	0.0	0.0	0.0	0.0	0.0	0.0	0.0	0.0	0.0	0.0	0.0	0.0	0.0	0.0	0.0	0.0	0.0	0.0	0.0	0.0	0.0	0.0	0.0	0.0	0.0	0.0	0.0	0.0	893.4688755255364	0.0	0.0
O15160	SEQ_DSSDPNELYVNHK_MOD_DSSDPNELYVNHK_CHARGE_3_	0.0	0.0	0.0	0.0	0.0	0.0	0.0	0.0	0.0	0.0	0.0	0.0	0.0	0.0	0.0	0.0	0.0	0.0	0.0	0.0	0.0	0.0	0.0	0.0	0.0	0.0	0.0	0.0	0.0	0.0	1078.7718402632827	0.0	0.0	0.0	905.859797335732	0.0	0.0	0.0	0.0	959.9034173776706	1558.0565500195696	1217.9433865536007	0.0	0.0	1739.0885061712424	1157.1219649353018	1423.095502547081	1517.9747033734227
O15160	SEQ_VVLGEFGVR_MOD_VVLGEFGVR_CHARGE_2_	0.0	0.0	0.0	0.0	0.0	0.0	0.0	0.0	0.0	0.0	0.0	0.0	0.0	0.0	0.0	0.0	0.0	0.0	0.0	0.0	0.0	0.0	0.0	0.0	0.0	0.0	0.0	0.0	0.0	0.0	0.0	0.0	0.0	0.0	0.0	0.0	0.0	0.0	0.0	0.0	0.0	0.0	0.0	0.0	0.0	0.0	0.0	0.0
O15160	SEQ_FLDELDAVQMD_MOD_FLDELDAVQM(Oxidation)D_CHARGE_3_	0.0	0.0	0.0	0.0	0.0	0.0	0.0	0.0	0.0	0.0	0.0	0.0	0.0	0.0	0.0	0.0	0.0	0.0	0.0	0.0	0.0	0.0	0.0	575.2136648308808	0.0	0.0	0.0	0.0	0.0	0.0	0.0	0.0	0.0	0.0	0.0	0.0	0.0	0.0	0.0	0.0	0.0	0.0	0.0	0.0	0.0	0.0	0.0	0.0
O15160	SEQ_ILLAEVPTMAVEK_MOD_ILLAEVPTM(Oxidation)AVEK_CHARGE_2_	0.0	0.0	0.0	0.0	0.0	0.0	0.0	0.0	0.0	0.0	0.0	0.0	0.0	0.0	0.0	0.0	0.0	0.0	0.0	0.0	0.0	0.0	0.0	0.0	0.0	0.0	0.0	0.0	0.0	0.0	0.0	0.0	0.0	0.0	0.0	0.0	0.0	0.0	0.0	0.0	0.0	0.0	0.0	0.0	0.0	0.0	1271.4985581671426	0.0
O15160	SEQ_NQGDEEGTEIDTLQFR_MOD_NQGDEEGTEIDTLQFR_CHARGE_2_	0.0	0.0	0.0	0.0	0.0	0.0	0.0	0.0	0.0	0.0	0.0	0.0	0.0	0.0	0.0	0.0	0.0	0.0	0.0	0.0	0.0	0.0	0.0	0.0	0.0	0.0	0.0	0.0	0.0	0.0	0.0	0.0	0.0	0.0	0.0	0.0	0.0	0.0	0.0	0.0	0.0	0.0	0.0	0.0	0.0	0.0	0.0	0.0
O15160	SEQ_DSSDPNELYVNHK_MOD_DSSDPNELYVNHK_CHARGE_4_	0.0	0.0	0.0	0.0	0.0	0.0	0.0	0.0	0.0	0.0	0.0	0.0	0.0	0.0	0.0	0.0	0.0	0.0	0.0	0.0	0.0	0.0	0.0	0.0	0.0	0.0	0.0	0.0	0.0	0.0	0.0	0.0	0.0	0.0	0.0	0.0	0.0	0.0	0.0	163.30453457170898	0.0	0.0	0.0	0.0	0.0	0.0	0.0	0.0
O15160	SEQ_LLPDITLLEPVEGEAAEELSR_MOD_LLPDITLLEPVEGEAAEELSR_CHARGE_3_	0.0	0.0	0.0	0.0	0.0	0.0	0.0	0.0	0.0	0.0	0.0	0.0	0.0	0.0	0.0	0.0	0.0	0.0	0.0	0.0	0.0	0.0	0.0	0.0	0.0	0.0	0.0	0.0	0.0	0.0	0.0	0.0	0.0	0.0	0.0	0.0	0.0	0.0	0.0	0.0	0.0	0.0	0.0	0.0	0.0	0.0	0.0	0.0
O15160	SEQ_DSSDPNELYVNHK_MOD_DSSDPNELYVNHK_CHARGE_2_	0.0	0.0	0.0	0.0	0.0	0.0	0.0	0.0	0.0	0.0	0.0	0.0	0.0	0.0	0.0	0.0	0.0	0.0	0.0	0.0	0.0	0.0	0.0	0.0	0.0	0.0	0.0	0.0	0.0	0.0	0.0	0.0	0.0	0.0	0.0	0.0	0.0	0.0	0.0	0.0	0.0	0.0	0.0	0.0	0.0	0.0	0.0	0.0
O15160	SEQ_FLDELDAVQMD_MOD_FLDELDAVQM(Oxidation)D_CHARGE_2_	0.0	0.0	0.0	0.0	0.0	0.0	0.0	0.0	0.0	0.0	0.0	0.0	0.0	0.0	0.0	0.0	0.0	0.0	0.0	0.0	0.0	0.0	0.0	0.0	0.0	0.0	0.0	0.0	0.0	0.0	0.0	0.0	0.0	0.0	0.0	0.0	0.0	0.0	0.0	0.0	0.0	3681.6930195417613	0.0	0.0	0.0	0.0	0.0	0.0
O15160	SEQ_FSPVATASYR_MOD_FSPVATASYR_CHARGE_2_	0.0	0.0	0.0	0.0	0.0	0.0	0.0	0.0	0.0	0.0	0.0	0.0	0.0	0.0	0.0	0.0	0.0	0.0	0.0	0.0	0.0	0.0	0.0	0.0	0.0	0.0	0.0	0.0	0.0	0.0	0.0	0.0	0.0	0.0	0.0	0.0	0.0	0.0	0.0	0.0	0.0	12063.67802752056	0.0	0.0	0.0	0.0	8256.587687520005	19967.804099102224
O15164;O15164-2	SEQ_AVAAAAAASAAASGGPSAAPSGENEAESR_MOD_AVAAAAAASAAASGGPSAAPSGENEAESR_CHARGE_4_	0.0	0.0	0.0	0.0	0.0	0.0	0.0	0.0	0.0	0.0	0.0	0.0	0.0	0.0	0.0	0.0	0.0	0.0	0.0	0.0	0.0	0.0	0.0	0.0	0.0	0.0	0.0	0.0	0.0	0.0	0.0	0.0	0.0	0.0	0.0	0.0	0.0	0.0	0.0	0.0	0.0	0.0	0.0	0.0	0.0	0.0	0.0	0.0
[truncated: 38,756 more rows]
[truncated: 18 more columns]
