# Supplementary material for: Robust dimethyl‐based multiplex‐DIA doubles single‐cell proteome depth via a reference channel
Source: Mol Syst Biol. 2023 Aug 21;19(9):e11503. doi: 10.15252/msb.202211503 (PMC10495816; doi:10.15252/msb.202211503)
Supplement: Supplementary file 5 — Source Data for Figure 6 [file MSB-19-e11503-s004.zip]

Archive with 1 entries (1 files):
- singleCell_RefQuant_quantification_matrix_protein.tsv
