# Supplementary material for: Robust dimethyl‐based multiplex‐DIA doubles single‐cell proteome depth via a reference channel
Source: Mol Syst Biol. 2023 Aug 21;19(9):e11503. doi: 10.15252/msb.202211503 (PMC10495816; doi:10.15252/msb.202211503)
Supplement: Supplementary file 5 — Source Data for Figure 6 [file MSB-19-e11503-s004.zip › singleCell_RefQuant_quantification_matrix_protein.tsv]

protein	20220820_TIMS06_MCT_SA_HeLa_SM03p1b1_Ref10_AID8_01_S4-A1_1_4610_target4	20220820_TIMS06_MCT_SA_HeLa_SM03p1b1_Ref10_AID8_01_S4-A1_1_4610_target8	20220820_TIMS06_MCT_SA_HeLa_SM03p1b1_Ref10_AID8_02_S4-A2_1_4611_target4	20220820_TIMS06_MCT_SA_HeLa_SM03p1b1_Ref10_AID8_02_S4-A2_1_4611_target8	20220820_TIMS06_MCT_SA_HeLa_SM03p1b1_Ref10_AID8_03_S4-A3_1_4612_target4	20220820_TIMS06_MCT_SA_HeLa_SM03p1b1_Ref10_AID8_03_S4-A3_1_4612_target8	20220820_TIMS06_MCT_SA_HeLa_SM03p1b1_Ref10_AID8_04_S4-A4_1_4613_target4	20220820_TIMS06_MCT_SA_HeLa_SM03p1b1_Ref10_AID8_05_S4-A5_1_4614_target4	20220820_TIMS06_MCT_SA_HeLa_SM03p1b1_Ref10_AID8_05_S4-A5_1_4614_target8	20220820_TIMS06_MCT_SA_HeLa_SM03p1b1_Ref10_AID8_06_S4-A6_1_4615_target4	20220820_TIMS06_MCT_SA_HeLa_SM03p1b1_Ref10_AID8_06_S4-A6_1_4615_target8	20220820_TIMS06_MCT_SA_HeLa_SM03p1b1_Ref10_AID8_07_S4-A7_1_4616_target4	20220820_TIMS06_MCT_SA_HeLa_SM03p1b1_Ref10_AID8_07_S4-A7_1_4616_target8	20220820_TIMS06_MCT_SA_HeLa_SM03p1b1_Ref10_AID8_08_S4-A8_1_4617_target4	20220820_TIMS06_MCT_SA_HeLa_SM03p1b1_Ref10_AID8_08_S4-A8_1_4617_target8	20220820_TIMS06_MCT_SA_HeLa_SM03p1b1_Ref10_AID8_09_S4-A9_1_4618_target4	20220820_TIMS06_MCT_SA_HeLa_SM03p1b1_Ref10_AID8_09_S4-A9_1_4618_target8	20220820_TIMS06_MCT_SA_HeLa_SM03p1b1_Ref10_AID8_10_S4-A10_1_4619_target4	20220820_TIMS06_MCT_SA_HeLa_SM03p1b1_Ref10_AID8_10_S4-A10_1_4619_target8	20220820_TIMS06_MCT_SA_HeLa_SM03p1b1_Ref10_AID8_11_S4-A11_1_4620_target4	20220820_TIMS06_MCT_SA_HeLa_SM03p1b1_Ref10_AID8_11_S4-A11_1_4620_target8	20220820_TIMS06_MCT_SA_HeLa_SM03p1b1_Ref10_AID8_12_S4-B1_1_4621_target4	20220820_TIMS06_MCT_SA_HeLa_SM03p1b1_Ref10_AID8_12_S4-B1_1_4621_target8	20220820_TIMS06_MCT_SA_HeLa_SM03p1b1_Ref10_AID8_13_S4-B2_1_4622_target4	20220820_TIMS06_MCT_SA_HeLa_SM03p1b1_Ref10_AID8_13_S4-B2_1_4622_target8	20220820_TIMS06_MCT_SA_HeLa_SM03p1b1_Ref10_AID8_14_S4-B3_1_4623_target4	20220820_TIMS06_MCT_SA_HeLa_SM03p1b1_Ref10_AID8_14_S4-B3_1_4623_target8	20220820_TIMS06_MCT_SA_HeLa_SM03p1b1_Ref10_AID8_15_S4-B4_1_4624_target4	20220820_TIMS06_MCT_SA_HeLa_SM03p1b1_Ref10_AID8_15_S4-B4_1_4624_target8	20220820_TIMS06_MCT_SA_HeLa_SM03p1b1_Ref10_AID8_16_S4-B5_1_4625_target4	20220820_TIMS06_MCT_SA_HeLa_SM03p1b1_Ref10_AID8_16_S4-B5_1_4625_target8	20220820_TIMS06_MCT_SA_HeLa_SM03p1b1_Ref10_AID8_17_S4-B6_1_4626_target4	20220820_TIMS06_MCT_SA_HeLa_SM03p1b1_Ref10_AID8_17_S4-B6_1_4626_target8	20220820_TIMS06_MCT_SA_HeLa_SM03p1b1_Ref10_AID8_18_S4-B7_1_4627_target4	20220820_TIMS06_MCT_SA_HeLa_SM03p1b1_Ref10_AID8_18_S4-B7_1_4627_target8	20220820_TIMS06_MCT_SA_HeLa_SM03p1b1_Ref10_AID8_19_S4-B8_1_4628_target4	20220820_TIMS06_MCT_SA_HeLa_SM03p1b1_Ref10_AID8_19_S4-B8_1_4628_target8	20220820_TIMS06_MCT_SA_HeLa_SM03p1b1_Ref10_AID8_20_S4-B9_1_4629_target4	20220820_TIMS06_MCT_SA_HeLa_SM03p1b1_Ref10_AID8_20_S4-B9_1_4629_target8	20220820_TIMS06_MCT_SA_HeLa_SM03p1b1_Ref10_AID8_21_S4-B10_1_4630_target4	20220820_TIMS06_MCT_SA_HeLa_SM03p1b1_Ref10_AID8_22_S4-B11_1_4631_target8	20220820_TIMS06_MCT_SA_HeLa_SM03p1b1_Ref10_AID8_23_S4-C1_1_4632_target4	20220820_TIMS06_MCT_SA_HeLa_SM03p1b1_Ref10_AID8_23_S4-C1_1_4632_target8	20220820_TIMS06_MCT_SA_HeLa_SM03p1b1_Ref10_AID8_24_S4-C2_1_4633_target4	20220820_TIMS06_MCT_SA_HeLa_SM03p1b1_Ref10_AID8_24_S4-C2_1_4633_target8	20220820_TIMS06_MCT_SA_HeLa_SM03p1b1_Ref10_AID8_25_S4-C3_1_4634_target4	20220820_TIMS06_MCT_SA_HeLa_SM03p1b1_Ref10_AID8_25_S4-C3_1_4634_target8	20220820_TIMS06_MCT_SA_HeLa_SM03p1b1_Ref10_AID8_26_S4-C4_1_4728_target4	20220820_TIMS06_MCT_SA_HeLa_SM03p1b1_Ref10_AID8_26_S4-C4_1_4728_target8
P33993	3674.2050557770217	1832.0808697750322	2099.7622811597876	1808.1849674731995	2373.1939184584385	1980.9394374227556	0.0	2224.263263906798	3050.6168707985785	0.0	0.0	2504.1374751684234	1803.9433037021495	2794.984160928752	0.0	2020.757783293563	1317.6765504404257	0.0	0.0	3062.528097759331	2378.0647678309056	0.0	1991.5607156550143	1913.315279244452	0.0	0.0	1054.7530453478512	1582.325002217389	0.0	0.0	2145.139797221432	1236.7921522218608	0.0	1410.7522648138352	2195.653653995373	0.0	0.0	2358.9787865195462	1869.8014695427441	0.0	0.0	3308.700386618828	5584.728862194655	2175.360836652122	1703.1653250960208	0.0	0.0	0.0	0.0
Q13046	4372.675451593256	0.0	1394.5382529222343	0.0	0.0	0.0	24242.574696010684	0.0	0.0	0.0	0.0	2206.5353816791553	0.0	0.0	0.0	2038.3902689747238	0.0	0.0	0.0	0.0	0.0	1496.8684957427536	0.0	0.0	0.0	0.0	0.0	3902.497513652417	0.0	0.0	0.0	0.0	0.0	1723.8958694286184	0.0	4136.711109814452	0.0	373.7601973723105	0.0	439.69088678310754	0.0	600.8999155107803	0.0	0.0	0.0	0.0	0.0	0.0	0.0
A0AV96	0.0	1919.1567581236661	0.0	3116.0302772165337	0.0	1590.9318084072652	0.0	2793.4134342978264	833.0828583475276	0.0	0.0	2083.3601893650516	1546.060700642742	0.0	0.0	1288.0293463053788	0.0	0.0	0.0	2428.0966917734327	1770.7979043711084	0.0	0.0	0.0	0.0	0.0	2279.472811949567	0.0	0.0	0.0	0.0	0.0	0.0	0.0	1830.0135350702212	0.0	0.0	0.0	0.0	0.0	0.0	0.0	0.0	1197.9689624615637	2013.4442418423005	0.0	0.0	0.0	0.0
A0AVT1	0.0	1664.859783936413	1016.9808925780512	1902.9539744319122	2251.3593052731517	1500.3732974687791	0.0	1839.4722180407698	493.8990409241034	0.0	1218.5967367395046	1623.6620903243638	0.0	1380.4558507511153	0.0	1787.533277097771	0.0	0.0	0.0	2280.4075411198164	1411.0894261219867	0.0	0.0	1790.6174455832222	0.0	1622.0009747720458	0.0	1479.764370653592	0.0	0.0	1759.5952936541362	855.3502626020402	0.0	2178.6490793327293	0.0	1271.6444060551935	0.0	1871.9177596561756	0.0	0.0	0.0	0.0	1348.6315976544977	0.0	0.0	0.0	0.0	0.0	0.0
A0FGR8;A0FGR8-2;A0FGR8-6	0.0	1545.804680253812	886.3690255861271	828.1867107574387	0.0	788.6302410851491	0.0	626.8894328235125	572.6032423705276	0.0	1709.915618129488	1289.2261725751666	968.103793602152	893.9456073246187	0.0	0.0	0.0	0.0	0.0	0.0	1692.6206605637433	0.0	0.0	1702.9975250526277	0.0	886.6831986346543	0.0	1613.6272160407555	0.0	0.0	0.0	1674.8063572468395	0.0	0.0	2154.7498403796635	792.4253064130341	0.0	1002.1695536533289	947.5031238669109	0.0	0.0	1431.9714508380441	0.0	1476.8212311904495	0.0	0.0	0.0	0.0	0.0
A5YKK6	0.0	1530.908866389475	4374.146331365188	2164.1312565975622	1535.7445720308742	1963.056114298182	0.0	1887.334246330248	1501.345465130867	0.0	1793.503117414254	2443.129880178735	1712.2950847527466	2626.700177848408	0.0	2959.2956272706033	1225.568301474233	0.0	0.0	1553.6565668753713	1162.1177983806488	0.0	1727.3093587771023	2114.3442550717978	0.0	1619.2666492152478	1639.7198165579396	1250.534611519627	0.0	0.0	1585.0884100158105	1782.370187291458	0.0	1907.6075254353168	1938.323864979627	1499.573687753906	0.0	1844.3259099637148	1806.6534373926243	0.0	0.0	0.0	2374.7783844186615	2009.3566937522564	3244.032831793227	0.0	0.0	0.0	0.0
A6NDG6	0.0	2997.713030656837	0.0	1830.8022512834912	0.0	4019.945783639663	0.0	0.0	1832.2932573738703	0.0	2173.2409072576525	0.0	0.0	0.0	0.0	0.0	0.0	0.0	0.0	1087.7586547267883	1929.4623101487507	0.0	2886.2509029722155	0.0	0.0	1623.4789790558405	3636.4833971618204	2361.2332301801266	0.0	0.0	2516.6526187368586	0.0	0.0	3224.1060237860356	2334.421958899444	0.0	0.0	0.0	0.0	0.0	0.0	0.0	1800.5637023751756	3378.443079794612	2159.501823884903	0.0	0.0	0.0	0.0
A6NDU8	0.0	1637.0819689974503	0.0	0.0	1282.3707011392444	1889.0315565068825	0.0	1130.297501991294	733.98390954882	0.0	0.0	1670.0587298220553	1169.2090448328483	0.0	0.0	0.0	0.0	0.0	0.0	740.1088114744816	1411.1507437791847	0.0	546.8648943968142	1010.2171011570293	0.0	1155.3391207386087	1143.3832354006222	0.0	0.0	0.0	0.0	1386.3606989765453	0.0	1476.8404529269008	647.994665558994	0.0	0.0	1272.5713702293951	0.0	0.0	0.0	0.0	1949.2235102500647	481.36263020724886	1123.1325110477294	0.0	0.0	0.0	0.0
A6NHS7	0.0	2051.6148925469843	0.0	1743.551110037398	0.0	1269.404210258993	0.0	0.0	702.7053165278551	0.0	725.9650959798606	0.0	1918.8239394956024	1436.2179338581816	0.0	1061.8237947844898	0.0	0.0	0.0	0.0	667.2843292658048	0.0	809.7955511839812	0.0	0.0	0.0	3696.407484537705	0.0	0.0	0.0	2366.82639491594	0.0	0.0	0.0	1438.1364182578404	0.0	0.0	0.0	0.0	0.0	0.0	0.0	0.0	0.0	660.4070375211414	0.0	0.0	0.0	0.0
A8CG34	0.0	2093.507980567959	0.0	0.0	1859.917941457878	0.0	0.0	0.0	0.0	0.0	0.0	0.0	1745.1729502888609	0.0	0.0	0.0	0.0	0.0	0.0	0.0	0.0	0.0	0.0	0.0	0.0	0.0	1961.0681695374483	0.0	0.0	0.0	468.262572102076	0.0	0.0	1118.85992842446	0.0	0.0	0.0	0.0	0.0	0.0	0.0	0.0	0.0	0.0	0.0	0.0	0.0	0.0	0.0
A8MWD9;P62308	0.0	3612.903059037566	0.0	2919.989301865906	0.0	0.0	0.0	0.0	4479.518740733963	0.0	0.0	0.0	8618.763330019043	0.0	0.0	0.0	0.0	0.0	0.0	1286.9361489650341	1514.2541489788482	0.0	4213.641316524129	8796.467723225385	0.0	2089.0603709712263	2072.5503995991135	0.0	0.0	0.0	1002.2558398113352	0.0	0.0	0.0	2722.0879562533873	0.0	0.0	0.0	0.0	0.0	0.0	0.0	0.0	4978.408827406633	4355.488574491471	0.0	0.0	0.0	0.0
E9PAV3	0.0	11061.810638572077	9137.619126825686	10982.801893118105	7258.466748766043	6597.283062022289	0.0	8042.518070515155	8636.45938741486	0.0	6748.727043736318	12869.04352232335	9958.765109877504	13274.478491401374	0.0	7976.253477784375	6607.781359765607	0.0	1977.5429283181686	11899.405670399025	9770.494574197497	0.0	12061.510128049005	9377.45890109282	0.0	9015.448604559688	7601.760066732499	9142.315788017857	0.0	0.0	8681.10050028888	11077.3045980043	0.0	8427.528119213346	9741.72002808499	8574.744905576381	0.0	10350.978616601144	7098.075029997069	0.0	0.0	6624.901272060539	5170.755938773959	11942.822123161239	5999.675466418312	0.0	0.0	0.0	0.0
L0R6Q1	0.0	1658.7458219980906	0.0	0.0	0.0	0.0	0.0	0.0	0.0	0.0	0.0	934.4346539989951	0.0	0.0	0.0	0.0	0.0	0.0	0.0	0.0	0.0	0.0	0.0	0.0	0.0	0.0	0.0	0.0	0.0	0.0	0.0	0.0	0.0	811.962610389996	0.0	0.0	0.0	0.0	0.0	0.0	0.0	0.0	0.0	869.0187089329875	0.0	0.0	0.0	0.0	0.0
O00116	0.0	439.75881740525807	1167.4580473217509	2216.994009245343	4679.956892955511	1932.2191879413851	0.0	0.0	0.0	0.0	1566.8830726760802	3555.723458972109	3018.8842149479465	1034.2827770777922	0.0	0.0	0.0	0.0	0.0	3092.4619745845316	3338.3280787445283	0.0	3558.188649908203	2127.682732132503	0.0	1618.7128242606523	0.0	0.0	0.0	0.0	1534.9339690777792	0.0	0.0	0.0	0.0	0.0	0.0	2028.1885939166682	0.0	0.0	0.0	2377.35505798919	0.0	1480.9880733349482	0.0	0.0	0.0	0.0	0.0
O00148	0.0	5757.876209364508	1462.3847817141757	4574.094592858544	0.0	3252.90194855308	0.0	575.924440258317	0.0	0.0	1970.5276096979237	4844.520462547931	2915.126434861792	8224.478501318394	0.0	0.0	0.0	0.0	0.0	9101.066473345922	1997.673625489627	0.0	2904.4566372813792	4139.188858115379	0.0	0.0	2554.5861301291657	0.0	0.0	0.0	2672.0211455849035	0.0	0.0	5430.483158509246	2204.9633958443624	3553.4180271296746	0.0	3844.1724168290125	3551.0762219915728	0.0	0.0	3356.509829833233	1858.2279072995136	3898.176835566462	0.0	0.0	0.0	0.0	0.0
O00151	0.0	1856.0844028239192	2267.0248041101913	2049.546799475705	2660.2983144884674	1545.48536696442	0.0	1514.1821849195767	2020.4949246548829	0.0	2222.2959356702413	4124.399204298347	2333.1538817349597	1555.3460632438457	0.0	1110.955767224653	1690.2187345195582	0.0	0.0	1280.2585563733235	2237.6298439663947	0.0	2430.932815078967	2563.8790108479166	0.0	2009.9355041596273	0.0	5676.3504301239955	0.0	0.0	2645.0659140062135	2059.08978990236	0.0	2169.413892249061	2401.706434829627	1559.0078659251521	0.0	2251.4215878877903	1121.3295943253274	0.0	0.0	0.0	0.0	2774.1732577693583	3370.5687700898857	0.0	0.0	0.0	0.0
O00154;O00154-4;O00154-6;O00154-7	0.0	1833.801963754068	0.0	860.5323043010645	0.0	0.0	0.0	2392.072107346335	2251.793849936138	0.0	0.0	1965.3944168864537	0.0	1718.496330310791	0.0	2673.7380144239623	0.0	0.0	0.0	2317.5488042775446	679.8732813982423	0.0	0.0	3475.996147852539	0.0	1602.2590934482944	1042.3376308762852	0.0	0.0	0.0	957.5526526404311	1175.937533882845	0.0	0.0	2179.942765719002	0.0	0.0	1409.7302309578447	1847.2529009930643	0.0	0.0	3009.2551033407967	0.0	2001.6096460609876	1983.9062164387774	0.0	0.0	0.0	0.0
O00159;O00159-3	0.0	1990.023940341604	2797.4018129855363	1626.4736989199102	1604.5811033046257	4056.107007418925	0.0	2199.989544225137	1537.8845679305148	0.0	787.8867344731381	2419.0165120041893	1306.4696196352024	1939.230521346439	0.0	2475.3482313964478	0.0	0.0	0.0	1791.3036093831236	1265.1094020409541	0.0	2318.303732985638	1450.762368838238	0.0	1672.8333836646352	3003.5071045403506	1009.6292176855077	0.0	0.0	1809.3924198626519	2182.936001481548	0.0	1794.9113185330355	1549.746914128903	2777.3542736173677	0.0	3076.179891492378	1169.2632434615932	0.0	0.0	0.0	0.0	2064.474769372089	1477.733397329149	0.0	0.0	0.0	0.0
O00170	0.0	1543.8439125716286	1009.5051355806938	0.0	1310.751446784624	0.0	0.0	1230.9287818965097	1754.6531562698121	0.0	0.0	0.0	1503.172558737215	0.0	0.0	0.0	0.0	0.0	0.0	0.0	0.0	0.0	0.0	1475.4308899074226	0.0	0.0	0.0	810.2938459325345	0.0	0.0	0.0	1332.0734286168426	0.0	0.0	0.0	0.0	0.0	2265.321226569896	0.0	0.0	0.0	0.0	0.0	1381.903379274051	0.0	0.0	0.0	0.0	0.0
O00178	0.0	1694.0177036601935	0.0	1924.2994811470169	0.0	0.0	0.0	0.0	1519.8569936369645	0.0	0.0	0.0	1646.8348488062643	0.0	0.0	397.66469562178906	0.0	0.0	0.0	0.0	1573.85033054873	0.0	0.0	1427.9574742338943	0.0	0.0	0.0	0.0	0.0	0.0	0.0	0.0	0.0	0.0	0.0	0.0	0.0	0.0	0.0	0.0	0.0	0.0	0.0	1679.8478812802784	0.0	0.0	0.0	0.0	0.0
O00186	0.0	1387.4569055194154	1332.7946355918195	0.0	1529.5641480515294	0.0	0.0	1841.0093882173878	0.0	0.0	0.0	0.0	0.0	844.5222995059881	0.0	2020.5584975478641	939.7737273603002	0.0	0.0	0.0	1345.2759576956798	0.0	0.0	1863.4605553437812	0.0	0.0	2302.84815411648	0.0	0.0	0.0	0.0	0.0	0.0	4484.5417549454105	1137.7933684201241	1861.79259796465	0.0	0.0	0.0	0.0	0.0	1376.4477464397337	0.0	0.0	1249.6165154481228	0.0	0.0	0.0	0.0
O00193	0.0	3008.208208959911	0.0	2327.8417636371437	958.1291775719068	5563.517377746163	0.0	0.0	1404.370550374103	0.0	0.0	0.0	1868.9648581801905	2932.687061845891	0.0	0.0	0.0	0.0	0.0	5727.9829023474795	758.359763680172	0.0	3248.434548628237	1671.0504712610855	0.0	3036.560996156082	2542.1122208606444	4922.575166276469	0.0	0.0	1649.7864691168793	0.0	0.0	1702.605642728069	6750.590513839992	1310.2755239043324	0.0	0.0	1175.8127950264134	0.0	0.0	0.0	1861.493290173875	4076.8578442795297	0.0	0.0	0.0	0.0	0.0
O00203;O00203-3	0.0	2181.3134265027634	2155.027621179173	0.0	3086.647446162027	947.610461214099	0.0	0.0	1570.8920270536516	0.0	0.0	1979.8773719488224	2816.974899019195	1986.7290565718056	0.0	927.8101354879784	0.0	0.0	0.0	2683.1495079153683	1896.3294940117814	0.0	0.0	1424.9816470131343	0.0	2871.6087546318727	771.9151120728017	1253.2834189336997	0.0	0.0	0.0	2551.243462251574	0.0	3026.89994575392	2596.126708165143	1330.4206514439677	0.0	1745.039317031537	1529.703716073533	0.0	0.0	0.0	0.0	2012.4319822313369	0.0	0.0	0.0	0.0	0.0
O00231;O00231-2	0.0	3479.82071709425	2594.2464038665953	2201.1861922740954	2783.449972198209	2157.8150106094895	0.0	3235.8961407011834	2830.6123632085837	0.0	1656.6879242175628	3861.074319826906	1847.0477998489594	3325.5758132859637	0.0	2692.3438923689537	0.0	0.0	0.0	2717.7544871428595	2853.5520685257843	0.0	2643.4656561282263	3213.4760603225877	0.0	2394.11911420352	2444.034817953999	2119.0059018921133	0.0	0.0	2273.4899041220556	2438.9289730559153	0.0	2243.262342370383	2620.1611788238974	2157.3721702013167	0.0	2603.7973057632544	2296.9240026507478	0.0	0.0	1385.8959135153727	2249.7617609965873	3009.8542081828577	2270.2153376180718	0.0	0.0	0.0	0.0
O00232	0.0	2035.4896307114386	16131.187894899997	1426.9107532686799	2516.9235382569395	2636.271809273668	0.0	1709.4459669941257	2057.2670807293985	0.0	1561.068366144473	3124.4729894724733	2667.4320240299753	3630.668398499924	0.0	1460.9091194073374	0.0	0.0	0.0	1606.2134137220564	3575.023370513024	0.0	2471.0845409141316	3285.7486356914583	0.0	1982.8689434593657	1795.1867958269452	1530.1935296529598	0.0	0.0	1903.9584150526712	2146.0500810365265	0.0	3752.5705240632037	1708.6776932250589	0.0	0.0	2947.50006103243	1860.0521313685151	0.0	0.0	6188.218994592213	2036.5534996066424	3121.9537513527307	1462.2274980351292	0.0	0.0	0.0	0.0
O00244	0.0	1736.9028709745808	2247.015879712483	1690.325121395177	0.0	885.831053453347	0.0	0.0	970.1170735762848	0.0	1555.1015629334865	1663.1484670918187	0.0	0.0	0.0	0.0	1682.3931276369976	0.0	0.0	1554.6421112147477	1624.6196702963534	0.0	1885.3928933210475	2397.985735597646	0.0	0.0	2342.184901473419	1558.6499079477824	0.0	0.0	1877.257952088985	828.0918099498742	0.0	2403.22315855576	946.7909132358268	1466.1823547206145	0.0	1839.999122252306	0.0	0.0	0.0	0.0	0.0	2025.892822585505	1162.4930863000702	0.0	0.0	0.0	0.0
O00267	0.0	1662.1485823735165	1151.6515543198268	1925.2818637259365	1444.8115652851282	1692.315545178023	0.0	0.0	1620.2479758220782	0.0	1220.9679976186617	2173.7364840641276	2487.145592084351	2522.4095297155973	0.0	0.0	0.0	0.0	0.0	0.0	2311.740616837852	0.0	1896.4652080635815	1505.060768567137	0.0	1508.637341899629	1357.9891874617829	1617.6687034273468	0.0	0.0	1882.5996471910548	1303.854684231504	0.0	2038.3173430052002	2046.4537917084022	963.7881559824751	0.0	724.5492866884764	1569.4264021270592	0.0	0.0	0.0	0.0	2030.8447550021924	1145.696381842254	0.0	0.0	0.0	0.0
O00299	0.0	9964.475409629316	12844.14556292498	8378.040542329953	7559.505889217237	4953.390740962037	0.0	8176.158525105571	7083.915187687756	0.0	5337.745356020865	10609.47726161682	6429.922328578749	12453.37203218456	0.0	7892.863365116661	38954.04482223032	0.0	0.0	8890.826655579975	4087.155648730389	0.0	6300.8798685812535	7293.516636255942	0.0	8916.144332669994	7455.623664047766	4234.3261559214925	0.0	0.0	6917.279969921964	9650.938642921827	0.0	8505.19022113808	4219.677847891611	2153.386305259727	0.0	6669.837913801702	7672.293647495971	0.0	0.0	3996.9448438039153	4721.744217416674	14266.80028627808	6071.166231778172	0.0	0.0	0.0	0.0
O00303	0.0	3406.03950100011	2975.64237481081	3811.250756190097	1719.585880799185	2819.8340114714947	0.0	3102.598362703123	2879.5060619253695	0.0	0.0	3963.143211778451	3234.29084340404	3430.0157974270755	0.0	2047.6979412572573	0.0	0.0	0.0	2915.163958138207	1699.302251887984	0.0	3931.7255272819166	2941.334997753295	0.0	3451.4871365738395	2459.084039350773	0.0	0.0	0.0	3354.603936067155	3820.4480505882307	0.0	3555.5833422013625	2592.206304435055	1679.1207536616225	0.0	3069.2876876045148	3012.1816566837624	0.0	0.0	1376.2603348899804	0.0	3181.419825377931	1961.67974631866	0.0	0.0	0.0	0.0
O00410;O00410-3	0.0	2692.4645122421134	3953.507585342918	3814.3586513829046	2469.6551047613843	2555.258762995263	0.0	4067.6081527515116	2843.4586350374325	0.0	1545.1623205468459	3419.3162239555854	2714.631080959386	3173.967266184008	0.0	3058.1361145346455	0.0	0.0	0.0	2882.432555036937	2937.5391836480003	0.0	2763.734306055514	2865.516399216978	0.0	3578.1362330192114	2748.457217078809	1730.2523289994244	0.0	0.0	2730.4199008453757	2758.017057950864	0.0	2590.1906202470996	2552.195584783519	1599.6025098552125	0.0	2624.9723250493976	3273.2046284630655	0.0	0.0	2266.073194821318	2053.2836798955145	3543.6094554836964	2855.232223596984	0.0	0.0	0.0	0.0
O00411	0.0	718.1979121366572	0.0	613.6965451372741	0.0	444.1636256235474	0.0	0.0	0.0	0.0	0.0	0.0	0.0	1005.9514914664137	0.0	0.0	0.0	0.0	0.0	0.0	0.0	0.0	0.0	0.0	0.0	0.0	1069.687395569318	0.0	0.0	0.0	471.3587416890646	0.0	0.0	1293.4376012938444	0.0	0.0	0.0	1475.4936645660698	0.0	0.0	0.0	0.0	0.0	0.0	0.0	0.0	0.0	0.0	0.0
O00422;O00422-2	0.0	2806.4722612216565	1997.27516275941	2001.3374016798978	1731.6334164109721	2646.3398147426324	0.0	1841.5864606896364	2611.4325378158137	0.0	1021.8250295983337	2306.1968854896463	3206.435911487486	1575.7568832007446	0.0	2830.104207865989	0.0	0.0	0.0	890.7167515535324	1564.3494499416902	0.0	1990.129785724816	2803.104758253784	0.0	2696.119328017692	2225.4544072449444	0.0	0.0	0.0	2546.4235244323777	1597.91659269717	0.0	0.0	1225.9502412647141	0.0	0.0	0.0	1426.5882352800254	0.0	0.0	0.0	833.6486981480609	2510.5343207360056	2445.4674328093324	0.0	0.0	0.0	0.0
O00425	0.0	1046.8326666653948	1332.5264617993307	329.2161955834675	1548.015302236121	0.0	0.0	1194.4789873252575	0.0	0.0	738.7775757769336	948.7940782772007	1366.1499137421918	0.0	0.0	964.4621911257494	0.0	0.0	0.0	0.0	0.0	0.0	1461.4766378594861	1105.5606030677354	0.0	0.0	2148.9507517821617	0.0	0.0	0.0	1050.574845682085	1392.87036179417	0.0	1387.4303879368122	1192.8190841329629	0.0	0.0	1942.3703430307694	0.0	0.0	0.0	999.9610015440609	0.0	0.0	1286.308969528724	0.0	0.0	0.0	0.0
O00429	0.0	2576.4430109785194	2344.4456779511493	2545.386839827362	1565.1621799884374	1373.7958664017124	0.0	1690.1435074998215	2186.7823710692537	0.0	1566.590793109862	2301.6881036104987	1957.0624548255335	2212.3828551214838	0.0	1860.7777665543267	0.0	0.0	0.0	2832.19083442969	1466.6215639974557	0.0	3089.216049644442	1314.6931267155912	0.0	1975.882990845837	2528.230741966829	1379.7765343622132	0.0	0.0	1880.0713981022238	1964.5848974664973	0.0	1814.4550853277112	2085.2283688032107	2482.8043773331456	0.0	2565.8585731654284	1648.4240847107149	0.0	0.0	0.0	1962.7488679635485	1561.677069531861	2496.7226001228382	0.0	0.0	0.0	0.0
O00442	0.0	1043.945239149348	0.0	1471.0875321760361	0.0	0.0	0.0	1459.4516591422123	1811.075992070703	0.0	0.0	893.7645273094092	2197.974100916314	801.8653181389442	0.0	0.0	0.0	0.0	0.0	0.0	0.0	0.0	0.0	0.0	0.0	1422.7502875848459	2869.2272816831896	1283.4264500655943	0.0	0.0	2564.0254887747274	0.0	0.0	1906.0481855936034	0.0	0.0	0.0	0.0	1441.5099545525106	0.0	0.0	0.0	2914.725705197376	1568.5507324736955	0.0	0.0	0.0	0.0	0.0
O00461	0.0	1285.0998782384104	0.0	1304.690849783527	0.0	0.0	0.0	1527.375283541838	0.0	0.0	1878.48216926283	0.0	0.0	0.0	0.0	1140.0806965994818	0.0	0.0	0.0	0.0	619.3443468675022	0.0	422.9760964244746	2630.2030166182026	0.0	0.0	3174.071037179884	0.0	0.0	0.0	1208.5612959072478	0.0	0.0	0.0	0.0	0.0	0.0	2079.6786825012737	1887.3737302661896	0.0	0.0	0.0	1523.5255799342146	701.1527681060888	0.0	0.0	0.0	0.0	0.0
O00469;O00469-2	0.0	1749.8960697173743	1621.2709775893716	1084.8381675293176	945.9055290605269	1064.3318206194438	0.0	1360.6415665209365	1286.6265843385293	0.0	383.16741750902713	1482.1484168930417	936.2602323059556	1962.1860830892244	0.0	1268.0295750778123	0.0	0.0	0.0	1177.8520351000411	987.8372532312802	0.0	1123.0125613626365	1109.1333089946677	0.0	1462.4908383689224	1212.0703045338344	1766.1791614314923	0.0	0.0	1275.9947664259237	1008.06410386956	0.0	668.409319008503	1530.9918796562285	1265.26603048913	0.0	2085.838247901127	1292.116736850834	0.0	0.0	0.0	0.0	1445.5888352085424	1616.7965426942776	0.0	0.0	0.0	0.0
O00483	0.0	1545.1045510129063	0.0	0.0	0.0	1299.1750930075636	0.0	0.0	0.0	0.0	0.0	1891.5273416160187	1182.3033859018242	0.0	0.0	0.0	0.0	0.0	0.0	0.0	1153.5968691281557	0.0	1808.9054645634394	0.0	0.0	0.0	0.0	0.0	0.0	0.0	1586.6504353460234	0.0	0.0	0.0	0.0	0.0	0.0	0.0	762.3975477079332	0.0	0.0	0.0	677.5300037432355	460.45760676964744	0.0	0.0	0.0	0.0	0.0
O00487	0.0	2001.6319530298063	2594.2194919596	2348.8557009070196	2284.6344413615375	1153.8414607592736	0.0	2240.296484282397	1982.7595197396558	0.0	559.0684838044862	3100.526765261199	1464.5310773788456	3450.780467950249	0.0	1678.17361732435	0.0	0.0	0.0	1645.7306655616662	1224.2114335906049	0.0	1431.4576864123908	1987.159677405046	0.0	1930.646266326767	1168.4625621055588	1034.0579265998638	0.0	0.0	1745.5894406154455	1317.8698476168013	0.0	1024.3123442205158	2244.376787695927	435.35941961237	0.0	1992.048580957712	1478.4179247027018	0.0	0.0	0.0	961.2475744754765	1426.5443539945636	1273.4886261268575	0.0	0.0	0.0	0.0
O00488	0.0	2917.8406282355913	0.0	0.0	0.0	0.0	0.0	0.0	0.0	0.0	10635.52805589062	0.0	0.0	7114.4089668877505	0.0	2040.2734876249679	0.0	0.0	0.0	0.0	398.19378380634157	0.0	0.0	0.0	0.0	0.0	5879.892330994489	0.0	0.0	0.0	0.0	10739.061656720904	0.0	0.0	1444.395886872567	0.0	0.0	0.0	0.0	0.0	0.0	0.0	0.0	0.0	0.0	0.0	0.0	0.0	0.0
O00499;O00499-2;O00499-3;O00499-4;O00499-5;O00499-6;O00499-7;O00499-9	0.0	1212.7576432192984	0.0	0.0	0.0	0.0	0.0	1457.1796219429064	1272.3931111027894	0.0	477.0814306805204	0.0	1018.1674678357776	0.0	0.0	1721.7148482402893	0.0	0.0	0.0	1726.669400475249	0.0	0.0	0.0	0.0	0.0	0.0	756.8844236023443	1097.4838200962088	0.0	0.0	1245.6247356310603	715.2148886340274	0.0	0.0	1846.186488288868	0.0	0.0	239.7885135376728	1074.8910374463762	0.0	0.0	0.0	2738.828769639866	1377.238513180098	1265.1211688429066	0.0	0.0	0.0	0.0
O00505	0.0	1846.79783811134	0.0	1385.8821763523642	0.0	2393.982813097109	0.0	2082.485182966487	0.0	0.0	0.0	1331.3550539025773	0.0	3334.291613552414	0.0	0.0	0.0	0.0	0.0	1503.7736052210087	4334.242778152845	0.0	0.0	2955.0781636707006	0.0	3534.3770651443515	3776.6810377016322	0.0	0.0	0.0	3154.9169029018535	2830.510557010688	0.0	3322.114767956787	5811.189404981265	4441.269067238411	0.0	4283.565553012664	0.0	0.0	0.0	0.0	0.0	2698.8746352925045	0.0	0.0	0.0	0.0	0.0
O00541	0.0	2475.510160683396	2385.796660521229	2962.6920718650467	3045.982761560974	4019.9679674702365	0.0	3122.4291149844134	2381.715893310629	0.0	2213.303680649747	3121.773935843156	0.0	2999.3931654381536	0.0	1430.7061173511424	3862.597984574446	0.0	0.0	0.0	3981.7066010359513	0.0	1813.902066327041	5732.810615898992	0.0	1550.5509774814666	3269.042771699339	0.0	0.0	0.0	4183.113948433612	2248.0943459226637	0.0	2847.164073581927	3369.80596120234	0.0	0.0	0.0	2180.8134652772287	0.0	0.0	0.0	0.0	3160.716264925678	5563.735811655458	0.0	0.0	0.0	0.0
O00560;O00560-3	0.0	1276.832751278083	4630.761587924691	1426.1682383874975	3560.863238657301	708.9658825453234	0.0	0.0	2252.972987578351	0.0	0.0	0.0	5852.982850737509	1095.6500813552552	0.0	0.0	0.0	0.0	0.0	0.0	1245.3032365044544	0.0	0.0	1312.0073480458543	0.0	0.0	0.0	1286.7582302851595	0.0	0.0	0.0	742.6053858236639	0.0	0.0	0.0	0.0	0.0	0.0	606.2569270239277	0.0	0.0	0.0	0.0	0.0	0.0	0.0	0.0	0.0	0.0
O00566	0.0	1020.986913131065	0.0	684.3105486834471	686.0923037482105	0.0	0.0	0.0	0.0	0.0	0.0	828.8034813732149	1654.5043323806624	0.0	0.0	0.0	0.0	0.0	0.0	0.0	1772.3361233786359	0.0	0.0	693.56744623819	0.0	1150.561984021798	0.0	0.0	0.0	0.0	906.7734616124689	566.9259422421815	0.0	630.8043735130476	0.0	0.0	0.0	923.9913578421427	0.0	0.0	0.0	0.0	0.0	0.0	0.0	0.0	0.0	0.0	0.0
O00567	0.0	2489.844450554176	2079.3252955911535	2473.3124702077557	1732.1047917780338	2015.188832462795	0.0	3328.647223868617	2446.611497090577	0.0	2164.304494660816	2890.701477748551	2038.781682932626	2369.0750700732483	0.0	1355.5572596519798	0.0	0.0	0.0	1856.095715004175	2345.905705688339	0.0	2302.901017014795	2140.462272266246	0.0	2148.628272016938	2907.9985584856836	2052.214163545646	0.0	0.0	2138.8770145530466	2762.0844945076865	0.0	3141.0180313396745	1535.406567270911	0.0	0.0	1744.831638065234	2621.984544933284	0.0	0.0	583.7802529001096	1646.3877956109636	2936.837937515732	2583.3074993328855	0.0	0.0	0.0	0.0
O00571;O00571-2	0.0	4423.637548722893	4438.303248700139	4808.7230808817085	4819.381744772835	3137.2892729145	0.0	4069.5881616935762	4210.613322856571	0.0	4550.936241048404	5839.78239737496	5097.546639865457	5038.307050010132	0.0	5188.209811140493	0.0	0.0	0.0	4193.458790560493	4238.141763552392	0.0	5274.229183797488	4968.97417728286	0.0	4730.590415946283	2825.2929224620575	2344.0281471533362	0.0	0.0	4517.44869393386	3382.679413238718	0.0	5282.817178949926	4075.477669136756	2061.522770256907	0.0	4942.6815644457365	5189.394200704686	0.0	0.0	2596.9424183568494	3084.198495206117	6725.781909664663	3367.765970818799	0.0	0.0	0.0	0.0
O00592;O00592-2	0.0	1355.6693017345065	3306.35077242076	2731.6521230364265	2421.3619986511912	3313.4936487816685	0.0	1836.2060261809477	3132.3067736169414	0.0	2232.957873968065	4564.001344288733	2492.673392692562	2558.694505196271	0.0	2739.1873265868444	0.0	0.0	0.0	3375.2351590046383	2637.8455732421426	0.0	2738.48008980767	3595.0888313762684	0.0	0.0	2101.8878847649707	928.9031756669756	0.0	0.0	2525.402010011415	4950.034305270708	0.0	3294.993645934301	2774.5197439356466	5332.445894588466	0.0	2132.385984506932	427.0165261959342	0.0	0.0	1774.7611066574466	558.6533577455399	2570.824658680725	1831.9119430043247	0.0	0.0	0.0	0.0
O00762	0.0	889.5388868765938	0.0	3012.00262989011	1595.3760128770682	0.0	0.0	0.0	0.0	0.0	0.0	0.0	4017.6193861527872	0.0	0.0	0.0	0.0	0.0	0.0	0.0	2099.8977172741916	0.0	0.0	0.0	0.0	0.0	0.0	0.0	0.0	0.0	0.0	0.0	0.0	0.0	2294.0491744157334	0.0	0.0	0.0	1223.0609567918696	0.0	0.0	0.0	0.0	1834.7674573259592	4319.93844007271	0.0	0.0	0.0	0.0
O00767	0.0	5942.882582244461	0.0	0.0	0.0	0.0	0.0	0.0	0.0	0.0	0.0	0.0	0.0	0.0	0.0	0.0	0.0	0.0	0.0	0.0	4510.30901649173	0.0	0.0	4601.081771607	0.0	2595.5413853891605	0.0	0.0	0.0	0.0	0.0	0.0	0.0	6631.968510037377	0.0	0.0	0.0	0.0	0.0	0.0	0.0	0.0	0.0	4504.439685963063	0.0	0.0	0.0	0.0	0.0
O14519;O14519-2	0.0	1243.508284988467	0.0	1496.472163368289	1370.4896101042154	0.0	0.0	0.0	0.0	0.0	0.0	0.0	0.0	0.0	0.0	0.0	0.0	0.0	0.0	0.0	0.0	0.0	0.0	0.0	0.0	0.0	0.0	0.0	0.0	0.0	0.0	0.0	0.0	0.0	0.0	0.0	0.0	0.0	0.0	0.0	0.0	0.0	0.0	0.0	0.0	0.0	0.0	0.0	0.0
O14530	0.0	1992.638579252768	1893.9710267442733	2314.2553547337566	1689.326920689359	0.0	0.0	1516.9181874401042	1591.0328227421867	0.0	2486.940216829308	1304.2953903324826	708.8455835588625	1593.8551967150158	0.0	1855.0656449463206	0.0	0.0	0.0	0.0	1657.949340015929	0.0	1476.679678490672	852.9315264979722	0.0	1857.236020830312	1373.2952092859741	0.0	0.0	0.0	1499.1571777681172	930.654867650525	0.0	1771.1655563312272	1935.300062056483	562.8871831760558	0.0	1739.4445252528483	0.0	0.0	0.0	0.0	0.0	1319.8899064525904	0.0	0.0	0.0	0.0	0.0
O14548	0.0	2241.62178131651	0.0	640.2036120812922	0.0	0.0	0.0	1282.5672650559668	0.0	0.0	0.0	0.0	1225.7604956817565	2037.7006372335973	0.0	0.0	0.0	0.0	0.0	733.2061336418218	726.0347088286882	0.0	0.0	0.0	0.0	787.9635140799845	0.0	1984.8821241556152	0.0	0.0	0.0	0.0	0.0	0.0	0.0	0.0	0.0	1685.9231189811048	0.0	0.0	0.0	0.0	0.0	1792.3601874684994	0.0	0.0	0.0	0.0	0.0
O14561	0.0	11625.702896601979	0.0	0.0	0.0	11394.882055540225	0.0	0.0	0.0	0.0	3267.737710466611	1724.6912421455718	9437.974718890857	0.0	0.0	3994.767009236151	0.0	0.0	0.0	0.0	2308.962862976478	0.0	12290.55942250979	0.0	0.0	0.0	0.0	3181.8834010730893	0.0	0.0	3622.2877989238236	13426.626529169058	0.0	11540.260257749216	0.0	0.0	0.0	0.0	0.0	0.0	0.0	0.0	0.0	6817.362949115912	0.0	0.0	0.0	0.0	0.0
O14562	0.0	1198.373437049993	1415.89285032719	1578.246559781727	0.0	2301.1312568209005	0.0	1987.3323213407587	492.8973447963988	0.0	0.0	4147.512650522728	0.0	2143.7644180738366	0.0	0.0	0.0	0.0	0.0	2817.007650621625	971.0562648065788	0.0	0.0	2570.322848811309	0.0	0.0	0.0	0.0	0.0	0.0	0.0	0.0	0.0	0.0	1593.1120545084925	0.0	0.0	0.0	0.0	0.0	0.0	0.0	0.0	0.0	0.0	0.0	0.0	0.0	0.0
O14579	0.0	2433.2906219279585	1673.1230674503925	1987.170055012749	2212.2159023778663	2178.929429465595	0.0	889.0098614007482	4245.433687240203	0.0	1700.402693565787	1047.2175580490161	1940.0590733736208	2001.7842909003384	0.0	0.0	0.0	0.0	0.0	1549.8291989261556	1317.5216492764193	0.0	2396.2000248298555	1694.6142313707164	0.0	2380.3736697465943	536.9301523132242	2618.472422692588	0.0	0.0	1539.2318609970805	0.0	0.0	2123.075794273647	1492.6841680552143	1158.6675812513458	0.0	1418.1477767594529	2533.8728484645562	0.0	0.0	0.0	1005.287829756651	1043.6891247322797	1059.930119607337	0.0	0.0	0.0	0.0
O14602;P47813	0.0	5641.1440026261325	3595.163893362313	7360.957907904303	5256.797300915668	4355.924732485712	0.0	3456.1069796363477	4983.711680571584	0.0	2118.308767665427	6732.1451916418755	4583.073226139904	2511.994112231749	0.0	4858.550377728352	3349.759970006902	0.0	0.0	4776.188286027337	5039.661883727436	0.0	5687.102815170878	3623.5256604187975	0.0	5055.117200284849	3688.644580875609	3436.828835496287	0.0	0.0	7249.946809305789	4691.97068968242	0.0	6561.593774246815	4789.879957519921	2050.800119354454	0.0	12120.236085146335	4282.189683515488	0.0	0.0	0.0	2631.339565677513	6942.955147170959	4379.810686008048	0.0	0.0	0.0	0.0
O14617;O14617-5	0.0	1737.6070968649599	2003.3348165380073	1105.6772799449832	1883.2590272014982	2134.529405175561	0.0	967.2654573748782	2805.769647887814	0.0	0.0	3106.56757804729	1820.8563086545962	1866.3387387884457	0.0	1940.6276847541867	0.0	0.0	0.0	2967.634813601225	1542.9797415680791	0.0	2111.5462735302735	4587.204869417619	0.0	1995.726451551243	940.6300060685463	6246.782698597017	0.0	0.0	1595.5917407077384	1316.531135449651	0.0	1337.552141743047	1526.6240399618644	0.0	0.0	1590.8454612659823	4237.020943288496	0.0	0.0	0.0	2659.071517108766	3236.449528055325	918.2737781451406	0.0	0.0	0.0	0.0
O14641	0.0	6258.4727149610835	0.0	0.0	0.0	0.0	0.0	0.0	0.0	0.0	0.0	0.0	0.0	0.0	0.0	0.0	0.0	0.0	0.0	390.53413449794925	8114.042386475938	0.0	0.0	0.0	0.0	0.0	0.0	489.4096655902448	0.0	0.0	0.0	0.0	0.0	0.0	0.0	0.0	0.0	0.0	558.7049794271301	0.0	0.0	0.0	0.0	0.0	0.0	0.0	0.0	0.0	0.0
O14646;O14646-2	0.0	1013.9858979580334	0.0	0.0	621.2013346358272	836.8308743190576	0.0	1516.2703878030486	869.8119482326902	0.0	580.9078767844833	1622.6855721744923	2221.3681769573395	1333.4903086693134	0.0	0.0	0.0	0.0	0.0	1055.1132760483943	1931.7860423108916	0.0	1102.8943268225516	2060.7855351659164	0.0	2384.401810174465	1706.2009174248212	1115.4572373945996	0.0	0.0	1482.0751410866026	0.0	0.0	815.6650576622927	1175.907056730122	0.0	0.0	2173.3985078648316	1226.106225737745	0.0	0.0	0.0	450.707060250811	1058.4893398201825	2935.531590837398	0.0	0.0	0.0	0.0
O14657	0.0	3224.807218991411	0.0	0.0	9644.90841794578	0.0	0.0	0.0	0.0	0.0	0.0	0.0	0.0	0.0	0.0	0.0	0.0	0.0	0.0	0.0	0.0	0.0	0.0	0.0	0.0	0.0	0.0	0.0	0.0	0.0	0.0	0.0	0.0	0.0	0.0	0.0	0.0	4876.525424011664	0.0	0.0	0.0	0.0	0.0	0.0	0.0	0.0	0.0	0.0	0.0
O14732;O14732-2	0.0	719.9626993719714	1005.7525020795732	497.52893034064033	810.192617512669	0.0	0.0	1798.2273752217118	0.0	0.0	0.0	0.0	0.0	1221.1854226266562	0.0	1396.5114405841005	0.0	0.0	0.0	1029.698211003552	1353.0243308898484	0.0	1552.81815312196	1064.1418511785002	0.0	443.27992224764125	0.0	0.0	0.0	0.0	972.2016413922752	0.0	0.0	1156.929495160062	647.2573915650157	0.0	0.0	690.0013352342501	784.17731127935	0.0	0.0	0.0	0.0	1589.8966033960057	0.0	0.0	0.0	0.0	0.0
O14735;O14735-3	0.0	15194.061739768804	0.0	0.0	0.0	0.0	0.0	0.0	0.0	0.0	0.0	0.0	0.0	0.0	0.0	0.0	0.0	0.0	0.0	0.0	0.0	0.0	0.0	0.0	0.0	0.0	0.0	0.0	0.0	0.0	0.0	0.0	0.0	0.0	0.0	0.0	0.0	0.0	0.0	0.0	0.0	0.0	0.0	0.0	0.0	0.0	0.0	0.0	0.0
O14737	0.0	3337.0893304333035	3056.758029832689	4576.396654260051	3593.046765259406	3789.908504302894	0.0	3179.3924631058444	2464.9207437894634	0.0	1831.1116264851635	2782.682236112639	2455.587409004975	2702.4514078674943	0.0	3042.391673416198	1503.8045925247297	0.0	0.0	3522.665524737869	2479.8062392498696	0.0	3898.6820286814327	5043.5217950283395	0.0	2094.854805416911	2023.8342161614707	3641.992189235185	0.0	0.0	3166.5601212656957	4011.4303724708934	0.0	3470.4984877155657	3641.400215959385	3343.016227446762	0.0	3851.0328281857214	4746.023671032853	0.0	0.0	2758.7719112433074	0.0	3313.2608378970413	2192.6121962220686	0.0	0.0	0.0	0.0
O14744;O14744-2	0.0	1430.0174973697044	2091.5030877555996	2216.045099333439	1794.2672239851408	1462.4009802554683	0.0	1761.578745486168	2148.390541466665	0.0	1635.2501603025964	3107.635961533929	1329.781188214093	2431.122172644912	0.0	2010.320895804347	0.0	0.0	0.0	1334.4406407012866	1895.667813689916	0.0	2930.084501188985	1866.4082330580334	0.0	2387.1951289396766	2106.1688298759923	0.0	0.0	0.0	2152.2337714591195	1588.1476947449817	0.0	1735.1509332986452	1893.6035711187612	1843.9259121446546	0.0	2041.7296605702027	1899.9975532053645	0.0	0.0	1956.5065389205865	2286.3995006063055	1911.6560698929236	2413.4758688964066	0.0	0.0	0.0	0.0
O14745	0.0	2673.9973397987596	3073.1313384989667	2306.070901637538	2039.0487539093754	0.0	0.0	2490.7101388588303	3048.2147868863453	0.0	2000.601003317208	3698.495113797833	2029.4597221221172	4188.023093010155	0.0	614.7115549915411	2011.9929934362078	0.0	0.0	2731.7101422547767	2713.1411817088024	0.0	1950.68531377551	3038.285985738993	0.0	1313.8867551934786	2010.8505851381674	1657.3139091932535	0.0	0.0	2610.3536636278154	2309.718479778324	0.0	3256.3265394108867	2543.8908580055477	2085.474618331062	0.0	1329.6803758275114	2054.2171489990537	0.0	0.0	989.5718525329596	1786.625065656883	2636.248727251719	0.0	0.0	0.0	0.0	0.0
O14776;O14776-2	0.0	3624.86768445143	2723.9514360374574	1784.9564253601611	1754.6227273057864	1324.8250812599458	0.0	3393.7956681067676	2797.884441499739	0.0	1732.1536318341243	2927.7657982007036	852.9887467663483	2486.8756645358117	0.0	0.0	0.0	0.0	0.0	0.0	1393.22509754415	0.0	1584.0833613740383	2468.8562211797303	0.0	2199.5099878515475	1211.012224338674	2357.8422600508334	0.0	0.0	3326.478894441057	0.0	0.0	3334.372918794241	1873.367494520757	0.0	0.0	3953.3892752483735	2696.616629608733	0.0	0.0	0.0	0.0	2172.3923151404138	1803.5250323687721	0.0	0.0	0.0	0.0
O14777	0.0	2274.509039186427	3150.5432829627075	2470.457589944761	0.0	1864.9122866931148	0.0	0.0	3488.6858905532995	0.0	2276.0667351672178	0.0	0.0	0.0	0.0	0.0	0.0	0.0	0.0	1554.8755699041315	1600.2471600747997	0.0	2241.4512490231164	1660.759613810502	0.0	2600.31939927891	2397.0584225323323	0.0	0.0	0.0	1675.2165077512277	1387.685813631117	0.0	857.2544541028931	0.0	0.0	0.0	1985.3290209779448	0.0	0.0	0.0	0.0	0.0	2998.1318218806073	0.0	0.0	0.0	0.0	0.0
O14787-2	0.0	707.4969571946609	0.0	2396.5182195850725	0.0	1596.542055337952	0.0	0.0	0.0	0.0	0.0	753.7983826330814	389.28473824993	3703.402181027897	0.0	0.0	0.0	0.0	0.0	1697.4945446474255	0.0	0.0	0.0	1063.8659067368665	0.0	0.0	0.0	0.0	0.0	0.0	0.0	1054.6836613271419	0.0	0.0	0.0	0.0	0.0	0.0	1321.2280078908855	0.0	0.0	0.0	0.0	1032.889475450955	0.0	0.0	0.0	0.0	0.0
O14802	0.0	2756.0165388491196	0.0	0.0	2706.0490013356925	3573.104150484265	0.0	0.0	0.0	0.0	799.954235308664	0.0	0.0	1602.784622162635	0.0	0.0	16640.229632696122	0.0	0.0	0.0	536.037759100923	0.0	3602.6823027326504	0.0	0.0	0.0	1111.4437850092122	0.0	0.0	0.0	972.8968360022393	2899.093474310169	0.0	0.0	13760.83734771985	0.0	0.0	0.0	1653.1890248346758	0.0	0.0	0.0	1776.2544402660583	0.0	3330.7717492227966	0.0	0.0	0.0	0.0
O14818	0.0	7206.857305406722	4980.06333820685	5888.375254274206	4232.584771617369	4479.305561186472	0.0	6283.265186330139	4205.848361757391	0.0	3877.1720582202715	6674.965883797024	4644.736997178316	5020.194973671491	0.0	3851.585877694585	0.0	0.0	0.0	4935.113941598758	4393.5147662020445	0.0	3860.741473679472	5690.731624360207	0.0	5353.7945774495865	3335.9623334517755	2348.188804477771	0.0	0.0	4541.868625664702	3326.938011098372	0.0	6332.59484480752	4126.157871469838	2818.178097954532	0.0	5000.301812966042	3946.1068924757374	0.0	0.0	3049.21400746779	2190.996268954839	3600.500172868829	4071.899196882737	0.0	0.0	0.0	0.0
O14828	0.0	4795.135354519584	0.0	1388.7679030195166	2517.712333487859	1569.763416131208	0.0	1533.0843085702788	3052.144783762495	0.0	0.0	2281.3795362471333	2394.5156542709674	3210.6377062659794	0.0	0.0	0.0	0.0	0.0	2139.8201775511175	0.0	0.0	0.0	2620.5945242807393	0.0	0.0	0.0	2151.8633035168928	0.0	0.0	5209.897503694748	1535.0183244476666	0.0	1692.088018429342	1618.0079963076823	0.0	0.0	2473.165252577254	0.0	0.0	0.0	0.0	3706.671496343299	5216.983937867804	0.0	0.0	0.0	0.0	0.0
O14907	0.0	4520.652515296108	1338.0525040485995	0.0	2768.9778317316714	0.0	0.0	2254.1401387101673	0.0	0.0	0.0	0.0	3833.0811350785334	0.0	0.0	3837.0249457501445	0.0	0.0	0.0	0.0	0.0	0.0	0.0	0.0	0.0	0.0	0.0	0.0	0.0	0.0	0.0	2705.674102964083	0.0	0.0	0.0	0.0	0.0	0.0	3932.061198901292	0.0	0.0	0.0	3126.4747039010394	3762.2111745625825	0.0	0.0	0.0	0.0	0.0
O14908	0.0	1583.6959794234076	0.0	0.0	1607.5488233471312	2073.465515330727	0.0	0.0	806.5873918509294	0.0	0.0	842.0715592799309	0.0	2132.800411755873	0.0	0.0	0.0	0.0	0.0	1046.97869445685	0.0	0.0	0.0	0.0	0.0	1657.9665848388972	0.0	0.0	0.0	0.0	2339.7370149011817	0.0	0.0	1110.0270930733614	0.0	0.0	0.0	1171.7576838595921	911.9809896441174	0.0	0.0	0.0	0.0	1088.3239928859946	1085.9726276764534	0.0	0.0	0.0	0.0
O14925	0.0	3045.6620505957976	2605.234315051056	1103.287605323622	2208.1363234388477	0.0	0.0	0.0	2302.440329959768	0.0	2101.4356765899147	2049.1210233142037	1715.2596971586383	6399.707585650203	0.0	3099.187700008356	0.0	0.0	0.0	1360.0528757533089	2566.093499793714	0.0	2797.4634988008397	4236.016225914302	0.0	3061.939458538745	2426.6830023023654	0.0	0.0	0.0	2503.5962390641434	1722.4389399786496	0.0	2413.60496919173	1681.3469235515397	0.0	0.0	1776.987629239482	3283.9936866797607	0.0	0.0	0.0	1991.7474881724743	3083.688863152161	2527.704519469941	0.0	0.0	0.0	0.0
O14950;P19105	0.0	3417.3470215327447	4401.028018461981	13719.329278565963	4990.522845643509	3526.7746635750814	0.0	5523.990458641941	5151.234538521707	0.0	3933.470807016576	3335.707404474574	3128.0292232757984	8539.104067041988	0.0	4235.190904491116	12160.758841168818	0.0	0.0	7839.865271158198	10688.347452458005	0.0	7033.502792846532	5597.442705040889	0.0	7158.00713485087	10697.850686179134	3304.540081357804	0.0	0.0	3466.571519559269	5401.078679782474	0.0	2211.564566226623	16159.205094386887	3787.0847563991592	0.0	8860.453143073079	14963.521349863686	0.0	0.0	4635.97345227581	4231.505963195675	4872.447245500979	4651.71540267637	0.0	0.0	0.0	0.0
O14964;O14964-2	0.0	4464.300572938098	2034.1119958104691	0.0	0.0	0.0	0.0	0.0	0.0	0.0	0.0	0.0	0.0	137.65688124553625	0.0	0.0	0.0	0.0	0.0	0.0	2131.445805800795	0.0	0.0	0.0	0.0	0.0	0.0	0.0	0.0	0.0	0.0	0.0	0.0	0.0	0.0	0.0	0.0	0.0	0.0	0.0	0.0	0.0	0.0	0.0	0.0	0.0	0.0	0.0	0.0
O14974	0.0	1496.5170309119342	2465.505770657392	2931.5560863566297	0.0	1512.8774228765026	0.0	1694.8197797463686	1759.990013837863	0.0	1383.1264075820861	2448.3874510743503	843.0202072969198	3139.2533553178046	0.0	0.0	0.0	0.0	0.0	1565.1301363251905	1586.7138511852822	0.0	959.1046711402823	2514.1848733152724	0.0	0.0	630.9971529611229	0.0	0.0	0.0	0.0	1158.822570422865	0.0	0.0	1439.7290676010603	2890.9895388159075	0.0	1704.158878779133	3444.964424276493	0.0	0.0	0.0	2303.847926492684	1566.90432286577	1759.6736460799334	0.0	0.0	0.0	0.0
O14975;O14975-2	0.0	893.735465466336	0.0	877.7019645127899	728.033330230383	1079.2899172772666	0.0	2978.6264944061045	840.7462532969118	0.0	0.0	0.0	2389.6655501034497	1561.3254621552271	0.0	0.0	0.0	0.0	0.0	1244.419550198456	0.0	0.0	0.0	0.0	0.0	0.0	0.0	1242.9282826618307	0.0	0.0	0.0	0.0	0.0	0.0	0.0	1019.6610242712661	0.0	1900.5839255882079	1259.181310656304	0.0	0.0	0.0	0.0	2296.3147629968917	0.0	0.0	0.0	0.0	0.0
O14976	0.0	1103.8600141407458	315.25659425129476	0.0	0.0	0.0	0.0	0.0	0.0	0.0	0.0	0.0	628.8751413070133	0.0	0.0	762.5173792353903	0.0	0.0	0.0	671.4197989352741	0.0	0.0	0.0	0.0	0.0	561.4112551658852	0.0	0.0	0.0	0.0	343.80921233690907	0.0	0.0	0.0	573.7991777779109	0.0	0.0	860.3837621936683	0.0	0.0	0.0	0.0	714.3755812388232	906.5884408405883	0.0	0.0	0.0	0.0	0.0
O14979	0.0	7741.3409117501005	6403.9737709122455	8048.1028404111785	6200.531316438258	5576.289415308029	0.0	8311.552326986919	5038.0100969670275	0.0	3159.838500726974	9556.500707157245	7323.003487983507	10205.04617403323	0.0	6858.1935035808865	7047.057957397328	0.0	0.0	6932.26971347805	6964.9590923691985	0.0	5843.694252924563	9001.401555009877	0.0	6143.088007782878	8669.127611648883	8484.20353777683	0.0	0.0	5046.512566728418	8080.6589100854935	0.0	7779.401147014	8075.450697013899	7138.686767571868	0.0	6090.288000076843	6009.020927523334	0.0	0.0	2986.579043562786	3264.3406932595217	6111.500019401494	7280.965302073574	0.0	0.0	0.0	0.0
O14980	0.0	2087.820774787579	2429.4054444702715	2300.9106620725483	2264.886302589377	1348.2066196510086	0.0	2289.313790733697	2058.544674807648	0.0	990.4585205387908	3035.403202221751	1789.0299067629473	2183.362300142025	0.0	2096.122333376268	0.0	0.0	0.0	1516.4574657119351	2403.4060774397017	0.0	2495.5940673090786	2149.598014872384	0.0	2102.387476911497	1827.9616144242502	1555.0309888850695	0.0	0.0	2478.9895779653907	2124.0807449998388	0.0	2448.2607228852958	2144.6251253336095	1016.9523893899353	0.0	1957.9809471255112	2201.3740344578973	0.0	0.0	1491.5271575182	1875.2712205156715	2224.941766684812	1851.5139852072455	0.0	0.0	0.0	0.0
O15027;O15027-2;O15027-3;O15027-4;O15027-5	0.0	1351.1846978470633	1382.4548262941469	1659.8050025824175	0.0	2097.3003410442493	0.0	2498.7563596720856	1241.1575464326265	0.0	2461.6089520169476	0.0	1867.1362399266993	3661.77841629733	0.0	2317.2199291176507	0.0	0.0	0.0	1777.8951242377557	1699.9972343047696	0.0	1861.6059862730908	2862.18290264143	0.0	1285.0548001535649	2179.1008904468786	0.0	0.0	0.0	1506.4999417576955	1112.934857026799	0.0	1792.230086851429	1117.7437554684436	0.0	0.0	903.4807856528225	3600.119268935753	0.0	0.0	0.0	0.0	1746.6464694739695	2888.5893006798738	0.0	0.0	0.0	0.0
O15031	0.0	822.9646244266349	997.0212568648559	1520.3281289043641	1742.2404684928506	1190.282046333884	0.0	1622.0768602627932	0.0	0.0	1520.7641412348737	1422.9486735670373	2231.1722366889708	1504.0861015983162	0.0	0.0	0.0	0.0	0.0	1340.6764847758818	1103.322202088949	0.0	2209.756095841082	1870.5035085500392	0.0	955.3190552638439	625.5279872987171	1990.4388456166937	0.0	0.0	2246.7929183713763	1478.5182420397002	0.0	1289.8339988539844	0.0	0.0	0.0	3126.9223013331334	0.0	0.0	935.117317711808	0.0	2023.9827194049662	2828.448207168648	912.3063849944712	0.0	0.0	0.0	0.0
O15042;O15042-2	0.0	2618.55672635149	2969.443453230886	2489.8244857740156	3443.886482307188	2585.8080249437444	0.0	1859.5121251710566	2344.1797591322347	0.0	2568.38878325747	3436.8922581161514	3080.5225283850395	2406.080861848548	0.0	2296.6042378788075	0.0	0.0	0.0	2703.1291241828126	2531.087284163551	0.0	2561.508309177382	1909.8074396412558	0.0	0.0	2562.203643266767	1444.0802493833094	0.0	0.0	2122.3499093094324	3560.36600986893	0.0	1914.560758272517	2040.5804905628486	0.0	0.0	2384.8432914999075	2769.7738547402637	0.0	0.0	0.0	0.0	3413.8098063270354	2234.0222931482563	0.0	0.0	0.0	0.0
O15067	0.0	3655.2277650251317	2364.135106759006	2190.223858375938	3182.974290196779	2285.717805681118	0.0	2195.4300781989978	2224.205048880695	0.0	1446.2348762668933	0.0	1782.976884606711	4971.799606421336	0.0	2360.9244404209294	0.0	0.0	0.0	2503.8628337694317	2290.0779681311337	0.0	2644.55693753789	1906.697049583962	0.0	1801.1466944771123	2021.6962585163621	0.0	0.0	0.0	3792.057832470803	0.0	0.0	4054.9251582727793	2702.34728532303	0.0	0.0	0.0	2091.9551702896115	0.0	0.0	0.0	2731.6837598655106	4202.605935917226	2897.769321244617	0.0	0.0	0.0	0.0
O15072	0.0	25569.147309705815	0.0	0.0	0.0	0.0	0.0	0.0	0.0	0.0	0.0	0.0	0.0	0.0	0.0	0.0	0.0	0.0	0.0	0.0	0.0	0.0	17564.41275218665	0.0	0.0	0.0	0.0	0.0	0.0	0.0	0.0	0.0	0.0	0.0	20547.298875329598	0.0	0.0	0.0	14076.434169083757	0.0	0.0	11624.659480458606	8490.321296452394	0.0	20376.067721345018	0.0	0.0	0.0	0.0
O15121	0.0	3348.430260822206	0.0	0.0	0.0	0.0	0.0	0.0	0.0	0.0	3427.010524612878	0.0	9263.034531208412	0.0	0.0	0.0	0.0	0.0	0.0	0.0	0.0	0.0	0.0	0.0	0.0	5355.849309114773	2000.1828673863283	3350.3684362976587	0.0	0.0	2531.0118416397327	2441.437132868511	0.0	0.0	856.0918246972643	0.0	0.0	0.0	3976.5284987780383	0.0	0.0	0.0	0.0	4462.032006892036	0.0	0.0	0.0	0.0	0.0
O15126	0.0	340.58591181963067	0.0	0.0	0.0	0.0	0.0	378.8135482068938	0.0	0.0	0.0	0.0	0.0	0.0	0.0	0.0	0.0	0.0	0.0	1133.1733776049925	565.9587832607299	0.0	0.0	0.0	0.0	0.0	0.0	0.0	0.0	0.0	0.0	0.0	0.0	0.0	961.2279612647853	0.0	0.0	427.7658320648742	488.7573840152236	0.0	0.0	0.0	0.0	284.9807947385627	0.0	0.0	0.0	0.0	0.0
O15127	0.0	787.0797941213124	0.0	450.1072143588968	0.0	0.0	0.0	0.0	1469.939350323886	0.0	0.0	0.0	0.0	0.0	0.0	0.0	0.0	0.0	0.0	1433.1237845845944	0.0	0.0	1186.0610310046197	0.0	0.0	0.0	0.0	0.0	0.0	0.0	0.0	0.0	0.0	0.0	742.5228359848081	0.0	0.0	0.0	0.0	0.0	0.0	0.0	0.0	0.0	0.0	0.0	0.0	0.0	0.0
O15143	0.0	1831.5617217958734	0.0	1929.5169040029152	1824.5829895440354	2100.1512171718296	0.0	0.0	1321.0815437798476	0.0	1839.8598000285026	2728.549906488898	1621.6250495887218	1879.4040427250943	0.0	1794.86762593671	0.0	0.0	0.0	2177.2372269255857	1743.1814919608557	0.0	1649.3949230801725	2505.2855153971745	0.0	1435.6720587391933	1550.5054821126714	1377.1656954673301	0.0	0.0	2157.9060711991874	1695.6657957004425	0.0	2584.6409534017894	1245.9095447704144	0.0	0.0	1434.581408898832	2455.562692499976	0.0	0.0	0.0	0.0	1843.230544029416	1471.4625433884096	0.0	0.0	0.0	0.0
O15144	0.0	1499.9119360375719	4955.288863310756	3137.5727842063475	3237.541615433709	2976.771026618366	0.0	3226.3889420453875	2529.0823034152672	0.0	0.0	2735.7508345917154	2953.87194496187	1532.0743123603013	0.0	3384.4368286331123	0.0	0.0	0.0	0.0	9356.458332548149	0.0	0.0	0.0	0.0	1946.1612589501258	1439.4254261606777	3229.4759217826545	0.0	0.0	3860.081010385755	658.3039384700737	0.0	3849.682979855588	1505.1153129696409	2815.6263312409324	0.0	0.0	0.0	0.0	0.0	0.0	0.0	2969.8114162828215	1305.1116743894129	0.0	0.0	0.0	0.0
O15155	0.0	1105.184243727871	1136.008664900601	1047.0422544904166	0.0	0.0	0.0	784.122704014185	0.0	0.0	0.0	959.0469028112021	0.0	1005.4450666409622	0.0	865.5307013734647	0.0	0.0	0.0	1334.4381101548809	0.0	0.0	0.0	0.0	0.0	1051.2545598305585	0.0	0.0	0.0	0.0	1472.191845364564	0.0	0.0	732.9012228966062	0.0	0.0	0.0	1735.133941741196	0.0	0.0	0.0	0.0	0.0	767.2746806120058	0.0	0.0	0.0	0.0	0.0
O15160	0.0	2973.153951064803	0.0	2955.7287471395653	0.0	0.0	0.0	0.0	1047.619985775009	0.0	0.0	0.0	3614.262522714119	2337.581714937161	0.0	1586.7399452978618	0.0	0.0	0.0	2506.2225297662108	0.0	0.0	1274.5650428469985	0.0	0.0	0.0	0.0	0.0	0.0	0.0	871.4915375395674	966.6518389606939	0.0	2841.3678072107946	1235.3987747129847	0.0	0.0	0.0	4180.080847619417	0.0	0.0	0.0	0.0	0.0	0.0	0.0	0.0	0.0	0.0
O15173;O15173-2	0.0	1758.443214875214	0.0	0.0	0.0	0.0	0.0	2799.7167146371385	2376.66635584962	0.0	0.0	0.0	0.0	0.0	0.0	0.0	0.0	0.0	0.0	0.0	10046.0338324738	0.0	0.0	3288.8070865756163	0.0	2643.1736356021606	0.0	1434.1908388209345	0.0	0.0	0.0	0.0	0.0	0.0	0.0	908.5456221257342	0.0	0.0	0.0	0.0	0.0	0.0	0.0	0.0	0.0	0.0	0.0	0.0	0.0
O15182	0.0	16178.14245896824	0.0	0.0	0.0	0.0	0.0	0.0	0.0	0.0	0.0	0.0	0.0	0.0	0.0	0.0	0.0	0.0	0.0	0.0	21161.718411296646	0.0	15411.107340187464	0.0	0.0	0.0	11075.435842726945	0.0	0.0	0.0	18692.24753497365	0.0	0.0	0.0	0.0	0.0	0.0	0.0	0.0	0.0	0.0	0.0	0.0	0.0	0.0	0.0	0.0	0.0	0.0
O15212	0.0	2199.779025520739	1333.7433920651442	4532.490399984704	2974.8543117631634	0.0	0.0	2189.261625412728	3045.5839772169884	0.0	3413.3265588698055	3728.218934144575	3040.3175296503828	2808.7121431611836	0.0	1069.017987844188	2276.97191672371	0.0	0.0	4095.831294584274	2826.6704488493756	0.0	3063.8073500578053	3057.0385836506334	0.0	2711.8246180415817	1841.338200566802	2808.0579107024937	0.0	0.0	2937.092403041571	4176.264222251714	0.0	2603.8186639778414	3440.943136338401	3781.03907020107	0.0	2456.7048633981717	2164.982480038188	0.0	0.0	0.0	2547.9212190650824	3194.4487958334207	0.0	0.0	0.0	0.0	0.0
O15226;O15226-2	0.0	1498.3867832712433	1264.859771486693	1432.9403627799632	1457.8917031137032	809.931421583037	0.0	2109.042911934755	1824.3476252685164	0.0	0.0	2249.9412433029097	833.1571097019324	1700.5721008732482	0.0	2099.094485091475	0.0	0.0	0.0	2062.3625393782704	1951.3781769828656	0.0	905.5795755671792	1813.7702014761082	0.0	3001.742352842727	1178.6111814842614	0.0	0.0	0.0	1325.2683066817879	2249.4830889841037	0.0	1517.050714941763	5491.838876914509	1745.2458255614342	0.0	1557.0644229428701	1652.6053270346936	0.0	0.0	0.0	0.0	1706.8390658361384	0.0	0.0	0.0	0.0	0.0
O15258	0.0	5229.455736757317	2303.5888921430083	0.0	3310.597760586384	0.0	0.0	2568.5142912745864	0.0	0.0	0.0	0.0	0.0	1906.2028688783157	0.0	0.0	0.0	0.0	0.0	3191.770602532879	0.0	0.0	0.0	0.0	0.0	0.0	0.0	0.0	0.0	0.0	0.0	0.0	0.0	4142.80265575936	0.0	0.0	0.0	2627.1496146201553	0.0	0.0	0.0	0.0	0.0	2532.526864844046	0.0	0.0	0.0	0.0	0.0
O15260;O15260-2	0.0	5828.763484064991	0.0	0.0	0.0	0.0	0.0	0.0	9892.68041291459	0.0	0.0	0.0	6064.054574504344	0.0	0.0	0.0	0.0	0.0	0.0	0.0	9545.439169926363	0.0	6158.261404864244	0.0	0.0	0.0	4074.346614992241	0.0	0.0	0.0	7254.242843392136	0.0	0.0	0.0	0.0	0.0	0.0	0.0	0.0	0.0	0.0	0.0	0.0	0.0	0.0	0.0	0.0	0.0	0.0
O15294	0.0	1424.6191496055887	0.0	2422.6770602858305	1548.4066327508292	2996.8170510348255	0.0	1649.306288063585	1761.4191430917765	0.0	0.0	1357.1500673522175	1528.98253248916	2338.2915726812776	0.0	1891.2830807866433	0.0	0.0	0.0	1063.5714037193954	1628.5544173484311	0.0	1704.6280437826247	1296.595828913753	0.0	1649.9267156037306	0.0	504.959494250017	0.0	0.0	2110.752896597177	1511.7493576297618	0.0	1651.8047102010137	1688.0111734234893	0.0	0.0	2574.950512169086	1446.6878197056847	0.0	0.0	0.0	0.0	1919.459311162473	2356.2924261665894	0.0	0.0	0.0	0.0
O15305	0.0	3303.6243932547923	1714.4185360392737	0.0	6895.179045978393	4049.012821722978	0.0	13427.189489966036	0.0	0.0	11872.834755680906	6274.522284354155	2631.470360158363	8680.060309957847	0.0	6221.865279612111	0.0	0.0	0.0	7805.551183392381	4490.581555117339	0.0	7639.021832716534	6763.0326369911245	0.0	13679.742837102021	7161.490911442042	6954.567707220125	0.0	0.0	0.0	5626.407629490848	0.0	11867.750817991378	5826.269848053538	4651.030800783644	0.0	4192.204327303419	2212.580863072727	0.0	0.0	0.0	0.0	4633.541024539324	6122.717993059984	0.0	0.0	0.0	0.0
O15344	0.0	3421.8879950710702	0.0	1624.0951702002744	0.0	0.0	0.0	0.0	0.0	0.0	0.0	0.0	0.0	0.0	0.0	0.0	0.0	0.0	0.0	0.0	0.0	0.0	0.0	4675.319217247966	0.0	0.0	0.0	0.0	0.0	0.0	0.0	0.0	0.0	0.0	0.0	6109.396596525036	0.0	0.0	0.0	0.0	0.0	0.0	0.0	0.0	0.0	0.0	0.0	0.0	0.0
O15347	0.0	2124.6220391101506	2464.041335672886	1806.0657721061905	1684.5616455065933	1734.8933771159914	0.0	1196.5562866673556	1009.2171028570266	0.0	1486.050771191085	2349.707770314266	2631.984736173749	1679.63939673769	0.0	2778.479823107763	0.0	0.0	0.0	720.8247203846963	1253.140640947073	0.0	0.0	2069.575332143798	0.0	1469.421481880211	2021.5907805157935	946.1346001312995	0.0	0.0	1984.337959804267	1799.182176889606	0.0	2088.304978596574	542.0900588105544	0.0	0.0	1088.1352622498518	1429.393645029051	0.0	0.0	1175.939408088725	2159.7898767941942	1641.1112174856264	903.1534249797446	0.0	0.0	0.0	0.0
O15355	0.0	1871.7431505378756	2768.726802245362	3772.090001282436	2319.830912225284	2429.7924548304945	0.0	3820.904469565013	3118.1208024918296	0.0	2329.817959897262	3337.093904496673	2598.8226145776885	3686.3159685670234	0.0	2303.6820727745844	0.0	0.0	0.0	2710.0044027862327	3004.4752551371384	0.0	1691.5671242905967	3140.155909729177	0.0	1955.9309048128048	2432.6968269088657	1656.8843874265617	0.0	0.0	2834.6520622289067	2251.6315369318754	0.0	1859.6491899601574	1730.7840345063566	0.0	0.0	2160.167171749728	2927.412543961703	0.0	0.0	0.0	0.0	1091.3503576492783	2887.772146304303	0.0	0.0	0.0	0.0
O15371;O15371-3	0.0	2714.699686171361	3321.426342386897	2829.1884190138744	4424.201081203605	2089.8313629630984	0.0	2043.0858305510678	2874.4896101559057	0.0	1137.8866674454346	6234.435443111093	2634.6064953116047	2890.3385155194674	0.0	3421.0705779947198	0.0	0.0	0.0	2546.6114042572085	2065.508180036191	0.0	2873.42939195006	3799.5736037665424	0.0	3248.2430686480525	3721.419204461455	2620.710581036878	0.0	0.0	3442.1328457082464	2187.3596311834076	0.0	3582.2177028779906	2153.846343271366	1939.609139915384	0.0	2796.2215659904227	3594.5934548411947	0.0	0.0	0.0	9093.307239535445	3490.261353294001	3511.4603156384546	0.0	0.0	0.0	0.0
O15372	0.0	2025.0447858942703	4051.212867506834	2610.004274388172	1363.3938810297795	2280.5203642484385	0.0	4223.3433692257895	2025.4100366320756	0.0	1324.991814097624	3075.736476448867	2394.5742575731183	1561.4331081323214	0.0	0.0	1253.5295035466922	0.0	0.0	2488.028339758743	1946.6056357965765	0.0	3514.308612571419	2288.733737066097	0.0	2279.183295302928	1589.9158708735988	1465.0579676831387	0.0	0.0	2139.47541861116	2594.979107382295	0.0	3609.5743386862496	2028.691025937997	2255.5218191057575	0.0	2153.411390513175	2121.728045658462	0.0	0.0	0.0	1746.7862767228958	2468.29346749522	1928.7075507389434	0.0	0.0	0.0	0.0
O15382	0.0	1327.809414717924	0.0	5009.483161752074	0.0	6990.921722773186	0.0	0.0	0.0	0.0	2933.5516670330726	0.0	0.0	0.0	0.0	0.0	0.0	0.0	0.0	0.0	2445.483388033124	0.0	0.0	0.0	0.0	0.0	0.0	0.0	5992.538725319735	0.0	4479.2848063333395	0.0	0.0	0.0	0.0	0.0	0.0	0.0	902.1025832389215	0.0	0.0	0.0	0.0	0.0	0.0	0.0	0.0	0.0	0.0
O15397	0.0	1254.0528808949143	0.0	1908.1239717134529	0.0	2729.498963724058	0.0	2425.5936850874236	0.0	0.0	1818.6434602623642	0.0	1665.0239787725834	1916.4087958760779	0.0	0.0	0.0	0.0	0.0	3744.693321687285	2528.747108444972	0.0	0.0	0.0	0.0	2099.736988921326	0.0	0.0	0.0	0.0	0.0	759.1201692040157	0.0	0.0	0.0	0.0	0.0	0.0	2560.431824746334	0.0	0.0	0.0	0.0	0.0	1623.0075734765235	0.0	0.0	0.0	0.0
O15427	0.0	6666.94775253671	3916.3093605811696	4793.063738163656	4212.482856238586	2804.707470531215	0.0	4068.8819393785348	5914.504740193447	0.0	1474.803451678166	6533.018389149394	3408.439245623341	5754.967309357013	0.0	2257.0479247101252	0.0	0.0	0.0	3470.331060244298	5834.91545265944	0.0	3230.70454739695	4637.788803351641	0.0	3298.2258719477722	3506.1041264993814	3855.9959240088842	0.0	0.0	2599.2085838905637	2524.5346812164385	0.0	4928.542812908809	3031.283015336787	2503.2966129340284	0.0	3073.2004204545938	2674.386578892476	0.0	0.0	0.0	2408.8767136972974	6860.931918502402	4005.333472448239	0.0	0.0	0.0	0.0
O15439	0.0	1362.138326434092	0.0	0.0	0.0	0.0	0.0	0.0	2346.958923499176	0.0	0.0	0.0	1793.3848244357857	1056.0921177046712	0.0	0.0	0.0	0.0	0.0	0.0	1270.791586785757	0.0	0.0	0.0	0.0	0.0	1227.0137883919729	0.0	0.0	0.0	861.4839397175948	0.0	0.0	0.0	2572.5309462959467	1452.6443025131032	0.0	0.0	1525.2830228115572	0.0	0.0	904.9605149837504	0.0	0.0	0.0	0.0	0.0	0.0	0.0
O15446	0.0	1696.989962840357	1078.7668356659249	1729.4029476481917	0.0	1159.698617202497	0.0	1324.5844958979396	1032.8007510318428	0.0	1635.993256281863	1487.3797025263223	978.2789823729266	1754.307903039087	0.0	0.0	0.0	0.0	0.0	0.0	0.0	0.0	2520.0417772689725	0.0	0.0	1268.7008550124958	4135.696321439667	0.0	0.0	0.0	1289.6520535802124	0.0	0.0	0.0	0.0	1045.263621751613	0.0	0.0	4222.7862144788205	0.0	0.0	0.0	0.0	914.6088718294748	0.0	0.0	0.0	0.0	0.0
O15511	0.0	1116.282921006485	2232.4684517374985	1473.5346400818544	808.099108129567	826.2911292601715	0.0	915.264997693492	1238.3016066545076	0.0	0.0	2395.7309371154047	5674.015334299088	1253.1399779646895	0.0	1188.796242355311	0.0	0.0	0.0	1217.077001478626	0.0	0.0	1617.886404457618	572.4003125579416	0.0	1698.875666403629	0.0	0.0	0.0	0.0	2657.1613724821414	971.9676984305866	0.0	1480.2578973491811	1046.4945652106085	0.0	0.0	0.0	2949.888105893034	0.0	0.0	0.0	1879.3793941039019	1127.0774313877682	0.0	0.0	0.0	0.0	0.0
O15514	0.0	3291.4240416277084	2730.877755289942	0.0	785.1944012401835	0.0	0.0	0.0	4077.325656628574	0.0	0.0	1979.8021888682692	1455.8662851608033	0.0	0.0	0.0	0.0	0.0	0.0	1997.3108616651114	2554.5508847013944	0.0	880.1217177506373	0.0	0.0	0.0	1894.0556944299142	1990.2425634313634	0.0	0.0	0.0	3313.8406664262984	0.0	0.0	1489.6806397421994	0.0	0.0	1230.1147550101439	0.0	0.0	0.0	0.0	0.0	0.0	592.4067972859714	0.0	0.0	0.0	0.0
O15530;O15530-2;O15530-3	0.0	1143.366585429896	0.0	0.0	0.0	0.0	0.0	0.0	0.0	0.0	0.0	0.0	0.0	0.0	0.0	0.0	0.0	0.0	0.0	0.0	0.0	0.0	0.0	0.0	0.0	0.0	0.0	0.0	0.0	0.0	0.0	0.0	0.0	0.0	0.0	0.0	0.0	0.0	0.0	0.0	0.0	0.0	0.0	0.0	0.0	0.0	0.0	0.0	0.0
O15541	0.0	630.8275992420023	0.0	1193.3199331556175	0.0	0.0	0.0	223.71788642205016	0.0	0.0	0.0	0.0	0.0	0.0	0.0	0.0	0.0	0.0	0.0	0.0	372.7495812017479	0.0	0.0	0.0	0.0	0.0	0.0	0.0	0.0	0.0	0.0	0.0	0.0	467.58992202444995	180.97152459666503	0.0	0.0	0.0	0.0	0.0	0.0	0.0	0.0	0.0	0.0	0.0	0.0	0.0	0.0
O43143	0.0	3000.114893414157	4317.94672221865	3761.8769191623082	2980.980440092665	5904.1774430164405	0.0	2317.3033733455427	3793.9741806278776	0.0	3003.2742596964317	5064.126846194455	2828.576134704179	4912.495076150629	0.0	2640.027032322901	4923.414538502375	0.0	0.0	1797.1139213145877	3727.1281466655805	0.0	4792.656653172315	3519.930628200816	0.0	4412.332332811453	3096.8877041573883	1947.1560599873603	0.0	0.0	3562.7280756563523	3034.6620237486145	0.0	3229.5842472021823	2524.1271563474465	1757.4938919645952	0.0	2713.814924583795	3027.8863504018227	0.0	0.0	1549.5423378546134	0.0	3036.6313097770576	2824.7759468556787	0.0	0.0	0.0	0.0
O43148;O43148-2	0.0	2137.563936231053	0.0	2921.936530239152	0.0	2959.3061584726565	0.0	2876.9972043592056	2850.4885396258233	0.0	1858.0362645433413	0.0	0.0	1599.305026291705	0.0	859.9433035960705	1689.4184404292757	0.0	0.0	0.0	1773.7604132684296	0.0	3408.465746389358	3341.88561462786	0.0	800.2061891733842	2926.7892943107786	2483.9970829010563	0.0	0.0	2448.0114823168988	0.0	0.0	0.0	1396.8282085258402	0.0	0.0	0.0	1373.4075453344522	0.0	0.0	0.0	3535.9108729356253	3886.95278136149	1271.7693674855	0.0	0.0	0.0	0.0
O43159	0.0	1756.0466816804303	1015.3636387362168	0.0	1236.1286032953283	0.0	0.0	0.0	0.0	0.0	0.0	0.0	0.0	1289.7906228791273	0.0	0.0	0.0	0.0	0.0	0.0	638.4066183701609	0.0	0.0	0.0	0.0	0.0	0.0	0.0	0.0	0.0	0.0	0.0	0.0	3375.4511163242637	0.0	0.0	0.0	1950.422678470391	0.0	0.0	0.0	0.0	0.0	0.0	0.0	0.0	0.0	0.0	0.0
O43169	0.0	2754.5950014945074	3279.4332208831884	4679.669508592624	2528.1130551704287	2224.5433874605037	0.0	4767.259324100289	2259.811437559062	0.0	0.0	6140.3677401495	0.0	0.0	0.0	0.0	0.0	0.0	0.0	0.0	3605.855307561378	0.0	4668.810773449863	0.0	0.0	0.0	0.0	0.0	0.0	0.0	9066.503991185524	2093.8718679256835	0.0	6140.160484076019	0.0	0.0	0.0	4289.372405893264	2114.5888625372318	0.0	0.0	0.0	0.0	5060.3198462959635	2738.147893760109	0.0	0.0	0.0	0.0
O43172;O43172-2	0.0	1314.706734124804	1111.2963155391021	2091.934047021426	757.6423098534735	1266.3809983897029	0.0	1136.5858040351648	1828.1568831947864	0.0	753.0351275204383	940.0758613943698	1350.5989717250325	1216.8443639769396	0.0	0.0	0.0	0.0	0.0	1153.1256332603464	1362.3284007264128	0.0	0.0	1581.782294610466	0.0	1110.2430919261171	0.0	0.0	0.0	0.0	1362.5982111180947	1005.3470977110802	0.0	1861.0470670650056	682.1199997697829	1280.9876707295862	0.0	1431.770014810064	752.2599260649664	0.0	0.0	0.0	0.0	1232.883890797464	951.9938638844095	0.0	0.0	0.0	0.0
O43175	0.0	6524.034111402887	5973.56496564837	17654.0619126776	8775.294854511161	9259.849202168585	0.0	4302.922012993979	4382.955792412496	0.0	4158.887029609901	7436.481890398533	4469.239204453168	7542.406912078933	0.0	13661.310669290704	0.0	0.0	0.0	4133.505858317311	7521.6038787555735	0.0	3679.281704516148	6223.816397285021	0.0	14984.917980188106	3905.2146436869552	2635.963453389222	0.0	0.0	5907.374198937466	4217.435820315367	0.0	7741.407998533192	2865.2184437462506	2782.717880281136	0.0	4091.7419943816462	3733.1447377304307	0.0	0.0	2630.2334608676188	2830.910549982724	9160.793251925534	4515.916513843813	0.0	0.0	0.0	0.0
O43237	0.0	850.2957058738665	0.0	2496.4450873555056	2543.2714247252625	0.0	0.0	0.0	1439.1370757971	0.0	0.0	0.0	0.0	1299.6524386098251	0.0	0.0	0.0	0.0	0.0	0.0	1120.6436923020542	0.0	0.0	1690.1416555650883	0.0	2746.469261679265	666.4403696941428	909.1837231919953	0.0	0.0	1152.7313966454863	0.0	0.0	932.3336464984587	1018.2860701373158	0.0	0.0	1243.3468414241645	0.0	0.0	0.0	0.0	0.0	1328.1020469325808	0.0	0.0	0.0	0.0	0.0
O43242	0.0	2209.4395692163876	2247.7967160589496	2693.3722931745097	2383.9952267334565	2861.7296850934817	0.0	2594.148837815266	2328.8707345390853	0.0	1944.435167275351	3609.937763375728	3232.656684069191	2206.7299759221582	0.0	2197.8306026904183	0.0	0.0	0.0	1817.8245201596237	2598.85153802661	0.0	3319.574222557893	3327.229992004917	0.0	3619.744739465561	1538.4989185382883	2863.9327699727255	0.0	0.0	2858.0974606388127	2168.856909082357	0.0	2370.750035609759	2610.97414499678	4401.745606831076	0.0	2372.992637260826	2892.9493123871866	0.0	0.0	1816.0768286909815	2502.253893017729	2570.674713365408	3305.3849548048124	0.0	0.0	0.0	0.0
O43290	0.0	1651.8145361955608	366.6127775115533	2166.710083300043	0.0	0.0	0.0	1535.8905974388822	2973.1114210753303	0.0	0.0	1369.423960537533	0.0	1862.827672004375	0.0	2341.906912203953	0.0	1249.918393579936	0.0	889.2610517799819	1889.474818613943	0.0	0.0	2850.5268683290674	0.0	636.7236292469015	0.0	5055.715384032284	0.0	0.0	0.0	1614.974578904135	0.0	2073.399387551685	1654.1381945447538	0.0	0.0	2890.0971429507176	1781.5003834872955	0.0	0.0	4598.497822510513	1095.4368990501775	1385.4018526502884	0.0	0.0	0.0	0.0	0.0
O43292	0.0	1779.2618126660875	0.0	0.0	0.0	0.0	0.0	0.0	0.0	0.0	0.0	0.0	0.0	0.0	0.0	0.0	0.0	0.0	0.0	0.0	0.0	0.0	0.0	0.0	0.0	0.0	0.0	0.0	0.0	0.0	0.0	616.3771430981816	0.0	0.0	0.0	0.0	0.0	0.0	0.0	0.0	0.0	0.0	0.0	0.0	1704.1952745687358	0.0	0.0	0.0	0.0
O43390	0.0	6335.387428608574	4332.489670060658	4932.881728627413	5542.202877297657	4940.532029659164	0.0	4821.355269552715	4358.243962387761	0.0	585.8039312945597	6525.484523331956	5190.898977712469	5433.532510784313	0.0	3924.5783572154637	0.0	0.0	0.0	3563.601367583439	6793.737249708781	0.0	4747.85956152774	6443.013255865913	0.0	4194.188960111814	3765.3468333479277	2501.431739528381	0.0	0.0	4361.6238876779635	6289.042444257085	0.0	3605.708420531603	4065.10315112849	3259.8176115125443	0.0	4369.445294395409	3319.9671161172096	0.0	0.0	3513.0162537296233	3096.252810767833	5098.6690069502	4497.488412552301	0.0	0.0	0.0	0.0
O43395	0.0	1991.9748274589197	952.312077924386	8825.947019616322	1755.408134440751	992.5997880481664	0.0	1767.7210729566893	2259.6109201070635	0.0	1251.5820464232647	2866.8262960437255	1793.9631488991654	2045.4813421751896	0.0	1219.854220330605	0.0	0.0	0.0	1946.077983931858	2329.1082932707773	0.0	1304.4452360498813	1197.0679522513235	0.0	1252.2916708385349	1407.056814414491	2397.9411236924307	0.0	0.0	1604.7047989096159	1759.22125204587	0.0	1686.2319706256499	0.0	2001.4651390220174	0.0	0.0	1948.756755090984	0.0	0.0	0.0	0.0	1153.160116394706	2035.1807201375805	0.0	0.0	0.0	0.0
O43396	0.0	1024.8565843656158	1390.3722205758486	1154.7915620787182	1144.6939517121282	2104.6575613952323	0.0	1284.095859683575	2281.3762872090883	0.0	1390.7425931822058	2905.0107464832436	1449.6080077331137	2927.2883542063937	0.0	3047.5966155339233	0.0	0.0	0.0	1624.074408373813	1972.7254431931915	0.0	896.5559536093859	2345.105229947288	0.0	2077.0827291554065	2415.9369554122877	1856.2610289347065	0.0	0.0	2398.7472060256523	1667.8537347314716	0.0	1687.1088047618946	4224.388226356645	1263.7302216645492	0.0	1040.3875115753517	2461.599339146204	0.0	0.0	0.0	0.0	1961.7705930581556	2216.9175127731223	0.0	0.0	0.0	0.0
O43399;O43399-5;O43399-7	0.0	2681.701826085072	0.0	2151.051201645108	2651.183337461296	3389.9167005374256	0.0	3131.101912858067	3118.5831390919234	0.0	3110.6038990156344	3520.314973798012	3370.9260187563336	2070.839913198887	0.0	4249.2687094756	0.0	0.0	0.0	2154.553612500761	2787.206894110081	0.0	3550.354429072103	1710.632463036358	0.0	1421.7270115659578	2604.7207820032263	3825.079095666999	0.0	0.0	2744.5982302067027	2851.6875672641545	0.0	3323.915011968299	4175.197212290572	1802.6584779159866	0.0	3141.868957852937	1464.9525000261979	0.0	0.0	0.0	2759.714960081317	1950.9389520436027	2224.4609478650664	0.0	0.0	0.0	0.0
O43491	0.0	1892.639797940681	1373.6302301187698	2707.029917203442	614.7671263217746	0.0	0.0	1836.071290302721	0.0	0.0	0.0	1513.8159425165877	1510.2971620027683	1813.8858087641297	0.0	2440.816798865311	0.0	0.0	0.0	1528.3477719279758	0.0	0.0	1774.5947830655223	4016.9729025748748	0.0	933.0365410270626	1699.211939903947	0.0	0.0	0.0	0.0	914.8039196755569	0.0	1425.350874728636	1191.7084165830106	0.0	0.0	1400.0256378972272	1646.1580151964445	0.0	0.0	0.0	0.0	2980.626505234153	2189.6073947499654	0.0	0.0	0.0	0.0
O43504	0.0	412.62925141840134	0.0	813.9896769547709	0.0	829.7564658944464	0.0	784.7119967047663	0.0	0.0	0.0	1061.4280890451082	952.152803373661	315.85519962215614	0.0	0.0	0.0	0.0	0.0	166.03845728914655	0.0	0.0	913.8626104119585	0.0	0.0	0.0	0.0	0.0	0.0	0.0	0.0	0.0	0.0	603.8649636408549	0.0	0.0	0.0	0.0	317.8034436508522	0.0	0.0	0.0	0.0	0.0	0.0	0.0	0.0	0.0	0.0
O43583	0.0	6879.501204493699	3925.402252586179	3774.2992696066417	3410.349360890437	0.0	0.0	1593.5131700304255	4297.711155348745	0.0	0.0	0.0	0.0	3646.105212461376	0.0	0.0	0.0	0.0	0.0	4218.142226210039	0.0	0.0	0.0	5357.58142878399	0.0	0.0	3902.63835061506	0.0	0.0	0.0	0.0	0.0	0.0	0.0	0.0	2149.7533364930487	0.0	3944.330087585459	0.0	0.0	0.0	5489.552118743187	7730.675946933339	0.0	5296.289311332102	0.0	0.0	0.0	0.0
O43592	0.0	1366.2421165954815	987.9031131375034	2100.0907258902566	1384.7494302747289	1998.000653486125	0.0	515.5527540866989	1309.2624357777963	0.0	0.0	1438.333142099397	1313.5186785428145	1562.0508594961143	0.0	857.4510998298719	0.0	0.0	0.0	1089.4318591092588	940.8530865901704	0.0	1764.370095731453	1600.151076004241	0.0	1989.0858092966225	1335.5809867275434	1928.6705495592303	0.0	0.0	1099.9049846379344	1683.601749555224	0.0	927.5577912189806	1119.5771936227861	0.0	0.0	0.0	989.2583755366978	0.0	0.0	1629.9220384464113	2675.467876962406	1316.493806781916	1589.6994959700837	0.0	0.0	0.0	0.0
O43615	0.0	3461.303078385559	2142.212647712768	2817.362816527304	2477.6432909146506	1548.2331058636103	0.0	2733.158747267357	2512.30049517488	0.0	2282.577072162921	1951.8774708819014	3855.0433534115095	2535.652012877075	0.0	2137.320145001737	0.0	0.0	0.0	1916.4471001310826	2048.7171508964916	0.0	2290.4900587774528	2675.7628294755787	0.0	1947.994966498245	2776.0805659883667	0.0	0.0	0.0	3841.588509993991	0.0	0.0	2155.513292165763	2801.3464357122107	0.0	0.0	4142.918822429798	3007.115611292098	0.0	0.0	0.0	2239.169840437172	2218.917100101733	2659.5960278601206	0.0	0.0	0.0	0.0
O43617	0.0	2614.8028229280653	0.0	0.0	0.0	0.0	0.0	0.0	0.0	0.0	0.0	0.0	0.0	0.0	0.0	0.0	0.0	0.0	0.0	0.0	2627.7185051593024	0.0	0.0	0.0	0.0	0.0	0.0	4302.311393053192	0.0	0.0	0.0	0.0	0.0	0.0	0.0	0.0	0.0	0.0	0.0	0.0	0.0	0.0	0.0	1610.5224986720978	0.0	0.0	0.0	0.0	0.0
O43633	0.0	1946.7374328385222	1516.8404116514225	1686.2980801405845	0.0	1876.201229226788	0.0	2698.2039831001275	927.668342607015	0.0	761.3452060708751	0.0	591.718860207856	2208.2762470155762	0.0	0.0	0.0	0.0	0.0	0.0	2221.5648067754205	0.0	1132.7300283835536	2162.087718038738	0.0	1483.8155236068326	1362.3340853259922	4934.7517576251275	0.0	0.0	1394.2089213235229	1306.5807477698106	0.0	0.0	1791.329420830882	800.8713020110598	0.0	1891.921039637569	0.0	0.0	0.0	881.2557711449623	1683.707559059574	1817.379799418649	0.0	0.0	0.0	0.0	0.0
O43660;O43660-2	0.0	3350.557209523842	0.0	2640.2014171316123	2005.2945346778936	0.0	0.0	0.0	4738.671482905847	0.0	0.0	3168.1006818818223	1099.2467398248061	726.3704144855649	0.0	0.0	0.0	0.0	0.0	2353.542970833275	3117.9258705555153	0.0	0.0	0.0	0.0	0.0	3501.599880249132	0.0	0.0	0.0	0.0	2007.3697457296962	0.0	1634.517818585897	0.0	0.0	0.0	0.0	2680.1639134813163	0.0	0.0	0.0	0.0	1156.2609929384098	0.0	0.0	0.0	0.0	0.0
O43670;O43670-4	0.0	2501.709577777724	0.0	0.0	0.0	0.0	0.0	0.0	1557.3967147696092	0.0	1505.8194930172542	0.0	0.0	0.0	0.0	0.0	0.0	0.0	0.0	0.0	1614.3334640230971	0.0	1689.4501798111262	0.0	0.0	3590.798035967998	2427.6140732337117	0.0	0.0	0.0	0.0	1411.432531791932	0.0	0.0	0.0	0.0	0.0	0.0	1481.6760343934154	0.0	0.0	0.0	1697.6910415024063	0.0	2579.257588563419	0.0	0.0	0.0	0.0
O43674	0.0	1800.289732689399	0.0	0.0	1379.6619790444145	1146.6094815637032	0.0	0.0	1664.0715664554334	0.0	2226.769692806326	635.4706621024573	1852.4736724058826	730.663565287156	0.0	0.0	0.0	0.0	0.0	0.0	0.0	0.0	0.0	685.4342678003369	0.0	1027.7922598917992	0.0	0.0	0.0	0.0	525.5935860259679	1073.736880739984	0.0	0.0	0.0	0.0	0.0	0.0	0.0	0.0	0.0	0.0	0.0	0.0	0.0	0.0	0.0	0.0	0.0
O43681	0.0	1988.5127986234572	0.0	4232.434836767178	3212.3046490385773	1326.3451732718513	0.0	1590.7594523714884	2493.4597423717246	0.0	1199.8311935074498	1407.1689649538814	2555.982426204033	2090.3424472831093	0.0	913.1545114841703	0.0	0.0	0.0	4152.4692803537555	774.1823368678919	0.0	2051.6996891754598	1499.5532464902083	0.0	0.0	2052.091070452952	2442.785930158054	0.0	0.0	1543.4869959804014	1217.0566177977414	0.0	812.8908400912956	1865.4264995687554	0.0	0.0	0.0	0.0	0.0	0.0	0.0	0.0	2392.434020243064	0.0	0.0	0.0	0.0	0.0
O43684;O43684-2	0.0	3221.115985366705	3279.031174694163	5943.634582921956	3756.192484086199	2392.7301087333267	0.0	2931.861506050722	2959.2308601619775	0.0	2069.4372132332824	3609.138081324166	4435.92791523979	5413.616845936361	0.0	3619.932461961607	0.0	0.0	0.0	1670.5058067317393	1133.2820015240354	0.0	3725.245637522805	2549.348210632348	0.0	3122.773106115052	3038.0319355788884	0.0	0.0	0.0	6558.787309637275	4667.7891453638185	0.0	3226.9883650058823	4176.758952290182	3484.0196410315684	0.0	3526.044577224179	1120.545240404431	0.0	0.0	3369.547712467051	2952.3038111714545	3650.0717327783495	0.0	0.0	0.0	0.0	0.0
O43707	0.0	6739.584871210439	7093.166050203359	6362.605408127681	6123.929547307439	5449.3248512661185	0.0	7573.8795807208435	5407.533367690063	0.0	2786.6604297109398	8128.971010414742	5033.404894551898	6854.952783944442	0.0	6303.372355970532	0.0	0.0	0.0	5047.122354372872	4046.8294567610637	0.0	6345.977866972364	7210.742785186958	0.0	6393.983692090473	5806.61555812164	4037.7740765030176	0.0	0.0	4829.5443562922055	5217.521823239694	0.0	5401.380803789858	5224.085679357886	4037.5476882316257	0.0	6627.3596367683185	4686.185828527214	0.0	0.0	3949.5216715090714	3065.8560901929827	6204.787144671943	4226.157519526446	0.0	0.0	0.0	0.0
O43715	0.0	4673.643013058972	0.0	0.0	0.0	0.0	0.0	0.0	0.0	0.0	0.0	0.0	4197.610406575695	0.0	0.0	0.0	0.0	0.0	0.0	0.0	0.0	0.0	0.0	0.0	0.0	0.0	0.0	0.0	0.0	0.0	0.0	0.0	0.0	3501.577488410798	0.0	3673.479666123133	0.0	0.0	0.0	0.0	0.0	0.0	0.0	0.0	0.0	0.0	0.0	0.0	0.0
O43719	0.0	1766.8608673127828	2072.127899272187	1939.3177604978796	1023.7508301034147	2240.2130034277743	0.0	896.9084672407062	1629.02794983191	0.0	1424.0039094562853	2209.570766318059	1251.7232445835116	1871.2133828707779	0.0	0.0	0.0	0.0	0.0	3129.966087670732	1599.0496571057533	0.0	2837.2751988985297	2600.7684271033972	0.0	1807.2842086470773	0.0	0.0	0.0	0.0	1701.6701602835353	1417.1161043728696	0.0	1518.2931045366681	0.0	1548.7666438452918	0.0	0.0	1653.3976088533532	0.0	0.0	0.0	0.0	2104.1268572519416	1526.736414274693	0.0	0.0	0.0	0.0
O43765	0.0	1377.164053016406	2645.4633176581638	2868.7146315222203	1623.4061095439747	1204.0564265017945	0.0	3839.742357895877	1452.221875713841	0.0	0.0	0.0	2396.647991816497	2176.093347839185	0.0	0.0	0.0	0.0	0.0	0.0	3673.9778971149617	0.0	10934.136725784487	0.0	0.0	1595.0301351872329	1980.005872968461	2002.9992218313403	0.0	0.0	0.0	1897.7719702318689	0.0	2216.0782524592323	0.0	0.0	0.0	0.0	2740.82482826485	0.0	0.0	3881.8679371559256	0.0	2463.2847602508605	0.0	0.0	0.0	0.0	0.0
O43768;O43768-3	0.0	2041.1340494515734	3337.3161884880324	6129.064866654907	2141.5423859993707	0.0	0.0	0.0	2926.4852156844404	0.0	0.0	0.0	5167.112908544949	0.0	0.0	3127.4352880861775	0.0	0.0	0.0	0.0	4569.150587764657	0.0	2151.8939665589355	1790.1523799728134	0.0	0.0	0.0	0.0	0.0	0.0	3126.036335826934	2628.4232131315116	0.0	0.0	0.0	1961.4261057886592	0.0	0.0	0.0	0.0	0.0	0.0	0.0	0.0	0.0	0.0	0.0	0.0	0.0
O43772	0.0	1071.7938433883744	0.0	0.0	0.0	0.0	0.0	0.0	0.0	0.0	0.0	0.0	1595.4918594159064	3088.9968043112117	0.0	0.0	0.0	0.0	0.0	0.0	0.0	0.0	0.0	793.4904763870937	0.0	0.0	0.0	0.0	0.0	0.0	0.0	0.0	0.0	0.0	0.0	0.0	0.0	0.0	0.0	0.0	0.0	0.0	0.0	1349.6459773502509	0.0	0.0	0.0	0.0	0.0
O43776	0.0	3212.294524383219	0.0	4030.0493954430167	3728.4788336837405	3693.60498894557	0.0	5839.649685733606	3531.562382730741	0.0	0.0	3119.903383255568	2580.071583057756	4821.883456853364	0.0	4614.924364112902	0.0	0.0	0.0	3043.3976286159095	3664.5805278972916	0.0	2845.8359267003166	5026.424096638286	0.0	3872.5031352654837	1294.8895722436873	1638.2560625633305	0.0	0.0	4820.933513752589	4829.246269462719	0.0	2623.9307053802086	3883.3050575206175	0.0	0.0	2119.3133166037014	4698.225066363621	0.0	0.0	0.0	0.0	4834.669402476874	1845.202379680145	0.0	0.0	0.0	0.0
O43795	0.0	2025.658941186204	423.38056902760985	835.766343338082	1016.2630383250855	0.0	0.0	0.0	0.0	0.0	364.81560125191686	682.1736651310264	912.482635883829	1167.9273363422578	0.0	0.0	0.0	0.0	0.0	2010.9259153210048	0.0	0.0	0.0	0.0	0.0	1321.6662028878739	1240.2264072630198	2383.2833958537353	0.0	0.0	594.0829680646958	0.0	0.0	0.0	0.0	0.0	0.0	665.2595571224116	0.0	0.0	0.0	0.0	0.0	550.0738105863765	660.6778445964459	0.0	0.0	0.0	0.0
O43809	0.0	2459.23668968	3221.164662052452	2044.0073464783245	1694.5572150765388	757.0562539594536	0.0	1989.0816614182156	2547.6476065097395	0.0	0.0	1600.240248996353	1159.7178346001606	3160.326448338143	0.0	1750.6471920198267	0.0	0.0	0.0	0.0	1496.5473910536411	0.0	1796.8653328891428	1004.2858511598163	0.0	2154.9222527595584	1133.7690646774267	1295.3437069008298	0.0	0.0	2565.017146354314	1278.38254639313	0.0	1933.566385115726	1877.9885813403762	0.0	0.0	1222.04454835016	1252.4665708321545	0.0	0.0	0.0	0.0	1516.880622248765	1258.1938341096923	0.0	0.0	0.0	0.0
O43813	0.0	3637.6354664579085	4006.853940982139	2403.118961175481	0.0	0.0	0.0	0.0	0.0	0.0	2796.2036420315812	0.0	0.0	4063.1008682709303	0.0	0.0	0.0	0.0	0.0	3353.335367817521	2686.7232844637274	0.0	0.0	2361.5324540081174	0.0	0.0	0.0	0.0	0.0	0.0	1512.926686824042	4819.566917456837	0.0	0.0	0.0	0.0	0.0	0.0	0.0	0.0	0.0	0.0	0.0	0.0	1693.1051478099332	0.0	0.0	0.0	0.0
O43815	0.0	2418.7159778199707	0.0	0.0	0.0	0.0	0.0	0.0	0.0	0.0	0.0	0.0	0.0	0.0	0.0	0.0	0.0	0.0	0.0	0.0	0.0	0.0	594.4344908922608	0.0	0.0	0.0	0.0	0.0	0.0	0.0	0.0	0.0	0.0	0.0	0.0	0.0	0.0	0.0	0.0	0.0	0.0	0.0	0.0	0.0	0.0	0.0	0.0	0.0	0.0
O43818	0.0	1976.8633514189285	0.0	1663.8677809784904	0.0	1870.8749676018874	0.0	1907.8857722173414	1437.6410355037049	0.0	0.0	0.0	2301.003470819872	1351.3644250016678	0.0	0.0	0.0	0.0	0.0	0.0	3826.3925209971712	0.0	2142.9702742268005	0.0	0.0	0.0	1598.9709467528833	1414.169945239323	0.0	0.0	3605.432301820146	1813.9327478340663	0.0	2514.675632239804	0.0	1124.649442225427	0.0	0.0	0.0	0.0	0.0	0.0	1753.4932080573744	3238.6883863211942	3498.7560434525467	0.0	0.0	0.0	0.0
O43823	0.0	24817.72177042989	0.0	2321.5334324374826	2842.613572490361	1460.3020449680237	0.0	2918.2954967858445	3634.409168286071	0.0	0.0	0.0	4920.022518658936	2900.8851264455716	0.0	1380.742897743108	0.0	0.0	0.0	0.0	5644.231886692463	0.0	2466.0616947444178	3133.796578824209	0.0	3321.171664419355	1630.1550724719177	0.0	0.0	0.0	2991.397953292382	1640.9058982218146	0.0	3482.7261779768864	2892.757098255886	0.0	0.0	0.0	2665.124503384255	0.0	0.0	0.0	1689.0681871493043	2150.820589988226	1437.7638174744777	0.0	0.0	0.0	0.0
O43837	0.0	4194.078578004425	0.0	2206.0288101094084	2284.9101426205057	2065.4854339446474	0.0	2451.6025322016326	612.3120691427486	0.0	0.0	3363.0028380296076	1663.982187884466	2203.360583607712	0.0	2906.738142289626	0.0	0.0	0.0	1317.9790351819602	2756.453033119413	0.0	1646.889289217263	1509.2306754558135	0.0	3279.079448415535	3763.3217900841605	743.9495813782298	0.0	0.0	0.0	2742.845193193828	0.0	2148.6135323869694	2050.222401863436	1840.6784918335277	0.0	2320.998260612171	2508.185098295109	0.0	0.0	0.0	0.0	1153.0427362226599	1526.0658478169014	0.0	0.0	0.0	0.0
O43847;O43847-2	0.0	1948.9090816670016	2939.467485816098	2414.0178155153785	2098.485393368889	1084.46854925726	0.0	1738.2916835228827	2950.817656808391	0.0	2561.686088246012	2950.1145901360674	1090.6701275221785	2779.351842337831	0.0	1480.2617247877504	0.0	0.0	0.0	2443.2583868172633	2025.7522368495668	0.0	1846.3858419670387	2077.314543106532	0.0	2300.968993630845	1619.2202706960977	0.0	0.0	0.0	1709.9554924200515	0.0	0.0	1645.438629878414	3658.012711791959	2081.1865156543654	0.0	1681.0233514733916	0.0	0.0	0.0	1228.1376329822122	2727.7667776128196	2808.6165387458022	1919.359595636562	0.0	0.0	0.0	0.0
O43852;O43852-3	0.0	3722.631881422827	4294.294130553408	1516.7456411243727	3561.8192470627655	2764.5367117438827	0.0	4426.785009340526	3424.419310953235	0.0	2712.6067318255505	4562.815136367839	2633.864456507114	4327.7718356311025	0.0	3319.4534968818193	1849.4590923457165	0.0	0.0	4163.976682961828	2628.2977075087256	0.0	3058.539847317762	3893.741591089749	0.0	4727.434818505122	5579.6671224723605	3827.303048488584	0.0	0.0	2829.776313318255	2706.92521213568	0.0	2998.5011560383164	2880.7150086251236	3593.5336053119063	0.0	3096.896639867873	3021.674675610288	0.0	0.0	2545.3983512335426	1475.6441779633165	3359.333465087563	3024.9290527442417	0.0	0.0	0.0	0.0
O43865	0.0	2393.8612467803036	3780.0509082240806	3126.091307888069	5159.941709726897	4223.295136099588	0.0	4701.544847117509	4741.508019808321	0.0	3045.8358667212374	0.0	2598.6327800206595	2800.4180487841777	0.0	2969.8376103240803	0.0	0.0	0.0	3032.488323702374	3695.4389669342163	0.0	5490.735273264784	2274.5101143255883	0.0	4140.175170577552	2411.9727890939353	2532.7974028516664	0.0	0.0	2821.9706348734776	0.0	0.0	0.0	1988.6603390078694	4471.745581704405	0.0	0.0	0.0	0.0	0.0	0.0	0.0	0.0	2720.997009526401	0.0	0.0	0.0	0.0
O43929	0.0	787.9112380081712	768.8144633088059	1195.6064479920362	744.4106532063214	0.0	0.0	0.0	654.3973070763742	0.0	0.0	581.6189947438465	0.0	431.9326664286328	0.0	0.0	0.0	0.0	0.0	0.0	0.0	0.0	0.0	0.0	0.0	1462.2602641451324	0.0	0.0	0.0	0.0	683.9916397217651	0.0	0.0	0.0	981.2986703426643	0.0	0.0	882.8522266350709	1285.949162191746	0.0	0.0	0.0	0.0	994.2625505753532	1321.492309726818	0.0	0.0	0.0	0.0
O60216	0.0	1163.686309099665	1002.5901316390767	2088.906317325979	1327.5024125014236	3584.8597398820266	0.0	3175.8996371468925	2571.0873793876167	0.0	0.0	1786.293307598031	2051.267136494822	2922.645977592638	0.0	2022.7662711082687	0.0	0.0	0.0	0.0	1499.529911426187	0.0	1779.7359533208307	2112.733901442504	0.0	2158.8774134120818	1771.1430953819834	0.0	0.0	0.0	2089.0286240216815	0.0	0.0	1569.7550211896694	1238.2166745205604	0.0	0.0	0.0	1455.0565560185858	0.0	0.0	0.0	2375.8661755764624	0.0	2490.2648547592503	0.0	0.0	0.0	0.0
O60231	0.0	1485.440101265044	0.0	0.0	840.4815351567632	0.0	0.0	3094.8057660738973	1962.7876755834752	0.0	712.5489415222509	0.0	1614.5163865063034	1233.5660790266654	0.0	0.0	0.0	0.0	0.0	0.0	2096.6935651271997	0.0	0.0	0.0	0.0	3626.3239154941457	0.0	0.0	0.0	0.0	0.0	647.0131288001957	0.0	1101.2788735983452	973.5494547716652	0.0	0.0	0.0	1610.1588213020955	0.0	0.0	0.0	0.0	1238.1379822822837	0.0	0.0	0.0	0.0	0.0
O60264	0.0	1868.5480492438185	1632.8510327869858	2647.951095875975	959.8142519134814	1600.087948094644	0.0	1886.6196523340147	2072.754579446763	0.0	778.0878258091672	1892.4288508305544	1498.790076285562	1634.9956054063118	0.0	2522.6301092605236	0.0	0.0	0.0	908.4195187368033	1412.0325763562148	0.0	1490.8571190317157	1701.5106702226203	0.0	1976.6964292861032	1741.9736785602688	1928.7554922062968	0.0	0.0	2509.312899351371	1265.872950535565	0.0	1538.9924633049336	2836.0762023125912	840.215783024031	0.0	1029.8826624143253	1466.1902416767362	0.0	0.0	0.0	2319.2563378334135	1458.5589133178348	1734.3752562324232	0.0	0.0	0.0	0.0
O60271;O60271-4	0.0	2220.212073815854	0.0	913.3443464072908	947.7723977345877	791.6690731387025	0.0	508.9269427538026	2291.0574776444396	0.0	563.9278061625894	2491.576568384131	1470.5457156715843	1219.3326657201817	0.0	1234.020892491177	2186.5724086565538	0.0	0.0	1065.8295565291216	1371.583614669441	0.0	1727.5669758431613	1102.2067602480938	0.0	1679.0669706511167	1388.8025584200473	0.0	0.0	0.0	1992.5344723402536	1526.1389071155147	0.0	1494.185792972389	0.0	1184.6411886202918	0.0	1244.8966978536575	1273.9260007546761	0.0	0.0	792.2418393965747	0.0	1572.5918444203937	1355.1799075913839	0.0	0.0	0.0	0.0
O60287	0.0	2867.029738282366	0.0	6715.665507119231	0.0	0.0	0.0	0.0	0.0	0.0	0.0	5585.056474872063	1169.1205891240095	1614.3533141214236	0.0	0.0	0.0	0.0	0.0	0.0	1569.0074259738278	0.0	997.816462693415	0.0	0.0	926.6251646105428	2708.736096090107	5672.123536086374	0.0	0.0	1789.5255548089888	0.0	0.0	0.0	0.0	0.0	0.0	0.0	0.0	0.0	0.0	0.0	986.961467565588	0.0	11801.41463536577	0.0	0.0	0.0	0.0
O60313;O60313-2	0.0	885.3468630034813	1344.5445790216145	1134.8221201929066	1681.3360347809848	1660.4961544024773	0.0	1567.0176443127032	1402.7515749458962	0.0	2088.6170313593884	1218.913442551622	0.0	795.8813216632789	0.0	1529.9606861216935	0.0	0.0	0.0	1303.6587721532087	1626.473677381095	0.0	0.0	861.5652316680033	0.0	1444.7778315387393	2176.404431059583	0.0	0.0	0.0	2090.0646011117815	807.4383992100497	0.0	1119.9724835085187	1526.0279480884103	0.0	0.0	1596.2331300084452	1359.3727960345236	0.0	0.0	0.0	0.0	1107.9059973501958	1554.8818154660248	0.0	0.0	0.0	0.0
O60341;O60341-2	0.0	2304.6375077653483	0.0	989.2247549407459	1601.685234086886	0.0	0.0	0.0	819.5106046706924	0.0	0.0	0.0	1873.0877871600921	0.0	0.0	0.0	0.0	0.0	0.0	0.0	0.0	0.0	2374.7779991069015	0.0	0.0	1031.0421408423679	0.0	0.0	0.0	0.0	2056.030474670456	2087.659315385247	0.0	0.0	0.0	0.0	0.0	417.6851672651247	0.0	0.0	0.0	928.8689098652542	2114.70093693018	0.0	3040.506805369165	0.0	0.0	0.0	0.0
O60343;O60343-2;O60343-3	0.0	1091.4601094150632	0.0	0.0	0.0	719.4880314350604	0.0	0.0	0.0	0.0	0.0	4267.0862321322065	0.0	1900.4824663975846	0.0	2677.3283147626985	0.0	0.0	0.0	0.0	0.0	0.0	0.0	0.0	0.0	2145.9037128553528	0.0	0.0	0.0	0.0	0.0	0.0	0.0	0.0	0.0	0.0	0.0	0.0	0.0	0.0	0.0	0.0	0.0	0.0	0.0	0.0	0.0	0.0	0.0
O60361	0.0	3402.6082119738744	2971.994835495764	3346.8365908391493	3261.4659111998126	3238.512179950222	0.0	3604.480160790863	2759.889257835838	0.0	1741.596508809565	3528.9798819213406	3806.4010666203844	4880.824616927628	0.0	3349.7104987567095	1388.683598525532	0.0	0.0	2832.472744593375	3800.7106234698063	0.0	2913.791320652107	4662.004943923212	0.0	2631.819818936969	2812.1044915211273	2583.9873969675286	0.0	0.0	2592.4067203693985	3087.7970932511407	0.0	3671.2149560200837	2946.3259847339596	2522.9933699808703	0.0	3327.9407584521828	2489.5740664907985	0.0	0.0	1813.8493398277642	1901.4027594022878	4085.2187188627836	3073.1590686973036	0.0	0.0	0.0	0.0
O60443	0.0	3224.374171759456	0.0	1598.8302691604372	0.0	0.0	0.0	4800.262240552504	0.0	0.0	0.0	4489.197437360962	0.0	1855.405158750275	0.0	2072.1973216710767	0.0	0.0	0.0	0.0	3489.621548268001	0.0	0.0	725.2081637546426	0.0	0.0	2917.236250348288	0.0	0.0	0.0	0.0	2864.376512252498	0.0	2442.143375787564	2558.290554863784	0.0	0.0	0.0	0.0	0.0	0.0	0.0	0.0	0.0	0.0	0.0	0.0	0.0	0.0
O60488;O60488-2	0.0	1594.3295859294492	4666.9415834563515	2877.0788147547455	2556.8150307030096	1764.056861133187	0.0	5583.650703959766	2121.7943373155813	0.0	2317.0595577079425	2913.2355855759283	2424.043212060593	2239.209343008993	0.0	1092.0334553217683	0.0	0.0	0.0	2786.8533822831973	1684.5821928031266	0.0	623.6928812538664	3107.766670562655	0.0	1578.9921475945198	1706.569097084601	4927.028246827925	0.0	0.0	2234.9569293039135	3561.4245648206274	0.0	3038.996114542433	4452.771880226967	0.0	0.0	0.0	3131.213718400834	0.0	0.0	0.0	0.0	2267.884676403576	2568.706998188321	0.0	0.0	0.0	0.0
O60502;O60502-4	0.0	3005.135901000138	0.0	0.0	0.0	0.0	0.0	2181.0704357094987	0.0	0.0	2805.4462000145013	1503.0016708885905	1788.754230081096	0.0	0.0	0.0	0.0	0.0	0.0	0.0	0.0	0.0	0.0	2593.8779280405392	0.0	0.0	0.0	0.0	0.0	0.0	0.0	4102.1488234833105	0.0	0.0	0.0	926.0270113555083	0.0	0.0	0.0	0.0	0.0	0.0	0.0	0.0	0.0	0.0	0.0	0.0	0.0
O60506	0.0	4817.706512858451	4498.62235243026	5598.078821092994	4626.949369039228	3732.6679407694705	0.0	4539.807379103739	4023.556483265734	0.0	2439.31139920527	4209.625123673221	4489.335448362315	4877.989316403737	0.0	4132.87348730261	661.2500773832054	0.0	0.0	4087.8416632492876	4129.690200824661	0.0	4677.2567931949925	4909.606856037358	0.0	6026.38371064444	4002.6009643169723	3975.6693337852016	0.0	0.0	4112.58755801146	4185.703180400522	0.0	5205.405727662742	4209.128280486817	2810.5063922245995	0.0	5196.825271359252	4116.253587005759	0.0	0.0	3164.2100307364217	3086.283196164401	4511.003764571262	2942.942439799405	0.0	0.0	0.0	0.0
O60524;O60524-3;O60524-4;O60524-5	0.0	1132.4193487595805	0.0	0.0	0.0	0.0	0.0	0.0	2009.3339568634935	0.0	1631.6119155592241	1431.867511377474	0.0	1748.6785973296348	0.0	870.7209942373686	0.0	0.0	0.0	0.0	0.0	0.0	0.0	3305.189093075453	0.0	0.0	0.0	0.0	0.0	0.0	2097.945262997167	0.0	0.0	0.0	823.3339094873163	1366.5765794073675	0.0	0.0	3104.637638525109	0.0	0.0	0.0	0.0	2399.4159747176827	0.0	0.0	0.0	0.0	0.0
O60547;O60547-2	0.0	1836.9918748222137	0.0	0.0	0.0	4194.649162648706	0.0	0.0	0.0	0.0	0.0	0.0	3546.69643484705	0.0	0.0	0.0	0.0	0.0	0.0	0.0	3013.22058482743	0.0	4957.623827281754	0.0	0.0	0.0	0.0	0.0	0.0	0.0	0.0	0.0	0.0	0.0	0.0	0.0	0.0	0.0	3149.217630174143	0.0	0.0	0.0	0.0	0.0	0.0	0.0	0.0	0.0	0.0
O60566;O60566-3	0.0	548.398659498777	1621.782620774455	1608.925384782042	942.4776322570505	0.0	0.0	0.0	0.0	0.0	0.0	0.0	1398.2184480029216	1099.3449113324193	0.0	1165.978768863074	0.0	0.0	0.0	0.0	854.9219376241377	0.0	0.0	0.0	0.0	668.5201044417176	0.0	0.0	0.0	0.0	0.0	0.0	0.0	420.220476069857	0.0	0.0	0.0	1763.6361033146502	0.0	0.0	0.0	0.0	0.0	1113.6634745946285	814.773993586484	0.0	0.0	0.0	0.0
O60568	0.0	1218.8131113435197	957.2280775311067	1180.9322692559915	1190.0849405101364	2352.8352352244838	0.0	1444.371142449918	0.0	0.0	1634.9476236081514	2049.8516384222708	1664.1607862439544	2022.8521123873036	0.0	1487.4962653262417	0.0	0.0	0.0	1791.7675446322357	1923.615623559628	0.0	1477.2325646608454	943.2935286793478	0.0	0.0	843.2500909380426	1325.3294261585445	0.0	0.0	1507.8627624929152	0.0	0.0	1962.6586717439482	0.0	0.0	0.0	2481.078861105893	1217.1606943240995	0.0	0.0	0.0	0.0	1347.8600988651324	2535.9343836267094	0.0	0.0	0.0	0.0
O60610;O60610-2;O60610-3	0.0	2856.619259517556	2217.4744854908226	1388.4720151027302	2234.3206237594563	2251.086467361704	0.0	3022.00152098881	2829.780587338171	0.0	1375.3034897565653	2077.136682174331	1727.8586296723074	2853.8210710469302	0.0	1874.7963976149722	0.0	0.0	0.0	1499.8055107188693	1643.6332703232877	0.0	2261.555167897572	2194.3648052936414	0.0	3221.9703873691305	2917.2568780075876	2258.8858483158588	0.0	0.0	1608.8239944592872	1993.3297769487253	0.0	1883.7159635360626	2254.4580082650464	4143.240617627164	0.0	1729.4622495884064	3130.6015688384423	0.0	0.0	0.0	0.0	2382.0811660103664	2079.5414491297283	0.0	0.0	0.0	0.0
O60645	0.0	833.3700160131358	0.0	0.0	681.4972405742491	0.0	0.0	0.0	0.0	0.0	0.0	0.0	0.0	307.834463328702	0.0	0.0	0.0	0.0	0.0	0.0	0.0	0.0	853.5823500643763	0.0	0.0	0.0	0.0	0.0	0.0	0.0	0.0	0.0	0.0	0.0	0.0	0.0	0.0	0.0	0.0	0.0	0.0	0.0	0.0	1458.1486651809957	0.0	0.0	0.0	0.0	0.0
O60664;O60664-4	0.0	2532.34425051022	3045.5158464931924	2155.3405132113376	2393.6507585501467	1737.4038783720764	0.0	2193.7337971914067	2166.230130307496	0.0	1430.7916805564132	2893.4809045097663	2320.4700573629057	3022.4990137986474	0.0	2343.7517870003376	0.0	0.0	0.0	2812.897843144408	2016.891864651466	0.0	1593.2767678302303	2518.4904520000473	0.0	2415.3070585614955	1657.813979765037	2578.5584782155506	0.0	0.0	2271.8439185541056	1989.5364525962914	0.0	3182.278985853613	1963.0453669247274	1716.8747768171372	0.0	2443.995031935783	2620.719316319639	0.0	0.0	1477.909142727682	1340.8114390674243	2143.9431456175134	1170.7736730266133	0.0	0.0	0.0	0.0
O60671;O60671-2	0.0	1196.2354491242986	1042.7776990293746	1928.8458301807361	2021.5180829255983	1546.1614847384042	0.0	0.0	0.0	0.0	1078.5886234191735	0.0	13581.876585733826	2097.9316252904537	0.0	0.0	0.0	0.0	0.0	0.0	3428.524737407613	0.0	0.0	2447.3007175746525	0.0	0.0	0.0	0.0	0.0	0.0	0.0	0.0	0.0	0.0	0.0	0.0	0.0	1022.5285524728592	0.0	0.0	0.0	0.0	0.0	747.8231321526949	0.0	0.0	0.0	0.0	0.0
O60678	0.0	1349.5357432357714	0.0	2523.038112134604	835.043078081198	675.0493912858736	0.0	1982.6416934133536	2953.3143326829395	0.0	4811.473721606493	1510.514033369189	1641.9296760139046	1632.9782394040142	0.0	2287.292715216818	2695.1728180737946	0.0	0.0	2428.684762790734	1477.3582397672699	0.0	591.7732926173604	1832.433303911872	0.0	0.0	3497.09874856573	0.0	0.0	0.0	1876.2649991163885	0.0	0.0	0.0	2812.747255074754	3691.445655484912	0.0	0.0	2052.6795625303666	0.0	0.0	0.0	8509.404854309394	1777.4172757778242	1384.9915239228976	0.0	0.0	0.0	0.0
O60684	0.0	2013.950859572863	605.7769342104614	0.0	0.0	0.0	0.0	5105.514004241941	1321.8173451117532	0.0	0.0	962.6080381733126	941.31778443374	749.2089961298302	0.0	173.7859421765129	0.0	0.0	0.0	0.0	0.0	0.0	0.0	0.0	0.0	2068.4559236733894	0.0	1773.7316137965684	0.0	0.0	661.1867309519819	0.0	0.0	1418.6350750886845	0.0	0.0	0.0	2154.6010077757683	0.0	0.0	0.0	1440.3186570689497	0.0	3096.1559836727406	0.0	0.0	0.0	0.0	0.0
O60701	0.0	1806.584987449817	3115.2486649072284	1751.4344211756847	3414.9523194057747	2644.917998241307	0.0	3029.6736612770264	1488.4854426681552	0.0	0.0	3754.8482059987546	1208.1826954122973	2651.3108427044576	0.0	4261.485627589487	0.0	0.0	0.0	0.0	1999.2607867505164	0.0	1655.4669344770543	3992.9840101638256	0.0	2740.0472037269587	3148.7836398165487	2261.288060610993	0.0	0.0	2478.0424430942626	2349.0849343026034	0.0	2898.2654546371214	3048.155880846256	0.0	0.0	0.0	2190.132349529737	0.0	0.0	0.0	2594.0602829635745	3774.19523126209	2455.645083625075	0.0	0.0	0.0	0.0
O60739;P41567	0.0	7615.132445169372	7313.872305497717	10273.338964707566	9016.780157099516	7562.595354224387	0.0	6303.360476317947	4714.407397368448	0.0	0.0	11924.913894099383	6140.81263844592	8953.767178155453	0.0	6534.463669471414	0.0	0.0	0.0	6480.982329407098	5021.367663251853	0.0	7814.734466617069	0.0	0.0	10488.27982155655	4450.061639679995	4307.299582877743	0.0	0.0	5359.706017256198	6075.026792873103	0.0	5666.080686259259	7201.380054719475	0.0	0.0	13596.61901301571	6844.858263815308	0.0	0.0	0.0	6489.463094325766	0.0	0.0	0.0	0.0	0.0	0.0
O60749	0.0	3991.4178981141695	2641.786279483678	3387.0021932222025	3359.74255181821	4697.158728718742	0.0	2804.323290853075	2404.124639186194	0.0	1256.4457396485632	3720.95481047913	0.0	3838.4713972266077	0.0	2554.988510164298	0.0	0.0	0.0	2349.999478309404	2585.861357662338	0.0	3396.510030034411	2800.202786319167	0.0	1871.2729471163254	2234.8497504358884	1809.1820598451468	0.0	0.0	2743.5328541202157	3169.8826042916044	0.0	2760.058408519548	2022.7934726199735	1613.9887454142333	0.0	2508.3026466278275	2468.2472048191985	0.0	0.0	0.0	1554.2991712134394	2971.773999427073	3292.7623795643885	0.0	0.0	0.0	0.0
O60762	0.0	1695.7083652405333	1420.6026329240751	2703.805145835829	1771.7283321170864	0.0	0.0	0.0	0.0	0.0	0.0	3106.209219473213	2699.1303740964436	2795.4117205662214	0.0	0.0	0.0	0.0	0.0	0.0	1299.3923927113262	0.0	0.0	2382.3946537415954	0.0	2659.7861514390374	0.0	0.0	0.0	0.0	2948.6022340834843	3306.0990903224338	0.0	0.0	3404.23849149582	0.0	0.0	0.0	0.0	0.0	0.0	0.0	0.0	10767.450205133673	3259.2531948272704	0.0	0.0	0.0	0.0
O60763;O60763-2	0.0	2776.948686158057	2056.292819636205	1724.2896881107372	1662.0293015508682	0.0	0.0	1497.9265004001657	1537.1278844350516	0.0	0.0	2700.0676247440715	0.0	2520.24071373871	0.0	1309.2301695832466	0.0	0.0	0.0	2390.0010254025215	0.0	0.0	1841.3446888852948	2336.4389447866397	0.0	1769.1378584125346	2401.3597427067593	1907.1910070926892	0.0	0.0	1891.276278038298	1711.0597049514458	0.0	2363.4736557746774	1373.405892209547	0.0	0.0	2247.2398225989077	2148.761492692719	0.0	0.0	0.0	1646.5783487679553	1390.792184334999	2145.7551136220577	0.0	0.0	0.0	0.0
O60814;P57053;P58876;P62807;Q5QNW6;Q5QNW6-2;Q93079;Q99877;Q99879	0.0	68994.92376666678	67457.7495151203	83751.63246965274	42411.77394417257	60635.148580511006	0.0	64116.46959494272	61592.775152321905	0.0	19240.96704733111	72225.47338322828	55064.855215557036	69757.19518736562	0.0	49462.03062447568	1922.732849079327	0.0	0.0	53136.94677161878	59523.74889437302	0.0	62640.751674055	80227.09175507362	0.0	47197.722663200526	65326.429570458684	29338.403480558693	0.0	0.0	49558.12914347238	58571.288738796655	3615.6932480706164	60465.237209759056	41684.60831179964	27447.239416232416	0.0	48863.204501348395	62920.92030982781	0.0	1669.9761199943034	33167.23878180654	25468.87537709127	107534.1102879016	59419.635189168475	0.0	0.0	0.0	2396.939661339522
O60825	0.0	2548.6541388306523	3607.8282177377614	2700.409166223914	0.0	0.0	0.0	0.0	6628.23828861365	0.0	3946.505320691303	0.0	5176.949527070452	0.0	0.0	0.0	5386.045237632857	0.0	0.0	0.0	1538.2919048146896	0.0	1662.1689903718695	0.0	0.0	0.0	3950.9516890779196	0.0	0.0	0.0	2281.1126793605313	4350.8198039592025	0.0	0.0	4030.14520027859	0.0	0.0	0.0	1789.1655881564452	0.0	0.0	2444.993218130616	6038.272249061375	0.0	0.0	0.0	0.0	0.0	0.0
O60826	0.0	593.4697509225078	0.0	1875.6238303800853	0.0	0.0	0.0	0.0	0.0	0.0	0.0	0.0	1178.4770879989183	0.0	0.0	0.0	0.0	0.0	0.0	1898.392837446506	560.7851790484314	0.0	1202.984191285713	1305.9556656696334	0.0	0.0	1349.5124024261581	0.0	0.0	0.0	0.0	833.0338370755777	0.0	1097.8270957405941	0.0	0.0	0.0	0.0	0.0	0.0	0.0	0.0	0.0	0.0	0.0	0.0	0.0	0.0	0.0
O60830;O60830-2	0.0	7453.857584710538	0.0	6230.7244203281925	0.0	4560.53633492745	0.0	0.0	6086.14233993733	0.0	0.0	0.0	1889.6932970822309	0.0	0.0	0.0	0.0	0.0	0.0	0.0	0.0	0.0	2895.869629368789	0.0	0.0	0.0	1293.0086231138837	0.0	0.0	0.0	0.0	0.0	0.0	0.0	0.0	0.0	0.0	0.0	0.0	0.0	0.0	0.0	0.0	0.0	5718.164989251826	0.0	0.0	0.0	0.0
O60832	0.0	3381.8020955003462	2550.1349537849424	2631.4751411102598	2638.692862273654	1495.7270306144987	0.0	2362.414301903884	2414.404150450224	0.0	1726.9574565398132	3314.8168753532573	1994.590991803637	2337.9060097865104	0.0	2219.2653884973074	0.0	0.0	0.0	1810.187550566026	2144.435811331222	0.0	3083.8765406766606	1696.8786792780145	0.0	2249.6948532587057	1395.3119227013958	2222.554373464715	0.0	0.0	1861.6983951897682	2163.723983852678	0.0	2572.7048071405807	2322.8106339732053	1885.4718664233178	0.0	0.0	0.0	0.0	0.0	0.0	3593.780560338724	3008.22568146148	2049.4640564780375	0.0	0.0	0.0	0.0
O60841	0.0	2540.629977630876	2100.9596524335007	2219.5753056795725	1889.0882608435256	1996.4546328948038	0.0	2608.1306378005784	2012.7982633710762	0.0	1596.4077624786346	3142.825238578906	2361.2722084103075	2278.6769576709157	0.0	2000.5281691770167	0.0	0.0	0.0	1407.2348616380154	1854.2235430586577	0.0	2264.3107352172115	2112.4087492399026	0.0	2215.9720970043513	1832.7578335712728	1605.110827923767	0.0	0.0	2103.887862461018	2046.5519836215678	0.0	1865.3143153893636	1135.4796981957734	2157.0080330948845	0.0	1929.0403543511131	2189.7968508700965	0.0	0.0	1573.0408710757674	1308.6123131831116	1948.9553047759387	1595.8327008624747	0.0	0.0	0.0	0.0
O60869	0.0	1934.697269104837	2189.600158402417	2129.905929664995	1810.2909416212058	2138.1802195856258	0.0	2270.2250993172074	3838.345174260464	0.0	1434.9686614229045	3120.2741619712233	2236.5011480579665	1917.1538306844946	0.0	2219.1140288515085	0.0	0.0	0.0	0.0	3406.7727995465593	0.0	2785.97802245548	3039.352857702487	0.0	4743.590478259362	1698.331219790904	0.0	0.0	0.0	2835.1009276466693	1347.607303910149	0.0	0.0	2777.870030327204	2299.0841478373704	0.0	0.0	1268.4559255342158	0.0	0.0	0.0	0.0	2202.1413629802028	1275.6961993388018	0.0	0.0	0.0	0.0
O60884	0.0	2175.7882032822954	2644.8971075819636	2439.9412868365994	3689.8947052205635	2047.0862976782405	0.0	2142.8985891405505	2692.6897207062493	0.0	2689.651470341761	2610.615687038439	2592.949640037261	3336.175620158696	0.0	3192.5739865401447	0.0	0.0	0.0	2612.950242027319	0.0	0.0	2961.9267889725297	968.3413668989809	0.0	4491.276776188021	0.0	4577.437820626036	0.0	0.0	2550.008495385372	4187.593708098919	0.0	1100.8401721433386	0.0	0.0	0.0	0.0	1548.9249671139842	0.0	0.0	0.0	1845.8021852566865	3178.521294807829	0.0	0.0	0.0	0.0	0.0
O60885	0.0	431.03146761885876	1212.9385648338944	844.1082155458778	1139.5938511084992	0.0	0.0	1289.9560656441693	0.0	0.0	0.0	584.7254592366027	0.0	1238.5189978302083	0.0	0.0	0.0	0.0	0.0	0.0	0.0	0.0	569.8591786356607	859.5007371191164	0.0	1079.6818895487747	0.0	0.0	0.0	0.0	870.4692100177509	1189.4305521519293	0.0	1083.602636976756	0.0	793.9280440035981	0.0	0.0	0.0	0.0	0.0	0.0	0.0	784.140754126287	1633.1078127723522	0.0	0.0	0.0	0.0
O60907;O60907-2	0.0	794.0312575790721	0.0	0.0	0.0	0.0	0.0	1208.895063431512	0.0	0.0	0.0	0.0	0.0	914.214344892458	0.0	0.0	0.0	0.0	0.0	0.0	0.0	0.0	0.0	1615.8316876276344	0.0	772.9495340921911	0.0	0.0	0.0	0.0	0.0	0.0	0.0	0.0	0.0	0.0	0.0	0.0	0.0	0.0	0.0	0.0	0.0	0.0	0.0	0.0	0.0	0.0	0.0
O60921;O60921-2	0.0	1068.2329908012657	0.0	881.2650690429737	0.0	1070.036105247806	0.0	0.0	0.0	0.0	0.0	0.0	0.0	0.0	0.0	0.0	0.0	0.0	0.0	0.0	0.0	0.0	0.0	0.0	0.0	0.0	0.0	0.0	0.0	0.0	0.0	0.0	0.0	0.0	724.2534808295283	0.0	0.0	0.0	0.0	0.0	0.0	0.0	0.0	0.0	911.4896622565064	0.0	0.0	0.0	0.0
O60925	0.0	2975.0685952609865	0.0	3050.669179278032	0.0	0.0	0.0	1752.3726481276217	1844.0226949221353	0.0	1055.4081125322027	0.0	2203.619009873324	0.0	0.0	0.0	0.0	0.0	0.0	1388.6168781463286	0.0	0.0	0.0	0.0	0.0	0.0	1534.2990889181062	0.0	0.0	0.0	3343.328597097012	2029.5956124238498	0.0	2067.945891336383	1641.263455010371	0.0	0.0	1219.45675162825	0.0	0.0	0.0	0.0	0.0	3291.2329357658846	1895.4554577699955	0.0	0.0	0.0	0.0
O75061;O75061-2;O75061-4	0.0	1290.9743806934282	0.0	3229.89220810327	0.0	773.1669417789145	0.0	1780.2633833122625	0.0	0.0	0.0	3504.0565743881534	2427.3302619371593	302.25303603109387	0.0	0.0	0.0	0.0	0.0	614.7846497627002	0.0	0.0	0.0	0.0	0.0	0.0	1902.7453390051437	0.0	0.0	0.0	0.0	0.0	1543.7198696421033	2316.791059044626	1320.430852914168	0.0	0.0	0.0	3983.925318776834	0.0	0.0	0.0	2428.1399763961094	1279.9731415698577	1637.5736978212437	0.0	0.0	0.0	0.0
O75083	0.0	2763.5661146947164	2524.5406724592785	3674.575385689947	2037.0867893121317	1839.9221083610282	0.0	3000.2003747796966	1976.54011560938	0.0	1365.1103566855083	4353.426588108991	2796.5937032091165	3350.3782315025014	0.0	2292.0702616580975	1765.8095413453696	0.0	0.0	1389.4546645627997	2686.8488617784005	0.0	2441.9892855660178	2553.5851582839764	0.0	1877.9921985211104	2961.520691103778	1907.8478552162721	0.0	0.0	2567.583384911828	2409.7554436727114	0.0	3841.3298886758294	1890.3876527958578	2844.6026328959024	0.0	2702.15908514969	1364.142955602626	0.0	0.0	1474.17143523148	1023.5486770299601	3207.1312617791727	1448.5913106692863	0.0	0.0	0.0	0.0
O75116	0.0	2882.485992416228	2583.5340954432227	3622.4635147119016	0.0	2378.8530972606586	0.0	0.0	3754.3365850490595	0.0	4530.661264528444	0.0	0.0	2533.2836382115875	0.0	2842.049173136721	0.0	0.0	0.0	6439.3036885932825	3713.9116952222907	0.0	3211.2802426672824	2286.994881400642	0.0	1920.903272603796	2761.3889004106386	2499.689582313824	0.0	0.0	2265.8579483967023	2320.0548489319804	0.0	2738.0637323557153	4821.60725585366	1503.0904823936305	0.0	0.0	4146.622180289703	0.0	0.0	0.0	0.0	2097.2349272647475	3010.753410041077	0.0	0.0	0.0	0.0
O75131	0.0	6301.161710893675	10617.323013819258	15136.422117510449	0.0	8542.189026887454	0.0	7236.743467253712	7066.042379539306	0.0	4198.156389125106	6603.695608936403	8101.476908789218	5864.011718174959	0.0	6467.180992015581	0.0	0.0	0.0	7843.011739570894	0.0	0.0	0.0	6240.475089619621	0.0	6392.767001273663	6741.513485668527	9224.420264943452	0.0	0.0	6554.62998958264	6726.82502604808	0.0	8184.078351301331	11831.583798858614	4790.298736546431	0.0	0.0	0.0	0.0	0.0	0.0	0.0	5827.900071659069	0.0	0.0	0.0	0.0	0.0
O75150	0.0	2041.149976653324	2380.801937285269	0.0	2095.8365302603615	0.0	0.0	0.0	1547.85267206288	0.0	1149.6411317214881	0.0	5234.682813418324	1494.8607867887579	0.0	700.0097978365859	0.0	0.0	0.0	890.9000963534176	2002.2925437732588	0.0	0.0	1473.817752378673	0.0	1898.3645550331976	1737.8022879977495	0.0	0.0	0.0	1018.3169489107664	0.0	0.0	1359.6228513028068	117.48613721793105	0.0	0.0	3203.771923603619	0.0	0.0	0.0	0.0	1567.3983168417376	1903.2095993305197	1307.254392480211	0.0	0.0	0.0	0.0
O75152	0.0	855.8445754854745	0.0	1255.5214616527178	0.0	1068.951974557521	0.0	994.3322050344398	541.8424229305232	0.0	0.0	982.7639879701018	0.0	392.45474528984414	0.0	794.1192817297207	0.0	0.0	0.0	0.0	0.0	0.0	0.0	1309.1245722328556	0.0	0.0	0.0	707.9032285754536	0.0	0.0	715.685679780799	0.0	0.0	0.0	1070.8483082008013	1034.38256815117	0.0	897.1465851660037	628.8229963952343	0.0	0.0	0.0	1452.61884722568	1005.0152223269267	1019.3435776000749	0.0	0.0	0.0	0.0
O75153	0.0	1082.2638195795598	0.0	3131.0322142359546	2644.180842203572	1137.2585051391895	0.0	1168.6514818730604	1660.5301055211835	0.0	943.8534408406679	1252.1704641092635	1241.7286160621709	2399.853086524696	0.0	2899.667621775158	0.0	0.0	0.0	3454.678378307456	1573.4828735891413	0.0	2583.031635705531	3909.0070189356966	0.0	2130.395559396198	3282.427191330638	853.3018794950164	0.0	0.0	1480.7462963799685	1431.1006736584234	0.0	2070.8013471830277	2315.4265773682782	0.0	0.0	2054.2158956462918	1321.5417452807258	0.0	0.0	1019.2015661787179	620.7711502972516	2644.179911689344	1138.7406344816072	0.0	0.0	0.0	0.0
O75165	0.0	1700.6663071383625	810.5445066090683	1375.8810450969422	0.0	996.8137065316262	0.0	578.3073260535273	1054.9969593858318	0.0	0.0	1470.7441738515367	0.0	0.0	0.0	0.0	0.0	0.0	0.0	1548.2654022049835	0.0	0.0	605.4507532051756	1111.6950218163406	0.0	792.9191771867675	984.9339878640934	0.0	0.0	0.0	944.5395876977756	2467.8169496858523	0.0	1131.0974124090803	0.0	0.0	0.0	2008.4970775035083	0.0	0.0	0.0	2166.4648641942554	0.0	827.9725720448068	681.7393401878976	0.0	0.0	0.0	0.0
O75175	0.0	1162.5228088001325	0.0	2517.1319348562524	2031.1019471533632	2072.970310557546	0.0	0.0	1696.5886953866752	0.0	0.0	2830.7906124793976	0.0	2955.6441554991925	0.0	0.0	0.0	0.0	0.0	662.2492640746339	0.0	0.0	0.0	0.0	0.0	944.4118699419719	0.0	0.0	0.0	0.0	1395.8168758261636	0.0	0.0	0.0	1171.7095633435829	0.0	0.0	0.0	0.0	0.0	0.0	0.0	508.265692959619	0.0	0.0	0.0	0.0	0.0	0.0
O75179;O75179-2;O75179-7	0.0	1614.7283641261124	901.835534208727	954.257473974632	751.3670053059932	865.2715110135401	0.0	597.8274693794566	1201.7285713153951	0.0	1057.8558389450666	914.4419971476203	1165.7202271202316	768.1838967853936	0.0	0.0	0.0	0.0	0.0	820.462150052254	985.1884706017426	0.0	0.0	582.534155723448	0.0	1894.7731712563375	1058.7222802520585	660.577695588321	0.0	0.0	1077.4006096633752	945.7788481321421	0.0	1461.9607987922768	905.9163340608644	0.0	0.0	1178.9258051320792	453.7219061305265	0.0	0.0	0.0	0.0	1112.2943238885507	548.768624208362	0.0	0.0	0.0	0.0
O75223	0.0	4551.466122959396	5060.077722133066	4628.877252729463	4470.226250417276	8131.615151145285	0.0	2222.885748894356	0.0	0.0	5754.597701478118	3728.6078727204517	6001.39603834961	4635.291297792659	0.0	7440.086055014863	0.0	0.0	0.0	0.0	3798.92769454332	0.0	3582.5730437138604	2942.149001153052	0.0	4223.145386116333	1868.7060954774374	4094.7705317295936	0.0	0.0	2670.9205094418985	6466.846388193973	0.0	3948.5932324823084	5132.889401102939	4009.044337787412	0.0	3382.8723052214996	4450.976138967008	0.0	0.0	0.0	6462.843125714513	4103.747216658019	3496.5069171024447	0.0	0.0	0.0	0.0
O75251;O75251-2	0.0	2609.978830202959	8590.303157721639	0.0	8478.691864746635	0.0	0.0	5716.632680396763	0.0	0.0	0.0	6010.901439760434	0.0	3593.5739205432765	0.0	4601.770492881399	0.0	0.0	0.0	4726.005861265698	0.0	0.0	0.0	0.0	0.0	4200.180835659827	0.0	0.0	0.0	0.0	0.0	0.0	0.0	7255.386764988567	0.0	0.0	0.0	5064.461935051424	0.0	0.0	0.0	0.0	0.0	2555.2366096852197	0.0	0.0	0.0	0.0	0.0
O75312	0.0	1034.1549101493113	1597.4217780993242	0.0	0.0	0.0	0.0	0.0	0.0	0.0	0.0	0.0	0.0	1721.1433474560342	0.0	1451.2750572209725	0.0	0.0	0.0	0.0	0.0	0.0	0.0	0.0	0.0	0.0	0.0	0.0	0.0	0.0	2033.5257461272697	1318.9696706975305	0.0	0.0	0.0	0.0	0.0	0.0	0.0	0.0	0.0	0.0	0.0	0.0	0.0	0.0	0.0	0.0	0.0
O75340	0.0	10427.417657010583	3975.837942042907	8357.38402431372	9048.312117913378	9949.043778313808	0.0	9688.441763676317	5455.855157679987	0.0	5250.297845941867	7089.9614643765535	7703.937688682678	6276.475943304797	0.0	6629.557395399786	0.0	0.0	0.0	9267.079277130299	7194.78746793419	0.0	12671.095831420453	8188.2241368991145	0.0	7209.774647913311	5151.0430156672655	4288.611306754117	0.0	0.0	7530.45713079141	12906.109104934221	0.0	4748.6162666572545	9506.65789388175	2893.340099885498	0.0	9906.05449629451	0.0	0.0	0.0	0.0	5491.307555993537	7263.343478154501	7088.657666016228	0.0	0.0	0.0	0.0
O75347	0.0	2839.7821044943976	5129.125839176225	3903.965512889064	5609.616437187353	5606.400323086635	0.0	3135.9344175438086	2855.6423243881063	0.0	0.0	1920.7766602630663	4020.269209283129	6903.032899459115	0.0	2574.281648569576	0.0	0.0	0.0	2026.4488425284246	3412.9827614148485	0.0	3486.350470325831	3338.730587463037	0.0	4542.221185571482	1998.9125581965552	2757.0883806044612	0.0	0.0	3177.3921827739327	0.0	0.0	5135.565007574529	0.0	9148.24025390882	0.0	1834.7946963978493	7077.07738395147	0.0	0.0	0.0	0.0	4178.005569112068	3467.8895668695627	0.0	0.0	0.0	0.0
O75351	0.0	1701.7991803288062	1618.7812165635155	1670.8337157454537	2105.5021767647663	984.0753665023918	0.0	1367.3817296840143	789.008832613064	0.0	0.0	1142.1287347695827	0.0	2031.3515984197506	0.0	1407.4433752369025	0.0	0.0	0.0	1941.8221865305868	1255.8931172259254	0.0	728.9010877236589	1279.1816636821402	0.0	1098.9736980880464	1310.5061746268689	942.0964425085153	0.0	0.0	2114.869960725036	1289.023779598274	0.0	1269.623697741073	0.0	1208.1950512230108	0.0	1465.2982774493048	1757.8625405008634	0.0	0.0	1049.4533836735882	640.9077398434164	2014.3948047771623	2556.2604626293833	0.0	0.0	0.0	0.0
O75367;O75367-3	0.0	4376.407887184886	2919.9046259365014	4180.204475119761	3784.6917318711844	2666.6597756833185	0.0	2628.194441315124	2695.1618369958887	0.0	2219.196541661424	4171.38061164021	2716.2307881728607	3186.1573501347502	0.0	2383.3413634243716	0.0	0.0	0.0	2401.261993930468	1853.2565060079385	0.0	3806.3779163413847	4023.5866379507293	0.0	2865.6034682498803	3277.448154992989	2400.380082873019	0.0	0.0	3635.2804578438086	2492.605902643247	0.0	3118.612869824752	2266.7833788071684	0.0	0.0	3019.533973901885	2072.439181976892	0.0	0.0	0.0	0.0	3646.2478199829015	3183.0729224799115	0.0	0.0	0.0	0.0
O75368	0.0	1947.197624551182	0.0	0.0	0.0	0.0	0.0	0.0	0.0	0.0	0.0	1388.4116272762758	1613.5210889571158	0.0	0.0	0.0	0.0	0.0	0.0	1616.5095475501494	0.0	0.0	0.0	0.0	0.0	0.0	0.0	0.0	0.0	0.0	1773.468305796828	972.1953751252252	0.0	0.0	1420.7763436672603	1897.0207748721593	0.0	0.0	0.0	0.0	0.0	0.0	0.0	0.0	0.0	0.0	0.0	0.0	0.0
O75369;O75369-2;O75369-8;O75369-9	0.0	2454.6817638542434	2623.048739612262	1991.5577366366085	2376.8096398418616	1965.065736811604	0.0	2593.470795603354	1879.9781424368434	0.0	1701.795134524361	2477.8279789229255	1807.5104271901598	2588.0491751511977	0.0	2231.9830819368776	1179.209951954582	0.0	0.0	1957.2553126929222	1493.3520118920874	0.0	2390.4319490010785	2476.677814029401	0.0	2285.5307044330407	2877.766985974435	2070.978374923844	0.0	0.0	1933.7609061886415	2329.498003557017	0.0	2487.0163323551155	2255.6139215806743	1958.7263632325598	0.0	2375.0463062202193	1713.3569750455513	0.0	0.0	2055.504536073353	1683.818730801744	2198.6387682650957	2220.391378186339	0.0	0.0	0.0	0.0
O75390	0.0	4565.435986872628	3968.148468906028	3604.3578138687417	2845.5248713558085	3682.6103138129674	0.0	4110.468412867686	3920.8122557026686	0.0	2911.229144625413	6575.277816343154	6290.588370663926	4129.232562528864	0.0	4270.718063350317	23581.040993086375	0.0	0.0	3217.9204901679063	3556.7661366283755	0.0	4701.203975696486	4444.705727904838	0.0	4124.711792036158	5362.325605510011	2350.219701840674	0.0	0.0	3940.787011493305	5196.326660783844	0.0	4141.397885128489	3277.5107626785502	2853.5692504758563	0.0	2952.5061716453138	4105.067081094508	0.0	0.0	2282.307923077635	2461.2539122843796	4465.784895972251	3023.940315620228	0.0	0.0	0.0	0.0
O75394	0.0	2709.274839306605	0.0	0.0	0.0	0.0	0.0	0.0	0.0	0.0	0.0	0.0	0.0	3294.7274376969012	0.0	0.0	0.0	0.0	0.0	0.0	0.0	0.0	0.0	4845.52863956806	0.0	0.0	0.0	0.0	0.0	0.0	0.0	0.0	0.0	0.0	0.0	0.0	0.0	0.0	0.0	0.0	0.0	0.0	0.0	0.0	0.0	0.0	0.0	0.0	0.0
O75396	0.0	2788.432739713384	0.0	3116.4564277982827	3261.060304220549	3351.0637418829383	0.0	4294.167659664654	2807.252668304546	0.0	1921.2098729450377	2613.2237269655734	2710.929016872437	2555.413668774967	0.0	1600.5639491339557	0.0	0.0	0.0	0.0	3232.1462047689474	0.0	1986.8587594929763	2673.6126792503146	0.0	3357.3515663275334	2114.6383446996483	2788.498130648633	0.0	0.0	2080.131831387518	2712.4586273696796	0.0	2472.519132642353	2184.2803382453176	2264.3031088492758	0.0	3893.1823309979227	0.0	0.0	0.0	1819.4987831663248	2330.544495404078	3282.0059740371325	2259.3099417783965	0.0	0.0	0.0	0.0
O75400;O75400-2	0.0	1870.9336865123612	2150.5121727733076	2110.035500307848	0.0	2237.0436952783057	0.0	1349.3881168307555	2123.2303380386534	0.0	0.0	2467.0842349370823	0.0	2470.173387009544	0.0	1462.9390020132041	0.0	0.0	0.0	0.0	1041.699480375452	0.0	2377.3939215640185	1851.9860396966199	0.0	813.9172647518309	1855.2337570125817	0.0	0.0	0.0	708.0912861374449	0.0	0.0	1759.7899303215618	2599.0124895749154	1995.010571623543	0.0	5695.9504902297995	0.0	0.0	0.0	0.0	0.0	2349.156517087786	3761.9787433331267	0.0	0.0	0.0	0.0
O75431;O75431-2	0.0	596.5418733351737	0.0	0.0	0.0	1717.898061869495	0.0	0.0	1445.9179928674412	0.0	0.0	0.0	1610.7335947239258	1598.2976550715546	0.0	0.0	0.0	0.0	0.0	0.0	888.6512941417187	0.0	1880.6687688011316	0.0	0.0	0.0	0.0	0.0	0.0	0.0	0.0	0.0	0.0	0.0	813.327390931948	0.0	0.0	0.0	1337.3974315674625	0.0	0.0	0.0	1608.4020808931423	1996.3500364123981	353.95631766387527	0.0	0.0	0.0	0.0
O75436	0.0	2100.141514230083	3997.6980962513467	5716.838175567055	3191.3874821147747	3577.9555202561182	0.0	3428.6506477878834	2931.8004787605155	0.0	2486.864106142652	4616.324094483738	2454.547058382732	2809.9147442041867	0.0	2762.278948661268	0.0	0.0	0.0	1814.4494651479265	2457.474612980148	0.0	2876.092220809682	2094.044769768254	0.0	2376.128398469337	2077.0162874683238	4164.310094626936	0.0	0.0	4054.071041765516	2209.996320736562	0.0	4179.891837046447	2924.849989774731	1473.3684681567315	0.0	4965.2595321918825	4097.241508456534	0.0	0.0	1430.8093886722113	2570.543742465313	3743.127343782452	3776.306873154775	0.0	0.0	0.0	0.0
O75439	0.0	990.7406663502418	975.2383914710981	702.4901594223733	1159.0609626313897	0.0	0.0	1245.1690066274928	927.9595998077543	0.0	249.85448695501722	959.7270688164299	2024.8922953891858	491.7638934563302	0.0	831.7981903417904	0.0	0.0	0.0	0.0	1970.1674211104294	0.0	2091.502792184352	739.1789423481562	0.0	1675.6880432549844	0.0	0.0	0.0	0.0	0.0	0.0	0.0	0.0	456.0598374734826	1219.9233600111495	0.0	0.0	800.2383874905964	0.0	0.0	0.0	0.0	981.9386709535282	833.2570434472934	0.0	0.0	0.0	0.0
O75459	0.0	2276.008294274341	0.0	0.0	0.0	1407.3164910425144	0.0	0.0	0.0	0.0	0.0	3050.8956372204484	0.0	2667.512905390124	0.0	0.0	0.0	0.0	0.0	0.0	5147.949350950551	0.0	0.0	3160.042665844899	0.0	1897.2868589567522	0.0	2862.767162413138	0.0	0.0	0.0	3883.81597946963	0.0	0.0	0.0	2758.7518315146262	0.0	4521.345297829009	1489.4914523235914	0.0	0.0	3364.9185630719553	6470.141017470856	2989.8491359241652	0.0	0.0	0.0	0.0	0.0
O75475	0.0	1946.565747011559	1961.6944412823434	2106.987531414276	2322.3388464936443	1564.9757798810597	0.0	2366.60535265091	1515.846178961247	0.0	1792.5680585184164	1865.8717504448928	2165.575643333442	2369.6722639999525	0.0	4975.921281257522	0.0	0.0	0.0	2182.0723674527558	1607.2086646651553	0.0	1959.8197730073982	2558.122709131577	0.0	1488.2581251084182	2062.4091346152322	0.0	0.0	0.0	2085.0963435478784	3109.5796001801104	0.0	2163.137585747752	2148.243897453329	2019.9769562154456	0.0	2067.450771620718	1779.086067211426	0.0	0.0	0.0	0.0	1923.7571100137318	1526.3248488107317	0.0	0.0	0.0	0.0
O75477	0.0	2999.157345413041	0.0	0.0	0.0	0.0	0.0	0.0	0.0	0.0	0.0	1112.964810367753	0.0	648.8194752944098	0.0	1382.857209350638	0.0	0.0	0.0	0.0	0.0	0.0	0.0	0.0	0.0	0.0	0.0	0.0	0.0	0.0	0.0	0.0	0.0	0.0	0.0	0.0	0.0	0.0	0.0	0.0	0.0	0.0	0.0	2644.1738792017986	0.0	0.0	0.0	0.0	0.0
O75494;O75494-2;O75494-3;O75494-4;O75494-5;O75494-6	0.0	3646.0046716205416	3209.5597884899753	1103.8931778447075	0.0	3639.5433509444056	0.0	2935.4075879768693	0.0	0.0	0.0	3847.378012138273	3871.85615673363	4075.6747259264125	0.0	3398.7072922108714	0.0	0.0	0.0	0.0	4143.684471991102	0.0	2267.9013251502533	3089.4810431231554	0.0	1503.4635633083922	3462.2310556494854	0.0	0.0	0.0	5443.432892278085	0.0	0.0	2916.703179859763	0.0	5912.026101604186	0.0	3914.0432087562945	2805.2940037193334	0.0	0.0	0.0	3090.473330222216	3014.816896277411	2243.581197239653	0.0	0.0	0.0	0.0
O75506	0.0	7857.195432798692	0.0	0.0	0.0	5926.615975092086	0.0	0.0	4353.109627412951	0.0	3049.8203655096286	0.0	4509.84193917724	4363.327037856904	0.0	3541.800715363249	0.0	0.0	0.0	0.0	1520.8299090813582	0.0	4563.5751290402095	6049.235015694269	0.0	5079.344857209514	8858.66309699733	5304.430514261239	0.0	0.0	5123.137672485933	2937.5074916355547	0.0	0.0	4767.423823332548	0.0	0.0	0.0	4347.80519825757	0.0	0.0	0.0	0.0	0.0	0.0	0.0	0.0	0.0	0.0
O75521;O75521-2	0.0	2075.8649563476943	2939.983101460379	2975.6814730733117	1596.511423316396	2432.958876479206	0.0	0.0	2430.7684909866325	0.0	0.0	0.0	1851.7828106810318	3594.8045374929834	0.0	2147.2533222720094	0.0	0.0	0.0	0.0	0.0	0.0	3028.4258607825045	0.0	0.0	2524.8963665651972	0.0	0.0	0.0	0.0	2298.5833439334474	0.0	0.0	0.0	827.9963884062751	0.0	0.0	0.0	0.0	0.0	0.0	0.0	5253.590768445866	3133.2310275625305	3027.1802497125386	0.0	0.0	0.0	0.0
O75531	0.0	6162.053650276726	1631.2042513729075	3530.9581696013274	3180.8539015983683	3841.127104025457	0.0	3210.310441069612	2365.3100164185444	0.0	879.9051881127133	4078.6172977458	2289.2849691972397	2274.4374445193635	0.0	4425.521274929924	1910.943906871727	0.0	0.0	3600.308968294224	3030.819913728866	0.0	2573.239141551557	3203.638848100444	0.0	2011.3314350797004	1511.975767990039	833.6100213559332	0.0	0.0	2110.253633471442	2880.1897807244964	0.0	3024.6165078971812	4555.91229477156	1002.1040354710873	0.0	1228.5741517282454	2969.003505994095	0.0	0.0	0.0	0.0	2398.4018069774493	3186.0927500316543	0.0	0.0	0.0	0.0
O75533	0.0	2090.9117599752026	2197.971963880594	2424.268637275924	2183.8001202144974	2073.486671313146	0.0	1956.0861758923272	2053.669108903227	0.0	1333.41315270061	2216.1411801084623	1495.6104607318466	2825.229609908795	0.0	1549.9708339816557	0.0	0.0	0.0	1911.6632989899826	2703.7594217690753	0.0	1754.687134224792	2249.7979551154294	0.0	1899.5706336536393	1754.259880006922	2163.880447027749	0.0	0.0	1980.9479133646291	1722.639983378752	0.0	2384.408263394765	2195.6500862130356	1649.8902534844062	0.0	2085.0637334356506	2303.2635921182105	0.0	0.0	0.0	1638.5504875606043	1985.9311542888179	1871.4352412024207	0.0	0.0	0.0	0.0
O75534;O75534-2;O75534-3;O75534-4	0.0	4152.178081217613	3594.0172168652257	3219.0792327163626	3243.4743931559838	3114.715311690302	0.0	3172.461456444413	3797.895278319342	0.0	2250.3589755396006	4728.286423597771	4879.415464252163	4037.195541802758	0.0	2766.4860403704747	0.0	0.0	0.0	2748.060678861541	2842.569153123316	0.0	3992.3953434080327	3213.150940431981	0.0	2990.4400237776604	4172.169011390059	4015.3922947560777	0.0	0.0	4719.789800002292	3898.2111905753895	0.0	4524.179303343997	2613.94616369287	3145.305285253444	0.0	3122.25428653067	2853.912763966804	0.0	0.0	2670.104922206707	2937.7457901431058	3933.7605697706963	2571.3732527009456	0.0	0.0	0.0	0.0
O75592;O75592-2	0.0	419.10926662955654	0.0	0.0	0.0	0.0	0.0	0.0	0.0	0.0	0.0	0.0	0.0	0.0	0.0	0.0	0.0	0.0	0.0	0.0	0.0	0.0	0.0	0.0	0.0	0.0	0.0	0.0	0.0	0.0	1712.7330432528775	0.0	0.0	0.0	0.0	0.0	0.0	0.0	0.0	0.0	0.0	0.0	0.0	0.0	2408.382355785276	0.0	0.0	0.0	0.0
O75600;O75600-2	0.0	270.53035323031264	0.0	0.0	0.0	0.0	0.0	0.0	536.0045731880789	0.0	0.0	0.0	0.0	0.0	0.0	0.0	0.0	0.0	0.0	0.0	480.36884188391457	0.0	0.0	492.646879368873	0.0	0.0	0.0	0.0	0.0	0.0	0.0	0.0	0.0	0.0	0.0	0.0	0.0	0.0	0.0	0.0	0.0	0.0	0.0	0.0	1248.0634558416955	0.0	0.0	0.0	0.0
O75608;O75608-2	0.0	1337.2377792540192	1981.003633682977	1993.3586629660829	1508.2271328076836	1638.9175497483734	0.0	1118.950443380402	974.3126709846433	0.0	1103.1476052235241	1833.6761151086089	1348.4509792736794	4079.2950347986894	0.0	1245.956816105582	725.4983012250788	0.0	0.0	0.0	1380.295300487068	0.0	1738.3622622131713	1607.6217955134691	0.0	1506.219542914606	1030.559826396736	1602.871712658174	0.0	0.0	1670.6654725543606	1301.159642661518	0.0	2034.9049509227805	1636.256551950712	767.6548082542402	0.0	772.1081345171835	1306.6937806884166	0.0	0.0	0.0	585.7882050746621	1714.585394215567	865.6459455683932	0.0	0.0	0.0	0.0
O75616	0.0	1456.4603474832888	1136.4683593728648	960.7121070708945	0.0	951.1687850647362	0.0	0.0	1193.6192452214498	0.0	0.0	1033.3684986535138	905.7220759787949	1443.6499922409578	0.0	0.0	0.0	0.0	0.0	978.0011623926429	855.6964460059125	0.0	1105.949311916951	0.0	0.0	0.0	0.0	0.0	0.0	0.0	0.0	0.0	0.0	610.3860371522405	0.0	0.0	0.0	0.0	0.0	0.0	0.0	0.0	0.0	1252.3316763542227	683.3646509152157	0.0	0.0	0.0	0.0
O75629	0.0	2395.5323359990325	0.0	1707.777997180557	0.0	5128.493251317633	0.0	2553.810232193713	5798.432595065146	0.0	0.0	0.0	2913.148345740062	2860.4054120591663	0.0	2162.0563327299983	0.0	0.0	0.0	0.0	0.0	0.0	0.0	2128.45717340273	0.0	0.0	1801.9352865526362	0.0	0.0	0.0	0.0	0.0	0.0	1693.0509090918515	0.0	0.0	0.0	0.0	0.0	0.0	0.0	0.0	0.0	0.0	0.0	0.0	0.0	0.0	0.0
O75643	0.0	2403.3074433452234	2325.9828055681614	2222.0679298114446	2598.081913140561	2186.8630975272026	0.0	2434.8972024794407	2056.5955296191823	0.0	1014.8644908065287	3107.2366296218242	2113.9961373304172	2763.6420667797547	0.0	2848.4594883716327	0.0	0.0	0.0	2924.230512432737	2181.983641769927	0.0	2287.503383382546	2873.049194443694	0.0	1752.3963065059404	1839.884851141692	2711.1997214640223	0.0	4869.178119361833	2733.6277036739193	2445.686678775429	0.0	2725.6143658792466	2343.639012961585	2907.792759707466	0.0	2879.406957982	2458.7492639681304	0.0	0.0	3417.5656818232615	2962.037999698578	2558.1887792313332	2791.5541294873155	0.0	0.0	0.0	0.0
O75691	0.0	1874.3863820136437	599.0129857466122	1736.4022827374288	2208.777912389085	1351.8310857668585	0.0	1202.5671048377983	1423.6161465686114	0.0	1266.9776652531557	1334.7315718412688	2459.632004839171	1591.4188117878773	0.0	1412.9577615519238	0.0	0.0	0.0	949.5339769985635	1094.1688130586967	0.0	1440.7698849767146	1338.6906781901957	0.0	1529.9270659626363	1344.87949245453	1155.0252737163944	0.0	0.0	862.9577533849755	1125.0972491392306	0.0	1109.7492787117203	662.8578481004565	1265.0396396948988	0.0	1075.6514992733898	3251.9196295975357	0.0	0.0	0.0	0.0	1596.719954161719	1360.7265478208515	0.0	0.0	0.0	0.0
O75694	0.0	2317.2459321087217	2461.5456039977475	1673.5650479704257	2146.475939405131	1770.4074691988274	0.0	2987.2177785507884	1620.9835497344989	0.0	0.0	3030.0060081116567	2023.0785346683474	2008.1146730429894	0.0	2546.4009818846766	0.0	0.0	0.0	2558.576616785188	2423.5806276183393	0.0	2844.5952809826417	2195.5797145909974	0.0	1629.2154825595499	1036.5141903260553	2107.739730455994	0.0	0.0	2358.320118777945	1498.367155898838	0.0	2184.6929826914493	1645.919444723205	2022.9968188111206	0.0	3031.236291241551	2645.9047852503313	0.0	0.0	0.0	0.0	2870.6943186685116	2164.4458796579156	0.0	0.0	0.0	0.0
O75718	0.0	3307.5352729418155	0.0	2458.3358918901745	2786.246779291443	2519.8131186224887	0.0	2522.1815784341575	1585.5383845513468	0.0	0.0	3330.871841789885	2978.870178224928	3816.8538910915436	0.0	2976.0129406331334	0.0	0.0	0.0	1672.2909434432565	6212.729990232724	0.0	1888.0953975436576	4575.185651062592	0.0	3415.320590666505	0.0	1276.0553604045401	0.0	0.0	1799.6811369026632	2422.595151472331	0.0	4109.939941070605	1460.8878643764115	0.0	0.0	0.0	11972.527462778984	0.0	0.0	3759.1871690984663	0.0	1834.1962132228057	2985.892959600573	0.0	0.0	0.0	0.0
O75746	0.0	1578.3457434528164	0.0	0.0	547.451287093763	1595.4405498717235	0.0	0.0	1097.0022835556795	0.0	0.0	1883.2597257256496	0.0	0.0	0.0	0.0	0.0	0.0	0.0	0.0	0.0	0.0	0.0	2761.1706559805693	0.0	0.0	1293.4931046127833	0.0	0.0	0.0	1301.2147700487901	0.0	0.0	1651.0388055107173	1987.1302162310808	0.0	0.0	1655.4506055807956	0.0	0.0	0.0	1149.4258362871255	0.0	0.0	0.0	0.0	0.0	0.0	0.0
O75787;O75787-2	0.0	3068.340767351471	0.0	0.0	0.0	0.0	0.0	0.0	0.0	0.0	0.0	0.0	0.0	2424.4338972025034	0.0	0.0	0.0	0.0	0.0	0.0	0.0	0.0	0.0	1040.995629240947	0.0	0.0	0.0	0.0	0.0	0.0	0.0	0.0	0.0	0.0	0.0	3240.4588335797976	0.0	0.0	0.0	0.0	0.0	0.0	0.0	0.0	0.0	0.0	0.0	0.0	0.0
O75794	0.0	3183.13602298653	2496.1715167634197	2347.499517586836	2134.569640635667	2229.728793401801	0.0	2158.3412511070983	1754.467676201606	0.0	0.0	3099.168677632991	1912.129464702527	3514.79062085534	0.0	2375.983415706536	0.0	0.0	0.0	1957.1405608419793	2957.1123098962935	0.0	2213.009492938511	1985.967560198306	0.0	1547.8830724843303	3415.387139251389	602.6778734257464	0.0	0.0	2746.35613343549	2254.4744333321228	0.0	3072.5628048218105	2309.3004469120806	2632.66699940921	0.0	2118.4215389252226	2908.8041094382	0.0	0.0	0.0	0.0	1834.3619161223407	0.0	0.0	0.0	0.0	0.0
O75821	0.0	3350.0520206064293	4196.156171211745	3740.4335602812807	3718.677035214522	3377.884032071357	0.0	2269.209916377562	2352.3692787127525	0.0	2583.7284903761656	5351.3479323259	3659.6650656932334	3230.7516449972545	0.0	4240.996042447856	0.0	0.0	0.0	1806.2423212962806	2969.2960155054557	0.0	2976.423713391932	3807.2116266888333	0.0	2706.412418098352	2068.9678968402973	2308.760983622826	0.0	0.0	4065.6829788546006	3262.2782304029474	0.0	3403.0161103497903	3270.336808468971	0.0	0.0	6534.978031855698	2893.3203850268496	0.0	0.0	0.0	0.0	3306.685186955585	3216.0861571414216	0.0	0.0	0.0	0.0
O75822	0.0	4154.117692836272	2662.2969409238403	4960.910061213978	3676.227525300835	3334.6947391364124	0.0	3161.098074867514	3100.055206798307	0.0	2458.5173082045917	3554.770853419411	3469.7147613862885	2715.594419744805	0.0	2739.715498487711	1919.1443249510774	0.0	0.0	2301.9873895923824	3377.33768915823	0.0	2853.3363976790533	3824.9783674020327	0.0	2196.923071398741	2698.5024118835945	2746.966428373724	0.0	0.0	4213.351081606122	3339.6524916456597	0.0	3815.504562897442	3617.0585956932646	3865.0822934339812	0.0	3226.9248516497782	3177.555556851523	0.0	0.0	868.667014541627	1849.7526619219807	3948.265790811127	2811.423455267687	0.0	0.0	0.0	0.0
O75832	0.0	3471.4525509884857	2409.474971291331	1967.531270088024	1810.348168351617	2423.2616791928144	0.0	2999.0730078006236	2789.6847998377884	0.0	0.0	1926.7573554891503	3585.087823933764	1497.0737563815917	0.0	1916.0063412375785	0.0	0.0	0.0	1350.0081682503937	2472.8829413659146	0.0	3325.1419553729397	2137.52581985522	0.0	2296.928726606913	2734.4158414158783	0.0	0.0	0.0	2132.3010342749353	2880.2764842011684	0.0	2992.9299634887	3332.088120047644	0.0	0.0	1781.0370625155088	2900.7481989795424	0.0	0.0	0.0	1494.5469631498017	4678.1640164506325	728.7134005509741	0.0	0.0	0.0	0.0
O75844	0.0	1294.8154815921687	1013.7286375735617	1340.2691474039423	1731.9579990410825	1538.6258802930208	0.0	1459.5440866412348	1377.9828933410529	0.0	0.0	1377.539181309646	1319.8419141763202	1759.4126885107517	0.0	894.1366840480276	0.0	0.0	0.0	1189.2451721033253	922.5710422936635	0.0	750.877201289304	1673.403281040949	0.0	1689.0025600127324	1244.6555431720722	0.0	0.0	0.0	1103.0370013616414	759.1939500968554	0.0	3358.307636387999	0.0	0.0	0.0	1370.729369657303	0.0	0.0	0.0	0.0	0.0	1024.0149483414323	1135.4369347541285	0.0	0.0	0.0	0.0
O75874	0.0	3043.9441754215227	2382.3712908866582	4083.493622102338	4342.380468503023	2495.9126655314294	0.0	3552.233788865514	3263.681293262181	0.0	3563.8934908897036	5422.144934756558	2264.506604188752	4315.5652462216485	0.0	3940.8963031872267	0.0	0.0	0.0	3010.8889561389856	3892.3659381586754	0.0	3450.813475653599	3649.9760817362976	0.0	2801.99714598282	3108.6044417454955	1961.383265148454	0.0	0.0	4027.6218792215573	3342.533559834541	0.0	4972.369102338425	2742.0485194254043	1677.986607138024	0.0	4179.141444748106	2311.0704366053883	0.0	0.0	2147.4987779148446	3920.0254352670486	3491.8535990232967	3149.1793199436875	0.0	0.0	0.0	0.0
O75880	0.0	3439.2304075810634	0.0	3362.375503098219	0.0	1705.413831010972	0.0	0.0	3881.8547127314914	0.0	0.0	0.0	3018.9391961968186	0.0	0.0	3252.1918561491325	3864.765266339414	0.0	0.0	0.0	2493.2517403735606	0.0	920.7736202760925	0.0	0.0	5119.760381067047	4809.12084286097	0.0	0.0	0.0	2867.6732437877954	0.0	0.0	0.0	2926.3168095976102	0.0	0.0	0.0	0.0	0.0	0.0	0.0	0.0	0.0	2183.7240670873716	0.0	0.0	0.0	0.0
O75915	0.0	5077.036311953088	0.0	5103.701225452145	0.0	0.0	0.0	0.0	0.0	0.0	0.0	0.0	0.0	0.0	0.0	0.0	0.0	0.0	0.0	0.0	0.0	0.0	0.0	0.0	0.0	0.0	0.0	0.0	0.0	0.0	5175.433504839602	0.0	0.0	0.0	7128.811323619726	4945.170251485548	0.0	6011.272066701078	0.0	0.0	0.0	0.0	0.0	0.0	4163.46951497315	0.0	0.0	0.0	0.0
O75934	0.0	2800.0776975328845	0.0	3484.3229317047744	0.0	0.0	0.0	0.0	0.0	0.0	0.0	6728.558584057643	926.2149844479493	0.0	0.0	900.5931268628048	0.0	0.0	0.0	0.0	1470.203333329788	0.0	857.9156820471134	0.0	0.0	1967.1714345618796	2492.9281180194935	0.0	0.0	0.0	0.0	0.0	0.0	805.695461183036	4755.860881909726	0.0	0.0	0.0	1640.4408522359995	0.0	0.0	0.0	0.0	0.0	0.0	0.0	0.0	0.0	0.0
O75935;O75935-3	0.0	2075.015195503237	0.0	0.0	2213.287634237124	0.0	0.0	0.0	0.0	0.0	4766.205969374143	0.0	3258.903446242868	2436.962723805563	0.0	0.0	0.0	0.0	0.0	2251.59279061459	0.0	0.0	0.0	0.0	0.0	3259.4706780834513	0.0	5127.676932790115	0.0	0.0	5136.142072759797	0.0	0.0	4421.698914899615	3504.2378786034287	0.0	0.0	0.0	0.0	0.0	0.0	0.0	0.0	2921.458710495091	0.0	0.0	0.0	0.0	0.0
O75937	0.0	2330.879899345267	1657.1307607544766	2045.530662117985	1331.8719260636394	1842.8765276923477	0.0	1798.832868890395	2354.5535893173133	0.0	1179.6476674443622	2219.300493843317	1826.6259155800667	1940.4906882028893	0.0	1016.5147055255495	0.0	0.0	0.0	1583.2528595492283	1237.8094438279577	0.0	1000.7815048224834	1163.927091446914	0.0	2172.602789833877	1779.119205124227	0.0	0.0	0.0	1989.9573292070231	1322.2113488784664	0.0	2069.911291083479	1229.5667850659463	1834.7055003921823	0.0	2525.3297155655982	1751.6047102073974	0.0	0.0	0.0	0.0	2236.2915671383766	2248.437201291847	0.0	0.0	0.0	0.0
O75947	0.0	3494.537381548805	3319.9061095745283	3505.5444083584907	2295.1370561027366	2477.689069007499	0.0	2860.1733304109684	2922.546702517154	0.0	1131.9865594897128	3499.6500265388113	2895.862233961365	3837.7842140345556	0.0	1887.5177602458282	0.0	0.0	0.0	2283.206003963345	3423.7247736706518	0.0	4839.985076591889	2112.389900759974	0.0	1278.1090437697087	3284.828793762996	2364.4879330943763	0.0	0.0	3879.062230525985	3807.715959931561	0.0	2992.9896813184614	2826.5787194289423	0.0	0.0	4425.307589755017	3692.8306592749723	0.0	0.0	1874.1921472956487	1821.3461768171205	3028.9173978096046	2987.0925345711494	0.0	0.0	0.0	0.0
O75964	0.0	3463.5962995972986	4351.8942352085005	3789.9969194382243	1722.505421008609	2477.467587837987	0.0	4279.232373535881	4423.784009980321	0.0	2056.5689483943893	5376.001609372836	3336.3350521620064	4474.190294530763	0.0	2041.6747931678588	0.0	0.0	0.0	0.0	3112.397088004315	0.0	5220.5445541109675	2708.8490381444794	0.0	3787.457021795521	5481.704760626295	3063.6935845468165	0.0	0.0	3063.9045598162884	2637.4693006996376	0.0	3841.725540451992	1362.8959001662718	1981.690023860428	0.0	3169.9753948812095	2347.3036231597694	0.0	0.0	1516.9415270251936	1962.0047820164943	3816.4073270497474	2609.428305170343	0.0	0.0	0.0	0.0
O76003	0.0	4216.710576826317	3322.0762492156723	4185.464098796706	3255.4017371709137	2283.824514768333	0.0	3389.930629165079	3162.4884133827427	0.0	3578.6646149562357	4221.805012306341	3366.6664760740778	5411.59192609823	0.0	4405.428725433879	650.1172264167718	0.0	0.0	3594.4552829770328	2488.835335422422	0.0	3509.5635900249845	3868.877206308791	0.0	3269.1756376652497	3712.5753176135863	3211.605353025746	0.0	0.0	4947.499661165311	5597.431037268756	0.0	4207.1249619076925	3724.852828716579	3296.2883198199706	0.0	3449.708223195182	3295.6851293799004	0.0	0.0	0.0	2099.2141968178803	3796.3787217021404	2728.4962563811437	0.0	0.0	0.0	0.0
O76021	0.0	5373.965318722345	3986.834952813627	4107.282224870953	3412.5889036461767	3096.215530828869	0.0	2744.137725584593	4210.279206867667	0.0	2736.007765806853	5056.696563441251	3986.374821986804	4863.791037554598	0.0	4219.068870522653	0.0	0.0	0.0	2499.4158384111165	3735.035606900418	0.0	4240.938419474892	3227.49561709626	0.0	3286.099015194679	4207.685285279713	2935.6400473343692	0.0	0.0	3652.715821053788	3396.596798303373	0.0	4858.550533047252	3506.7128295811726	3405.3595590962505	0.0	3089.3669406104473	2591.205098192061	0.0	0.0	2888.750205660225	2724.2330434414885	4841.4108067518055	1928.7726276371961	0.0	0.0	0.0	0.0
O76031	0.0	1895.713168571154	1495.7313001460375	1970.2190444971725	404.5370310115114	1697.2745940578586	0.0	886.9569139051493	1535.3051579339615	0.0	1332.1373812536638	1106.928352066583	1307.6920794798523	1622.357232250138	0.0	1760.401655951575	0.0	0.0	0.0	1211.3596015030405	849.5598381196876	0.0	0.0	819.8012715685169	0.0	1104.2781371574722	1644.8077122427128	0.0	0.0	0.0	1460.1686355066104	1889.3928071758282	0.0	1407.291169494122	977.6182177676885	1370.5917007723529	0.0	2720.1465968949783	758.0275044234711	0.0	0.0	0.0	1224.1320760334029	1616.9797626869026	1331.1750504129382	0.0	0.0	0.0	0.0
O76070	0.0	4090.2397718878924	6797.790275696969	5678.581546561944	4988.067162806603	3069.2677492009275	0.0	3727.3373133828422	4424.017670510895	0.0	4445.393108162151	5970.860787058366	4363.063331214566	4626.582795246048	0.0	2229.8072724054837	3680.0397253056817	0.0	0.0	6463.121256771789	2889.753662717441	0.0	5336.628228450504	3978.55049983466	0.0	2987.7472295471425	2475.141399454102	4920.023314423459	0.0	0.0	4860.567691058339	3522.1466191584673	0.0	7514.040759300324	2891.7736637902967	3565.530280271217	0.0	4050.2332952020042	4306.364542573099	0.0	0.0	2347.628924418764	3152.5550776042237	4700.965119393579	4895.974841684983	0.0	0.0	0.0	0.0
O76094	0.0	2063.4775160916606	1472.862082383644	1224.2221171937658	1999.6379475453703	1660.4044944218228	0.0	1543.7470954237497	1230.4010425208585	0.0	0.0	2195.7200770474124	1654.241490543722	1724.704881446632	0.0	762.4315087686388	0.0	0.0	0.0	1821.8046291968735	1766.2467279103885	0.0	2198.6154803506242	1167.4904571024153	0.0	1257.5768694944747	2000.0710058050624	0.0	0.0	0.0	1261.449516769839	1565.300007094253	0.0	2146.4987516751326	2293.880727868316	1000.3906609931188	0.0	826.853623070354	1200.4469591918316	0.0	0.0	3016.369876362193	0.0	2218.681252643219	1217.6397724760645	0.0	0.0	0.0	0.0
O94760	0.0	2928.8293202696955	0.0	2072.134369866521	0.0	0.0	0.0	3046.1903477594387	1094.3562021975208	0.0	2881.7364021504086	4846.793291116138	2561.530854620838	3083.4174145404527	0.0	3802.399160506055	3339.5588057212317	0.0	0.0	2901.510758318037	2656.6273409768305	0.0	2807.064339889305	1800.1496218887569	0.0	2105.8587253601418	0.0	1870.1419625300327	0.0	0.0	4056.2884589690207	2077.6527223600738	0.0	3055.1760969019333	3200.1517309756414	0.0	0.0	0.0	3198.3429849925133	0.0	0.0	0.0	0.0	3851.969472491877	2282.399010607411	0.0	0.0	0.0	0.0
O94776	0.0	2759.6628208829716	0.0	1596.2217621014197	1653.1012583677452	1446.5025607545213	0.0	1895.7318733268182	1593.9737801257654	0.0	0.0	1318.590101573917	2387.246164403948	1665.8885376460169	0.0	5342.876970775806	794.8730460477842	0.0	0.0	0.0	2117.202657499032	0.0	2214.5932355275263	1717.0718159430014	0.0	1845.7716122431207	1999.0953617074956	0.0	0.0	0.0	2256.8673169396548	0.0	0.0	1960.0660403666752	1910.1077863321577	0.0	0.0	1852.706732263273	1601.3303102925247	0.0	0.0	1579.4859835330105	0.0	2074.182142550389	2284.8976296058413	0.0	0.0	0.0	0.0
O94822;O94822-3	0.0	2638.986542066373	0.0	661.9886087877483	0.0	3531.1180972431516	0.0	0.0	0.0	0.0	0.0	0.0	0.0	6040.239233679002	0.0	0.0	0.0	0.0	0.0	0.0	0.0	0.0	6296.15486425696	0.0	0.0	0.0	0.0	0.0	0.0	0.0	0.0	0.0	0.0	2075.663967778394	0.0	0.0	0.0	3132.406845152953	0.0	0.0	0.0	0.0	0.0	0.0	0.0	0.0	0.0	0.0	0.0
O94826	0.0	1651.6078503720857	1472.9371113206512	2021.8490789743846	1520.1756489850488	1535.480144750825	0.0	1642.8757420558798	1208.7363496487424	0.0	889.6724457428345	2185.4591343501806	1531.1674074767882	2202.3563511854263	0.0	1543.723252560473	0.0	0.0	0.0	1268.6213201089865	1384.906163403813	0.0	1114.7601101745572	1354.7855847882715	0.0	1926.2769946756766	1487.7889938976934	1140.2391947532028	0.0	0.0	1438.4280726924312	1513.8729983881349	0.0	1108.174153067412	1946.7313385477007	851.7912683697938	0.0	1496.0740040296093	1689.8564500942157	0.0	0.0	0.0	2200.624951203838	1700.5608484441154	1590.768929475401	0.0	0.0	0.0	0.0
O94855;O94855-2	0.0	1048.5312147982704	0.0	4956.948423927724	1508.3275390974636	0.0	0.0	0.0	2252.404844270159	0.0	2999.976834222657	0.0	0.0	0.0	0.0	0.0	0.0	0.0	0.0	1392.9515067856275	2194.7844519354194	0.0	0.0	0.0	0.0	0.0	3044.5269773678983	1028.7674500774117	0.0	0.0	0.0	0.0	0.0	0.0	703.0280656407595	0.0	0.0	0.0	0.0	0.0	0.0	0.0	0.0	0.0	2120.000029793603	0.0	0.0	0.0	0.0
O94874	0.0	3297.7003214440947	0.0	2973.8570997097863	3165.3787916674783	4213.620897599478	0.0	0.0	1204.8585355386006	0.0	3128.953435932851	0.0	2288.112655746165	1696.117369517386	0.0	1627.5776209342757	0.0	0.0	0.0	0.0	2161.5950814006806	0.0	0.0	1962.508787673736	0.0	1737.1953915002694	0.0	0.0	0.0	0.0	0.0	0.0	0.0	0.0	5261.19286582704	0.0	0.0	0.0	0.0	0.0	0.0	0.0	4336.136550973121	4411.190907761619	3508.1302772252143	0.0	0.0	0.0	0.0
O94888	0.0	1183.9788640677	1548.6608872934125	692.2322035657654	0.0	0.0	0.0	0.0	1173.0575672488915	0.0	1362.1274742047578	1298.0738945053124	0.0	2622.3578068988413	0.0	1021.7793375635921	0.0	0.0	0.0	0.0	0.0	0.0	1533.4611197929494	0.0	0.0	1934.611619539819	3197.2233413705167	0.0	0.0	0.0	2166.020255562163	1271.9240945363392	0.0	0.0	1330.5226985864988	0.0	0.0	0.0	676.8040806910036	0.0	0.0	0.0	0.0	0.0	0.0	0.0	0.0	0.0	0.0
O94905	0.0	1456.812792635389	0.0	0.0	0.0	0.0	0.0	0.0	0.0	0.0	0.0	0.0	2296.2969518251125	0.0	0.0	0.0	0.0	0.0	0.0	0.0	3221.1722900201917	0.0	0.0	1649.3306287818598	0.0	1625.7055604957102	0.0	1175.5840691069616	0.0	0.0	0.0	0.0	0.0	0.0	0.0	0.0	0.0	0.0	2600.4285522203136	0.0	0.0	0.0	0.0	3219.109088601086	1778.9205665678135	0.0	0.0	0.0	0.0
O94906	0.0	1764.7185955770394	2241.011771174519	0.0	2681.328527792858	3438.616278552257	0.0	2799.1262308141672	3278.489719752545	0.0	0.0	4354.381526659204	992.2853104197767	3689.3298540049923	0.0	1879.4399221225458	0.0	0.0	0.0	0.0	0.0	0.0	0.0	2241.825811636088	0.0	3399.323003224191	0.0	0.0	0.0	0.0	0.0	2287.8776371144136	0.0	2971.3544276505645	0.0	0.0	0.0	0.0	1375.3939204948233	0.0	0.0	3293.427587008388	0.0	1645.8899692105044	0.0	0.0	0.0	0.0	0.0
O94925	0.0	2323.93548036501	0.0	3569.592266489346	0.0	1783.729861571714	0.0	2485.0131497194825	2000.8789021908387	0.0	2814.8257393511085	3390.2278581370765	2299.548891411291	1624.0526555282645	0.0	0.0	0.0	0.0	0.0	1374.5750019200138	790.5692229334579	0.0	0.0	3567.138081870956	0.0	3331.9290528450774	4108.561773823491	0.0	0.0	0.0	2212.9978349729186	0.0	0.0	0.0	2434.830254713661	1644.4803503766668	0.0	0.0	3106.0979691591324	0.0	0.0	0.0	0.0	0.0	0.0	0.0	0.0	0.0	0.0
O94979	0.0	1405.2609098011785	0.0	1321.41757514716	1107.5094248297294	1498.3520331395373	0.0	1346.6452363976252	885.0349568719395	0.0	0.0	1308.330588704262	1250.3517636073848	1597.693307255068	0.0	1292.483456896878	0.0	0.0	0.0	0.0	763.4793611128678	0.0	1007.8074002908161	983.8541462986684	0.0	945.3101761273825	1239.7388257020705	0.0	0.0	0.0	1204.9007870684618	0.0	0.0	3232.7756939692204	1124.6595625644338	0.0	0.0	750.7579146729764	934.0365194800822	0.0	0.0	0.0	0.0	1033.8646816134117	1257.3099337022786	0.0	0.0	0.0	0.0
O94992	0.0	1351.9085885617787	0.0	0.0	0.0	0.0	0.0	0.0	2221.8739516947976	0.0	2540.194199348136	4437.080956449258	0.0	1684.8800011427213	0.0	0.0	0.0	0.0	0.0	0.0	0.0	0.0	1768.2615189881456	1338.3170409756895	0.0	4390.865133967548	0.0	0.0	0.0	0.0	1649.9174782051577	2231.174571505134	0.0	8276.076932582107	1918.962818591726	6075.418075273231	0.0	0.0	0.0	0.0	0.0	0.0	0.0	0.0	0.0	0.0	0.0	0.0	0.0
O95071;O95071-2	0.0	2011.9726677530666	0.0	1700.4140931131383	1415.338943019083	2590.9098197277062	0.0	0.0	1153.5664375838358	0.0	1576.4707386296504	0.0	737.3032818534506	1478.1318091922144	0.0	0.0	0.0	0.0	0.0	0.0	1675.200669118272	0.0	938.9395253806393	1180.088290154587	0.0	0.0	867.7336839199521	1073.653575926567	0.0	0.0	808.0781384958983	0.0	0.0	1268.0482452995252	1638.5179089630008	0.0	0.0	833.8789239019924	1680.933844277892	0.0	0.0	0.0	0.0	2150.5667693494347	908.9180085140853	0.0	0.0	0.0	0.0
O95155;O95155-2;O95155-4	0.0	857.1456728601705	3084.7344556483745	0.0	0.0	0.0	0.0	0.0	0.0	0.0	0.0	0.0	1807.687727637566	0.0	0.0	0.0	0.0	0.0	0.0	0.0	0.0	0.0	0.0	1705.1919110962124	0.0	0.0	0.0	0.0	0.0	0.0	0.0	0.0	0.0	13751.172481508045	685.6788963999854	1632.2475524601432	0.0	3205.7776671577044	0.0	0.0	0.0	0.0	0.0	2211.8043991515387	0.0	0.0	0.0	0.0	0.0
O95163	0.0	1645.447245282786	0.0	1812.6617065047074	0.0	1329.2762251981615	0.0	1506.4770909966237	1310.398170035561	0.0	596.8046408017865	0.0	1388.858207182689	1817.1925991749317	0.0	0.0	0.0	0.0	0.0	1249.9367937208121	0.0	0.0	1764.6709784691022	1378.9984652096032	0.0	2159.9230037521766	1129.2649100839708	1131.5283249188533	0.0	0.0	879.302262218851	1443.8877086230427	0.0	1685.4927501936832	0.0	0.0	0.0	1794.479704012214	1037.2768522856954	0.0	0.0	0.0	1425.468056772367	2041.4490211863356	4478.186146122576	0.0	0.0	0.0	0.0
O95197;O95197-2;O95197-7	0.0	656.5012699883954	2019.7981572119913	0.0	0.0	0.0	0.0	1516.6025218643224	0.0	0.0	0.0	0.0	1515.022203633554	1572.9334514998943	0.0	0.0	0.0	0.0	0.0	0.0	0.0	0.0	0.0	0.0	0.0	0.0	0.0	0.0	0.0	0.0	0.0	0.0	0.0	0.0	0.0	0.0	0.0	910.9218136898817	0.0	0.0	0.0	0.0	0.0	0.0	0.0	0.0	0.0	0.0	0.0
O95202	0.0	1809.081619337715	1608.777197210854	2732.8085888461883	2579.3409565759684	1720.5006849937045	0.0	1704.8082848160932	1406.5739441102235	0.0	1323.1096444478699	0.0	2336.6124141118357	2498.601933568099	0.0	1499.7518221596438	0.0	0.0	0.0	694.8422221165704	1715.97747390952	0.0	2153.377442785332	2248.7448684351043	0.0	1452.0229882449298	1827.9735098261322	2547.714921071128	0.0	0.0	2911.9623255653023	1619.922044896133	0.0	1879.6379104945704	1377.1690851797284	1446.571642525471	0.0	1576.4498710684752	1467.8251411796864	0.0	0.0	0.0	0.0	1967.6485467328341	2017.4555894594512	0.0	0.0	0.0	0.0
O95218;O95218-2	0.0	713.9091475464046	1439.6216086354775	1209.043049447369	662.0687298184716	0.0	0.0	1430.8227908360875	871.6577242950048	0.0	691.4506248484411	1614.0899507741037	1606.1357316825422	1889.1045704635765	0.0	590.8680542361209	0.0	0.0	0.0	1154.2011590883687	522.1724842464887	0.0	1685.5906381841012	1338.718607157257	0.0	1627.8209682737916	717.4390119505669	1079.0799079191886	0.0	0.0	1013.1186981010833	1649.2965974380686	0.0	961.2792553872174	0.0	1009.8745406562708	0.0	1338.326986898952	0.0	0.0	0.0	0.0	822.9234222551337	1041.757639219042	821.2960145649016	0.0	0.0	0.0	0.0
O95232	0.0	3072.7322607722026	2483.8627402714815	2917.3032051329983	2756.602568892969	2417.0537804316136	0.0	2873.7942537090357	2239.9619017465843	0.0	2447.5962295319655	2621.992464424618	2020.8016704244906	2697.8757374524025	0.0	0.0	0.0	0.0	0.0	1769.8702230991844	2171.921190350943	0.0	2173.507555748536	3806.799591636419	0.0	3118.2004210782225	0.0	0.0	0.0	0.0	2071.6016949077557	2898.8604776028264	0.0	2302.682142548959	1156.8148423203718	2374.2654457370195	0.0	0.0	2537.211631905493	0.0	0.0	0.0	0.0	2787.225888251775	4135.384452769081	0.0	0.0	0.0	0.0
O95263;O95263-4;O95263-6	0.0	1700.3006042874058	0.0	0.0	0.0	0.0	0.0	184.3033732722637	2224.647289218722	0.0	0.0	0.0	0.0	0.0	0.0	0.0	0.0	0.0	0.0	255.35960851427146	0.0	0.0	126.93944252056617	0.0	0.0	356.067671966002	0.0	0.0	0.0	0.0	6282.014645124736	0.0	0.0	395.8960726845288	0.0	738.8086185978623	0.0	248.07584827556306	0.0	0.0	0.0	0.0	0.0	0.0	115.23045774068683	0.0	0.0	0.0	0.0
O95292	0.0	2480.647349991663	0.0	2169.655704025903	1332.5105418292621	1523.0722890419033	0.0	0.0	1839.086423239115	0.0	932.5971872480137	1656.1846139554452	2047.9250886071256	1323.0777063276926	0.0	3071.665873479913	0.0	0.0	0.0	2279.652965927072	1388.9592022428785	0.0	1937.0230341923345	2277.52167086128	0.0	1464.857513506928	1580.006157892372	1911.1336031449089	0.0	0.0	1491.9594063494746	1389.0342596382623	0.0	1825.6842638187295	1493.2830101306954	0.0	0.0	1990.3176069969895	1740.4783022054437	0.0	0.0	0.0	1279.2895493407268	2118.728077144758	2439.2550187713236	0.0	0.0	0.0	0.0
O95298	0.0	2738.6242282542685	0.0	0.0	4926.772196974239	0.0	0.0	4296.4181977422395	3488.8913106262535	0.0	0.0	4945.107249251829	0.0	0.0	0.0	5501.245699907178	0.0	0.0	0.0	0.0	0.0	0.0	4799.142540365602	3657.9570578142516	0.0	0.0	0.0	0.0	0.0	0.0	4431.872859123505	0.0	0.0	0.0	4344.002420452972	0.0	0.0	0.0	4852.483681362891	0.0	0.0	0.0	0.0	0.0	0.0	0.0	0.0	0.0	0.0
O95302	0.0	10291.620697619079	20923.03956956339	0.0	8779.915829880532	0.0	0.0	13625.994541606737	0.0	0.0	0.0	10471.206109212824	0.0	11886.770042076689	0.0	19807.634256533012	0.0	0.0	0.0	23686.720599111744	0.0	0.0	0.0	20217.412848906908	0.0	14492.487770008122	0.0	0.0	0.0	0.0	0.0	11515.815720971375	0.0	17564.484038592243	0.0	22065.300314034088	0.0	5460.729887680657	0.0	0.0	0.0	0.0	0.0	18979.36904270896	0.0	0.0	0.0	0.0	0.0
O95336	0.0	4596.917812351837	0.0	1423.2415688128958	2191.838967703433	3507.7248219561516	0.0	3237.8468409023685	2673.554929089388	0.0	0.0	0.0	0.0	0.0	0.0	1025.4240040170757	0.0	0.0	0.0	4849.060821854868	3600.8217131335987	0.0	3107.587642924323	3888.5829625710435	0.0	0.0	0.0	0.0	0.0	0.0	1963.3538069816173	712.0992209890916	0.0	0.0	2459.620918560146	1274.1172117041542	0.0	0.0	1426.7683239958287	0.0	0.0	0.0	0.0	2331.1282153056372	2177.8972151851594	0.0	0.0	0.0	0.0
O95340;O95340-2	0.0	2146.413974863912	1835.991330245817	0.0	3300.16710642586	1642.051129293248	0.0	2262.017094163622	2352.9021304316534	0.0	1552.037185075934	1071.1138531139875	1685.4921920571771	1730.117658015246	0.0	1661.7719246585195	0.0	0.0	0.0	1583.7156641027013	0.0	0.0	1871.0250553353412	1569.3883745405158	0.0	2363.3242965622153	1814.316720803641	1153.1354900162412	0.0	0.0	2017.939469264616	2076.358504200425	0.0	1890.5248608155316	1986.3632038463825	1343.04377588985	0.0	1952.3170280782963	1734.2984322436932	0.0	0.0	0.0	2124.4950702173846	2569.078580984368	3375.9185284508944	0.0	0.0	0.0	0.0
O95347	0.0	1858.5694937043543	1423.6424855577689	2254.0821428036966	1799.3943009559546	1676.0273364890618	0.0	1491.9999962623474	1760.3338747995329	0.0	1825.3348426550579	1631.3177382952574	2149.4588732490674	2021.0142620105244	0.0	1417.0553141321589	0.0	0.0	0.0	1747.409012454111	2446.4861756130863	0.0	1679.716499049399	2144.1528221339127	0.0	1820.4323708560707	2127.03391566754	1734.2322985714875	0.0	0.0	2400.4996971511296	1967.587000576679	0.0	1303.0091119052095	1454.3196523101306	743.5680417370003	0.0	1516.7498229203195	1221.6164867864427	0.0	0.0	0.0	0.0	1627.072910586425	2114.6677264140403	0.0	0.0	0.0	0.0
O95352	0.0	1628.4929045561737	0.0	1545.2248620000937	2006.189507296451	1393.8067177056525	0.0	834.0460764819417	0.0	0.0	1138.1658827990666	2254.9140222661545	2988.950169097557	2615.6858045859417	0.0	2178.5023312357944	0.0	0.0	0.0	1213.608999188191	1737.802886860048	0.0	4555.510030210983	3360.5790446968963	0.0	1491.2852313464407	0.0	0.0	0.0	0.0	2068.031431003021	1607.5047054923255	0.0	1474.2425197163961	1557.8591533952547	1212.8303420554657	0.0	0.0	1202.3860130748922	0.0	0.0	0.0	0.0	1941.9886413405059	0.0	0.0	0.0	0.0	0.0
O95372	0.0	1472.7032080514907	0.0	0.0	0.0	0.0	0.0	0.0	0.0	0.0	0.0	0.0	0.0	0.0	0.0	0.0	0.0	0.0	0.0	0.0	2672.490100812471	0.0	0.0	0.0	0.0	0.0	0.0	0.0	0.0	0.0	1157.0011454733285	0.0	0.0	0.0	0.0	0.0	0.0	0.0	0.0	0.0	0.0	0.0	7183.620000970894	0.0	0.0	0.0	0.0	0.0	0.0
O95373	0.0	3392.392912761717	3674.963594728791	3930.4231653556863	2080.8811235008593	3037.7461186676833	0.0	3506.7825208868694	3986.1897182631715	0.0	1687.5647479443116	4436.046715172581	2723.3669131793913	3187.0864195615077	0.0	3048.7655454048568	0.0	0.0	0.0	2916.659580974876	2930.0653424617653	0.0	2467.069028633476	3541.8945549827467	0.0	3745.6155353593626	2961.239883155046	2564.8853553599024	0.0	0.0	2986.7396102769	2673.6183135917904	0.0	2721.6962034321546	2958.9221898539504	0.0	0.0	3059.407529361998	3811.019724409458	0.0	0.0	705.5394382034484	1845.2613205935222	3142.1565142763225	3013.604501387159	0.0	0.0	0.0	0.0
O95425;O95425-3;O95425-4	0.0	1059.1124291418391	0.0	0.0	710.7432150740514	3228.8592792186046	0.0	2328.344270636388	0.0	0.0	0.0	1150.5083730485708	0.0	0.0	0.0	0.0	0.0	0.0	0.0	0.0	0.0	0.0	0.0	0.0	0.0	0.0	0.0	646.9352335054706	0.0	0.0	0.0	0.0	0.0	0.0	0.0	1027.7629470149138	0.0	0.0	0.0	0.0	0.0	0.0	0.0	2171.8803288477607	0.0	0.0	0.0	0.0	0.0
O95433	0.0	2675.738965837792	1488.0576721868642	6520.373054327265	2125.2489492787636	2467.491441791752	0.0	6123.505713285291	2038.3545181467189	0.0	0.0	4045.480290891277	2659.4374867054007	3012.9736093747215	0.0	2745.334799834106	0.0	0.0	0.0	2392.222734053827	3301.2001815004905	0.0	1956.9654338546984	2669.5724797156727	0.0	2468.565257645202	2033.4917609794102	2295.468923708121	0.0	0.0	2913.347869501572	2419.7075988212923	0.0	2282.8578207771034	2589.3287944582985	1576.4648302240066	0.0	4404.373480497217	3742.017525977371	0.0	0.0	1615.5501207517914	0.0	3033.945892643867	1391.13775602063	0.0	0.0	0.0	0.0
O95456;O95456-2	0.0	6995.802600779756	0.0	0.0	0.0	0.0	0.0	0.0	0.0	0.0	0.0	2563.451949199473	2391.7863076227486	1707.3134506388737	0.0	1248.260945375562	0.0	0.0	0.0	0.0	2361.723047926701	0.0	1785.156497810109	3442.5958062360046	0.0	0.0	81.13796791663214	0.0	0.0	0.0	2616.9934672391155	0.0	0.0	0.0	0.0	1412.9703955524972	0.0	2342.476597047308	0.0	0.0	0.0	0.0	0.0	2227.841206587983	0.0	0.0	0.0	0.0	0.0
O95466;O95466-2;O95466-3	0.0	2701.898152681874	0.0	0.0	5625.540048742862	0.0	0.0	0.0	0.0	0.0	0.0	0.0	0.0	0.0	0.0	0.0	0.0	0.0	0.0	0.0	0.0	0.0	0.0	0.0	0.0	0.0	0.0	0.0	0.0	0.0	927.6620714823997	0.0	0.0	0.0	0.0	0.0	0.0	0.0	0.0	0.0	0.0	0.0	0.0	0.0	0.0	0.0	0.0	0.0	0.0
O95487;O95487-2;O95487-3	0.0	2110.7983465353223	0.0	0.0	0.0	0.0	0.0	0.0	1278.6633743918048	0.0	382.9711858549443	0.0	827.0675500657542	0.0	0.0	1607.141902433887	0.0	0.0	0.0	1145.184052092478	1159.3393911464236	0.0	0.0	1103.6886328485539	0.0	0.0	1200.3899451431944	829.3488666160483	0.0	0.0	907.2893386477854	1814.4612776589831	0.0	1868.7222468818672	634.8593017030344	0.0	0.0	1353.731082821428	0.0	0.0	0.0	0.0	0.0	842.0611563071552	0.0	0.0	0.0	0.0	0.0
O95551;O95551-2	0.0	1585.3141883022079	0.0	0.0	0.0	0.0	0.0	0.0	0.0	0.0	0.0	0.0	0.0	3112.6074268362468	0.0	0.0	0.0	0.0	0.0	0.0	0.0	0.0	0.0	0.0	0.0	0.0	0.0	0.0	0.0	0.0	0.0	1439.7723157438309	0.0	0.0	0.0	0.0	0.0	0.0	0.0	0.0	0.0	0.0	0.0	1574.331044291302	0.0	0.0	0.0	0.0	0.0
O95573	0.0	366.28263907641156	2357.001230352887	1694.5141681015086	1208.3303447302155	0.0	0.0	0.0	0.0	0.0	1711.8916718334779	1881.4716666541572	1600.7805479202145	1848.296086729018	0.0	0.0	2138.4438349723	0.0	0.0	1414.3314064769545	0.0	0.0	0.0	2042.3975768291891	0.0	0.0	1313.549466949072	0.0	0.0	0.0	0.0	1616.5134077679536	0.0	1280.6553568938266	1133.3247458856194	0.0	0.0	2019.5128891465906	0.0	0.0	0.0	0.0	0.0	2095.1628065339455	1473.4755549804827	0.0	0.0	0.0	0.0
O95602	0.0	3614.3023091031937	1919.9181478489215	2519.3802110417587	1869.102082439641	1907.322053611058	0.0	0.0	1583.0310531844104	0.0	1747.301667314829	1365.5652658211345	1654.0563284299212	1733.0096391955299	0.0	2444.9633561384726	0.0	0.0	0.0	982.7925546138855	1765.0765561471103	0.0	1901.751209785786	1398.2356550368743	0.0	1848.645725882842	1095.0186737622066	0.0	0.0	0.0	2148.915114403099	0.0	0.0	1312.4385670759802	1993.3134267699768	0.0	0.0	0.0	1669.0752311503836	0.0	0.0	0.0	1950.6970983055826	0.0	1731.7452751650196	0.0	0.0	0.0	0.0
O95707	0.0	978.6301477160519	0.0	0.0	0.0	0.0	0.0	0.0	0.0	0.0	0.0	0.0	0.0	302.600035757158	0.0	0.0	0.0	0.0	0.0	977.7486788560064	0.0	0.0	0.0	0.0	0.0	0.0	0.0	0.0	0.0	0.0	0.0	0.0	0.0	0.0	0.0	0.0	0.0	0.0	0.0	0.0	0.0	0.0	0.0	0.0	0.0	0.0	0.0	0.0	0.0
O95716	0.0	478.49801333665863	0.0	0.0	0.0	0.0	0.0	0.0	0.0	0.0	0.0	0.0	317.8998195125347	0.0	0.0	0.0	0.0	0.0	0.0	0.0	0.0	0.0	0.0	0.0	0.0	0.0	0.0	0.0	0.0	0.0	0.0	0.0	0.0	0.0	0.0	0.0	0.0	0.0	0.0	0.0	0.0	0.0	0.0	0.0	0.0	0.0	0.0	0.0	0.0
O95747	0.0	1920.5888642549946	1295.3517125271826	1732.1168568115784	2020.3041071924774	1579.7453001532494	0.0	1684.5332731950566	1494.8990593749106	0.0	0.0	995.4654154250458	2188.007225298447	1996.6096351917256	0.0	4579.928668143287	0.0	0.0	0.0	2087.7754850837764	1667.651749788298	0.0	2412.0907329253914	2403.4258331764463	0.0	2425.6277885656236	243.43509832200132	10922.598947640246	0.0	0.0	3231.6102480335107	2285.727586629833	0.0	0.0	1957.8702341753608	0.0	0.0	1678.0633625376124	1466.1945184014344	0.0	0.0	1275.9577875634113	1949.202479455794	2918.432598109694	2091.7982610338004	0.0	0.0	0.0	0.0
O95757	0.0	2597.2062274589816	2750.0229099003986	2105.3619967201435	2715.412642032436	5870.2401215864	0.0	2043.8322430604487	3090.5308039093993	0.0	0.0	3037.05674913396	5166.0173680842145	3217.817624557734	0.0	2228.387887157069	0.0	0.0	0.0	1832.5679790654342	2724.62145998751	0.0	2624.2687036681796	1498.9660513922738	0.0	2588.171242187311	2094.6986993805363	2608.2275671892394	0.0	0.0	1661.1386885791408	2746.231251015133	0.0	2354.589252155807	1294.7749719463047	4152.3307057652555	0.0	2550.4113997568975	0.0	0.0	0.0	0.0	4264.268930947808	2453.6839478331776	2547.5966639709914	0.0	0.0	0.0	0.0
O95777	0.0	6862.487002850591	0.0	5048.093799039723	7956.243979552875	6261.8554115885	0.0	4658.641467773909	3440.351514024206	0.0	1699.3095678021075	0.0	5434.915238603612	0.0	0.0	0.0	5513.822096100381	0.0	0.0	0.0	8158.07263004408	0.0	5654.547813135122	0.0	0.0	0.0	5873.89470894181	0.0	0.0	0.0	7238.0840989539665	6274.921956828568	0.0	5312.825651084441	6307.790356890282	0.0	0.0	0.0	3572.08639466835	0.0	0.0	0.0	4193.9669481974415	11217.007081379053	3552.49834378422	0.0	0.0	0.0	0.0
O95782;O95782-2	0.0	1335.6395950235815	898.5753131261101	1566.289145490142	1118.7290582594571	0.0	0.0	1891.0090275878001	1709.4373328345193	0.0	0.0	2260.005184471365	1654.1720764953297	1514.202191534805	0.0	1383.1744369425578	0.0	0.0	0.0	1630.03453265913	1301.5682662139586	0.0	1529.7900809448286	0.0	0.0	1624.279836103678	2817.6057138978463	0.0	0.0	0.0	2702.6811316559397	822.043634776331	0.0	1192.8859786495561	1864.9715527772544	0.0	0.0	1876.4325989691015	2071.590142757785	0.0	0.0	0.0	1401.9721550797685	2563.6384834787386	1348.5543355991006	0.0	0.0	0.0	0.0
O95785;O95785-3;O95785-4	0.0	1346.0923423306303	0.0	0.0	0.0	2794.8546951921317	0.0	0.0	0.0	0.0	0.0	0.0	0.0	0.0	0.0	168.84066766454575	0.0	0.0	0.0	0.0	754.4311905911367	0.0	0.0	380.973689460048	0.0	591.5833699819135	601.4317529127997	0.0	0.0	0.0	0.0	0.0	0.0	0.0	1712.418961264071	0.0	0.0	0.0	360.6343879338481	0.0	0.0	0.0	0.0	0.0	0.0	0.0	0.0	0.0	0.0
O95816	0.0	2905.225619399165	2787.8302540676855	2483.5939813088216	1832.587944917388	460.11267783384966	0.0	3113.3216078257446	1268.6336574481127	0.0	2038.1609472481277	2775.1116707387678	2277.0721563384736	2535.1391308002567	0.0	2797.602402514843	0.0	0.0	0.0	0.0	2995.7065025170305	0.0	2848.4149926909154	2596.813050003989	0.0	2173.651000745004	2583.8647143763487	2252.7362739460073	0.0	0.0	2419.9366393853743	1715.2228934671507	0.0	1501.3506858537949	2412.6932338612933	0.0	0.0	1655.652779038036	2130.3282856490455	0.0	0.0	0.0	2019.275662074216	2761.038012962933	2750.2358980261483	0.0	0.0	0.0	0.0
O95817	0.0	2701.662512055448	3454.0691558552144	4067.4771850941784	2721.6156172863048	2462.2628774880172	0.0	2593.9978858778413	1391.8901326062703	0.0	926.272068054438	2557.06869745741	4099.668754795918	3141.206255910119	0.0	3411.835868818795	0.0	0.0	0.0	2557.0122223476956	3742.4847119552064	0.0	3502.564151753928	2854.6458171643617	0.0	0.0	0.0	0.0	0.0	0.0	3399.1968559452343	1716.9701706231847	0.0	1754.9610352742668	2424.589516602499	1994.7101936335753	0.0	0.0	0.0	0.0	0.0	2659.204963435946	0.0	2577.8035386166116	2812.3147243909125	0.0	0.0	0.0	0.0
O95831;O95831-3	0.0	2479.286826265661	1988.0367932831941	2815.000230381455	1834.7619062529766	1709.3196412839727	0.0	2643.495864309691	1974.1555643861352	0.0	1867.2135731336418	2111.966488933726	2653.3537320711807	2309.2435644077405	0.0	1840.0463564703946	0.0	0.0	0.0	2145.675162430918	2086.1996792195037	0.0	1702.8335872842276	2236.620829416928	0.0	2060.1002945461596	2117.1203910556915	1791.4490351395061	0.0	0.0	2354.2921450318327	2196.2673304292825	0.0	1978.8523893062702	2204.206827202448	1561.001599979482	0.0	1986.4833987345946	1719.7418139729407	0.0	0.0	0.0	3173.9736522910634	2111.4442173496896	2230.1057931785704	0.0	0.0	0.0	0.0
O95834;O95834-2;O95834-3	0.0	3277.370250101226	0.0	2661.301696443223	0.0	3780.87349756777	0.0	0.0	7893.445419664167	0.0	0.0	0.0	3284.4967644502285	4565.082629451298	0.0	3014.2855075146513	0.0	0.0	0.0	0.0	4656.844935538264	0.0	15166.202069335874	5968.040995784894	0.0	0.0	0.0	0.0	0.0	0.0	3592.8274718320235	3845.1296555487547	0.0	0.0	3990.1131584919854	0.0	0.0	2587.0923432677796	0.0	0.0	0.0	0.0	0.0	0.0	4128.718054674816	0.0	0.0	0.0	0.0
O95861	0.0	904.5341915910839	0.0	2039.8580646664457	0.0	0.0	0.0	2722.736043287912	1934.3882026424249	0.0	0.0	0.0	2060.436913996802	0.0	0.0	1148.9498316984923	0.0	0.0	0.0	1307.4795704258052	530.3856693006541	0.0	767.4499913273013	1549.525700075711	0.0	0.0	907.1755635688473	910.9923023434864	0.0	0.0	1224.3799282696878	0.0	0.0	1051.6906779117755	0.0	0.0	0.0	865.8849263493292	1196.5120623930504	0.0	0.0	0.0	0.0	1507.1173414024222	0.0	0.0	0.0	0.0	0.0
O95865	0.0	70.56629101357504	483.90149264168105	0.0	0.0	0.0	0.0	0.0	356.5110527020384	0.0	0.0	0.0	0.0	235.32249467820913	0.0	36.1063072678455	0.0	0.0	0.0	0.0	0.0	0.0	165.08929328871358	416.6900153121985	0.0	28.56654963784548	0.0	0.0	0.0	0.0	0.0	0.0	0.0	89.46089113770591	0.0	0.0	0.0	0.0	0.0	0.0	0.0	0.0	0.0	209.8084828818561	0.0	0.0	0.0	0.0	0.0
O95881	0.0	2670.4061402633415	2195.0545873471706	1617.7097025930236	3641.4849710479375	4417.859004865964	0.0	3374.0593371863656	839.3402947910598	0.0	1918.6366223381897	3451.512209425681	3268.146707806549	3433.343166552146	0.0	0.0	9979.968071039992	0.0	0.0	2187.8498138920418	4018.4841308416403	0.0	4696.144191383715	1290.5422329145058	0.0	2372.9564552633956	3121.6560461621198	0.0	0.0	0.0	2082.098399875225	3703.15699971129	0.0	3376.8502334178806	2623.680140329015	4052.3636851748706	0.0	2772.5745136752976	2611.066509664625	0.0	0.0	0.0	0.0	2293.4778172296183	1568.5803215539754	0.0	0.0	0.0	0.0
O95983	0.0	2816.8337023187437	0.0	0.0	0.0	0.0	0.0	0.0	0.0	0.0	0.0	0.0	0.0	0.0	0.0	0.0	0.0	0.0	0.0	0.0	0.0	0.0	0.0	0.0	0.0	0.0	0.0	0.0	0.0	0.0	0.0	0.0	0.0	0.0	0.0	0.0	0.0	0.0	0.0	0.0	0.0	0.0	0.0	0.0	0.0	0.0	0.0	0.0	0.0
O95994	0.0	1113.9326820358738	4061.79683400288	3121.7248477132384	1343.0196361889662	0.0	0.0	1357.8614666639344	1616.394042497279	0.0	0.0	2782.771163888741	1618.4686002215008	1294.0375553760607	0.0	1803.0573149952731	0.0	0.0	0.0	1457.612379594686	0.0	0.0	1738.55462408816	1454.445267350447	0.0	0.0	809.5905129019653	0.0	0.0	0.0	0.0	1532.5738643883558	0.0	0.0	0.0	0.0	0.0	1348.5260862237062	2295.3303567065373	0.0	0.0	0.0	0.0	1741.8824768330958	0.0	0.0	0.0	0.0	0.0
O96000	0.0	3232.6788121687246	3655.5303964681825	2650.3126740730736	2575.8868893083527	0.0	0.0	3702.136684480751	2977.176760493158	0.0	0.0	5022.112411149654	1814.234842693933	2569.6850399366817	0.0	2800.353353665249	0.0	4000.144328974474	0.0	3156.6723923599848	1161.6655878435638	0.0	0.0	0.0	0.0	0.0	0.0	3088.183996078837	0.0	0.0	2818.8404187152314	5547.642975560541	0.0	3943.3613578283926	0.0	2323.6911041787853	0.0	4342.380615951537	0.0	0.0	0.0	0.0	0.0	3047.534519621954	1625.2448767284977	0.0	0.0	0.0	0.0
O96005;O96005-4	0.0	2085.3098111114896	0.0	2177.7759684267394	3175.6580833495145	0.0	0.0	3926.7607389278937	0.0	0.0	0.0	0.0	4170.457643665137	5001.977380008286	0.0	0.0	0.0	0.0	0.0	6062.174328965788	6374.847597227646	0.0	3884.2627258653633	3550.647409256127	0.0	0.0	0.0	2356.1153196211694	0.0	0.0	2602.63210828819	2505.8912373873936	0.0	3541.1889077763963	0.0	3934.1605844697015	0.0	4310.353068781225	0.0	0.0	0.0	5769.59217119237	0.0	1955.9536909251617	0.0	0.0	0.0	0.0	0.0
O96006	0.0	1639.4126766603526	0.0	1748.1330201044868	0.0	386.6123879231269	0.0	831.0680750505073	0.0	0.0	0.0	0.0	0.0	312.1648989397675	0.0	688.4364298260671	0.0	0.0	0.0	0.0	1037.0463625706357	0.0	0.0	0.0	0.0	330.652493516606	0.0	0.0	0.0	0.0	619.2271253361923	318.3995811298142	0.0	731.3810894625376	0.0	0.0	0.0	0.0	0.0	0.0	0.0	0.0	0.0	489.69984060417335	0.0	0.0	0.0	0.0	0.0
O96008	0.0	2013.5986767088018	3175.360514887111	2257.043969507378	0.0	1832.3216047993374	0.0	2427.5490274802505	2694.7012535088456	0.0	2067.661512624799	5599.570292865465	4154.309658570644	2272.397083196526	0.0	651.8850738964375	0.0	0.0	0.0	1124.2074785012796	2633.8312655445106	0.0	3073.429367561399	2090.7696489809864	0.0	2278.9726096542263	2870.1446905916973	0.0	0.0	0.0	1937.1199531388609	1579.1707853392043	0.0	2694.0523238661344	1385.177766063185	1324.7673944934177	0.0	0.0	4480.823717165615	0.0	0.0	5087.9976287225245	2469.6266773821126	3344.365808736261	2664.3874316039173	0.0	0.0	0.0	0.0
O96019	0.0	2477.4738288324243	0.0	3941.2971398412074	1734.4517995768294	3559.573938789285	0.0	2088.5669583468502	3220.6290275944602	0.0	1794.9534273803051	0.0	4001.448281751146	782.5029735396811	0.0	0.0	0.0	0.0	0.0	0.0	1322.9617966827323	0.0	4561.177924955259	3360.2166019979195	0.0	3063.289379349301	2347.925532873135	0.0	0.0	0.0	1611.8009434405117	1904.2565875093171	0.0	1658.4064526634263	535.7517207392152	1698.6466007399488	0.0	1413.1631815618155	1844.3198302378776	0.0	0.0	0.0	0.0	1428.5973381921544	1391.948083482432	0.0	0.0	0.0	0.0
P00338;P00338-3	0.0	11951.253536983986	14200.041545639682	15033.515189255408	11094.9895653959	10502.651952442508	0.0	14080.311808175167	12599.95163120918	0.0	5523.781772664454	14823.314622515587	11343.89551087682	15739.801744744873	0.0	11960.8437019832	0.0	0.0	0.0	12368.500899224347	12900.192161572983	0.0	13738.838705846983	14733.596705958355	0.0	13159.374563015326	10308.1705050565	5876.625628789093	0.0	0.0	12656.847182866451	10715.963360885533	0.0	14873.859010804881	11663.155143476086	4034.487646013983	0.0	12775.082053902624	10705.733302138802	0.0	0.0	6571.69493967146	7796.304071274225	14397.452530124383	8851.240885300003	0.0	0.0	0.0	6446.94021849819
P00367	0.0	3036.0657553913234	3776.064754428063	2143.9686825847207	2982.0041994250573	2656.6639188193853	0.0	1808.8182796661263	3456.437791518278	0.0	1538.0579512867616	3668.3885480962986	2612.424155490103	2685.0321028970707	0.0	3550.6791860889275	0.0	0.0	0.0	1938.9102583292129	3051.07505707915	0.0	3397.700836633305	2951.3923267079	0.0	1948.5802484791373	2503.039329526554	757.1989782820335	0.0	0.0	3497.3390490811807	4602.337323131547	0.0	2106.6320714721687	3164.8098271036965	2931.058458015694	0.0	2673.9611832436076	2760.4621137012937	0.0	0.0	0.0	0.0	3152.8968146707784	4485.997582186439	0.0	0.0	0.0	0.0
P00374	0.0	827.4341982378287	0.0	0.0	969.4828229614297	649.7315956712978	0.0	2024.5818272430517	0.0	0.0	494.58169689083604	0.0	0.0	1540.128379326478	0.0	1060.4170976835735	0.0	0.0	0.0	2086.4920375289626	1634.9455613648558	0.0	0.0	0.0	0.0	0.0	0.0	0.0	0.0	0.0	1447.9479303586695	1194.962154850576	0.0	1827.5871286019371	0.0	929.7729695816504	0.0	936.3567216792334	940.901286427558	0.0	0.0	0.0	3291.9699141564392	1535.0063819579482	0.0	0.0	0.0	0.0	0.0
P00387;P00387-2;P00387-3	0.0	3286.1245395890546	4864.700966560282	3284.0042303277914	3591.939387773038	3235.7736014410657	0.0	4649.593255102238	3628.929335697995	0.0	2000.0350388962306	6490.2939931809005	5091.695094984576	5873.358068910905	0.0	3500.5969734260716	0.0	0.0	0.0	4832.719777316017	3997.260199794874	0.0	3428.8052465074625	3936.579940101773	0.0	3880.1057898479717	4611.964443640293	3756.141379124764	0.0	0.0	3203.352857933914	3585.0816308268363	0.0	3327.978578770734	2621.1630150819587	0.0	0.0	3605.081800442642	4673.3315614250705	0.0	0.0	3274.5823009792502	3395.7361107269076	2208.018680205894	3504.178442992818	0.0	0.0	0.0	0.0
P00390;P00390-2;P00390-3	0.0	2709.6682454116662	1054.0127598773038	2566.359667657753	0.0	1904.832464699806	0.0	1591.2690306401992	1751.8720778872882	0.0	0.0	2972.5750495938996	2335.9108556296164	1187.560686570017	0.0	869.0084529540997	0.0	0.0	0.0	929.2180129782321	1341.11124738187	0.0	996.5313382608949	1464.733575184358	0.0	1034.2882167040875	1221.4155466200832	1495.8952068041463	0.0	0.0	3383.9857829974976	1392.3575143112412	0.0	1406.1377849314058	1284.9970690749683	0.0	0.0	2109.5410585338254	4864.119311927088	0.0	0.0	0.0	0.0	2346.837985154082	3631.1808243825935	0.0	0.0	0.0	0.0
P00441	0.0	5335.706573759714	3747.6301586481477	6625.958164477327	4999.939856060762	4851.2649232472195	0.0	3557.416362381936	5229.797587303008	0.0	4904.530020132962	7898.583213770935	6231.305564227968	5389.348166899865	0.0	5592.378841655495	4753.902552782503	0.0	0.0	3961.807676481962	4932.069239108241	0.0	5618.936198520175	4773.333219750765	0.0	4015.1967573538127	2428.673230156338	3789.2090685678218	0.0	0.0	7178.230243551302	5973.998669218061	0.0	5232.481652878747	3210.7249401656	3310.025092351659	0.0	2783.3301373183776	2949.140851355749	0.0	0.0	0.0	2469.8057293694696	4308.2012050330195	3728.112549627789	0.0	0.0	0.0	0.0
P00491	0.0	2311.63163415037	2902.547625433856	2984.4308632124835	2627.0216968054892	2143.392871922594	0.0	3899.502685156843	2606.164071681608	0.0	1751.472267868903	3032.3979793703315	1720.7567269301192	3540.023171414395	0.0	2531.285696505074	0.0	0.0	0.0	3013.5496080462262	3501.2386286797955	0.0	2565.7245627916645	2542.0439971618252	0.0	2621.3865284534277	2720.729075626287	2438.1434603814446	0.0	0.0	2004.2000801494046	2240.9212794681775	0.0	2078.064774465459	2585.152334150168	1319.14886526919	0.0	2428.49341014823	2859.7877849518068	0.0	0.0	0.0	0.0	3132.753970321221	1735.47773258079	0.0	0.0	0.0	0.0
P00492	0.0	3400.9344442115207	3642.7999021247283	0.0	2575.330988779477	3743.765360955222	0.0	2447.0822986796306	3179.1748111664115	0.0	2349.1590346868907	2147.887563683303	2882.4047288577053	5005.596240797196	0.0	2565.6487668678933	0.0	0.0	0.0	2835.0510020974107	3410.0092605709474	0.0	0.0	3090.708740436367	0.0	2615.124923109284	1945.3676398900202	0.0	0.0	0.0	2965.270077807288	1742.0685705580393	0.0	2893.0722661140594	2943.9020651663704	4135.484485497615	0.0	1397.8325100967959	0.0	0.0	0.0	1706.370096495361	3499.397800843224	2827.748032283656	17304.24370350223	0.0	0.0	0.0	0.0
P00505	0.0	5747.783942316828	4490.463597261147	5420.6171042791475	3016.3661677842347	4232.834792787816	0.0	5060.705345353196	3914.962164532942	0.0	1949.4924364969747	5924.930230654477	2897.0860552819895	5154.295341272579	0.0	3943.7125048032485	0.0	0.0	0.0	3145.2981706885967	3330.1718037744686	0.0	3953.5006713515513	4543.74085758013	0.0	3033.9236948005737	2526.290959632414	2693.32534249623	0.0	0.0	4645.7870821783	2600.0426171892636	0.0	3912.5693310003553	4055.4693093947944	2869.807406106015	0.0	3185.895619343816	2966.6736788462854	0.0	0.0	2167.679876540036	2163.292256798919	4295.466854956451	2458.950183890275	0.0	0.0	0.0	0.0
P00533	0.0	4075.44997942566	4243.163629765063	0.0	4119.811356636978	3017.05330364306	0.0	3978.011626269321	0.0	0.0	0.0	0.0	0.0	3747.4964191373724	0.0	1604.347974437983	0.0	0.0	0.0	0.0	0.0	0.0	2959.731400541574	4584.439227129809	0.0	0.0	2528.478676211504	0.0	0.0	0.0	0.0	0.0	0.0	2032.0885518891437	0.0	0.0	0.0	4238.986694194308	0.0	0.0	0.0	0.0	2836.5807146010934	0.0	0.0	0.0	0.0	0.0	0.0
P00558	0.0	9620.680226411283	10505.121695487027	10246.049356318334	8410.594927730712	8856.31871815057	0.0	12549.153816964343	8085.158346780545	0.0	5646.745508339681	13097.319088799939	8348.010751025919	15200.218829219471	0.0	9489.883050525154	0.0	0.0	0.0	9640.459388219577	8561.388667244784	0.0	8244.772227182404	10867.263275865924	0.0	9458.79631339196	8812.080137950736	6875.985308998422	0.0	0.0	8368.845556234077	9897.930113305521	0.0	11389.539697559117	8394.604861624653	5653.192646674862	0.0	11390.377867676269	9226.474963702558	0.0	0.0	5119.254320743049	5845.6915973748855	11591.33096978142	9204.991893722528	0.0	0.0	0.0	0.0
P00568	0.0	1259.098457756891	1987.3465041983284	1905.65062687516	2501.601324853134	2812.7424687021794	0.0	0.0	1184.7187865880383	0.0	1068.7387506810066	0.0	0.0	2180.891880533684	0.0	0.0	0.0	0.0	0.0	0.0	1318.2648893761698	0.0	1663.389274827863	2737.6248653469884	0.0	0.0	0.0	1478.7515890766304	0.0	0.0	1073.7960915270053	1813.9165290296417	0.0	4109.0660519450375	1217.6584916000293	143.26397972713562	0.0	1180.0522825248213	3093.0772287522636	0.0	0.0	0.0	3251.939178437393	0.0	1849.1805878641946	0.0	0.0	0.0	0.0
P00813	0.0	1291.0336796855072	0.0	0.0	0.0	0.0	0.0	0.0	0.0	0.0	0.0	0.0	0.0	0.0	0.0	0.0	0.0	0.0	0.0	0.0	0.0	0.0	0.0	4539.140296929574	0.0	0.0	0.0	0.0	0.0	0.0	0.0	0.0	0.0	3004.737869492258	0.0	0.0	0.0	0.0	0.0	0.0	0.0	0.0	0.0	2731.6050116525835	0.0	0.0	0.0	0.0	0.0
P00846	0.0	1384.6344636675335	2517.6312176176048	0.0	889.4948000293344	1354.8030614562142	0.0	2538.6823438310184	3143.768293581555	0.0	0.0	3382.56217274065	0.0	0.0	0.0	0.0	0.0	0.0	0.0	0.0	0.0	0.0	2824.731710010572	4295.96266457968	0.0	0.0	0.0	0.0	0.0	0.0	0.0	0.0	0.0	1074.95538732382	0.0	0.0	0.0	0.0	1755.7428104053074	0.0	0.0	0.0	0.0	0.0	0.0	0.0	0.0	0.0	0.0
P00966	0.0	8769.364269549445	6548.256408473926	12334.930719779677	8845.455159051526	8380.883815616953	0.0	7653.067141095688	7940.89654966894	0.0	1791.274952387202	15108.020697268592	4317.149606053341	11025.292270946911	0.0	7824.42694413665	0.0	0.0	0.0	5767.172216666867	9280.857389481976	0.0	5313.71971952372	7032.47931900023	0.0	5333.611639861987	4344.735065121434	5724.337210721156	0.0	0.0	7319.543723178811	4852.7484550424615	0.0	9668.077810434625	6946.738040165099	4162.314388629646	0.0	8914.39071619364	6507.064284954901	0.0	0.0	7569.627088067174	3533.606877901948	10861.27276063737	7108.35082612531	0.0	0.0	0.0	0.0
P01111	0.0	1916.024441918449	1376.8589959600718	1300.1905864087412	1090.467093740001	1772.6726641095431	0.0	0.0	1365.3093747103962	0.0	0.0	1444.9457134559364	1859.8606939177937	2581.4905604476826	0.0	1086.1132382234093	0.0	0.0	0.0	1001.0269748026943	913.4609289132499	0.0	672.0269559191703	1414.549902923592	0.0	1213.6107787903945	1142.019894930716	0.0	0.0	0.0	2293.0711449198716	1524.7689243496836	0.0	1549.2873390731581	0.0	0.0	0.0	1678.1700612519244	716.5097516261889	0.0	0.0	0.0	0.0	1360.8570410455727	1382.4716779950638	0.0	0.0	0.0	0.0
P01116;P01116-2	0.0	682.767364784877	0.0	0.0	0.0	0.0	0.0	0.0	0.0	0.0	0.0	2665.660405321638	1004.0646446827756	0.0	0.0	0.0	0.0	0.0	0.0	0.0	0.0	0.0	0.0	0.0	0.0	0.0	0.0	0.0	0.0	0.0	0.0	0.0	0.0	0.0	0.0	0.0	0.0	0.0	0.0	0.0	0.0	0.0	0.0	0.0	0.0	0.0	0.0	0.0	0.0
P02545	0.0	10360.877368389643	10257.38784121535	8247.2543158908	11636.590898355738	7897.962664116561	0.0	8247.027941902517	9559.067541952363	0.0	7725.138830731983	13324.471152256881	6543.630585341437	8424.060006560665	0.0	6078.295627298447	2942.801042383589	0.0	0.0	10721.607067292212	6072.431944931408	0.0	8422.372559329946	11443.14226192284	0.0	6891.759280559985	6712.308205950274	5799.336944792829	0.0	0.0	8994.265303705422	6687.124186110961	0.0	11894.441571278789	7873.6247819951495	5721.913409798427	0.0	8538.20828263521	6988.142083140079	0.0	0.0	5217.779252203644	6816.968101663809	10794.394556397445	8237.15274711967	0.0	0.0	0.0	0.0
P02786	0.0	4821.554009474174	3698.245377386559	5474.496769753125	4775.352836091216	5179.206606365908	0.0	5050.065198225889	3902.604273401581	0.0	1408.005793757917	6740.327174221745	5918.282429903122	5650.2140894212225	0.0	4449.666074272364	0.0	0.0	0.0	2865.9573712874003	3881.05551927336	0.0	5424.701868673996	5979.570885257672	0.0	3231.462036253912	5588.527398626241	1936.9034148054345	0.0	0.0	4344.042020239178	3558.7297095813865	0.0	4779.940347963477	5111.049676331856	2880.5256983311856	0.0	4484.965258327771	4213.579559654443	0.0	0.0	2909.491390947244	2972.052696780679	4853.6095879614995	5823.162129365023	0.0	0.0	0.0	0.0
P02794	0.0	7236.336486472615	5686.464456763653	5112.058947191674	2971.722381021743	0.0	0.0	4894.617025381461	4297.552543973529	0.0	0.0	5415.258846968613	0.0	6900.161371688556	0.0	7109.665955821123	0.0	0.0	0.0	4547.545323099032	6603.906086014222	0.0	0.0	3152.104821910474	0.0	4520.895173193287	0.0	0.0	0.0	0.0	0.0	5300.095040520841	0.0	5724.548568812999	4651.237544812206	0.0	0.0	4278.14114685738	0.0	0.0	0.0	0.0	0.0	5285.918588432771	6664.212149522167	0.0	0.0	0.0	0.0
P04003	0.0	728.7552941666462	0.0	1309.173735034542	0.0	633.8171845590531	0.0	1960.5745046089407	1116.2705798479508	0.0	0.0	804.1906041060105	0.0	697.7432365041375	0.0	0.0	0.0	0.0	0.0	0.0	0.0	0.0	0.0	1437.9656962057006	0.0	0.0	444.9422828857403	0.0	0.0	0.0	0.0	2562.634196830354	0.0	941.616412507804	876.471713153057	0.0	0.0	0.0	1740.5994845006887	0.0	0.0	0.0	854.1142345382158	1102.462269076684	0.0	0.0	0.0	0.0	0.0
P04040	0.0	4314.866577612936	2910.2253182795953	2653.0879795992323	3181.692810575843	5245.541059903854	2652.3192807407318	3301.341800049126	2389.3594500701697	0.0	3003.0897458947616	2054.387733637359	13163.302768349966	3505.782583283127	0.0	2098.9832936787916	0.0	0.0	0.0	3147.1147907121394	2631.4679094488893	0.0	1802.6987442173854	2593.890965235353	0.0	2266.008718397921	2511.833109688381	2062.891385359811	0.0	0.0	2797.7954084072494	1586.395609397917	0.0	3616.3902843388455	2880.151460377841	0.0	0.0	4272.484641366712	1715.042204615464	0.0	0.0	0.0	2525.058357336901	4560.834772963499	2200.491412608445	0.0	0.0	0.0	0.0
P04062;P04062-2;P04062-4	0.0	2165.83370601665	0.0	1425.8418040073552	2020.3363846776735	2615.31235108214	0.0	1916.6237745490835	1974.4236111274292	0.0	0.0	2138.57937747292	6615.232335006503	2544.6942335297326	0.0	0.0	0.0	0.0	0.0	1769.0431429022312	1676.82756545191	0.0	0.0	1658.451268382739	0.0	0.0	2590.8690738998434	0.0	0.0	0.0	2324.660804810328	2001.8505432513568	0.0	2704.05154330585	0.0	0.0	0.0	2505.230895704783	0.0	0.0	0.0	0.0	1473.0079233368347	2221.8891307953845	1037.3317809634304	0.0	0.0	0.0	0.0
P04075;P04075-2	0.0	11248.781602485076	11023.985117177663	12096.118073594986	12136.81426090779	8154.248391754831	0.0	13434.88542829089	10648.439385359512	0.0	5101.765746057146	10304.12451134505	7573.415631087757	14526.49645668945	0.0	10738.137989220226	1518.6817927891955	0.0	0.0	11307.236116495189	11981.497330340493	0.0	11438.207373431276	10063.378168772779	0.0	7105.533123097417	7867.531519152155	8352.571863871564	17217.637434309407	0.0	11182.725368034657	7767.643189632541	31163.468463962552	14130.406778862833	8512.52225368703	7470.342055649551	0.0	11125.551498669478	10973.8995236731	0.0	15156.251926889843	5612.299487744363	5314.829277933872	13455.402759769047	5983.170963090912	0.0	0.0	0.0	0.0
P04080	0.0	4014.784849747685	0.0	8715.28105273267	0.0	2132.2352949266037	0.0	0.0	4104.713295593488	0.0	3093.34349712764	0.0	3135.62776660925	6839.766674116154	0.0	0.0	4502.768353404671	0.0	0.0	5585.138573347772	7317.623333761552	0.0	0.0	4240.979127210878	0.0	0.0	0.0	4594.102236092028	0.0	0.0	8876.21632239596	5978.49313000254	0.0	2914.535722502363	4820.6616916860185	4168.160818554314	0.0	3114.9176931774787	2131.155732311696	0.0	0.0	0.0	2866.59029942542	5314.681126492238	4227.591525069149	0.0	0.0	0.0	0.0
P04083	0.0	8829.42369076035	8886.705533301994	9213.71166537515	8926.675987238035	7772.167599669967	0.0	9417.75079098178	9889.65470353164	0.0	5355.792947458051	9412.465679700132	6471.639908874032	11008.324224669597	0.0	14365.78326317264	0.0	0.0	0.0	9961.038118865928	9003.563398597613	0.0	11186.750674121256	13362.71957963699	0.0	9590.354942811833	7587.510497203092	6071.558997358971	0.0	0.0	7401.430651804142	7603.029431020625	0.0	9705.485835239617	9665.338672183343	5487.285695520432	0.0	7681.040927021068	6195.655334455948	0.0	0.0	4757.887932746775	2506.203440920153	11739.148872139975	7079.619005584077	0.0	0.0	0.0	0.0
P04179;P04179-4	0.0	2311.162903150184	1318.999666918854	1968.2132873574824	892.9999328427839	955.4719654099215	0.0	1430.214913351624	1358.1896595376222	0.0	1415.0072795553883	2323.18889734006	2371.8280571149635	1557.0281328084147	0.0	1041.902769873706	0.0	0.0	0.0	2182.799619679709	1615.505559112921	0.0	1671.2397420126754	1014.7699699737726	0.0	964.1656843792736	1043.3972301164883	0.0	0.0	0.0	1445.8735508253874	1624.1311228481575	0.0	1359.1414562191026	2056.104256416784	0.0	0.0	2285.4406988856235	892.3019095584199	0.0	0.0	0.0	0.0	2322.7560764633927	1318.6544972355853	0.0	0.0	0.0	0.0
P04181	0.0	1966.0639455130372	2851.7130462902387	3331.698670686145	1964.1637473433925	2244.2219991008815	0.0	0.0	1901.8620795405966	0.0	2077.695284128676	1950.3164648332227	2147.618323569636	2350.9976173357168	0.0	2070.9725829574177	0.0	0.0	0.0	0.0	2007.2166138449084	0.0	2144.370270793345	2562.752532473563	0.0	0.0	2749.1569489226367	0.0	0.0	0.0	2915.61047406789	2533.5198576540306	0.0	1497.1604893784024	2829.460038238148	2429.6429673047446	0.0	2189.507930135092	1956.9742245980005	0.0	0.0	0.0	2151.804315526456	0.0	0.0	0.0	0.0	0.0	0.0
P04183	0.0	1463.3532414430283	1937.2669182698119	0.0	0.0	0.0	0.0	0.0	1702.7197979587515	0.0	0.0	1461.4462492749255	0.0	0.0	0.0	0.0	0.0	0.0	0.0	0.0	1385.3067173029476	0.0	875.7597755318357	0.0	0.0	0.0	1138.2475345567673	0.0	0.0	0.0	1701.248501626728	0.0	0.0	0.0	0.0	0.0	0.0	0.0	0.0	0.0	0.0	0.0	0.0	0.0	1543.362920310442	0.0	0.0	0.0	0.0
P04264	0.0	7527.830994876366	5323.986948400496	5973.407844666794	5226.841368067521	1736743.8219917759	199368.29939206454	5681.630354283234	6059.208222197486	24342.57289721632	34852.201097357116	5969.676361229121	60086.58807179041	3562.797101200504	6113.702781152906	7025.702029019958	2182.6801851340583	11384.042031499956	7496.232867620115	4335.423487026198	1118.0762801473372	0.0	6911.345786401385	8368.046699971646	0.0	6987.1326807485475	2990.3347763665433	7235.116733905171	6584.319574502689	2497.0479453644075	6574.242651672655	25097.5367938935	6379.03556158239	8652.591633035556	6182.517085865268	11403.665374659682	12649.453370263675	7466.785823194032	8314.549542277202	13765.940407656282	7377.045000332288	14017.163807869394	3318.2380472331693	31514.578147656874	22386.465325109777	6728.204539545758	2223.312402486758	1589.6864432984905	0.0
P04406	0.0	14114.71514977501	16257.654036949367	15185.940188203956	14605.264906185685	11285.385983307051	0.0	14311.958936521894	15787.276052124185	0.0	8493.096051113102	17946.48437685296	16063.785826296726	17937.89486651092	0.0	15271.608629457878	877.2512655871765	0.0	0.0	12008.374196316729	10821.460044003456	0.0	11819.45484926178	19205.52552672492	0.0	16301.273484506337	9743.696651404316	14440.152369086494	0.0	0.0	13849.668172641825	14102.919928464322	0.0	21813.190888278386	11002.994802314206	6499.844589980395	0.0	13665.74025867753	10535.150129176978	0.0	0.0	8641.275231597605	5788.1791364945775	20520.12172204116	12336.052738703127	0.0	0.0	0.0	0.0
P04632	0.0	2524.0861873971126	2650.2704608370686	2052.690348452545	700.8730627172422	2368.675063045696	0.0	0.0	9692.887946520455	0.0	1346.3161166009236	5895.928112618074	2251.1500764232424	0.0	0.0	1428.204097481643	0.0	0.0	0.0	0.0	3798.462589886792	0.0	2172.5584266550145	2140.119593487922	0.0	1817.4940636172273	0.0	0.0	0.0	0.0	1934.9965251991703	805.5135032345453	0.0	1171.2216026890999	2048.210843114639	0.0	0.0	0.0	0.0	0.0	0.0	1566.0343938868511	0.0	769.6855586404888	0.0	0.0	0.0	0.0	0.0
P04792	0.0	16239.330460505467	14268.905498345008	5530.195086125253	14617.208967161734	8144.799570333113	0.0	14235.32915129328	13091.998895193134	0.0	8768.676302889895	22962.354554900376	12851.434937188751	13282.687459572371	0.0	9980.998865024101	4684.0678494301455	0.0	0.0	19274.397170305918	12696.077671681152	0.0	18385.720940553587	14757.233120482577	0.0	14285.415717572587	8627.246981628681	10933.298787592765	0.0	0.0	17871.268559984735	12621.903534918449	0.0	14343.796496361363	12914.214503800536	15097.042803826464	0.0	10742.31116538427	7738.029131407831	0.0	0.0	10748.994862469763	6487.580555554114	17306.564559968927	10476.150435667623	0.0	0.0	0.0	0.0
P04818	0.0	3468.6830366121994	4283.231010414018	5058.186602809617	2831.3393859171124	2803.812872406093	0.0	2379.167391083694	1255.448462163069	0.0	1233.61283859189	4110.732132654822	2123.1289619856857	4479.350433707053	0.0	3100.1369306782835	0.0	0.0	0.0	2647.632657311903	2483.346446149352	0.0	4230.0067340072765	3414.547083958855	0.0	3361.5327657652088	2372.69053236998	1243.018227390124	0.0	0.0	1942.8160905123882	2323.316408372456	0.0	1777.603231981964	3707.535764564043	0.0	0.0	0.0	2508.80245538779	0.0	0.0	0.0	2338.9614812851514	4026.2607319772337	1801.7602240001363	0.0	0.0	0.0	0.0
P04843	0.0	3409.198540975061	3215.3060851004057	4087.9035136320904	3586.3134511944236	2270.1741310591397	0.0	4199.002583193559	2054.5673686402106	0.0	2041.8842355133716	4402.684910097371	3270.174982266503	3505.8946720844006	0.0	1429.7314002375385	496.0898637876156	0.0	0.0	2899.9983790544893	3020.0685867620637	0.0	2617.1432439492914	3329.782370991186	0.0	3200.3750122056967	2009.077905266171	1286.5479264582898	0.0	0.0	3120.777151288656	2443.229352829369	0.0	3854.98220344229	2951.3301156618377	0.0	0.0	2005.087129125439	3485.3527334975256	0.0	0.0	0.0	2219.258796699074	3762.4653410308865	2539.897503287231	0.0	0.0	0.0	0.0
P04844;P04844-2	0.0	4125.340602898112	1689.1787212429758	3540.9810941753262	0.0	2840.763114121649	0.0	3187.2159565019324	1818.2801968934455	0.0	1626.6494751687612	3413.729769105222	2715.140046066671	1929.1887557214743	0.0	2221.361709525384	0.0	0.0	0.0	2525.3897052390585	1572.4321389571396	0.0	2109.5078493284145	2491.49917925136	0.0	4931.743047147864	2587.777354530179	0.0	0.0	0.0	1799.3079398799032	2145.4988485387785	0.0	4066.336346994861	3060.8811231128516	1897.2917401983748	0.0	2490.168239139513	2123.842552402273	0.0	0.0	2659.9784295659992	2199.1892035567034	4795.657147495397	1436.35939074962	0.0	0.0	0.0	0.0
P05023;P05023-4	0.0	2808.314998890112	3641.6812183021298	3059.3642932097528	1805.3439039285572	2132.0535297880833	0.0	3063.6585402380356	2405.193376424316	0.0	1902.9946249487687	3925.465376870925	2315.7381167194517	4358.318781827681	0.0	2165.2574651796162	0.0	0.0	0.0	2854.227578355674	3125.0452462919106	0.0	2546.1082024305883	3278.3100486215294	0.0	2792.612807015496	3012.8362982104045	1945.566274546096	0.0	0.0	3045.5532553216467	3026.0222490447904	0.0	2871.035777556912	2722.3365231940784	1604.6269748272914	0.0	2649.6871265793025	3111.2000709446497	0.0	0.0	1469.8264418590534	2054.983116277544	2659.478907322078	2291.9516599703425	0.0	0.0	0.0	0.0
P05026;P05026-2	0.0	1828.5227495512395	2350.5444962841043	2111.7505136326386	2486.4697684919897	1165.2621610876297	0.0	1189.972527094719	2438.0618329565914	0.0	0.0	3510.896894416736	0.0	3516.2028996063923	0.0	2912.08594373635	0.0	0.0	0.0	4326.248791003273	3062.3138704790153	0.0	2965.5471254893964	2739.7826290077096	0.0	2031.9144967978027	2507.298310994	2255.2365440291187	0.0	0.0	2079.3788397290064	2020.1989740032327	0.0	2610.9136790806583	2134.3934026900874	2075.874098679889	0.0	3105.637272002767	2982.2598084911183	0.0	0.0	0.0	0.0	2715.7888757117735	2814.9535514250415	0.0	0.0	0.0	0.0
P05090	0.0	729.3832323898249	0.0	0.0	0.0	0.0	0.0	0.0	0.0	0.0	0.0	0.0	0.0	0.0	0.0	0.0	0.0	0.0	0.0	0.0	0.0	0.0	0.0	0.0	0.0	0.0	0.0	0.0	0.0	0.0	0.0	0.0	0.0	0.0	0.0	0.0	0.0	0.0	0.0	0.0	0.0	0.0	0.0	0.0	0.0	0.0	0.0	0.0	0.0
P05114	0.0	4322.0307907789	0.0	2963.531319551355	0.0	1374.1908186468233	0.0	0.0	3505.4732834459423	0.0	3030.2243535306307	0.0	2397.631613249402	2372.8588546873357	0.0	2125.1685869773128	1555.0549687405176	0.0	0.0	1235.9690408319407	2368.6877134515425	0.0	2915.0945655919095	3112.457615305542	0.0	2648.6600017605606	3180.994110148591	1933.6135089721374	0.0	0.0	1491.347914495431	3954.1127448859997	0.0	3563.1343045538733	2610.602526368931	2169.1149747537443	0.0	3015.4787216696736	1694.8924921415355	0.0	0.0	0.0	1314.5899249059157	2254.4414731224642	1225.3017753683068	0.0	0.0	0.0	0.0
P05141	0.0	27586.98981699199	40555.13418577033	13908.830979488162	16012.951566546302	11186.681045004292	0.0	45239.884930157226	43291.70896751293	0.0	8001.931228233178	28446.707717335008	15569.459754462605	26598.12029777554	0.0	5735.467322982745	0.0	0.0	0.0	9408.071357375742	12445.581207780333	0.0	2407.472801649508	24046.719654321794	0.0	20595.470418951594	32835.44747011308	6808.003375949618	0.0	0.0	74859.19736363346	6595.493858281117	0.0	41842.03726453167	36381.79831030305	7696.9760787296755	0.0	12387.262352711952	11145.606411121325	0.0	0.0	8282.629391612678	20559.95419003115	15387.203943381544	11345.304351283838	0.0	0.0	0.0	0.0
P05187	0.0	1118.161417413049	0.0	2287.999716687029	3770.419231383912	2862.4983902306967	0.0	0.0	0.0	0.0	1752.2434647119426	1570.595821139865	3388.612335409772	2329.2058081718633	0.0	2282.833406414439	0.0	0.0	0.0	1316.4878119582997	0.0	0.0	2651.5936375855576	6482.82865459251	0.0	0.0	0.0	4225.552173887266	0.0	0.0	2077.2734181157703	1710.7606754150372	0.0	2050.043752395914	1510.186829578922	2955.4808622751307	0.0	3267.1079989308364	1869.2225783540557	0.0	0.0	0.0	0.0	1012.8584530925117	3242.019757544108	0.0	0.0	0.0	0.0
P05198	0.0	2966.0780079756532	0.0	3242.9633666656346	2001.3138109764816	2966.648662658631	0.0	3024.755361229476	2979.781011911995	0.0	2533.1030747986433	3164.823425502954	3089.713177749036	2228.6223787492136	0.0	3212.2925366259838	0.0	0.0	0.0	2090.0995534343047	2020.7089524519454	0.0	3961.485647955465	2736.465414633806	0.0	2752.988544850186	1701.6230972428916	1343.0244333069218	0.0	0.0	2552.1285320015513	1950.7956389892554	0.0	2143.553222627295	1771.331953249832	530.2550225289835	0.0	2278.7291995826986	2303.788862425906	0.0	0.0	0.0	1952.5336976767358	2624.079055335933	2157.2202160231773	0.0	0.0	0.0	0.0
P05362	0.0	2714.2192481550237	0.0	0.0	0.0	0.0	0.0	1557.7650679406775	3882.9003933881177	0.0	0.0	948.0969654126388	0.0	1424.1255495606651	0.0	0.0	0.0	0.0	0.0	0.0	0.0	0.0	0.0	0.0	0.0	0.0	0.0	0.0	0.0	0.0	0.0	0.0	0.0	0.0	0.0	0.0	0.0	0.0	2711.765602890014	0.0	0.0	0.0	0.0	0.0	0.0	0.0	0.0	0.0	0.0
P05386	0.0	5338.401392884242	4036.303238741154	5977.706239366438	4304.8970934152785	5870.374805351697	0.0	3855.0328366184713	5005.374510677523	0.0	3272.7797268595973	7954.414155648523	5239.741528942037	7723.338591947323	0.0	6333.775976367231	4706.535926624602	0.0	0.0	5684.055809076969	4743.526180652508	0.0	4263.993288811294	5205.828284447377	0.0	5589.784766217633	4819.674199284305	6841.98921696141	0.0	0.0	7743.2624532749105	10195.439009139496	0.0	6366.292348710293	4058.72060271337	5077.434260440452	0.0	5106.6184473191315	3114.013668119216	0.0	0.0	4644.009268539118	5118.418229076051	6151.793574906079	3159.8407308163605	0.0	0.0	0.0	0.0
P05387	0.0	34505.2228511264	20909.448908368628	22903.081174604635	22913.925404733774	22476.447344988603	0.0	21262.751147345876	25097.261389128165	0.0	10966.463577375878	27615.778072283927	16082.796472752618	23138.655662665686	0.0	21730.8672926544	14422.170384286464	0.0	0.0	18718.25139808557	21542.328316892752	0.0	25219.458455485732	22619.61156465593	0.0	22273.145633519583	18384.038305504262	21380.857171394295	0.0	0.0	32378.174538425486	31731.119027722118	0.0	24872.508921825414	18034.29128043833	21949.596861690974	0.0	21743.59149397006	13363.877586888526	0.0	0.0	13740.212821976304	13141.194992690018	34634.603467556706	15366.674045418338	0.0	0.0	0.0	0.0
P05388	0.0	6629.29991767069	8131.842910654819	7891.971580054293	5395.554909129269	5781.99073600785	0.0	6263.792094613672	6353.922512110783	0.0	2553.2058830544042	7055.256374601278	6538.445709017126	8307.998513290042	0.0	6212.907409878132	2509.65556671136	0.0	0.0	6717.809440679924	7741.683168457255	0.0	4958.427589786478	7187.1103501364305	0.0	7276.122205326096	5745.963108575372	4477.774030890458	0.0	0.0	8014.681527504785	7145.957014249688	0.0	7651.852093484474	4726.907050432695	2492.1581105690507	0.0	6634.227451432422	5370.80263572731	0.0	0.0	3031.8136166211393	3990.346638056874	8069.605025352653	3612.8474514105314	0.0	0.0	0.0	0.0
P05455	0.0	4890.045745967374	6157.108890522228	5447.845590450048	4185.42201454228	4551.598593051777	0.0	6379.012015974604	5491.33641003226	0.0	1681.6123110477445	7351.015448116329	4358.969036038454	4841.220080844108	0.0	3546.5856345500797	0.0	0.0	0.0	3721.1986432494286	5320.503922504061	0.0	3085.3499652298738	5413.796453224041	0.0	5605.469265771993	4173.85955485749	3139.103308301109	0.0	0.0	5029.328396436567	5755.964587664842	0.0	4592.316379614465	3160.838821375486	2981.2380893040186	0.0	5038.1017999818605	6871.34313679189	0.0	0.0	3663.3492582370427	2663.4621348028836	6232.327841690515	4854.390017027784	0.0	0.0	0.0	0.0
P05556	0.0	5283.262636198293	4553.627165929308	3214.6690504080752	4315.332788175818	2717.5919250372767	0.0	5334.931637817396	3262.923072734148	0.0	2368.6080235276636	5947.0713716457585	3820.676411106825	4343.80649684703	0.0	3595.987618683437	0.0	0.0	0.0	3988.425103512447	3408.790596231435	0.0	3757.2813081246873	4247.039038611903	0.0	3358.6142596268583	2532.615888786543	2431.4259598644367	0.0	0.0	3179.9876252518698	3503.5407505516023	0.0	5086.988441253959	4234.053592635364	3028.9092397078575	0.0	3937.1906652862826	2215.357034075762	0.0	0.0	0.0	2620.1503258964217	4708.744046929532	3111.2777771661904	0.0	0.0	0.0	0.0
P05783	0.0	28848.965477755177	29510.165183500165	21393.98360848143	29342.75326289411	13596.766294687459	0.0	19856.919739434674	16543.419663769404	0.0	10210.824065547407	24410.492036015057	14336.459313336172	24016.97606111584	0.0	10382.621172824505	0.0	0.0	0.0	18907.00598081565	14659.972477333664	0.0	17943.35570488118	33583.09379225373	0.0	12903.4109439811	13274.590548426955	14742.949442048108	0.0	0.0	13078.543852978699	16166.729652226491	0.0	36916.436135179894	10409.82672860602	6654.791298084416	0.0	18757.801684799164	8618.227893007146	0.0	0.0	7875.623550047503	8230.242236907126	25815.291421322625	12273.378597194298	0.0	0.0	0.0	0.0
P05787;P05787-2	0.0	16941.264854378576	22401.397434761024	12948.97432401661	20709.416746579864	19086.39231839543	6205.254194494428	15211.249153405779	13804.751594660482	0.0	11668.405042218603	26038.22026934894	11737.992601326707	25187.11440823028	0.0	10336.47655972921	0.0	0.0	0.0	22697.85887274276	12773.680335787993	0.0	16724.33590551688	23606.643426754927	0.0	12816.352318802337	7170.1003820135375	20530.539807750385	0.0	0.0	12105.69389707297	14672.05788085832	0.0	31888.964369904752	14931.440025041564	8638.978950012857	0.0	17095.464883257675	9483.909070286361	0.0	0.0	9688.5598373794	10089.446586683656	21209.93100814941	10826.291768014456	0.0	0.0	0.0	0.0
P06132	0.0	6766.166312334089	0.0	8670.110986515492	0.0	6124.38035365334	0.0	0.0	0.0	0.0	0.0	0.0	0.0	0.0	0.0	0.0	0.0	0.0	0.0	0.0	0.0	0.0	5650.830622538034	0.0	0.0	0.0	0.0	0.0	0.0	0.0	0.0	0.0	0.0	0.0	0.0	0.0	0.0	0.0	0.0	0.0	0.0	0.0	0.0	0.0	0.0	0.0	0.0	0.0	0.0
P06396;P06396-2;P06396-3;P06396-4	0.0	2178.1936231646964	0.0	0.0	0.0	0.0	0.0	0.0	0.0	0.0	0.0	0.0	0.0	0.0	0.0	0.0	0.0	0.0	0.0	0.0	0.0	0.0	0.0	3003.7855712189917	0.0	1593.1133237514878	0.0	0.0	0.0	0.0	0.0	0.0	0.0	0.0	0.0	0.0	0.0	0.0	0.0	0.0	0.0	0.0	0.0	0.0	0.0	0.0	0.0	0.0	0.0
P06454;P06454-2	0.0	5292.457029233331	2697.0628857570177	9050.82027067693	0.0	5824.594639799402	0.0	0.0	11048.559635265356	0.0	0.0	6504.882107078665	0.0	0.0	0.0	0.0	4432.546549193854	0.0	0.0	0.0	3598.4075991479476	0.0	0.0	2858.697040523526	0.0	0.0	5227.34796363353	984.563025537854	0.0	0.0	4416.440262612894	0.0	0.0	0.0	824.7815695322407	0.0	0.0	0.0	0.0	0.0	0.0	12487.80217308704	18118.376177989252	8165.203955964675	2906.433654053765	0.0	0.0	0.0	0.0
P06493	0.0	2774.139259915663	2665.9102459206224	3386.8824211101487	3431.2115218466215	3241.554135219644	0.0	3667.4718513700473	3080.5653140076256	0.0	1811.6622237024842	4046.3818846197005	2260.188737001837	2590.351020415378	0.0	3055.481684728442	0.0	0.0	0.0	4083.5311490492422	2755.8755715762027	0.0	3546.650896895332	3222.6352109064387	0.0	3417.1761728781935	3288.5573684282235	2332.381063419968	0.0	0.0	2682.591383534686	3001.0931250552617	0.0	2336.822072346658	2663.603826313034	3241.3560894836914	0.0	3358.2717696238383	3119.2927161851967	0.0	0.0	2191.7321117205706	2636.346790804967	1999.99019926171	2033.9914201275653	0.0	0.0	0.0	0.0
P06576	0.0	5195.171048654692	5297.654605850578	4722.81658921567	3965.821818763679	4917.8444951772235	0.0	4593.971002027543	4884.20474578655	0.0	2687.9311357249026	5760.679365781556	5389.555151547204	6198.310956381192	0.0	3737.7084599215673	0.0	0.0	0.0	4266.556604458843	4805.245309364326	0.0	3811.0525733798204	5146.199143369926	0.0	4454.680394008443	5727.288872187795	2923.273981566403	0.0	0.0	4344.078286793839	4302.873043587144	0.0	4779.536196912754	3282.126818181896	3219.0030435779013	0.0	4430.02944039955	3436.860576417323	0.0	0.0	3541.503601259197	4306.222192283141	6783.804898981642	5360.041431028926	0.0	0.0	0.0	0.0
P06703	0.0	9754.478341010921	18299.460337980185	13141.52366100003	10121.834504976077	5204.221135606875	0.0	7372.580145863691	7593.73101842229	0.0	13937.48160926365	9249.221128952375	8366.02782785962	10009.881424117757	0.0	8751.410911594168	8520.84489814994	0.0	0.0	10130.317713702449	10220.927625442255	0.0	12832.984536671476	11250.379833400224	0.0	9812.653503482527	4806.263237731677	9569.256527938078	0.0	0.0	9581.963462839667	8144.855070296915	0.0	8784.584240748136	9068.83660267193	6947.21679437625	0.0	8343.53078331164	8840.51358096461	0.0	0.0	5144.084484520019	4504.950721985726	12247.87537816154	5522.0903695210145	3124.522874806181	0.0	0.0	0.0
P06730;P06730-2;P06730-3	0.0	1310.3604110282347	1482.202689463242	2405.2654725053494	1035.2782643766975	1030.6833168673988	0.0	1519.4821541400004	1221.4259842439112	0.0	836.0604041699941	1976.739236158241	1554.430365234673	1715.2825544991374	0.0	1655.5138783349616	0.0	0.0	0.0	1414.042943772712	1544.0298769533815	0.0	1640.1123333245262	1386.1693040227983	0.0	1299.0987083657412	1618.5197690591697	1263.6601956135487	0.0	0.0	2043.231750948442	2124.1473646303557	0.0	885.0492150555928	1372.4869728008573	0.0	0.0	1429.384757485453	1529.1023211867507	0.0	0.0	0.0	950.7613240180261	2081.4066970272706	1516.6748349253246	0.0	0.0	0.0	0.0
P06733	0.0	23265.35271894562	26692.092447968847	25676.740811118943	22659.445106394025	18516.66219644511	0.0	25569.53073553933	18605.8802367889	0.0	9832.021409359968	30627.10616306485	20148.027091058982	30983.001834731116	0.0	22903.011713477343	1760.8950983818922	0.0	0.0	24736.73641315012	20369.27396007468	0.0	19730.362020018383	27166.76004592222	0.0	26515.837789408783	17585.115143118688	18370.55635090042	0.0	0.0	20555.965277483952	21977.526227447324	0.0	27770.94895187734	19794.96575410419	14052.875314898676	0.0	23121.059451918063	16896.859556543735	0.0	0.0	12969.59039458267	11608.581855617602	29071.51620217853	19146.90536949887	0.0	0.0	0.0	0.0
P06744	0.0	6888.269600808525	5170.191057225886	7233.825525594617	4247.318420507152	5392.729358918902	0.0	5547.835570381682	4502.327966814661	0.0	2499.492188877855	7665.945307425502	4151.938424369744	8914.9456322697	0.0	4006.4619325007034	0.0	0.0	0.0	4308.6505566816395	5697.080387623128	0.0	5285.829254377082	5475.108082390219	0.0	4497.144536185626	4443.280956524838	3227.2118946659407	0.0	0.0	5446.797585680721	5919.272862338119	0.0	6035.695528519469	4112.560822010327	2794.491577291214	0.0	4976.226935893552	4510.058326740061	0.0	0.0	3267.166175731761	3600.6128459661168	6302.669530797304	3282.576584199081	0.0	0.0	0.0	0.0
P06748;P06748-2	0.0	25207.91422962079	35388.502050224364	33358.90230443648	23784.612220756622	24113.105687162035	0.0	33551.286910610004	24449.355168214006	0.0	15440.764622939374	52124.47336301944	20178.134929733238	46783.11160591897	0.0	26259.910889370753	33337.67970151628	0.0	4923.450891270389	30530.830586251534	28706.737884038583	0.0	28251.368607973945	26448.37983631118	0.0	26663.106211166127	24861.542018989003	28733.731751758587	0.0	0.0	23488.300312674306	31544.17739998581	0.0	32306.500373241088	26420.078351116117	28212.434000742607	0.0	26252.97625486874	26517.24321030324	0.0	0.0	11749.852697227154	11041.605044210255	26891.466510510563	17841.229188639238	0.0	0.0	0.0	0.0
P06753	0.0	22885.768345240816	12632.659963775312	13738.236792974369	9704.886422957694	10956.322747071095	0.0	22445.688759199955	5239.525216856611	0.0	0.0	20465.883434047802	6353.895786042593	18796.121663184553	0.0	4689.508837721425	11818.704460319825	0.0	0.0	14185.969185882348	13472.04143897912	0.0	8364.931974325007	16891.622335054606	0.0	5171.457243021298	10900.032196947595	9420.185429845218	0.0	0.0	6324.562410595951	0.0	0.0	24635.547498038883	9855.383849101749	9182.973150264534	0.0	12899.268466366308	10959.27037113983	0.0	0.0	0.0	4103.631455795076	9793.594072944521	11711.596411034205	0.0	0.0	0.0	0.0
P06756;P06756-2;P06756-3	0.0	743.3907497699635	1340.9219411313043	0.0	0.0	0.0	0.0	0.0	0.0	0.0	0.0	186.47065209842575	0.0	3315.840970455507	0.0	0.0	0.0	0.0	0.0	1612.1756973114445	0.0	0.0	1706.4277190898097	1457.7279241386243	0.0	0.0	0.0	0.0	0.0	0.0	0.0	0.0	0.0	3098.9150938495404	0.0	0.0	0.0	0.0	0.0	0.0	0.0	0.0	0.0	2155.416551739911	0.0	0.0	0.0	0.0	0.0
P06865	0.0	3123.336202663204	3064.149158670189	0.0	0.0	2448.666233370533	0.0	0.0	0.0	0.0	0.0	2104.963820519763	0.0	3506.9435411492846	0.0	0.0	0.0	0.0	0.0	0.0	0.0	0.0	0.0	1355.7591196446804	0.0	755.9611103290163	0.0	0.0	0.0	0.0	0.0	0.0	0.0	0.0	3881.742154425705	0.0	0.0	0.0	0.0	0.0	0.0	0.0	0.0	2140.4858365707723	0.0	0.0	0.0	0.0	0.0
P07099	0.0	3286.5984439979566	0.0	2954.313852940943	2472.807014606193	0.0	0.0	3952.5330916681837	1973.922476192514	0.0	1309.2790764625702	1378.7301125349063	1387.589188363292	8446.97061703509	0.0	2674.66084663668	0.0	0.0	0.0	2478.375788643347	1771.2052293956756	0.0	0.0	0.0	0.0	0.0	0.0	0.0	0.0	0.0	0.0	2424.517571662483	0.0	3281.8327259686444	0.0	0.0	0.0	0.0	0.0	0.0	0.0	0.0	0.0	0.0	0.0	0.0	0.0	0.0	0.0
P07108;P07108-2;P07108-3;P07108-4;P07108-5	0.0	5123.205096173328	5005.360988916473	3702.469901204534	6402.565929076622	4975.972102194373	0.0	4415.0204612771	2655.2089737639276	0.0	3222.1105531369662	12094.621926716261	4081.433240087458	3214.504603397903	0.0	3117.5398240391146	3916.856136001547	0.0	0.0	12162.825735523424	3968.874037802044	0.0	3236.0623299589934	4117.632202363454	0.0	4886.893241568543	2030.300911126013	3940.145563179677	0.0	0.0	3957.0350433304848	5012.1385516014225	0.0	6114.461617168333	3277.601684303368	2642.0379274485013	0.0	9040.37784503464	5276.859275205594	0.0	0.0	1266.8519041547231	1186.897434033509	4598.486721889867	2388.6035551209748	0.0	0.0	0.0	0.0
P07195	0.0	13845.645366847344	16421.313210104756	19428.3359078207	12558.395104825417	10802.78034281412	0.0	16364.95998363729	12702.741984608489	0.0	7509.431955774778	21504.255877075007	13275.664452694122	18077.880527413934	0.0	13275.45227405901	1455.8810992698607	0.0	0.0	15201.263820695212	13868.795794255888	0.0	10868.982548296446	18208.74273895753	0.0	14678.355387125977	13948.38028860436	10468.531129287243	0.0	0.0	13385.005699892841	14176.144522591727	0.0	21079.834157639885	11291.153122248636	6750.464813846638	0.0	15216.90937040122	9668.558444024018	0.0	0.0	5483.4831794615575	5907.8894851877085	15869.020895773761	9138.339001320443	0.0	0.0	0.0	0.0
P07205	0.0	8458.656420010879	7844.336077009514	7687.610155310451	6086.349476124671	7544.014167155948	0.0	6862.010064028707	4152.028340929728	0.0	0.0	11814.560000454218	5940.035264014243	8662.827779132387	0.0	0.0	0.0	0.0	0.0	5711.3729896935665	6761.815358406881	0.0	6393.880020905915	8427.13980203189	0.0	16410.13968493771	21708.37215682148	2740.138975212808	0.0	0.0	7555.258387702758	8896.377361177687	0.0	9946.589827544904	7297.119175173983	2791.9770571463196	0.0	8718.49641961321	17794.760230512813	0.0	0.0	0.0	7870.681947544105	7246.254995806886	9433.655077369918	0.0	0.0	0.0	0.0
P07237	0.0	6562.459472153728	6227.955734780122	7594.450963620501	6611.87827624767	6187.541401493526	0.0	6204.938755130941	5060.629182334258	0.0	5722.212791790948	9614.247715619933	5708.4648401647455	9595.037741835238	0.0	5206.98076645499	3823.0321764788728	0.0	0.0	6102.690009090513	6190.879330827313	0.0	5918.724034637053	6155.104095716597	0.0	4913.668399195769	4965.2714951807075	6533.654426976339	0.0	0.0	5827.801835379615	7340.79436659801	0.0	9337.564472370754	5344.35676928648	5494.941310277626	0.0	6988.479223072851	5699.803647145195	0.0	0.0	3740.039865263032	3389.004657372027	8067.398944756805	4397.49888336561	0.0	0.0	0.0	0.0
P07339	0.0	802.4951753094987	4097.09103975385	1435.3442899493987	1717.8657002229363	3637.988411113896	0.0	3512.1067561771483	0.0	0.0	2978.959688450247	3142.1872061205627	1957.8105719437945	2622.4155987603244	0.0	0.0	0.0	0.0	0.0	2767.4198072560353	2114.6024299764	0.0	0.0	1658.431732301191	0.0	1470.377094790972	0.0	0.0	0.0	0.0	967.3860448211226	2034.5167454004466	0.0	1313.0918208948367	2631.4928610053125	1416.7834068399707	0.0	1988.1884750418	1257.4444362979616	0.0	0.0	0.0	864.7172568691497	1111.6873311599704	5053.803085225527	0.0	0.0	0.0	0.0
P07355;P07355-2	0.0	13198.957705363624	11135.092663584233	14748.1079670724	13731.119086504137	10504.458007171972	0.0	11880.319013567387	12753.58943554422	0.0	11063.967405504744	13373.268612823946	11228.80169294657	16520.070033474964	0.0	11982.933096673185	0.0	0.0	0.0	9301.571985168068	10342.820078629358	0.0	13935.435381385681	15839.944240342173	0.0	12996.698014869138	11654.69724433891	7906.999993386644	0.0	0.0	11258.041820841483	12337.432858137623	0.0	13757.319925758147	13307.164668168984	6628.635464860164	0.0	13909.065721056228	8818.778339525916	0.0	0.0	7375.330634989309	5592.467095724849	16863.174583485077	11772.021860386154	0.0	0.0	0.0	0.0
P07384	0.0	2470.2111319634637	0.0	4176.472494618497	0.0	2505.607962392775	0.0	2166.046308774056	2986.662484315956	0.0	2093.530460918328	0.0	2057.9289305733714	4685.380994104052	0.0	0.0	0.0	0.0	0.0	0.0	1615.2260871465314	0.0	1461.452355582611	0.0	0.0	0.0	2345.715761057262	0.0	0.0	0.0	1141.3317506722774	0.0	0.0	856.2408759862494	899.6748289625504	0.0	0.0	0.0	6598.645321865147	0.0	0.0	0.0	0.0	1427.0912393546769	0.0	0.0	0.0	0.0	0.0
P07437	0.0	25274.8593815345	26028.894580494856	28835.58131297566	24868.726888184057	18342.183001336027	0.0	21996.047088768766	29770.867430549075	0.0	12540.267539042827	38916.34121749692	27164.0986035687	38501.75384539381	0.0	22516.769258335942	0.0	0.0	0.0	28717.288098149795	22954.55169502439	0.0	22839.57380364692	22027.232955654235	0.0	23999.208628613927	23104.192101242425	16557.5750904185	0.0	0.0	30409.973664204066	22234.93212543642	0.0	30806.25255294623	26220.591628327853	11067.938376553604	0.0	27380.130730617406	23029.76197797557	0.0	0.0	13411.11209519342	13680.172949402655	28815.82648303323	19248.76137363626	0.0	0.0	0.0	0.0
P07686	0.0	2498.500425971614	1229.192715159743	1566.1236407190363	3679.6807529823413	0.0	0.0	2205.4178571691496	2598.510781768701	0.0	2483.9217223507294	0.0	4033.6904387777568	0.0	0.0	1685.6615275129473	0.0	0.0	0.0	1768.8487527453904	999.1447681554635	0.0	3402.498878648747	2160.970631144567	0.0	2781.5947559304204	2874.778607664464	0.0	0.0	0.0	4236.894343852908	1617.4639714984344	0.0	2502.626144717565	2134.072746743207	0.0	0.0	1380.5300156228802	3405.899898828356	0.0	0.0	0.0	0.0	1512.1874360164832	2530.5117292513855	0.0	0.0	0.0	0.0
P07737	0.0	19806.800491395275	17930.892749781913	19326.066932215985	16221.442843532266	12606.094862605878	0.0	19345.65378282486	15053.987964711183	0.0	7807.701512504114	19724.342909333525	15254.409122645187	17047.797560608527	0.0	16200.266808928896	6523.62290032869	0.0	2044.8983999160616	15815.775155702888	14098.010608412758	0.0	14830.60985894698	19550.57422222579	0.0	17377.05592386683	13623.534969879733	10989.404039365372	0.0	0.0	18815.785957358446	15218.468746276	0.0	16119.667042700477	11598.975471908032	7697.6644493382455	0.0	12678.545886558093	13102.501873621588	0.0	0.0	9623.025816833439	10623.751916380328	18740.18715246393	15449.82503806957	0.0	0.0	0.0	0.0
P07741	0.0	4232.074031634325	3548.4131972475625	4377.010975213041	3674.5482525096977	2729.4631179726152	0.0	2990.7227004008164	3048.3846756231837	0.0	2623.156362140925	5683.301911342653	1995.9421752684798	3615.1352212719835	0.0	1825.615300545326	0.0	0.0	0.0	3549.3230177190253	4448.316056292024	0.0	3314.7307210339436	2807.1043389548927	0.0	2459.83914962768	1838.4551201467425	1266.4481108689008	0.0	0.0	3334.7637442998634	2625.0675982483863	0.0	4967.063617211746	3532.691787755771	2692.333396996489	0.0	2402.172901251778	2512.2614832321533	0.0	0.0	1687.517633265353	1872.8110419586535	3342.362763611658	1783.5699268308233	0.0	0.0	0.0	0.0
P07814	0.0	3546.1166492458237	2809.454004233561	4031.2678001312693	2889.4237338493135	3372.6381540251186	0.0	3187.1145286069964	3048.9534665527417	0.0	1341.029011057191	4227.894453972693	2293.8729458888038	3345.0978361783727	0.0	2913.912643213641	0.0	0.0	0.0	2561.5633200488583	3201.9770879541516	0.0	3921.441731187126	2805.3572944789535	0.0	3514.4738737568323	2305.6087764682343	2619.8828412939993	0.0	0.0	2881.8704660958865	2627.781551309654	0.0	3383.786101666861	2753.6468406958834	3271.4043009862776	0.0	3124.872229635714	2672.726761784677	0.0	0.0	3173.5394926605536	2474.8822788244493	3957.5180206217597	2249.977538084348	0.0	0.0	0.0	0.0
P07858	0.0	245.86325601058405	1193.9202770221575	1310.05074200093	0.0	0.0	0.0	0.0	0.0	0.0	1324.858015060232	0.0	1323.8821702383852	0.0	0.0	0.0	0.0	0.0	0.0	0.0	5279.610858004293	0.0	663.826499991915	0.0	0.0	0.0	0.0	0.0	0.0	0.0	0.0	0.0	0.0	0.0	0.0	0.0	0.0	0.0	0.0	0.0	0.0	0.0	0.0	0.0	2034.8474660246368	0.0	0.0	0.0	0.0
P07900;P07900-2	0.0	22859.141811623413	20503.58016528226	20912.342526397486	23132.788005196333	17970.511352553804	0.0	21284.10783494834	22389.861197332022	0.0	9831.452468812075	26720.231526175856	19448.645232913426	27101.083826225098	0.0	14856.606749479472	2103.8668138275216	0.0	0.0	18411.89753006626	19022.48623692278	0.0	20014.93509077653	22680.15800926748	0.0	20809.136768189368	17672.696861447406	13489.273096518922	0.0	0.0	25104.73745304117	20904.53285911723	478.08778951987966	21459.454687854675	15707.785604655683	12514.438909608036	0.0	16894.498743736694	16591.44121156535	0.0	0.0	11016.317575247278	11949.331023071067	25191.764508801487	15053.918646114173	0.0	0.0	0.0	0.0
P07910;P07910-2	0.0	15492.497883799491	14680.41539738391	22478.968518733207	16427.739893009148	11521.490413700976	0.0	16234.529388964782	12786.314739363328	0.0	4646.642538178203	16381.825060197469	14083.829366466729	17768.121354833314	0.0	11466.286800519076	3374.988561702565	0.0	0.0	11482.066308822397	14990.304207022577	0.0	15410.346327490408	15069.5901311	0.0	13489.6843955029	14640.376346598152	8151.980143130952	0.0	0.0	15622.201896950093	14709.987080046094	0.0	17071.778692202843	12373.780148969163	11274.113881774674	0.0	12474.74859936438	13315.619728352702	0.0	0.0	5168.900354905673	5513.157233654533	15363.454874026645	8128.61451269571	0.0	0.0	0.0	0.0
P07942	0.0	1230.6463281503875	0.0	0.0	0.0	2074.837314943106	0.0	0.0	1599.2323496251186	0.0	0.0	0.0	0.0	0.0	0.0	0.0	0.0	0.0	0.0	0.0	1877.278588299365	0.0	0.0	0.0	0.0	0.0	0.0	0.0	0.0	0.0	0.0	0.0	0.0	0.0	0.0	0.0	0.0	0.0	0.0	0.0	0.0	0.0	0.0	0.0	0.0	0.0	0.0	0.0	0.0
P07947	0.0	3959.6016973746828	2680.741192370066	3794.062452743963	2373.3145800029056	0.0	0.0	3473.054417113722	3390.5561420035447	0.0	0.0	3890.1271486845085	3773.7012446638646	2026.699787380771	0.0	1355.7187559861923	0.0	0.0	0.0	2406.4333319493003	0.0	0.0	0.0	1807.1951008282817	0.0	0.0	3510.4928048397824	0.0	0.0	0.0	4092.7026814573724	2347.391740684768	0.0	4108.157247046632	2691.192690340163	2274.24167216286	0.0	3667.6509839712867	2957.119728098521	0.0	0.0	0.0	0.0	3198.342843305454	0.0	0.0	0.0	0.0	0.0
P07951	0.0	4229.940700051136	3516.0207791839534	4464.807642618906	5013.649886489947	0.0	0.0	3548.558116625096	4327.298722680974	0.0	2703.9216154689557	4413.096074778716	4806.235719139377	2098.4820096330905	0.0	2812.4318628274746	2402.645407674172	0.0	0.0	2668.609506996128	3559.893960549294	0.0	0.0	4432.7970522521855	0.0	2014.0566946009212	4161.289874069893	3578.8450894089574	0.0	0.0	3781.851715524703	4870.734953905073	0.0	2443.0477954911817	2685.7688471772635	2731.2309515689963	0.0	0.0	0.0	0.0	0.0	0.0	0.0	2315.420167169419	0.0	0.0	0.0	0.0	0.0
P07954;P07954-2	0.0	2084.1038227901145	1563.3799271944488	2074.0555392708566	1977.3361881824335	2049.075916583919	0.0	2533.88331416644	3305.2680697597766	0.0	1994.321812120435	2976.0696164701803	1865.9499369689827	1889.7545542572796	0.0	1929.4290121303623	0.0	0.0	0.0	1768.494373577138	2203.3524866664375	0.0	1654.8136659748525	2955.367831330532	0.0	2063.5615136121282	2047.8963532687314	2286.6929345775347	0.0	0.0	2586.805365339804	1825.6550579783886	0.0	2816.1537631212077	1775.7617357337256	1778.6491242893678	0.0	1927.365503546855	1933.4722003365723	0.0	0.0	2062.0396236589118	2052.1337994603477	2713.5777928130256	1442.2121283382514	0.0	0.0	0.0	0.0
P07992;P07992-2	0.0	4243.7242402695965	0.0	0.0	0.0	0.0	0.0	0.0	0.0	0.0	2056.8354903634977	0.0	4229.0944433465065	0.0	0.0	0.0	0.0	0.0	0.0	0.0	0.0	0.0	0.0	3626.3079575166657	0.0	0.0	0.0	0.0	0.0	0.0	1162.797068420572	0.0	0.0	0.0	0.0	0.0	0.0	0.0	0.0	0.0	0.0	0.0	0.0	0.0	0.0	0.0	0.0	0.0	0.0
P08133	0.0	2723.7153930100317	2220.4322836027977	2696.9861481312705	1481.8757427215594	3178.89947219943	0.0	2248.4136030158234	1993.4778590191463	0.0	2902.6333382236758	3018.4899501369314	2711.04603450407	2976.3428371160617	0.0	2801.788803712353	3270.216030862009	0.0	0.0	1553.4575033971782	2924.195917823986	0.0	2300.1539133262568	2147.7646136157787	0.0	3083.3073549823102	2935.5223080315877	2417.875298836859	0.0	0.0	2861.460683683949	2394.9354970243767	0.0	2494.2805119574355	1969.0096276715608	1915.0733343576885	0.0	2448.733629966112	2961.2113695380185	0.0	0.0	2684.6868900615386	1157.335176569772	1691.2176324275142	2121.2253676204523	0.0	0.0	0.0	8316.032146785887
P08195	0.0	11325.347996595605	9125.815130567104	12518.816823804056	10911.479880889483	7827.025643283658	0.0	8013.819245453847	7463.277902980025	0.0	4651.408436066337	10858.190506989853	6937.071979417573	10682.48202830405	0.0	8915.284950992764	0.0	0.0	0.0	6428.639484886758	7531.986750777527	0.0	6214.504597784067	9668.942409697169	0.0	6226.5483945429305	6980.75093635829	6645.564347540442	0.0	0.0	9023.38774841377	6277.200703579292	0.0	10427.292797438682	8393.611339346886	5391.926437339978	0.0	9245.158271694836	7145.420898658195	0.0	0.0	5478.544879806009	6307.462181141724	11291.265425488906	6044.566983427909	0.0	0.0	0.0	0.0
P08237;P08237-3	0.0	2803.953968116938	1868.2426315897146	2110.7546614349544	1486.5489246284603	1867.608721262429	0.0	2031.1901788457803	2292.1876883592777	0.0	751.4953955085151	2874.4046080568996	2382.5996711935486	1821.9691264315636	0.0	2133.9677175630814	0.0	0.0	0.0	2757.11160197818	2062.3885975995904	0.0	2060.028472911013	1997.4139917459888	0.0	2154.126639379135	1491.0218513666416	2599.184805618259	0.0	0.0	2680.5584260548317	2506.3212957879173	0.0	1829.002551620198	1381.2821986990623	0.0	0.0	2319.1368949827565	2127.041337491122	0.0	0.0	2965.594966005858	1698.9793338686084	2888.337264438705	1631.2730475042463	0.0	0.0	0.0	0.0
P08238	0.0	27133.10606702446	20184.300496293316	23219.852612355386	20868.011083643156	17281.27273990038	0.0	20629.41771719835	26801.95374633522	0.0	9813.981948776485	24885.2064089107	20271.090216377743	26801.025224440968	0.0	22101.071529103574	10788.279807315705	0.0	0.0	18544.21737353378	20609.89423345898	0.0	21549.92457932369	18310.50581022008	0.0	18780.694158392787	16179.45752355534	14145.70974874008	0.0	0.0	23454.091746746417	22065.437500462176	0.0	19008.305282841717	19825.261171260485	12926.216480332516	0.0	17623.733329500974	20623.901605056166	0.0	0.0	10958.541279578294	11273.792118128753	24308.530543611087	12960.097108928505	0.0	0.0	0.0	0.0
P08240	0.0	1300.3302663639165	1716.121519983192	1567.9531362956554	2839.9898910085703	1295.9870018058625	0.0	2254.557732695764	1709.6634105725602	0.0	889.6788337434275	3592.199224124306	621.747448042429	2553.1926437559378	0.0	1414.2248600433174	0.0	0.0	0.0	723.1969332129565	1843.480950694179	0.0	647.5373422701248	1882.7727708946697	0.0	1238.3991162156128	0.0	700.7964627886986	0.0	0.0	2219.4854799939803	1471.7039941119824	0.0	1358.821782028256	840.6454647252827	1622.0632362595038	0.0	3665.119680705215	0.0	0.0	0.0	0.0	1510.3501351401983	2714.1848859548436	2141.6008988942463	0.0	0.0	0.0	0.0
P08243;P08243-2	0.0	1069.4889501207601	861.9765065729127	2155.0422368579398	2701.536476607686	2932.7711718947708	0.0	509.8903245587431	1858.9936228232289	0.0	0.0	2893.908291942758	1536.0972199484772	957.6274079576383	0.0	2915.4311132878306	1433.3528957810952	0.0	0.0	1184.2529401902354	2017.8756657710283	0.0	1464.842358507292	1547.3923195328696	0.0	3790.416919740907	534.9056898363493	0.0	0.0	0.0	1217.1403914780392	3281.4219934713897	0.0	1036.2884726559978	1873.0455345317469	886.5890906202214	0.0	1066.5833750670613	959.838605510995	0.0	0.0	0.0	1410.8402108866555	1743.3830434677552	0.0	0.0	0.0	0.0	0.0
P08559;P08559-2;P08559-3;P08559-4	0.0	1607.4987235414953	1827.8511962848204	0.0	0.0	2688.7111997323577	0.0	0.0	1496.6465973405375	0.0	1891.112187025323	3191.846252499984	1916.5830306782673	1619.0051809666365	0.0	0.0	0.0	0.0	0.0	2667.083000635275	2219.9924860432466	0.0	2329.3032175422823	1478.1780640956622	0.0	0.0	2832.888902354455	1868.6950975525804	0.0	0.0	2392.2060034915567	3115.2427587224443	0.0	4408.873534949235	1972.55994696713	2691.74045457528	0.0	6445.433417788662	0.0	0.0	0.0	0.0	0.0	2032.2638993577343	1305.6565328042698	0.0	0.0	0.0	0.0
P08574	0.0	3148.3175755890925	0.0	4936.332250732477	2045.2275253471214	0.0	0.0	0.0	2263.229203386867	0.0	3321.1125307036914	2523.498241949894	8177.527671843783	0.0	0.0	0.0	0.0	0.0	0.0	0.0	1932.311413409588	0.0	0.0	0.0	0.0	0.0	0.0	1415.634835866236	0.0	0.0	3033.39072195161	0.0	0.0	0.0	0.0	1551.228849577372	0.0	0.0	2146.507258661941	0.0	0.0	0.0	0.0	3423.1173216134057	3034.750344374259	0.0	0.0	0.0	0.0
P08579	0.0	3831.2585744371013	0.0	1081.2391361737482	0.0	0.0	0.0	0.0	4310.759331641601	0.0	2733.216501973891	3794.1067473843536	0.0	0.0	0.0	0.0	0.0	0.0	0.0	0.0	4725.0102383565545	0.0	2993.654022759543	4299.837046614364	0.0	0.0	0.0	0.0	0.0	0.0	0.0	0.0	0.0	0.0	0.0	2162.686719901495	0.0	0.0	0.0	0.0	0.0	0.0	0.0	2799.0422035648135	2962.882412925415	0.0	0.0	0.0	0.0
P08621	0.0	2850.7930311314567	3037.7867495518226	2158.2508228971333	2224.733064513655	2733.818197809151	0.0	1936.8137012333211	2782.2358191572384	0.0	888.0070840358323	5300.0266020120125	1915.0629585471859	2927.2024092394895	0.0	1767.2159846535785	0.0	0.0	0.0	2457.1548704322145	3769.076621509115	0.0	2937.78491851242	2521.5943916139995	0.0	2373.54638024633	1684.7722956511348	1489.3550881102813	0.0	0.0	3639.5552113971094	3179.753776467628	0.0	2578.2817462666267	2521.1456243613384	0.0	0.0	2412.612308042396	2558.256801992072	0.0	0.0	0.0	0.0	2505.076902381979	2193.0922350052633	0.0	0.0	0.0	0.0
P08648	0.0	2436.3312559940773	0.0	0.0	0.0	0.0	0.0	0.0	956.0100907344508	0.0	0.0	0.0	0.0	0.0	0.0	0.0	0.0	0.0	0.0	0.0	0.0	0.0	0.0	0.0	0.0	0.0	0.0	0.0	0.0	0.0	0.0	0.0	0.0	0.0	0.0	0.0	0.0	0.0	0.0	0.0	0.0	0.0	0.0	0.0	0.0	0.0	0.0	0.0	0.0
P08670	0.0	27708.978305268905	23303.24954673837	16418.23841327145	23219.242339753022	23309.02105516497	0.0	24019.928482074698	22457.92021332733	0.0	21474.174222330417	33970.48503336344	23790.65602447954	26420.38767662323	0.0	14112.606834986644	1454.1073531814434	0.0	0.0	34301.32333883707	30964.83448229666	0.0	22742.47587886055	23280.42987573679	0.0	28272.02346737272	14520.979416108712	23545.802776825563	0.0	0.0	16569.308664322463	18666.85693620778	0.0	33876.51383280765	19525.534658720982	9865.155148272419	0.0	21995.67201991869	11584.963529741883	0.0	0.0	16828.20988111816	13064.793628785173	29454.522817801386	15177.497239742299	0.0	0.0	0.0	0.0
P08708	0.0	7231.724130837404	6534.009133666414	5100.384468518599	5827.115741341833	5578.950813353327	0.0	6173.145410766893	5002.68475010873	0.0	2850.5996273888727	10056.122140970912	4618.378348808531	6646.126523992755	0.0	4772.271833136434	0.0	0.0	0.0	6434.8785588475275	3929.974835144223	0.0	4977.361687744556	5540.8799411386	0.0	5030.32686372583	6798.345711641745	4960.3603006856465	0.0	0.0	5620.861526232512	6242.660502455219	0.0	6491.034876625055	3544.6542507678564	3664.7302922154386	0.0	5289.492276055024	3971.651733636824	0.0	0.0	6563.322382499124	3500.9109032970146	6552.185838149779	3466.228348050342	0.0	0.0	0.0	0.0
P08729	0.0	6033.68273168276	5385.09549696639	11192.02985234166	8252.361646311883	6643.56809388494	14952.35366004261	6510.79418421861	6194.17442535115	0.0	5904.434870540222	7889.166023890241	5483.805196138099	7897.505000351878	0.0	7904.353039998305	0.0	0.0	0.0	9171.825651141777	4700.110864434539	0.0	7565.618366237157	8413.565667178003	0.0	12587.095322694262	6233.053226492736	3414.314114553055	0.0	0.0	5239.580999645642	6253.540070766766	0.0	7793.087441986579	9167.68126454679	5671.990000246242	0.0	8801.538548113254	2868.712845093845	0.0	0.0	3547.501815927833	4617.074618431307	8896.803653977548	3738.326113638239	0.0	0.0	0.0	0.0
P08754	0.0	1569.1831079938895	2244.515766205596	1590.3954690625158	1465.779710923824	1157.4097117623364	0.0	2236.3177679980654	1203.2782736842958	0.0	702.1134398572553	2408.2441847938762	1835.3890916382004	1884.0035451251667	0.0	1619.6311751442668	0.0	0.0	0.0	1763.1818571295155	1938.5336331850176	0.0	1743.313642940113	1911.3391576220638	0.0	1343.2937784334558	1575.3671474801743	0.0	0.0	0.0	1787.0067465279913	1211.2831122224184	0.0	2373.8816681083354	1333.5078251531693	1899.2545242508277	0.0	986.175537237907	1451.3056234777105	0.0	0.0	1094.2233661216392	1884.062732857163	2121.0983889751537	1451.1943543039727	0.0	0.0	0.0	0.0
P08758	0.0	5885.724575996702	7155.919340142524	8010.371626388346	6918.481063491043	6873.082656133559	0.0	8305.284253307209	4931.507187521684	0.0	5104.247636093591	9686.498767356527	4612.975167270878	8519.299586032244	0.0	5899.968328405355	0.0	0.0	0.0	6970.884206706879	6714.584665926095	0.0	5462.45457388946	8937.094285022424	0.0	6555.113046098986	6388.338531798244	6402.30130184668	0.0	0.0	5500.635769211175	5526.527081336608	0.0	9984.892342705542	8206.901583144772	0.0	0.0	7482.7967878880345	4767.097237236966	0.0	0.0	6463.163489976517	3715.7738700807026	7180.74911251073	5949.81471796054	0.0	0.0	0.0	0.0
P08865	0.0	11591.244774281493	13614.440283223346	12659.675897830224	10635.599525924805	10882.372484252095	0.0	9278.569513460045	12194.397077213092	0.0	2512.342046559677	14828.620825328526	11597.349214857068	13483.75639724508	0.0	9448.999106669504	0.0	0.0	0.0	7164.989426920068	13882.936533929686	0.0	9192.806733831529	10595.284861859356	0.0	12283.176185069751	9991.7204327446	4765.039484512493	0.0	0.0	12741.426231406133	9441.296406761392	0.0	11531.288109321631	9592.706181887095	0.0	0.0	12857.60453760104	8456.481599765813	0.0	0.0	0.0	4925.914520191055	10797.970576638452	5348.616148774331	0.0	0.0	0.0	0.0
P09001	0.0	2269.4865524277598	0.0	0.0	0.0	0.0	0.0	3595.69188209258	0.0	0.0	0.0	0.0	0.0	4131.24679386413	0.0	0.0	0.0	0.0	0.0	1107.8105538844825	3391.7822797626454	0.0	0.0	0.0	0.0	0.0	0.0	0.0	0.0	0.0	0.0	0.0	0.0	0.0	954.0580781061115	0.0	0.0	0.0	0.0	0.0	0.0	0.0	0.0	6531.806982417844	0.0	0.0	0.0	0.0	0.0
P09012	0.0	2823.7634324784717	1255.1815330721038	19372.91644312921	1941.6910427018045	1780.399499418526	0.0	0.0	4224.158271500124	0.0	2087.4461800332756	0.0	2751.330706501018	919.2332077257203	0.0	3501.8027303141234	0.0	0.0	0.0	0.0	2233.96710798777	0.0	1126.740351507425	3918.278956200313	0.0	2374.347822172464	2241.224477128354	2272.9815921415625	0.0	0.0	2606.374386499582	1966.650202103753	0.0	3405.657076355569	1455.4275304061543	0.0	0.0	0.0	2361.5770370269206	0.0	0.0	0.0	2337.003068344816	3211.579250713465	2321.795423979999	0.0	0.0	0.0	0.0
P09104;P09104-2	0.0	699.2167433240104	427.5175747070152	0.0	0.0	0.0	0.0	0.0	394.53424084748264	0.0	521.0626648824011	0.0	215.6300899123554	0.0	0.0	1013.461622888358	319.09235743654426	0.0	0.0	0.0	563.2517144399644	0.0	867.9629377784458	0.0	0.0	1240.4649661835817	0.0	0.0	0.0	0.0	0.0	0.0	0.0	0.0	276.51168718785306	0.0	0.0	0.0	343.6547930211375	0.0	0.0	0.0	0.0	472.1521201454931	0.0	0.0	0.0	0.0	0.0
P09234	0.0	3039.758944946018	1703.4358659065547	1800.7508980135417	1771.530480656368	0.0	0.0	0.0	1910.889275920782	0.0	0.0	0.0	0.0	1677.3204887770373	0.0	0.0	0.0	0.0	0.0	0.0	3260.6929569813815	0.0	3156.2680266913353	1592.0635476534958	0.0	0.0	0.0	0.0	0.0	0.0	0.0	1549.5145552260672	0.0	0.0	0.0	0.0	0.0	0.0	1873.7723256187376	0.0	0.0	0.0	0.0	1758.498605946736	0.0	0.0	0.0	0.0	0.0
P09382	0.0	12185.487534962202	9246.548428458933	7492.785041949277	8929.765052015537	5848.854017338935	0.0	9934.45126492698	7365.125665344439	0.0	13412.849787453531	10843.030656540954	7256.024132113886	7822.068250287341	0.0	6863.939150574734	11377.328822623942	0.0	0.0	14813.866339824423	9798.933159701317	0.0	8999.226736710933	13117.474631202678	0.0	8385.553430776179	7728.164459518401	8433.753987023425	0.0	0.0	8070.7300275672615	8198.131943984654	0.0	10558.902132470423	10237.994752373668	6458.541958124558	0.0	7272.181410835403	10451.724062557078	0.0	0.0	3325.2085868073095	3475.1389965175185	10530.7716507961	13378.452895672322	0.0	0.0	0.0	0.0
P09417	0.0	767.1942976787678	0.0	496.3730890555532	0.0	277.0645845877191	0.0	0.0	508.02081652676753	0.0	0.0	0.0	980.8426813508996	0.0	0.0	0.0	0.0	0.0	0.0	0.0	1452.701709761475	0.0	1185.045869585142	0.0	0.0	0.0	780.1810129248319	0.0	0.0	0.0	1589.9642819503742	1025.656893205348	0.0	462.9314746540546	669.2093191232835	0.0	0.0	0.0	510.8840657195444	0.0	0.0	0.0	571.4960792303388	1033.960222043198	491.86345985556767	0.0	0.0	0.0	0.0
P09429	0.0	16086.381344701207	9984.70118897295	8507.679255480254	12516.029309835953	7484.15772847283	0.0	10260.631204434014	7423.381150562261	0.0	4834.931420735959	17276.695095964835	8641.641187536141	13373.878501769734	0.0	5656.347183830154	6098.08071317307	0.0	0.0	10298.922843009615	9175.869906353093	0.0	12007.923510563924	12780.581654030058	0.0	11120.455723653598	13725.025954261679	7111.991635247329	0.0	0.0	11883.74514391064	12349.283626476501	0.0	11404.699394306825	11253.22272134701	7988.270258044403	0.0	10430.930985747	9938.347390956567	0.0	0.0	1846.4593124099515	2111.8254916408337	14276.64232277285	8522.56972232168	0.0	0.0	0.0	0.0
P09497;P09497-2	0.0	1325.0642782776847	0.0	0.0	0.0	0.0	0.0	0.0	0.0	0.0	0.0	0.0	0.0	0.0	0.0	0.0	0.0	0.0	0.0	0.0	1918.4052337032135	0.0	1935.4804735234163	0.0	0.0	1592.0986465874255	0.0	1384.1069659144355	0.0	0.0	0.0	2188.3287576809134	0.0	0.0	0.0	0.0	0.0	1516.4290136318107	0.0	0.0	0.0	0.0	0.0	0.0	1407.1600547093933	0.0	0.0	0.0	0.0
P09525;P09525-3	0.0	7363.940412705823	4029.4549081640066	2226.032981150082	3964.6834185207244	2500.1658990599594	0.0	4309.251299401462	0.0	0.0	3796.5384298573595	0.0	9204.286914690387	5699.323599703759	0.0	4148.2737077390575	0.0	0.0	0.0	4173.114208738013	3217.107749018561	0.0	4059.341815646126	0.0	0.0	3226.599216472181	3405.070761321877	4691.699678270099	0.0	0.0	4886.696454362749	0.0	0.0	5917.046696270257	0.0	0.0	0.0	0.0	2639.9619759687444	0.0	0.0	0.0	5491.719626359392	5345.295274622785	4008.7115109778056	0.0	0.0	0.0	0.0
P09543;P09543-2	0.0	1173.134282269527	2287.742951961961	0.0	0.0	1590.222528571182	0.0	2166.7215004147947	1252.4889416827739	0.0	1173.0841588804215	1535.3076592436048	1361.8660175269324	2082.9320939476584	0.0	996.2466509134026	0.0	0.0	0.0	4385.78607724999	1025.531001298796	0.0	2300.3663250406544	2518.7558781938915	0.0	1731.54378604929	1449.9969224832219	0.0	0.0	0.0	1592.1232971611323	0.0	0.0	1738.009167795595	1768.7645731384287	0.0	0.0	1408.9003152823775	1402.9942264073175	0.0	0.0	0.0	0.0	1868.2500246359496	2176.4708533454905	0.0	0.0	0.0	0.0
P09601	0.0	2128.3742204966484	2727.312267714726	0.0	0.0	0.0	0.0	0.0	0.0	0.0	0.0	0.0	0.0	1751.0963853585574	0.0	0.0	0.0	0.0	0.0	0.0	0.0	0.0	0.0	2189.736885874799	0.0	0.0	0.0	0.0	0.0	0.0	0.0	5336.175534990956	0.0	0.0	0.0	5998.153959543967	0.0	0.0	0.0	0.0	0.0	0.0	0.0	0.0	0.0	0.0	0.0	0.0	0.0
P09622	0.0	2991.3939109875596	3970.1640820260327	2120.1260417754625	1640.3846072158385	3110.854789876716	0.0	3832.1675775738418	1877.233516459908	0.0	0.0	3088.2399714461767	2714.2486645941563	3000.314744136674	0.0	2904.591118989768	0.0	0.0	0.0	0.0	3038.8352712955184	0.0	4089.9092040791516	3155.1029508012193	0.0	1372.669045312335	3095.963645056632	1948.9541216118153	0.0	0.0	1622.5030545093591	2168.7849621522587	0.0	2405.2543021817887	2453.814328584655	2372.920383667606	0.0	1980.2981166860288	2020.3167151818584	0.0	0.0	0.0	0.0	2852.682597563024	0.0	0.0	0.0	0.0	0.0
P09651;P09651-2	0.0	17197.295162493803	20554.245263903	19287.699534226882	17661.447636590958	15384.789263347793	0.0	14761.65668148346	17361.2825891489	0.0	4064.985475851365	23000.509333016158	16299.087159068758	19857.94565364329	0.0	13862.687579001422	5979.364536380769	0.0	555.3301210593697	14926.435727934153	15796.200441736682	0.0	16855.546079804262	19091.71082990896	0.0	19247.734007345833	15895.602840372945	11894.49174113839	0.0	0.0	18207.814865081662	16687.993909146273	0.0	16790.876253508763	16868.31339573052	9274.36514546015	0.0	16448.988224011475	16020.743039978923	0.0	0.0	7673.833504996362	8609.409637975345	22428.111741174274	12237.412492574977	0.0	0.0	0.0	0.0
P09661	0.0	3951.4615203513613	1729.1036759606347	3360.556335750037	3565.8374625481038	3201.597059337779	0.0	1866.7193099204762	2022.7409258404632	0.0	2281.2630652295834	0.0	1028.6272828179187	2479.00302731832	0.0	0.0	0.0	0.0	0.0	2471.212864859239	3172.6052346718666	0.0	3823.9417694981007	3117.0938664686746	0.0	2810.377838326828	3217.980714908852	1737.7551508022466	0.0	0.0	3086.637113323295	2222.3836620857815	0.0	3783.732309959556	1232.6461645314153	2622.5243815294216	0.0	2329.440629628504	1727.0804994832208	0.0	0.0	1846.0775984479264	1119.8955476343826	0.0	2691.873923583824	0.0	0.0	0.0	0.0
P09669	0.0	1050.374919868964	5014.117840721049	3475.4948207498505	1772.287517065309	3883.454070837655	0.0	3259.521851134525	2128.129624068954	0.0	0.0	0.0	2543.095900577893	0.0	0.0	0.0	0.0	0.0	0.0	0.0	3304.228974014438	0.0	4060.019434519632	0.0	0.0	1605.861953334686	3289.3291661837234	0.0	0.0	0.0	2536.603721299137	0.0	0.0	0.0	2866.6077539523612	2238.161700089278	0.0	0.0	1425.4766454943287	0.0	0.0	0.0	976.627979234308	3792.657098840917	2585.059974954018	0.0	0.0	0.0	0.0
P09874	0.0	3779.307375652821	3388.7083887706553	4325.623913242707	4025.3600407028994	3404.4014583673807	0.0	3482.684049092322	3571.087742801839	0.0	2319.843773715936	3933.21396820093	2309.588681350952	3705.6026897989163	0.0	3348.717902315735	0.0	0.0	0.0	2639.5712318252417	2569.099112298056	0.0	3405.181831820131	4462.104924246217	0.0	3057.89081389372	2925.66180065735	1850.1970773281612	0.0	0.0	4678.918349163259	3309.8749681978693	0.0	3215.581057871973	2394.863716183293	2331.017483866918	0.0	2718.84834554167	2790.3583638424852	0.0	0.0	3299.2221691253244	1756.9492120335553	3723.711886959101	2516.4359427139752	0.0	0.0	0.0	0.0
P09884	0.0	1411.6223076705223	0.0	3039.050798182681	0.0	3382.8830586443805	0.0	1672.9668568939464	0.0	0.0	3917.871863040486	742.8253410997078	0.0	1791.3440439757453	0.0	0.0	0.0	0.0	0.0	0.0	1678.8535278082709	0.0	1484.2062364578367	1430.877504810435	0.0	0.0	3603.197155213701	0.0	0.0	0.0	1433.0156378443535	1504.9617892694012	0.0	1962.4624976592368	5281.657548095044	1760.1722346613662	0.0	2599.7437081873045	0.0	0.0	0.0	0.0	2263.3982661631603	2164.4936174623112	0.0	0.0	0.0	0.0	0.0
P09960	0.0	3062.807490469729	1467.0159568543882	2601.661949187982	3008.8215175907917	2801.0979284790674	0.0	2189.4557653373827	1706.0419413855263	0.0	1830.4093363157554	2694.8600925127453	2614.830692028859	3244.3843918362	0.0	1675.5668294688132	0.0	0.0	0.0	1562.8640011680884	2686.758762594541	0.0	2054.543360147457	1962.9323421644326	0.0	2877.8163053442245	1605.5155022971019	613.5859190715861	0.0	0.0	2729.548422269684	2310.4330776338256	0.0	1917.2775314002872	2449.8928078485496	1829.1616489929465	0.0	3439.1031663308077	3747.4840367953752	0.0	0.0	0.0	3403.7605073718255	2116.418277787193	2167.21150102678	0.0	0.0	0.0	0.0
P09972	0.0	1445.2188087398104	2799.4082796470802	3397.9078454322535	3765.506809632747	0.0	0.0	0.0	2454.154398483476	0.0	0.0	0.0	2586.3907791716406	0.0	0.0	3417.148271853364	0.0	0.0	0.0	0.0	2558.7659492624425	0.0	3286.1897025596436	0.0	0.0	0.0	1868.7654967765343	0.0	0.0	0.0	2314.484153243482	0.0	0.0	0.0	0.0	0.0	0.0	0.0	0.0	0.0	0.0	0.0	0.0	5073.230210851863	0.0	0.0	0.0	0.0	0.0
P0C0S5;Q71UI9;Q71UI9-4	0.0	2660.1381754663894	4887.679572599151	5292.733627134703	3164.118795276127	2169.88773120062	0.0	4597.490226226529	4052.4580670258188	0.0	3224.7648574285213	6031.186331318061	2637.5550906977646	1947.3979000924205	0.0	4231.095820130138	0.0	0.0	0.0	3560.462895954004	2694.8999857292465	0.0	1850.452175921215	5571.803817003388	0.0	2974.5973222726443	2263.795743608358	5369.722565868664	0.0	0.0	2436.346417075253	2876.4980983007245	0.0	2853.4120604418954	2105.1808766066897	5458.023039068631	0.0	3019.656471189005	2780.3418636471442	0.0	0.0	4958.542113456207	3153.0215828569667	3957.154104683613	2511.1235604980575	0.0	0.0	0.0	0.0
P0CG47;P0CG48;P62979;P62987	0.0	41067.056960700436	44338.54574333246	46248.2086409158	35017.08399411179	26742.72450724307	0.0	52689.43023828955	30699.86990556624	0.0	30926.335478956473	50653.59595396373	44002.44382437969	51330.21475995754	0.0	26186.770260740785	23885.414979261048	0.0	8924.173684444635	41752.95025297547	42695.016778664314	0.0	36889.30919070835	42736.721851301205	0.0	47178.05676927994	37736.29538479324	30349.86856061771	0.0	0.0	37950.596137594875	39628.52375453625	0.0	46112.825275297066	30835.58378816901	30069.0504445432	0.0	34946.357289211686	34939.78367743924	0.0	0.0	19837.658140219588	21807.87771991174	53120.17105612274	33040.59171047119	13063.937283801108	0.0	0.0	0.0
P0DMM9;P0DMM9-3;P0DMN0	0.0	1780.6828838647998	0.0	1169.1147023416497	0.0	0.0	0.0	0.0	1819.5653029558684	0.0	0.0	0.0	0.0	0.0	0.0	0.0	0.0	0.0	0.0	0.0	0.0	0.0	0.0	0.0	0.0	0.0	0.0	0.0	0.0	0.0	1232.7850144683134	0.0	0.0	1723.4242562909178	0.0	0.0	0.0	1062.4318803522083	0.0	0.0	0.0	0.0	0.0	2804.1996750657527	0.0	0.0	0.0	0.0	0.0
P0DMV8;P0DMV9	0.0	13169.127643177404	10778.19893775213	9043.763248472304	10416.378762238837	11785.106955848554	0.0	11735.628180402364	10152.206264406808	0.0	3789.484404030568	22527.880575664545	8244.713129694119	14480.822875089978	0.0	12274.610644588254	615.9124858096276	0.0	0.0	12403.695320946	13589.112631779362	0.0	13178.364117130366	8531.589881156971	0.0	8620.569720507441	8697.279885828011	6244.905968992801	0.0	0.0	12133.768484953436	9569.183070675152	0.0	11484.04120617526	8281.570626077175	6630.955817747859	2744.149124170153	7324.670899795595	9200.17081603464	0.0	0.0	6387.232420150633	6296.682979532319	13531.659968465618	6568.9573341098085	0.0	0.0	0.0	0.0
P0DP23;P0DP24;P0DP25	0.0	11197.206999283108	7352.917240770299	11428.35031408118	4620.940475833284	6260.047629619	0.0	8696.805178937864	6386.623245703866	0.0	9817.403378853662	11283.405872285743	9528.036710998327	13657.355565018104	0.0	9279.199389610942	6295.170457319038	0.0	0.0	10019.241464785058	6850.277773601134	0.0	10063.109923285554	6520.485409168735	0.0	5928.50292315192	6698.92986911584	9126.634168755532	0.0	0.0	7321.617402767399	8762.49439972194	0.0	10888.049459805385	8803.139038397114	7382.3912877324665	0.0	6525.845223232455	6064.674887610212	0.0	0.0	6359.206287696131	6585.293759166184	8922.016106422274	7329.870610535453	0.0	0.0	0.0	0.0
P10398	0.0	999.9729765557813	0.0	0.0	0.0	1105.765373717702	0.0	0.0	0.0	0.0	1048.8916311918433	0.0	1502.3166235218353	2573.4636065690615	0.0	2405.4644225796774	0.0	0.0	0.0	0.0	0.0	0.0	0.0	0.0	0.0	0.0	0.0	0.0	0.0	0.0	1440.2579335143237	0.0	0.0	0.0	826.361413050165	0.0	0.0	0.0	0.0	0.0	0.0	0.0	0.0	0.0	0.0	0.0	0.0	0.0	0.0
P10412	0.0	16202.600328228593	17362.994003456086	35572.97187639428	14700.044628571479	16631.832510743356	0.0	13667.783641675267	12114.974368608722	0.0	12615.002120835263	15691.026644009586	12742.08727545337	14114.017750795665	0.0	15659.024565824786	7823.51659740689	0.0	0.0	11492.504622144132	15843.475221170964	0.0	17917.391981341018	18728.694582127304	0.0	16485.41944114301	13558.413149114886	13288.532237984902	0.0	0.0	16317.100134916242	19567.625426685652	0.0	15878.648632658294	17023.173485256524	12925.949606416965	0.0	16811.55687330762	12770.272180091628	0.0	0.0	8909.493658929032	6491.568293129194	29149.417765402417	14732.699440490751	0.0	0.0	0.0	0.0
P10515	0.0	3263.8318375939484	1868.6901711791136	2121.008496776996	2454.1377131475724	461.75606491250943	0.0	4203.770994884794	0.0	0.0	0.0	1632.0342178447781	2089.608961888079	2088.841563344036	0.0	3699.9125814416484	0.0	0.0	0.0	0.0	3296.478413613644	0.0	0.0	2795.7589818128204	0.0	3375.8394222613415	0.0	2515.4543356754916	0.0	0.0	2250.040038501038	0.0	0.0	1190.2701797166212	2492.178986980682	0.0	0.0	2579.0222554718252	2392.498761948396	0.0	0.0	0.0	0.0	3002.2297423429623	2336.954206966704	0.0	0.0	0.0	0.0
P10586;P10586-2	0.0	4018.8619850131718	0.0	1877.534614793367	3644.857194976683	0.0	0.0	4794.059765027539	2799.6316178736265	0.0	991.3597820161746	1541.207162344223	5560.466510386509	2974.38697209707	0.0	1727.8801137298356	0.0	0.0	0.0	3407.7845501991733	0.0	0.0	3745.6355370313527	5383.212756167716	0.0	4997.231984491175	2302.529018625794	0.0	0.0	0.0	0.0	0.0	0.0	1033.6827019802672	2679.4503554820235	3973.0946542709767	0.0	11234.535427076113	0.0	0.0	0.0	1418.8514541519512	0.0	4268.996337624508	0.0	0.0	0.0	0.0	0.0
P10599;P10599-2	0.0	20851.618728419464	19484.117510357955	25116.579056299946	13747.414426612033	17341.200270844012	0.0	11721.0749822472	18229.570831858953	0.0	23485.83679623638	22485.401988043162	18950.497556914746	21769.876477347694	0.0	23758.465969589433	18921.880028949	0.0	4641.3360449758475	19864.11956807101	12987.985538846286	0.0	16833.837384076964	17454.59298881396	0.0	14719.859820233149	16499.727703109624	22606.481755635858	0.0	0.0	18724.314256485275	21822.964874417303	0.0	18940.41940573836	17024.033434138088	10569.823168474562	0.0	17758.585890642185	15841.588043482745	0.0	0.0	9232.731382898366	7655.697158407088	20021.942508368626	12478.638080964221	0.0	0.0	0.0	0.0
P10606	0.0	1780.5764857884128	2724.9002583862466	2272.9538653386685	1434.908369051578	2076.6207860330246	0.0	3164.718793340219	2824.3692743136194	0.0	2019.0857893425612	2007.084216580549	2136.9109549869218	3538.0446225585233	0.0	2545.718558032109	1903.7110560136227	0.0	0.0	3016.88398802534	1815.6961085833816	0.0	3051.0941755978465	3512.0846650398857	0.0	1302.9704155324318	1952.9655373620221	3095.5424140863665	0.0	0.0	2128.0354187755033	1835.1892829828992	0.0	2434.4985087854843	2261.6107480349983	2885.923985620439	0.0	2513.883904837344	3921.043371142897	0.0	0.0	0.0	689.6385948001237	3554.1985434638555	1384.731997031043	0.0	0.0	0.0	0.0
P10619;P10619-2	0.0	1883.2722104927996	0.0	718.3313249265696	3043.352712884056	315.17541915350085	0.0	0.0	0.0	0.0	4355.030722019083	0.0	0.0	0.0	0.0	0.0	0.0	0.0	0.0	0.0	4639.189382930493	0.0	3956.5611669234368	3271.1127036191965	0.0	5958.441079259939	2328.5430431235695	0.0	0.0	0.0	939.4477193854615	2369.4362724673438	0.0	0.0	3666.710628446167	0.0	0.0	0.0	0.0	0.0	0.0	0.0	1706.4101383668012	2666.9399168654218	0.0	0.0	0.0	0.0	0.0
P10620	0.0	808.3524635096994	0.0	0.0	0.0	1963.8892192668688	0.0	0.0	4304.182094193893	0.0	0.0	0.0	3066.3023482515273	2370.189700910731	0.0	0.0	0.0	0.0	0.0	0.0	0.0	0.0	0.0	0.0	0.0	0.0	1536.6243758328847	0.0	0.0	0.0	0.0	0.0	0.0	0.0	0.0	0.0	0.0	0.0	0.0	0.0	0.0	0.0	0.0	0.0	0.0	0.0	0.0	0.0	0.0
P10809	0.0	8112.978660611617	8510.985283905613	8517.900880746925	5467.333233948598	7801.333447516368	0.0	8486.699239224503	6722.554121316999	0.0	2970.524427451607	12340.226878701827	8801.269079122148	10499.394284510743	0.0	6530.452276959417	1326.2817722478278	0.0	0.0	7153.013199123908	7144.812862279913	0.0	7992.214246259363	9317.684421140173	0.0	5816.451486370548	6569.759392222593	5129.6701114885445	0.0	0.0	7430.181044721971	7919.172638091119	0.0	7560.916151052931	6526.376630883878	5040.727189353478	0.0	5328.666119900171	6374.379399639341	0.0	0.0	4619.567357189199	3255.9896197744465	9864.264349947218	5812.049573979678	0.0	0.0	0.0	0.0
P10909;P10909-2;P10909-4;P10909-5;P10909-6	0.0	2040.958604074055	1463.927249963045	0.0	0.0	0.0	0.0	0.0	0.0	0.0	1924.3586441307375	7672.646298409832	3009.3291029778075	0.0	0.0	3426.0250646542117	0.0	0.0	0.0	3347.524256516437	0.0	0.0	4825.724470125005	0.0	0.0	4106.287420824488	0.0	2056.3230825680203	0.0	0.0	0.0	0.0	0.0	0.0	0.0	0.0	0.0	0.0	0.0	0.0	0.0	0.0	0.0	2489.7064774159435	0.0	0.0	0.0	0.0	0.0
P11021	0.0	10190.09725021021	9992.611778807819	8688.59581335846	8647.540920173371	4913.508365393824	0.0	8461.833905865231	7769.468535368264	0.0	4904.514865344487	13413.002791366118	8139.38088927289	12985.51330744625	0.0	6158.377734806258	2791.106414237615	0.0	0.0	7679.476951592225	8444.27416397911	0.0	8502.359259473924	9748.257084957811	0.0	6753.3989761247185	5735.841653964083	7568.5974568844	0.0	0.0	8399.624404610317	8558.686514926425	0.0	10189.044916931716	7974.613996080111	5408.442707579187	0.0	8250.300171343053	8302.018368632167	0.0	0.0	3348.7388103647063	4797.447077430836	13069.574412894153	8618.507990247617	0.0	0.0	0.0	0.0
P11117	0.0	2818.746812469908	0.0	0.0	1368.0518956710182	0.0	0.0	0.0	0.0	0.0	0.0	0.0	0.0	2116.1753356743957	0.0	0.0	0.0	0.0	0.0	0.0	0.0	0.0	0.0	0.0	0.0	1248.6420331135812	0.0	0.0	0.0	0.0	0.0	741.6568970220244	0.0	1738.4471406040366	0.0	0.0	0.0	0.0	2492.107107453706	0.0	0.0	0.0	0.0	0.0	0.0	0.0	0.0	0.0	0.0
P11142	0.0	18684.689794543854	17145.39192576925	15073.816413794464	15149.9363402253	14563.142840646493	0.0	14016.08187352901	14747.716695323945	0.0	8482.524836610459	22482.080765452163	16653.2913706447	22842.387542106946	0.0	15917.115524936933	1765.5458880859492	0.0	0.0	14884.70160270665	18003.680666123477	0.0	17795.558860651698	17375.434465454688	0.0	13892.285488071846	14839.565839944495	10852.794884036568	0.0	0.0	16663.535253128008	18347.78242537004	0.0	17825.17373927118	13737.580875673779	8692.85223943005	0.0	15216.924855054085	12271.843894001515	2156.335322313167	0.0	7796.655941420844	10002.28306224891	20633.269774043125	12918.876126613204	0.0	0.0	0.0	0.0
P11166	0.0	4673.702532744842	0.0	0.0	4722.25111132697	8099.595582293252	0.0	7900.048494547246	3150.4361413008687	0.0	4841.5797260982035	5132.886878316212	0.0	0.0	0.0	4874.518791757709	0.0	0.0	0.0	2970.1715764303403	0.0	0.0	0.0	5470.205857532375	0.0	3888.4440953303874	0.0	5079.861459210228	0.0	0.0	6106.230855024188	0.0	0.0	9729.84689142115	0.0	4821.291158223517	0.0	0.0	0.0	0.0	0.0	0.0	0.0	0.0	0.0	0.0	0.0	0.0	0.0
P11169	0.0	2373.2663356945877	0.0	0.0	0.0	1195.78385932313	0.0	0.0	0.0	0.0	0.0	2121.910582725904	345.21283466654563	0.0	0.0	1595.0059210725185	0.0	0.0	0.0	0.0	5415.831174912331	0.0	2402.6177498484735	2554.3626039157557	0.0	0.0	0.0	0.0	0.0	0.0	0.0	0.0	0.0	2627.078848168328	0.0	0.0	0.0	0.0	873.4289762677138	0.0	0.0	0.0	0.0	0.0	1810.2166350950683	0.0	0.0	0.0	0.0
P11171;P11171-2;P11171-3;P11171-4	0.0	448.8179453010041	0.0	1034.012705053002	0.0	0.0	0.0	1276.614892664109	0.0	0.0	0.0	1614.7870249163207	1153.5591938750551	998.7289379585992	0.0	0.0	0.0	0.0	0.0	0.0	566.5842100056916	0.0	0.0	609.2251060531252	0.0	0.0	490.94811240541026	1706.4914273562954	0.0	0.0	0.0	0.0	0.0	0.0	567.3038805925286	0.0	0.0	0.0	1303.4688407740468	0.0	0.0	0.0	0.0	0.0	0.0	0.0	0.0	0.0	0.0
P11172	0.0	2259.2105907127157	1428.5286014863023	2890.483649602251	2096.2329854418053	1251.5991095466582	0.0	2417.432094690599	1579.7689002775946	0.0	540.0814128520987	1816.2380510723992	2798.121199302155	1294.754612075104	0.0	997.3163620294314	0.0	0.0	0.0	568.2995140809487	4252.859392328297	0.0	1624.8005248838138	1468.5199432648178	0.0	2424.100556342974	2042.0878421842638	0.0	0.0	0.0	1832.5089781204686	1910.428579064756	0.0	1111.0098949162298	2096.8192525931863	2352.0938935289055	0.0	0.0	2063.0119438226607	0.0	0.0	1463.6810030082436	0.0	2389.68160253157	1775.692946404225	0.0	0.0	0.0	0.0
P11177;P11177-2	0.0	3536.981886321345	2519.60256174093	3013.513783604092	2209.1570706574985	3239.1785851421564	0.0	1766.3748621113532	1840.4404431033456	0.0	2331.232015471303	4963.266671057278	3961.063323047508	1551.7158653097365	0.0	2553.894511840175	0.0	0.0	0.0	3615.694458719451	3346.9126804208518	0.0	2168.1692997875234	2678.78385963251	0.0	1950.5409587420984	2522.6461866454442	2092.681777716298	0.0	0.0	2008.9266785362645	2665.0249330581833	0.0	2285.6769057283304	3394.226809729465	2440.612145101733	0.0	1566.35121538079	3605.8937041208364	0.0	0.0	644.1351375147208	4087.6843492860435	3211.230717481119	2530.0292863686054	0.0	0.0	0.0	0.0
P11216	0.0	837.695239628011	17738.807476197817	0.0	0.0	4926.830607427563	0.0	2447.455095517108	0.0	0.0	0.0	0.0	3279.3871242103933	2396.026590523497	0.0	1396.055473568374	0.0	0.0	0.0	3222.2149804591395	0.0	0.0	0.0	2238.883244280813	0.0	0.0	2123.0652347113637	1368.1289293600576	0.0	0.0	2198.541235115867	2332.2128599391053	0.0	3458.5348017531483	0.0	3496.749900235135	0.0	0.0	2134.3466799500843	0.0	0.0	1696.0723460848203	0.0	2091.9480447860524	0.0	0.0	0.0	0.0	0.0
P11233	0.0	2194.61561986311	909.7588634926009	0.0	904.5762201734592	0.0	0.0	1504.5132408063296	1287.3758221284972	0.0	444.1305269317356	1569.7044515560087	1870.7917141230707	1229.9163974448807	0.0	0.0	0.0	0.0	0.0	0.0	1266.661341556317	0.0	0.0	2482.8831590087343	0.0	1680.9741926667489	1472.7494702495537	1587.1802361178136	0.0	0.0	1357.0907863251145	1846.7615123507476	0.0	0.0	1298.9200819844777	447.5908057129269	0.0	0.0	0.0	0.0	0.0	0.0	1358.2867721068683	2149.293505408231	1939.5614493653595	0.0	0.0	0.0	0.0
P11279	0.0	3236.0539909011673	3233.847752248594	4862.828735536982	2811.1634720681413	2026.8526286043698	0.0	3028.4864547784264	1739.4618458271134	0.0	2527.7735363615693	2650.993067664963	9590.003053056362	3769.3235246338327	0.0	2716.766590283776	0.0	0.0	0.0	3742.5721235302226	3840.9469703621226	0.0	3708.7022754723625	3514.423889570026	0.0	2480.0727674038	2679.2748129064207	0.0	0.0	0.0	2389.223872355086	2760.517069369698	0.0	4063.9050232961035	2748.348477745479	1973.875114967097	0.0	3355.506078136173	2356.2778203448843	0.0	0.0	0.0	6503.507412951439	2836.338684792557	2814.1439333528306	0.0	0.0	0.0	0.0
P11310;P11310-2	0.0	2897.164701791584	2551.836387846822	2457.230456841959	0.0	2465.309640542748	0.0	2307.833243238672	1685.9388778054486	0.0	1725.4745599229745	4246.026020480717	1933.9581860356916	1902.6300345888105	0.0	0.0	0.0	0.0	0.0	0.0	2647.825594137775	0.0	2062.715979929512	2496.3806118464495	0.0	3767.955548636309	2634.8737484337985	0.0	0.0	0.0	2364.5341516468247	1743.7631977430144	0.0	3967.14030010686	3032.213359825833	0.0	0.0	1808.7364016156537	2120.01991740911	0.0	0.0	0.0	1853.3580739755218	3498.916885300851	2779.2867891172227	0.0	0.0	0.0	0.0
P11387	0.0	1950.8442010177278	1873.176232137665	2003.8456527192789	1865.2404367234544	1829.1668447711854	0.0	1748.0241738926877	1241.3062782745267	0.0	954.3502469696443	2432.17762583056	1760.5309576535255	2362.6133012642545	0.0	1772.0482080512186	0.0	0.0	0.0	2019.8643873448707	2081.891972624772	0.0	2161.787605152093	2004.113700913896	0.0	1908.6897969869285	1843.8005842224618	1618.4401782252767	0.0	0.0	1906.063357418994	1218.1622640631022	0.0	2342.583928351103	2263.876505930901	1081.3629955475722	0.0	2217.693776685767	2405.0736967483886	0.0	0.0	0.0	0.0	2404.5415339713063	714.7704834788788	0.0	0.0	0.0	0.0
P11388;P11388-2;P11388-3;P11388-4	0.0	1675.96484533239	1719.6539295708174	3322.1237974817823	1471.7943524824263	2375.25666633818	0.0	2212.1970424556575	2621.485738849596	0.0	1815.9214903629215	1964.6106964845903	4053.6922538079675	1627.9907419163883	0.0	1710.9146734805292	0.0	0.0	0.0	1828.2074217011868	2536.914815496756	0.0	2365.2386405582583	2069.5257275912845	0.0	1936.2994917145509	1973.9099059914531	2639.807381873487	0.0	0.0	1855.6433351332619	2168.1431761836025	0.0	1393.5764603797138	2277.267656305996	998.638023063626	0.0	1940.434517613834	2253.356265738435	0.0	0.0	0.0	1896.8229965530102	2412.4931841322295	3326.475049424425	0.0	0.0	0.0	0.0
P11413;P11413-2;P11413-3	0.0	4147.892665551431	3743.098640915566	4049.4838637692587	4588.053713876288	3986.551676129576	0.0	4630.986521058596	1772.5225231900704	0.0	1789.9281451579811	4823.059091860508	2363.557159320223	4320.455364748588	0.0	1430.51933683502	0.0	0.0	0.0	5039.708765649873	4511.76170205405	0.0	4538.581794028818	4467.623711742668	0.0	2815.772490257482	4088.5194714893178	2549.333500430559	0.0	0.0	3318.2300774996347	2173.306048546446	0.0	4460.544332658368	3596.420526961751	6748.325046776816	0.0	2986.9924169264114	2728.7139259453447	0.0	0.0	0.0	3423.525939950747	3941.8528769149193	3767.0556708705835	0.0	0.0	0.0	0.0
P11474;P11474-2	0.0	2429.9674363807426	0.0	0.0	0.0	0.0	0.0	0.0	0.0	0.0	0.0	0.0	0.0	0.0	0.0	0.0	0.0	0.0	0.0	0.0	0.0	0.0	0.0	0.0	0.0	0.0	0.0	0.0	0.0	0.0	0.0	0.0	0.0	0.0	3287.8164574874754	0.0	0.0	0.0	0.0	0.0	0.0	0.0	0.0	0.0	0.0	0.0	0.0	0.0	0.0
P11498	0.0	1844.8545042114833	0.0	1712.0831175470169	1227.0791279486812	2653.5088411793363	0.0	1441.239627945761	1283.8799232107317	0.0	0.0	2892.442111464865	2627.7784187764087	1913.7234441550575	0.0	1128.8297811013942	0.0	0.0	0.0	1388.6935590790024	1625.0908632552218	0.0	0.0	2114.803189875726	0.0	633.473054126662	2150.627668453552	1796.7216787093037	0.0	0.0	1450.5186374914053	1899.78755105435	0.0	2386.4813899518967	1280.0627202245087	0.0	0.0	2828.3232921162207	1677.0005046640279	0.0	0.0	0.0	1747.9052229033034	2070.755667798844	2807.041076758011	0.0	0.0	0.0	0.0
P11586	0.0	2617.467245571898	3898.1542094149368	4144.363992430024	2758.557827047472	2242.090222624875	0.0	2971.8384636382984	2390.811981527802	0.0	2092.325240113436	3831.4673485964977	2234.351637794143	3533.2617412862537	0.0	2218.9911078640685	0.0	0.0	0.0	2900.7517782718337	2278.988731649684	0.0	2423.7766956980513	2871.076104384889	0.0	2811.6732326517226	2451.4330637887697	3750.726411205191	0.0	0.0	2784.7464435290194	2877.6640028344677	0.0	2829.4991638415254	2214.874550837602	2894.333153603793	0.0	2061.3674701541804	2294.8741170157114	0.0	0.0	0.0	2165.3789290155582	3330.4033877011047	2291.878564893657	0.0	0.0	0.0	0.0
P11766	0.0	2959.2576483734088	2386.4547565573953	3284.876820444256	3237.709585635809	2205.4175221829832	0.0	0.0	1768.9674424004631	0.0	1234.4930647629078	3154.387421425048	3318.2773256435325	3960.4717516400856	0.0	1826.5643361945658	0.0	0.0	0.0	0.0	3420.072803987822	0.0	4279.358606181525	3514.005384518292	0.0	2475.584194034371	1811.8326950022245	2636.4610532231013	0.0	0.0	3938.2622872804873	3557.362396227957	0.0	3216.8765976544787	2598.8882031626144	0.0	0.0	2392.8227989651896	3378.8076470384153	0.0	0.0	2128.7645485305397	1982.5302956235544	2976.4373791811895	2949.2862564920747	0.0	0.0	0.0	0.0
P11802	0.0	655.6449035491362	1089.9518046342316	0.0	740.0859982477944	1100.0302954170359	0.0	0.0	601.7971090860784	0.0	796.7609823653164	1691.2108536361918	0.0	1584.9809488379335	0.0	1386.6326108810297	0.0	0.0	0.0	2038.8093244923652	0.0	0.0	0.0	1387.0538515804835	0.0	1753.6927681371342	0.0	452.2794573507819	0.0	0.0	1610.9928737153257	897.853468872353	0.0	910.3866867270881	1467.9651367236715	2246.8007986856283	0.0	1330.7870136771471	1094.0902978129009	0.0	0.0	0.0	0.0	1742.6043906439793	0.0	0.0	0.0	0.0	0.0
P11908;P11908-2	0.0	1924.23977207009	0.0	1443.7585048828323	3483.4415985165647	2619.103427438562	0.0	2443.2319440438246	1981.5341786323647	0.0	1434.827122651692	2646.441760048665	2640.742844662406	3218.002986045428	0.0	1701.8783791959465	0.0	0.0	0.0	2125.288763256628	1240.5748191199577	0.0	2079.5381201329947	1826.7761130605118	0.0	1428.0472963666734	1239.9915943230271	1491.6594013295173	0.0	0.0	1967.739821041989	881.1640089779041	0.0	1566.7907334338481	1669.9890427285625	1187.3199559313102	0.0	3261.791019408574	1176.671685934194	0.0	0.0	921.597568221401	0.0	1809.848575293172	1281.7456451790636	0.0	0.0	0.0	0.0
P11940	0.0	7244.101928190638	7081.363293618886	7400.2081288177715	5084.111057330266	6864.476784694469	0.0	7896.45071012176	7277.985099263354	0.0	4303.562260607515	8338.368983784043	6736.971892612058	8526.145929483957	0.0	4696.254434529496	0.0	0.0	0.0	7123.269498491259	6830.337014883818	0.0	7562.920587318203	7989.128107374619	0.0	5633.072638437519	6503.839362045072	5631.027404681605	0.0	0.0	8234.727952918705	7327.2555360314545	0.0	6743.480289898625	6128.195662491959	3290.1555239115055	0.0	5716.445526021758	6643.892137904103	0.0	0.0	3886.1606177943236	4655.097785670752	8076.999192338918	5218.1111413316285	0.0	0.0	0.0	0.0
P12004	0.0	5127.917478533005	4551.809514685477	6682.569870208204	4470.254275476668	5520.028060476424	0.0	4638.242557706769	5007.792100767384	0.0	4405.1058830482	5902.733183050916	3194.252218260822	5236.063969265639	0.0	4624.428107688431	832.3896622168327	0.0	0.0	4185.386872625065	4142.53553043896	0.0	4744.841663524967	6496.0295611208885	0.0	5954.122430409675	4450.751429161817	3780.954985739862	0.0	0.0	6117.717834481012	4736.084388403162	0.0	4763.580224461372	4222.946653708331	2847.434924915913	0.0	4779.452845452968	3380.0943603136966	0.0	0.0	2380.5452167809253	1730.5902690722119	5558.670353716255	6224.165085802761	0.0	0.0	0.0	0.0
P12081;P12081-4	0.0	2824.873886755561	2667.299431051803	2899.664044079702	4757.996119484103	3635.194355885021	0.0	3641.0586975235674	2848.338585579156	0.0	3575.7626846087164	3560.4457313021107	4467.335191165043	5247.036941558827	0.0	4258.069464269088	0.0	0.0	0.0	3318.7791236771463	1842.2479559074163	0.0	3617.4129620580666	3328.568435735407	0.0	3659.044564743238	4523.018208814054	3509.539097566974	0.0	0.0	4004.601240420159	2891.0943145320734	0.0	3769.6626785644908	3545.339293075193	2042.24810448732	2940.5425858728495	8668.410769931083	2078.391304968666	0.0	0.0	0.0	0.0	4159.651827582426	3265.2167910344724	0.0	0.0	0.0	0.0
P12235	0.0	10841.905337246253	13217.639460058934	9846.31342579233	7541.67846961228	10510.816302642104	0.0	14892.389486899923	12373.229373653387	0.0	2779.6403885437194	16504.408753496173	11613.06281859013	12895.329718714867	0.0	7905.059443221689	0.0	0.0	0.0	6197.970895940101	10654.950509789109	0.0	8703.516608736281	13354.811541800089	0.0	8006.840990798954	15221.74971061629	4187.227264261322	0.0	0.0	9594.018056493209	7223.83007752019	0.0	13284.004087852316	7039.152823632975	3947.1589412806084	0.0	11220.607771581417	9924.845301138183	0.0	0.0	4590.008762752951	4349.7926661977235	13828.788980725243	10607.865674414219	0.0	0.0	0.0	0.0
P12236	0.0	13873.323912209367	16082.869672051937	14359.278716266635	7844.724102647076	8693.208921787158	0.0	14220.013171529894	9433.845231049472	0.0	4545.861022372176	14401.817047006953	11713.744329441783	12634.862822834482	0.0	7580.792829382317	3686.8326289787005	0.0	0.0	6387.839939334143	15603.272254610958	0.0	15791.176223141696	10026.341769980967	0.0	7140.638821677483	12880.358333193533	4592.247968289271	0.0	0.0	11118.98666308063	6056.750302062919	0.0	10172.247868407723	7678.095398537586	3089.4616423191137	0.0	12029.25245806556	7781.786685925423	0.0	0.0	2997.443308942478	5536.790681188419	14507.853962236617	9929.473574927637	0.0	0.0	0.0	0.0
P12268	0.0	2460.567484724453	2414.019816366533	3142.4883649066182	2839.5669566248916	2808.8099576976288	0.0	3307.1987577940713	2812.639861174009	0.0	1231.1048843789808	3971.738704547664	1747.270202682031	3152.4727226344357	0.0	1895.1510234840468	996.8861104570769	0.0	0.0	2716.6295152560197	3563.4189682795177	0.0	2573.3008713871395	2745.361922685244	0.0	2315.0393365108707	2572.316001564201	1823.7926846243358	0.0	0.0	2234.9737745488073	2760.796842201321	0.0	1929.42668724767	1922.8912516886387	1709.67872259593	0.0	2481.042645162018	3045.460832567472	0.0	0.0	3703.556075444419	1369.2381701246115	5660.343967601154	2900.0283153440955	0.0	0.0	0.0	0.0
P12270	0.0	2532.6245704982703	1883.5836073758535	2068.6399065502383	2151.5961854252832	1738.9204385234045	0.0	1915.7800649661742	1595.3020970305588	0.0	1467.7238933451592	2226.638515231377	1895.058098252811	1595.3583189938988	0.0	1273.7029225613999	0.0	0.0	0.0	1392.2479305341137	1599.4859940575907	0.0	2031.7909977401216	1590.9185763067942	0.0	1538.8582294640355	1288.467805594833	1728.8174070936973	0.0	0.0	2002.2933254981988	1421.8149137011346	0.0	1763.6513085583529	1685.8010474003734	1660.387034463874	0.0	1607.261616404353	1584.5903022019577	0.0	0.0	369.80613732147384	1225.5577925338332	1801.0973611659572	2035.91240156809	0.0	0.0	0.0	0.0
P12277	0.0	5538.118261470746	4585.036919842148	5523.529569729082	3923.2821801416053	4713.5168172991	0.0	6603.201395287734	5148.81545340246	0.0	3528.8004333085223	9491.686532840524	4418.013703823102	10450.27389316068	0.0	2878.4324115768363	0.0	0.0	0.0	6548.66917220251	4503.071232402385	0.0	5259.516368560417	4411.613253370987	0.0	5132.203442725382	3872.816650053487	3600.015034464266	0.0	0.0	5547.953411486303	4608.553604502514	0.0	5491.48191327405	6081.865825741113	2884.767920895176	0.0	5904.703585201538	9083.565411770503	0.0	0.0	3413.115187064481	2534.0729434486966	4979.614169722189	3636.9014573431496	0.0	0.0	0.0	0.0
P12429	0.0	2442.7888506390254	850.5596132682231	3636.2310378902944	9369.182866872543	0.0	0.0	0.0	3520.2037425614435	0.0	0.0	1936.7574239216606	1195.0406610600282	2618.406311156076	0.0	4744.234466527328	0.0	0.0	0.0	0.0	0.0	0.0	3757.3506692118917	3875.2589500221216	0.0	3623.648267718234	2895.1165594575687	0.0	0.0	0.0	0.0	2341.778237737598	0.0	1813.304336061976	3285.9605390525867	2167.4146805731307	0.0	0.0	0.0	0.0	0.0	0.0	0.0	1643.5932165628653	2770.992802653095	0.0	0.0	0.0	0.0
P12814;P12814-3	0.0	3070.121383782836	2828.3803224331245	3284.231435128447	3023.499751999538	2270.8704882600396	0.0	2799.1663155800848	2799.5134149826604	0.0	1281.0443025039417	3835.511021677067	2925.6156787434015	2786.5031300601236	0.0	3072.2278861535533	1080.7989393517894	0.0	0.0	2267.1702381601785	2277.3926788111917	0.0	2717.603936748585	2955.2261013835628	0.0	2135.068536448147	2067.676784303477	1942.318353728944	0.0	0.0	2561.9045937314204	2081.8048459416477	0.0	2371.4672347281635	2422.755267156204	1688.822720295071	0.0	2043.7526853454888	2383.94299906359	0.0	0.0	1361.1119742138208	1510.868643033966	3165.1757191946467	2703.783336930651	0.0	0.0	0.0	0.0
P12955	0.0	2658.4863833223635	0.0	2343.566616708696	2720.0068621761443	4233.864691154379	0.0	1129.924706301709	3100.0164455582503	0.0	0.0	0.0	2393.823734810329	1590.023565476332	0.0	0.0	0.0	0.0	0.0	2427.0738996152368	3304.1584909454077	0.0	3283.846206854699	0.0	0.0	0.0	3111.7864401674387	2602.548474952138	0.0	0.0	0.0	3596.2148983395236	0.0	2528.4243321108174	2721.1916855300674	3880.0770394930496	0.0	0.0	1309.4624850683792	0.0	0.0	0.0	0.0	0.0	0.0	0.0	0.0	0.0	0.0
P12956	0.0	3741.591542235735	3291.6556472245265	5314.024455387841	3187.996142317109	3039.671913593211	0.0	3443.1553999357307	3389.307299184973	0.0	2163.806336508759	4110.33599836455	3857.6083782778005	5219.534069867477	0.0	2844.7162447559604	0.0	0.0	0.0	3280.194384185159	3923.183123682017	0.0	3355.6517042876167	3910.3032779153455	0.0	2831.404888555027	2865.9006969925445	2835.8399952947707	0.0	0.0	3556.5100687765507	3144.041887315873	0.0	4201.567383670724	4332.519494617504	2244.5484871684	0.0	3239.328522263423	2742.6622604931385	0.0	0.0	2429.6899871588507	2236.6285865588266	3692.059980239873	2943.293762377069	0.0	0.0	0.0	0.0
P13010	0.0	4769.847314505647	4696.257027561349	5049.404937289623	3788.4078720306147	3725.6528576858277	0.0	4176.095986713508	4430.759501752503	0.0	2080.5112027964888	4727.463941586092	4051.60057324411	4647.348333235854	0.0	3577.875008610614	0.0	0.0	0.0	4063.1829141157596	4586.947334851811	0.0	4275.134093305198	4720.837129043897	0.0	3957.4241134990143	3831.6870760618613	2951.2693953996773	0.0	0.0	4611.788226026392	3983.7112208450667	0.0	4764.9211040303635	3626.2342684404884	3125.911903661898	0.0	4308.033014901504	3511.4433059803623	0.0	0.0	0.0	5277.627981785117	3706.2655154791637	4429.3685784723475	0.0	0.0	0.0	0.0
P13051	0.0	532.4628985159914	2127.5402106719393	0.0	0.0	0.0	0.0	0.0	0.0	0.0	0.0	0.0	0.0	1702.8207113922103	0.0	393.14638420750117	0.0	0.0	0.0	0.0	0.0	0.0	0.0	2018.2272019131249	0.0	0.0	0.0	0.0	0.0	0.0	0.0	0.0	0.0	0.0	0.0	0.0	0.0	0.0	0.0	0.0	0.0	0.0	0.0	0.0	0.0	0.0	0.0	0.0	0.0
P13073	0.0	3625.8317680599466	2963.4715183248054	3518.9661223595444	2545.2234086124186	2483.9640685436857	0.0	3322.3579199540177	1641.95426626912	0.0	1230.6556888394764	3637.391208903266	2220.0538513272027	3044.006021042521	0.0	2787.3354058823134	0.0	0.0	0.0	1597.4368679110369	2130.2171760317924	0.0	2749.4568411856976	2263.2521314747714	0.0	2003.4823322210957	3031.975106089684	2517.0464666969447	0.0	0.0	3344.0506227574942	2692.590475284242	0.0	3655.103320555914	3281.5292096255375	883.0693081919934	0.0	4440.635248441649	2275.3913631276882	0.0	0.0	2309.4336972000783	2111.5906334728697	4014.336554278426	1873.067161803761	0.0	0.0	0.0	0.0
P13473;P13473-2;P13473-3	0.0	4835.133476951565	0.0	0.0	0.0	0.0	0.0	0.0	0.0	0.0	0.0	0.0	11094.650284130375	7842.75608713155	0.0	0.0	0.0	0.0	0.0	0.0	0.0	0.0	0.0	5290.94776457558	0.0	0.0	0.0	0.0	0.0	0.0	0.0	0.0	0.0	0.0	5898.720833417035	0.0	0.0	0.0	0.0	0.0	0.0	0.0	0.0	3097.165613554999	0.0	0.0	0.0	0.0	0.0
P13489	0.0	3801.002266118544	3667.1330232576684	2403.088407561642	2104.8607199941	1503.8236664046894	0.0	3348.6998966683054	1628.4746622107903	0.0	2377.57782675398	0.0	1720.3109061675302	4134.514895954752	0.0	0.0	0.0	0.0	0.0	1202.4978463290238	2581.259977126287	0.0	0.0	0.0	0.0	0.0	0.0	1562.981838750485	0.0	0.0	2913.276948547574	0.0	0.0	0.0	0.0	0.0	0.0	0.0	1984.3989209246267	0.0	0.0	0.0	0.0	0.0	2918.460219185352	0.0	0.0	0.0	0.0
P13639	0.0	12304.219403316738	10156.315201133188	12315.15940075237	10564.731867805953	9283.208197940106	0.0	14404.27809004508	10389.350842320606	0.0	4954.386455802523	16987.23659126486	14544.46027348682	18075.64168743239	0.0	10328.704772962306	3099.6073384077185	0.0	0.0	9113.064949229458	12307.099642087898	0.0	9673.141647027584	12200.853373254913	0.0	11513.750496384822	13371.356730464588	7720.757139267574	0.0	0.0	12407.990094689469	12184.223055521174	0.0	12964.77102394302	9749.29572004306	5356.077540271638	0.0	11296.367841744583	8947.94253751989	0.0	0.0	6763.099280198386	6241.820974586157	13736.019742316486	6131.587311159688	0.0	0.0	0.0	0.0
P13645	0.0	1630.5489339217643	0.0	5486.963377293904	2174.238982367742	48968.845847708515	14288.598843303187	0.0	0.0	12229.646765832536	12693.626890944297	0.0	23860.716819324014	0.0	0.0	2834.28226357301	0.0	0.0	4750.124088385162	0.0	2416.440335282533	0.0	2914.2533110111294	4596.713239772837	2828.4647581798918	2233.453228382126	0.0	2775.047003224132	0.0	0.0	2733.245355731811	12841.36218945658	0.0	2760.1589720620277	783.4454862310682	1766.364979408718	3962.659919822234	3398.2432554796674	891.3887189734129	4206.4544524363555	0.0	0.0	0.0	20086.131951147458	7894.371123116815	4681.3057299733055	0.0	2119.1863028924286	0.0
P13667	0.0	2898.3138752999275	2477.513670428178	2761.3588203601284	3773.9373167795993	2456.948979705269	0.0	3176.5334622307914	2741.2360607144496	0.0	1745.8873240135783	4688.932539032454	3475.5711365157445	3631.9961877223795	0.0	3924.6984243788165	0.0	0.0	0.0	3349.194799909268	2907.227398285142	0.0	4068.4459256409336	2669.885614548309	0.0	2304.7363973601314	2432.7166131245763	3045.8542226616505	0.0	0.0	2871.3558877505266	2449.6282379158747	0.0	3825.076711793477	3001.8531100726523	2726.8521706884617	0.0	3073.728608276782	3671.0560267054566	0.0	0.0	2481.0164528033115	2731.363857344106	3887.9435995600047	2196.0412423888465	0.0	0.0	0.0	0.0
P13674	0.0	885.5642348727973	0.0	1505.3463875830696	0.0	1349.7618784963022	0.0	1248.5357667705898	1240.8660475160452	0.0	1045.1797037923493	1653.3136932399802	918.6888044795105	727.2893236963359	0.0	1529.5057809612008	0.0	0.0	0.0	368.0955477764953	749.895248760525	0.0	1753.6033350532632	0.0	0.0	0.0	1066.9360895903073	0.0	0.0	0.0	1359.3614605493867	1104.9087368215485	0.0	0.0	1302.6674210544913	1179.7481416742985	0.0	904.6974179559761	0.0	0.0	0.0	0.0	1109.1633459698328	1436.9090104440902	0.0	0.0	0.0	0.0	0.0
P13693	0.0	732.7274212966189	2191.093287289783	11185.433731782761	2081.938552419972	7331.905009102537	0.0	8147.087970984201	2533.038252868779	0.0	0.0	8695.176760475211	2735.969687301299	10144.540517245085	0.0	1934.3571015608893	6595.142521822979	0.0	0.0	2276.994260990711	5215.251443350687	0.0	2775.860227033546	3595.1389893631394	0.0	1242.1872985644675	5765.317527651947	2193.8624043645023	0.0	0.0	2875.0907150452463	3354.0562496906136	0.0	3594.3179783008486	0.0	2130.4593549616366	0.0	1907.9321800776097	8492.651507239496	0.0	0.0	0.0	1414.8012490902968	5849.516074963392	3706.367311380827	0.0	0.0	0.0	0.0
P13797	0.0	4163.667702577837	3695.996675999355	2942.989468508049	3197.3013427525902	3939.136319377869	0.0	4555.934562702445	3331.0446115772456	0.0	3150.6418037632047	4552.933644045427	2497.4806970229324	3490.0083607970923	0.0	2847.1962763497104	0.0	0.0	0.0	3112.523162610457	2907.653113847594	0.0	3659.988645870353	4255.324006982259	0.0	2025.420336587968	3692.8688570741397	4266.336331494064	0.0	0.0	3173.914080756704	3299.1604530401673	0.0	3707.558120103269	3698.207298493682	2589.3932558160714	0.0	2987.890281202957	2975.010986322963	0.0	0.0	0.0	2959.1771137335672	3377.0467159739155	3342.8050109948417	0.0	0.0	0.0	0.0
P13804;P13804-2	0.0	2147.130964863662	2466.1322981196954	2100.7588845611726	2133.9497065593487	2497.0025950867725	0.0	3055.2738865185615	2124.2785444518495	0.0	1041.2266173055298	2399.481429947725	1829.6733030765129	3003.4400458383975	0.0	1906.804898924456	0.0	0.0	0.0	2223.521140486633	2539.7384734361576	0.0	2039.6403293469696	2313.564438637512	0.0	2154.3530749674533	1779.6438932015885	2035.568194488477	0.0	0.0	1879.2674300589858	1522.3989160515969	0.0	2632.023707496086	1964.0034292422415	952.4700262171027	0.0	1803.2490605714768	1963.7700906962302	0.0	0.0	1095.687915817326	1749.2940918009467	3425.30506951653	1477.1815922758421	0.0	0.0	0.0	0.0
P13807;P13807-2	0.0	1689.1737645317342	635.2295575614478	2250.9086526195238	0.0	0.0	0.0	763.7922443699867	917.0198458453892	0.0	0.0	0.0	1314.9910132321522	1444.4259277184403	0.0	0.0	0.0	0.0	0.0	1095.0280639293967	0.0	0.0	1121.0667361205428	1840.901018877982	0.0	387.4378451543898	0.0	1514.5341294026812	0.0	0.0	1351.8353727622266	446.00180074007915	0.0	1224.674711374762	0.0	0.0	0.0	1368.9460129272	0.0	0.0	0.0	0.0	0.0	1676.7332268783034	0.0	0.0	0.0	0.0	0.0
P13861	0.0	2694.951086387463	0.0	1780.9125101719974	4380.3726436174575	0.0	0.0	1642.7458863410368	969.0545823789511	0.0	2988.3228843210313	1678.3359330291141	2320.698885887342	1941.0662455307233	0.0	1468.854436651205	0.0	0.0	0.0	0.0	2552.148840253512	0.0	3043.090703455488	2306.738394473183	0.0	2675.8735975157315	1927.3752257360377	0.0	0.0	0.0	1478.364276216795	2089.651315212055	0.0	0.0	0.0	0.0	0.0	1766.8972760618506	1485.8131429410018	0.0	0.0	0.0	0.0	3880.079567069785	0.0	0.0	0.0	0.0	0.0
P13929	0.0	7500.957017590605	7217.973784406969	10046.725014545806	2556.242121641742	5256.32751158965	0.0	0.0	0.0	0.0	0.0	0.0	0.0	0.0	0.0	3463.2189637385472	0.0	0.0	0.0	0.0	0.0	0.0	0.0	4070.4762470146925	0.0	0.0	0.0	0.0	0.0	0.0	1923.5453538337845	2469.674113639218	0.0	0.0	2852.000661497352	0.0	0.0	5329.340459750706	3704.035708209078	0.0	0.0	0.0	0.0	0.0	0.0	0.0	0.0	0.0	0.0
P13984	0.0	1775.1904693735212	1077.3637970622813	2096.977958095025	0.0	1447.9525722132794	0.0	1804.8491313920254	1030.5969990385352	0.0	0.0	1608.3718295448393	0.0	801.2198112361799	0.0	0.0	0.0	0.0	0.0	1264.0978005489285	1714.5612333976637	0.0	1314.031811235049	0.0	0.0	0.0	818.0271946334055	1929.214836309632	0.0	0.0	1051.8821676851924	928.4137427164937	0.0	0.0	1815.2260018272723	0.0	0.0	851.6992645442989	1343.3474623731856	0.0	0.0	0.0	817.1039698273768	1686.121872776744	1368.7481316393412	0.0	0.0	0.0	0.0
P13987;P13987-2	0.0	4935.7005693489255	0.0	2468.5105197953917	0.0	2903.4571035706413	0.0	0.0	4315.81382520836	0.0	3536.0700851539027	0.0	8713.664443762864	4212.092132960126	0.0	0.0	0.0	0.0	0.0	0.0	3867.696075734603	0.0	5473.920733552684	0.0	0.0	0.0	5205.742301986242	2711.125564894673	0.0	0.0	3211.2674495188617	0.0	0.0	4689.078953357278	5667.150523857312	1996.2277830375615	0.0	3877.776134313799	3217.8497501932616	0.0	0.0	0.0	2865.681663063234	4657.058803807303	3946.5492362475957	0.0	0.0	0.0	0.0
P13995	0.0	2178.1485278069954	0.0	3214.8393286834184	2482.1280926554164	2120.063948047442	0.0	1520.2493041873881	1727.3732269306495	0.0	1489.3112968977955	3410.2154111312984	1529.0360057314622	2093.7615465451136	0.0	980.0487816963476	0.0	0.0	0.0	1976.9803637399993	2430.6201170015397	0.0	1389.0248926576298	0.0	0.0	0.0	1986.0483449675476	0.0	0.0	0.0	0.0	1925.3118537419389	0.0	948.1739066327463	2231.444582196585	0.0	0.0	1558.8340282135453	0.0	0.0	0.0	0.0	0.0	894.653327556333	0.0	0.0	0.0	0.0	0.0
P14314;P14314-2	0.0	3039.2330293433347	2521.015822572377	3802.4845828658636	2906.8820502391527	3434.4819006822113	0.0	3705.748056419868	3274.6448572959757	0.0	2630.93537167041	4380.639268874261	3378.5508308402614	3810.7860832105885	0.0	2381.162365352632	2582.318949454684	0.0	0.0	3363.20225437819	3799.967242728708	0.0	4069.4734017067617	3807.49071909997	0.0	3293.403713181364	3093.1058368475387	2314.897041422991	0.0	0.0	2526.86034185393	3122.8725999344915	6088.731520104732	3702.9405547406473	2954.788721784863	3383.0820713782396	1486.779612437297	3814.9804105878616	2586.9819761504814	0.0	0.0	5779.051902271405	1379.7678189018854	4219.240167320622	2457.1240747667403	0.0	0.0	3607.8004350864953	0.0
P14324;P14324-2	0.0	7108.051004244755	3035.039488194806	9172.777116134259	5252.897199260078	2835.5759683343053	0.0	6375.482385759228	5003.185399889023	0.0	2785.0160122137095	9135.315415203288	9556.937510806627	5617.819648823079	0.0	3133.288882663713	0.0	0.0	0.0	7546.307504421485	5164.822168048173	0.0	6723.563907440615	5388.499933675532	0.0	0.0	2595.050634203272	4610.7030119188685	0.0	0.0	5958.295482683564	4125.762547619911	0.0	7246.434052267526	1329.419612320134	0.0	0.0	6113.5326060269235	4732.110199190919	0.0	0.0	4325.302075528202	0.0	7065.254941656324	3656.6041865982957	0.0	0.0	0.0	0.0
P14550	0.0	1311.0009381752666	2047.9584959327797	2839.237491399415	2386.7211524078734	3630.7090849703095	0.0	3660.449753527663	1415.2962405276705	0.0	1834.6203792198978	2961.3905365049973	570.5358230993547	4238.451947167637	0.0	2220.865093451441	0.0	0.0	0.0	6556.777351587489	1403.0615513333241	0.0	3562.564040276887	2617.303655098766	0.0	2360.1579361259965	2402.2626301138143	1136.671784792304	0.0	0.0	2440.455010491758	3129.4827933562065	0.0	3891.117290869527	3334.780647920193	0.0	0.0	2811.165780552947	0.0	0.0	0.0	0.0	0.0	1340.8099059326519	1318.3958756632612	0.0	0.0	0.0	0.0
P14618	0.0	15176.234623824435	13968.200703935625	18092.77402452125	16439.224469725414	12466.626758877557	0.0	18772.83804793961	17486.979984745023	0.0	7622.809740986863	22562.400401092884	11933.246545651406	20302.52903860351	0.0	15523.92774126347	0.0	0.0	0.0	12459.648303318634	15384.000344902664	0.0	16768.539068888025	23355.41519727519	0.0	14758.423264355306	15528.922760937252	10179.275620548655	0.0	0.0	17231.385598544126	12023.127713370957	0.0	19440.085673958692	10760.9244422823	7943.672562259212	0.0	16074.266252206362	15027.616820355574	0.0	0.0	5999.799037520091	5297.754082636354	18297.361944069675	14073.27805447973	0.0	0.0	0.0	0.0
P14621	0.0	857.2496558714479	0.0	0.0	602.4870891719465	0.0	0.0	397.90248657449285	0.0	0.0	0.0	357.38075661078534	0.0	234.59110734314862	0.0	0.0	0.0	0.0	0.0	0.0	0.0	0.0	0.0	0.0	0.0	0.0	0.0	0.0	0.0	0.0	0.0	1066.5497171116365	0.0	0.0	0.0	0.0	0.0	0.0	0.0	0.0	0.0	0.0	0.0	0.0	0.0	0.0	0.0	0.0	0.0
P14625	0.0	7403.660358515393	7338.382182597839	7858.924971687999	6155.889609187194	6266.069511748877	0.0	7330.243810694375	6767.488290817053	0.0	3918.7125517117643	9930.375237596505	6436.108317148967	9123.185812415002	0.0	6986.14451274411	911.7218413319707	0.0	0.0	5997.506364660231	5993.122069612713	0.0	8001.567784238477	9054.738339576936	0.0	6515.902617864602	6221.643740101197	4658.305968345678	0.0	0.0	7016.205987536337	8473.270085097878	0.0	8354.223548501004	6294.268732738397	5248.040641338399	0.0	7675.329755340912	8094.118172591543	0.0	0.0	4830.587990766391	4404.65075767465	9272.44006790877	6110.092777604498	0.0	0.0	0.0	0.0
P14678;P14678-2;P14678-3;P63162;P63162-2	0.0	11988.908569027317	5935.746246245299	12576.74534359473	9109.194781008011	7611.671550927172	0.0	10131.976089350937	7255.341116623406	0.0	0.0	8097.721849766683	6806.969892658267	15675.253777582857	0.0	4712.233736497344	0.0	0.0	0.0	2132.5961031	10304.001431432413	0.0	8796.08076484019	9260.138192958615	0.0	8506.030757464294	6889.528531012619	1716.244742817446	0.0	0.0	11014.545929906872	4341.630274874859	0.0	7907.154364985328	9079.497438130391	566.5811176381258	0.0	7043.1411303657615	13179.71768357537	0.0	0.0	3978.381158964923	5157.035616376502	4915.733141510081	11353.36601902762	0.0	0.0	0.0	0.0
P14735	0.0	1892.0527236366145	2525.840714489783	2504.4830137224562	1524.3964361943918	2380.734112659336	0.0	2267.9164965649497	1903.503222208833	0.0	1732.7726749020987	2719.8458199302827	1967.9789705941348	1531.7585734463203	0.0	2844.663700398156	3039.434377732095	0.0	0.0	1843.7498572206127	1556.646726734168	0.0	1666.0439519575118	880.1250618803249	0.0	1929.2510735389249	1413.1422836231072	1799.102800865979	0.0	0.0	1870.8347004753537	3174.9625371085795	0.0	2177.3692078356976	1843.6699759179282	2778.557998136541	0.0	1051.1599985116682	1471.3790410815118	0.0	0.0	0.0	1515.1310579736712	2065.9424024967316	1636.380630736463	0.0	6137.652960991486	0.0	0.0
P14859;P14859-2;P14859-3;P14859-4;P14859-5;P14859-6	0.0	684.7534054290649	0.0	1498.8321467674562	0.0	827.2417192762845	0.0	0.0	0.0	0.0	0.0	0.0	1096.3903437040758	0.0	0.0	0.0	0.0	0.0	0.0	0.0	0.0	0.0	0.0	1361.0096649990035	0.0	0.0	0.0	0.0	0.0	0.0	0.0	0.0	0.0	0.0	0.0	0.0	0.0	802.4893156142606	0.0	0.0	0.0	0.0	0.0	0.0	0.0	0.0	0.0	0.0	0.0
P14866	0.0	3720.9484182731467	4149.101263446863	5207.17438119475	2583.671272625158	2513.714373368557	0.0	6837.206963370324	2649.775746710467	0.0	2068.703795414341	3625.746782825391	2899.4699452173945	2933.912715701464	0.0	2730.958483759051	0.0	0.0	0.0	2685.422444383883	3418.855906286468	0.0	2864.3693293843535	2962.4033107103887	0.0	3368.5356677763525	2522.97757982506	1925.7259928484702	0.0	0.0	4191.134857492052	3394.746189732506	0.0	3251.9790685486323	2498.9207404564627	1698.4898500983834	0.0	2388.0525851919033	2630.314803622894	0.0	0.0	0.0	1372.1257300755942	3459.6953871612286	2254.9281515588177	0.0	0.0	0.0	0.0
P14868	0.0	2905.5635990641963	1620.5499795713736	3037.625664756442	2335.885354040421	3048.710182393973	0.0	2977.9519414965876	3888.8671677666275	0.0	1057.885443566842	3142.849528213018	1615.858317610008	2739.2388266428484	0.0	1759.5452297030631	0.0	0.0	0.0	2632.1087386529493	3929.382505691783	0.0	2164.115757765551	2485.958493275651	0.0	2354.1164295093454	1800.8753004154362	1641.592474328399	0.0	0.0	3279.4757489042086	1339.8084446024038	0.0	1906.7067461936063	1535.109079272103	1172.9235367670578	0.0	1418.4695413267905	1538.0076285451537	0.0	0.0	0.0	2219.1214266349757	2252.9499783281412	794.5113472894977	0.0	0.0	0.0	0.0
P14923	0.0	2536.5954711077998	1787.0697219811213	4165.2217532466075	2998.6610337104503	4819.7111331367605	0.0	2566.604737476021	0.0	0.0	1676.4356144695657	4420.357895670991	2623.096727631793	1730.1546843017466	0.0	2165.4089407400465	0.0	0.0	0.0	2512.71947929391	2533.6039085893735	0.0	2222.863693440153	2976.1799129487936	0.0	2216.496820688791	1846.4808887631834	2551.4861975349886	0.0	0.0	3123.4304695728933	2078.2492900342727	0.0	2007.0348893330893	2249.2718218466953	1070.4788437016207	0.0	3216.5372730447757	2120.6664782352946	0.0	0.0	0.0	1509.060061398778	3459.9248555215595	0.0	0.0	0.0	0.0	0.0
P14927	0.0	1385.129692457476	0.0	0.0	0.0	2182.1538144439164	0.0	2241.091768241302	0.0	0.0	0.0	0.0	3934.138666715592	0.0	0.0	0.0	0.0	0.0	0.0	2144.6945698321033	3022.3565765520602	0.0	2031.9380343893383	3029.038736366226	0.0	0.0	0.0	2902.679076152421	0.0	0.0	3323.4645956410436	0.0	0.0	4514.429747850522	4227.388053215701	3150.3573664017536	0.0	0.0	1814.065315964107	0.0	0.0	4242.835966164937	0.0	2210.290122514386	2288.930043102271	0.0	0.0	0.0	0.0
P15121	0.0	1202.7225196885015	2689.853701902592	0.0	6592.770737895128	935.60240804425	0.0	9008.299373569083	4073.5477464870783	0.0	2597.5830641732196	2697.0827515775613	3269.674358090724	3329.180109191938	0.0	3119.6500079082884	0.0	0.0	0.0	6021.28278735254	3528.9158621215756	0.0	3517.847805764617	3470.4598751774834	0.0	0.0	2729.518968686421	0.0	0.0	0.0	3269.5831334644145	4806.087628033383	0.0	4362.660424687937	3644.3615914443444	2871.9518259495558	0.0	2952.4505954077417	3258.961917241113	0.0	0.0	0.0	3510.4453155207184	2963.243478174208	2472.3730742912803	0.0	0.0	0.0	0.0
P15151;P15151-2;P15151-3	0.0	1472.9970679262042	0.0	0.0	0.0	0.0	0.0	0.0	0.0	0.0	0.0	0.0	0.0	0.0	0.0	0.0	0.0	0.0	0.0	0.0	0.0	0.0	1602.3643555093104	1236.1187836871356	0.0	0.0	0.0	857.6693529133514	0.0	0.0	838.8230437128526	0.0	0.0	0.0	1205.0396330697567	0.0	0.0	1384.949430232356	0.0	0.0	0.0	0.0	0.0	1488.8558822925356	0.0	0.0	0.0	0.0	0.0
P15170-2;P15170-3	0.0	3004.1405725105183	2677.5645124713947	3354.7802415455244	3601.7775457901794	3326.84132120147	0.0	4608.284217219679	2166.4493451240587	0.0	893.1180043163877	3784.2216634821434	1864.2118760433345	5644.939363542086	0.0	2662.055832829413	1376.4832074651003	0.0	0.0	2047.7771308522335	2542.6614735513385	0.0	2787.3846021820914	2195.970336385934	0.0	1363.8604198682985	1961.9442634591649	1472.3718331821326	0.0	0.0	2787.1792401063335	2275.422188468273	0.0	3172.6103329177026	2019.2329317120423	1958.9033450585362	0.0	1606.6047193637182	2579.324248108973	0.0	0.0	0.0	2505.3769196419107	3210.748009299228	1797.4247570482771	0.0	0.0	0.0	0.0
P15311	0.0	5465.228125993673	5749.107713599641	6801.92330377273	5271.036471209431	4561.536075946702	0.0	5159.614532556233	5511.494489318176	0.0	2594.9820228343656	7014.987552411824	4345.976959829364	6861.477245935866	0.0	5285.82830912205	0.0	0.0	0.0	4527.815050228062	3705.312503872533	0.0	5637.36802073428	5217.135711503885	0.0	5021.20220242238	4033.1136598948992	3069.1424504352112	0.0	0.0	4795.930704306751	5106.338641592244	0.0	4451.752498203334	4802.738101850676	792.027517578279	0.0	4608.945067269513	4212.156126493577	0.0	0.0	3389.823616312937	2709.780690724105	6527.276798044999	4269.658986946138	0.0	0.0	0.0	0.0
P15374	0.0	9260.892680671093	3047.5676191743746	7245.6374993794	0.0	2403.0443890709357	0.0	0.0	0.0	0.0	0.0	1399.7266893117219	0.0	1987.5346831205463	0.0	0.0	0.0	0.0	0.0	0.0	5187.954674576572	0.0	0.0	709.1666992289885	0.0	1287.528618626652	0.0	4408.037568867352	0.0	0.0	0.0	1102.4532921725074	0.0	0.0	0.0	0.0	0.0	0.0	0.0	0.0	0.0	0.0	0.0	0.0	0.0	0.0	0.0	0.0	0.0
P15531;P15531-2	0.0	12065.666445555373	15211.132498177794	18406.493916086452	10574.160678439002	13140.752857722111	0.0	17522.72434318486	13378.99497539412	0.0	8566.111077109515	16523.23284995652	11376.597733318651	20061.415492443768	0.0	11217.15386161196	1816.0529204012287	0.0	0.0	17933.85902000732	11486.719155111174	0.0	10908.29143063377	15382.38839810641	0.0	10543.602873644313	11159.889094235288	8291.468738062322	0.0	0.0	10881.671621933254	12426.622496542119	0.0	13792.266937173592	9603.06931995972	10244.975077216355	0.0	11263.188914769502	10935.143031772388	0.0	0.0	5455.360035956348	6323.233900191266	13275.874527178308	8988.031376237015	0.0	0.0	0.0	0.0
P15559;P15559-2	0.0	1269.514181044829	2154.204171742329	2349.830617637113	2267.2159241879112	2262.5497979304455	0.0	1600.9579092101317	1321.2928784807295	0.0	0.0	2024.9878672746554	358.1772825797887	2495.6997123350857	0.0	1388.7908413398818	0.0	0.0	0.0	1756.4333656505414	2273.3519178449455	0.0	1288.8498256783864	2606.587612641084	0.0	0.0	1269.0194021108166	1798.0538614600646	0.0	0.0	1568.1378044740413	0.0	0.0	2628.883192565181	1869.766985419449	793.0850255488897	0.0	1149.1590137735102	1172.1661107504842	0.0	0.0	0.0	0.0	2256.532526059178	0.0	0.0	0.0	0.0	0.0
P15880	0.0	9773.343538329651	11168.964881119598	11266.5466883452	7144.869928094494	7933.433300297829	0.0	8209.775392810405	8986.871238831603	0.0	2766.2447971816086	12688.15668421195	7845.5113764508	13615.68631768425	0.0	6074.339618299009	0.0	0.0	0.0	7160.326019901002	8418.06840078235	0.0	6559.486559581334	10116.933389044856	0.0	8433.483947679064	7680.021723624895	4073.4109848221647	0.0	0.0	9426.11217405009	8056.709858777933	0.0	10923.580315769654	7395.879323163868	1968.4584292964585	0.0	9791.738828584694	5780.916907482999	0.0	0.0	3037.2077490455345	2949.3333439847606	12844.912640224233	5279.885388014721	0.0	0.0	0.0	0.0
P15924	0.0	2751.588112868954	2902.4707288917057	2894.823741157528	2365.941864197914	3735.264169257567	0.0	2927.32814283327	2642.3677557295287	0.0	2116.4256034010787	2999.173040946412	2769.19786398698	2419.076559560891	0.0	2452.2726860944895	650.2341600489693	0.0	0.0	2613.864247917963	2000.8267948702799	0.0	2401.38764209621	2890.7376145426147	0.0	2131.2757647239046	2158.5550021173335	2786.1656047555753	0.0	0.0	2273.7107448741626	2478.4811179683215	0.0	2682.8721711059397	2835.1976999125004	2345.361343990255	0.0	2462.7684930595365	2440.841657784894	0.0	0.0	4159.377457709634	2578.979756580066	2915.573908143479	1952.20341136161	0.0	0.0	0.0	0.0
P15927;P15927-2;P15927-3	0.0	1092.862158388823	0.0	2074.4500623167487	1795.6635017949693	3087.185778696621	0.0	1822.964992367746	2351.2635698898575	0.0	1544.5779283229062	0.0	0.0	1245.359572146979	0.0	0.0	0.0	0.0	0.0	1683.53834624776	1738.4190025571345	0.0	2719.519055771847	2148.240297771182	0.0	1210.8768768448203	1476.6568559588084	0.0	0.0	0.0	1887.3411157052035	1547.1086074623827	0.0	0.0	2047.6420486406198	0.0	0.0	0.0	0.0	0.0	0.0	2074.2955396973057	0.0	0.0	1099.9564796570592	0.0	0.0	0.0	0.0
P16070;P16070-10;P16070-11;P16070-12;P16070-13;P16070-14;P16070-16;P16070-17;P16070-18;P16070-3;P16070-4;P16070-5;P16070-6;P16070-7;P16070-8	0.0	3709.451756778274	3418.039025542774	3531.4987329228	2381.8654948919143	2762.8678188608537	0.0	5704.049412129808	5108.594536836525	0.0	2106.0192726676737	4382.073859489911	2662.0845698049648	7216.647509157993	0.0	3162.9287722158515	0.0	0.0	0.0	6037.059971590742	5657.6468684984575	0.0	6246.169880616442	5410.32736260218	0.0	5518.800100840468	7563.512303162078	3402.977130401015	0.0	0.0	2984.608107598925	1595.0051637232075	0.0	4296.7294042013655	1644.3661501235788	2398.39342065437	0.0	4499.1853736918665	4700.229729748858	0.0	0.0	0.0	0.0	5588.155200385754	3425.1766277039915	0.0	0.0	0.0	0.0
P16083	0.0	2100.9992381592992	0.0	0.0	0.0	0.0	0.0	0.0	0.0	0.0	0.0	8126.562814167755	1936.810422369994	0.0	0.0	0.0	0.0	0.0	0.0	0.0	0.0	0.0	0.0	0.0	0.0	0.0	0.0	3031.261229713593	0.0	0.0	0.0	10368.531227632267	0.0	0.0	0.0	0.0	0.0	0.0	0.0	0.0	0.0	0.0	0.0	2714.762901430378	2459.3198894301713	0.0	0.0	0.0	0.0
P16152	0.0	3248.5015601516984	0.0	4130.074496498127	5836.845420219692	2972.953592619492	0.0	0.0	3121.2872087640653	0.0	2596.874737060845	6185.21214836905	2789.5470991434663	4403.322520350382	0.0	6831.9060550930735	7485.522616400162	0.0	0.0	2538.393690854491	7359.694505216566	0.0	4882.998824341286	3159.019010413983	0.0	5087.457863076368	2945.3719879141477	7891.179281553893	0.0	0.0	1331.1427999709178	0.0	0.0	2927.848218821324	3401.373323295005	3297.3594558245586	0.0	3930.977719493826	1741.6395498765328	0.0	0.0	0.0	3130.877092476191	2994.813357527731	3388.2134498286637	0.0	0.0	0.0	0.0
P16333	0.0	3505.555443679032	0.0	1802.2615474619279	2424.6445234784383	0.0	0.0	0.0	0.0	0.0	2802.181084910639	1584.0025866743192	4447.8399971810695	3442.9373199069237	0.0	0.0	0.0	0.0	0.0	2217.781595734971	2816.897876339817	0.0	0.0	0.0	0.0	0.0	1888.5215187692158	0.0	0.0	0.0	1850.123891866988	0.0	0.0	0.0	1908.4289735974785	0.0	0.0	6475.93739993655	0.0	0.0	0.0	0.0	0.0	0.0	0.0	0.0	0.0	0.0	0.0
P16401	0.0	4745.738017304465	6998.369915679932	19688.604213405757	6259.019108452742	8338.30836343391	0.0	7084.980860088756	5756.586113771733	0.0	3609.831839879395	6564.804368516725	6521.9378177982635	7429.3085094150165	0.0	10979.820746449022	0.0	0.0	0.0	6284.133090429747	8032.568557890257	0.0	7090.524357507263	8640.46381237194	0.0	4509.727762422318	10597.54571218259	6277.235280028926	0.0	0.0	9239.816488722352	8877.883050170338	0.0	5485.677129822828	6987.19211484348	5063.688898023153	0.0	3895.5747995228094	8250.383551000448	0.0	0.0	7225.428496259851	4431.7485386818125	15619.197941600529	6736.778745342843	0.0	0.0	0.0	0.0
P16403	0.0	449.8020758500451	0.0	0.0	0.0	0.0	0.0	0.0	0.0	0.0	0.0	0.0	0.0	0.0	0.0	0.0	0.0	0.0	0.0	0.0	0.0	0.0	0.0	0.0	0.0	0.0	0.0	0.0	0.0	0.0	0.0	0.0	0.0	0.0	0.0	0.0	0.0	0.0	0.0	0.0	0.0	0.0	0.0	0.0	0.0	0.0	0.0	0.0	0.0
P16435	0.0	2479.0267067412933	4679.991034794121	3016.7685084094455	2629.3727261056715	3619.9030819942473	0.0	2535.259753771022	2597.474642958804	0.0	1829.3622965098862	3439.912341549406	1731.297993565633	4441.391673043194	0.0	2913.1244133073346	0.0	0.0	0.0	2133.681258380902	2768.817962288102	0.0	1955.7984045461924	2735.7276123856627	0.0	1881.8088569490196	3782.944913990808	3447.330264023205	0.0	0.0	2631.5457293975733	2356.42152704801	0.0	3830.5734199091626	1981.9313252843203	0.0	0.0	2418.7312754883887	1869.3434862772037	0.0	0.0	5000.632880050044	2305.402059054181	2403.2281972731203	2524.800203532461	0.0	0.0	0.0	0.0
P16615	0.0	4032.935618910519	4004.868066527916	3288.700958370411	2407.347479478214	3248.992799942535	0.0	3278.362657749676	3004.9313893942062	0.0	1310.3477126815183	4848.737956451991	2318.643844867265	3237.8578321563386	0.0	2110.2778881182053	0.0	0.0	0.0	2744.7574988746405	2504.0333664393147	0.0	2888.8997810047845	3600.427459297784	0.0	2814.460890563567	2284.082655349239	3572.021173098253	0.0	0.0	2921.7457001804455	2279.5214941565355	0.0	3367.617221841495	2327.3248665988913	2050.512688910148	0.0	2807.8786877605844	5984.510215759592	0.0	0.0	0.0	1996.9688305389311	2802.0374567902477	3592.4658779294436	0.0	0.0	0.0	0.0
P16930	0.0	1229.78654846161	0.0	0.0	0.0	0.0	0.0	0.0	0.0	0.0	0.0	0.0	0.0	0.0	0.0	0.0	0.0	0.0	0.0	0.0	1369.1002237123778	0.0	0.0	0.0	0.0	0.0	0.0	0.0	0.0	0.0	0.0	0.0	0.0	0.0	0.0	0.0	0.0	0.0	722.3386679606915	0.0	0.0	0.0	0.0	0.0	0.0	0.0	0.0	0.0	0.0
P16949	0.0	3348.7962261748644	3780.756837077973	5634.962702559917	3297.0634119481265	1670.2022220610827	0.0	3993.906802677329	3044.6330211757186	0.0	14834.632495921976	3776.394794049807	2324.885303412569	6119.504178848255	0.0	4402.212373473693	4493.742285225157	0.0	0.0	7105.186725603775	3962.6271969356353	0.0	2770.8475104136455	2578.881043547014	0.0	5634.936438577052	7865.178584882392	7702.3923870255185	0.0	0.0	3608.7533161769065	3748.1306513686063	0.0	4546.107126784876	3398.231355837997	2767.199856253249	0.0	2645.073790070062	2557.69327878924	0.0	0.0	0.0	2218.0173703824894	4571.123628681465	3278.942863902632	0.0	0.0	0.0	0.0
P16989	0.0	4203.73140192652	7429.248339059456	4708.135013210984	4403.174423158371	3451.3483652119953	0.0	0.0	4864.720829508186	0.0	0.0	3427.058817196277	2029.5953655097046	0.0	0.0	1861.7430201048464	2953.7021237035024	0.0	0.0	0.0	2928.860696327347	0.0	3274.006614076632	0.0	0.0	3666.215995780394	4350.871789359552	7211.014386018671	0.0	0.0	4863.651582288441	0.0	0.0	2861.6243289646586	2838.7233265088767	0.0	0.0	3528.445814868705	2198.5782679253416	0.0	0.0	0.0	4743.998506307213	0.0	1585.8105960597957	0.0	0.0	0.0	0.0
P17096	0.0	1521.5326234907357	0.0	3754.2053729933536	1663.3942020322704	1605.2727228874435	0.0	904.2402282958292	1095.874000332607	0.0	0.0	0.0	0.0	0.0	0.0	0.0	0.0	0.0	0.0	0.0	0.0	0.0	1719.7893808082697	0.0	0.0	0.0	1268.3864356797465	0.0	0.0	0.0	2322.5619819551302	0.0	0.0	0.0	1199.4321166194388	2380.296371261523	0.0	0.0	1199.3887741432102	0.0	0.0	0.0	0.0	0.0	1411.5974719314136	0.0	0.0	0.0	0.0
P17174	0.0	2183.5868643915946	1769.1148218978183	2781.780260401229	2217.971260270989	1998.7988673157652	0.0	2045.9905073077891	1657.5194989514578	0.0	2013.6371107821203	1316.1714388182018	1805.6121710182333	1417.2801356225953	0.0	1830.3611310579345	0.0	0.0	0.0	1621.3047825056715	1516.328510219456	0.0	2061.4178928572246	2087.761102941236	0.0	3471.987295012785	2194.438705967488	1070.4807096523025	0.0	0.0	1027.7285428063683	2040.416799971562	0.0	1844.1059885942957	2066.5426900226253	1442.9371203541739	0.0	1844.0220370858892	1064.2259965730993	0.0	0.0	0.0	1120.052961679865	1357.6262038918098	2166.1691184113392	0.0	0.0	0.0	0.0
P17480	0.0	861.9585778945577	0.0	1755.2877560429347	1056.1454879156768	1627.478176586957	0.0	0.0	0.0	0.0	0.0	0.0	1720.3477722831528	1389.7235444596586	0.0	1113.5106263240946	0.0	0.0	0.0	0.0	1561.718967696745	0.0	1266.117827936274	5905.442348254529	0.0	1470.2629998041677	957.3479517669866	0.0	0.0	0.0	954.0468096282502	1711.834686278802	0.0	473.74267266608103	1795.9367097881059	760.2025358050073	0.0	1450.278234030777	2980.0595040277753	0.0	0.0	0.0	0.0	1614.7528186810116	983.0117385075362	0.0	0.0	0.0	0.0
P17655	0.0	3631.8863577776083	3466.9833211706714	2325.957635633912	4767.335810881081	0.0	0.0	4769.390961706256	1665.4904583253497	0.0	0.0	4579.838178609849	2328.622098415103	3723.2077014944507	0.0	4938.7823837705755	0.0	0.0	0.0	3984.7604897703454	0.0	0.0	0.0	3919.8298828076104	0.0	2883.2995958004326	4633.8680446702565	3372.4160230644616	0.0	0.0	5181.660084929956	4212.898869328008	0.0	3767.67875711823	4027.2566596636802	3288.2285872431507	0.0	4003.225328293002	3434.9494085480355	0.0	0.0	0.0	0.0	2440.3924627482206	0.0	0.0	0.0	0.0	0.0
P17812	0.0	2962.2908601812587	3081.3651747692184	2878.600597912141	1519.813364167087	3902.4667333941616	0.0	2777.5809532894464	2281.264055334894	0.0	1607.201707070821	2488.865810389558	3001.5336649714422	3748.6144370219617	0.0	5027.125547903725	3590.9895306405324	0.0	0.0	3086.7631469152093	3516.7520417090805	0.0	2178.62366713616	4655.363360436019	0.0	3868.6814255463846	3712.4723281977117	2126.897931338447	0.0	0.0	3471.7002986661932	2331.168550853459	0.0	2189.754857258351	2666.5516998499506	1942.8214822798084	0.0	1773.493087883926	3655.1066209279134	0.0	0.0	0.0	2096.946412100129	4886.455848646715	2913.8605406066035	0.0	0.0	0.0	0.0
P17844	0.0	5957.077176231051	5324.511418165314	8136.50148819787	4851.425332259189	4600.472903217437	0.0	5583.933687303745	6254.342611814017	0.0	5068.847681945243	7672.82822875716	6661.503293763646	6707.652738323506	0.0	6035.724996263132	0.0	0.0	0.0	6368.789273959104	5042.281922717181	0.0	5927.793785211894	6135.179967751466	0.0	5402.696670683286	5969.014512523237	6288.336728123976	0.0	0.0	6572.516938752346	4733.228111598701	0.0	6534.1829908765	5235.599295505515	3310.767619924899	0.0	4812.321875669018	5747.736485345004	0.0	0.0	7348.466073191706	3430.0052740256224	6638.187758890586	4329.418796396087	0.0	0.0	0.0	0.0
P17858	0.0	1541.3009726323485	0.0	2048.5545549611747	2001.5491434467115	0.0	0.0	1747.5796147500976	1989.8673566051	0.0	1052.54556108019	1957.2997475516595	1569.245827239308	3023.0892841725504	0.0	0.0	0.0	0.0	0.0	0.0	490.30829047968626	0.0	2193.926448987518	0.0	0.0	1370.130114335349	0.0	1553.4709931806153	0.0	0.0	1735.019941470498	969.1265393596009	0.0	3756.4629031840163	1252.8267229076735	1238.9203081451014	0.0	626.1318028212262	1590.2167516528486	0.0	0.0	2548.1170373885047	2020.6607764068065	1577.4731211449239	2563.6562973538594	0.0	0.0	0.0	0.0
P17931	0.0	5679.679159703469	6116.148523978571	7545.294874830272	7468.182711717922	3322.6771395029978	0.0	6840.40412031686	6942.769245926865	0.0	3726.8475445835356	11033.391491713512	4074.3327537707246	6683.36122751898	0.0	4371.257016542948	0.0	0.0	0.0	9318.410993846777	3343.126199856202	0.0	5296.399975943168	10483.13894542276	0.0	6289.612626290393	5753.513447462408	3380.6487154497527	0.0	0.0	6459.152809889008	6176.731548930635	0.0	10644.806813068928	6593.913559982844	4555.976150914234	0.0	4368.628718048708	6147.776739016437	0.0	0.0	2575.2579408212378	4129.042157165417	10892.552928671861	3417.9864302593523	0.0	0.0	0.0	0.0
P17980	0.0	1968.1320628635704	1925.030805716645	1997.093846279039	2126.2061143820124	1741.561033466721	0.0	1817.6304654059634	2248.1848793642553	0.0	1806.6241403657166	3279.179694163121	1652.043103636033	2414.5381569691995	0.0	1695.2374238804348	2474.7447730532854	0.0	0.0	2073.732108552165	1675.6462516332913	0.0	1925.6296133602493	1742.3860305888156	0.0	2152.416114900568	2043.6065676634485	1667.350597399354	0.0	0.0	1841.341426181761	1509.7403345070588	0.0	1846.0821024439845	1719.3778004444182	1352.3881087103741	0.0	2291.5462478163463	1882.6096867179313	0.0	0.0	2205.677896432413	1828.7558427187907	2157.8187833301076	1195.8136151995377	0.0	0.0	0.0	0.0
P17987	0.0	5534.605203286188	4645.092958778486	5896.282023197684	4324.274820785392	3230.825957656263	0.0	5112.073073850521	4721.329319394117	0.0	3077.8562789199527	6549.95739431842	6136.851905075266	5824.502892745806	0.0	4472.2197526922	0.0	0.0	0.0	4307.859194964598	4612.0489842536235	0.0	4481.693962251387	5123.929249004947	0.0	5017.10638867817	4320.616808847148	3822.7623219761595	0.0	0.0	5778.073505438015	5695.168028973954	0.0	5657.850597553614	3910.1952112214435	2508.7107725877545	0.0	4360.922405162976	3751.3867851254113	0.0	0.0	2676.8837414583877	3018.993790952477	6274.022038107181	5282.49196303571	0.0	0.0	0.0	0.0
P18031	0.0	1987.5972163665742	1741.0815742027855	1273.4595481520564	1782.9240172683956	1874.6662060070578	0.0	1578.6884738509198	1808.6221093459642	0.0	0.0	877.7348771311026	0.0	2270.335716994874	0.0	1877.2030799350366	0.0	0.0	0.0	1597.6080725494007	1559.5091576777422	0.0	1951.5731116333495	1784.0721992122017	0.0	2188.5123938469574	2082.679628667313	627.5625225983243	0.0	0.0	2682.9899121608883	1427.7067055066236	0.0	1566.8151750256761	0.0	0.0	0.0	1009.0896660928058	0.0	0.0	0.0	0.0	0.0	1564.8216846140874	0.0	0.0	0.0	0.0	0.0
P18077	0.0	8232.936293439616	4521.177090122496	5666.937819632653	6397.445989001107	6719.476353397183	3263.0659989012215	5165.798016105607	6273.586001857254	0.0	1761.9983255987997	8145.290800142646	5464.615285976691	5483.163968802197	0.0	8518.935927157694	0.0	0.0	0.0	18225.91798879329	7596.916447346119	0.0	6480.324975044811	6276.945942533481	0.0	5514.423454568835	4226.215060521037	0.0	0.0	0.0	4766.382382787138	3734.095566657688	0.0	6020.1343066144	6744.516418823151	0.0	0.0	8121.641484693188	4899.209686919512	0.0	0.0	10046.017507100232	3847.7631401509975	7312.140789723512	3345.7411974855413	0.0	0.0	0.0	0.0
P18085	0.0	4851.310893617971	6520.808297843018	5218.270182625735	5050.565177107986	3790.455346079138	0.0	0.0	5532.417891124096	0.0	0.0	6862.494940574723	3960.4755595043366	7211.661045277097	0.0	3271.772610350861	0.0	0.0	0.0	4402.352420896034	6820.695174694234	0.0	0.0	4739.8900734737435	0.0	4665.01626455447	7118.552683673286	0.0	0.0	0.0	5250.094884186306	5852.40614783016	0.0	2044.7254941116453	5925.039491266366	0.0	0.0	4088.833257843509	4283.2666643135535	0.0	0.0	0.0	0.0	5909.001516547211	0.0	0.0	0.0	0.0	0.0
P18124	0.0	10805.935960718456	10404.965668143144	13403.833248269435	10663.742900210395	10211.143234689782	0.0	8890.938692851934	11679.51177939313	0.0	4093.723743356966	12495.910366490514	9855.942290610685	13321.628847562977	0.0	8159.823207495453	0.0	0.0	0.0	7615.516517463503	10687.993622709215	0.0	9451.500270433464	11324.832533586934	0.0	11352.619755667678	10532.512738976886	5680.492796080208	0.0	0.0	11826.04172511532	9955.250508444566	0.0	11146.783578764547	9502.561893351616	3610.9521109524503	0.0	10406.205958444589	6904.369526434674	0.0	0.0	5271.851006611518	5029.050990246001	11885.668524667892	6913.85409155863	0.0	0.0	0.0	0.0
P18206;P18206-2	0.0	2665.714895044345	3915.7903500230104	3576.1397776752206	2605.783085614599	3211.1826010452023	0.0	2865.511422365893	2854.4396623783528	0.0	1848.2527087395974	4678.685057050613	2859.9239854889565	3617.921523996764	0.0	2878.3388423992974	1190.181515034761	0.0	0.0	2833.3913211506538	2880.9907815924857	0.0	3479.255477574017	2344.735652862454	0.0	2889.946729614247	2961.6469973781773	2877.589879628725	0.0	0.0	2734.4923217168994	2853.325675784369	0.0	2793.858034012295	3157.8981059001044	2667.3096697042197	0.0	3516.5277988650028	3296.441341029565	0.0	0.0	2419.366374423548	2475.806612889092	3259.5271891415473	2692.9322615146366	0.0	0.0	0.0	0.0
P18583;P18583-5;P18583-7;P18583-9	0.0	6101.50941989998	3500.910425414635	1120.092827702909	1954.9413576504598	2459.404275615211	0.0	2363.411388529535	2292.4665671200423	0.0	1949.734284674673	2792.7693115734355	1051.684590757961	2569.1288385202024	0.0	2525.637094532176	0.0	0.0	0.0	1871.5619963141937	2185.963621961297	0.0	0.0	2602.159116256903	0.0	1935.9689645246428	0.0	2949.231448625971	0.0	0.0	2411.9867434136863	2101.9226865749174	0.0	2303.3718584554044	2360.313533347537	2028.903041921101	0.0	2840.8003691379026	3035.536350202287	0.0	0.0	3099.1556539676903	0.0	1935.572890135204	2381.1821662178627	0.0	0.0	0.0	0.0
P18615	0.0	3481.4568794117795	0.0	0.0	0.0	0.0	0.0	2060.391054850075	0.0	0.0	0.0	0.0	1407.7502938589441	1690.1156759756168	0.0	0.0	0.0	0.0	0.0	1217.8234332556237	492.30531360043744	0.0	0.0	1055.8845798314799	0.0	0.0	0.0	0.0	0.0	0.0	1028.7694681950547	0.0	0.0	0.0	963.7293256400711	0.0	0.0	0.0	0.0	0.0	0.0	0.0	0.0	0.0	0.0	0.0	0.0	0.0	0.0
P18621;P18621-3	0.0	10830.264739210186	9546.75653497625	11210.570758649079	8907.66466469341	8055.675704974215	0.0	8118.267788248255	12666.519396373282	0.0	5501.3079617714	13536.32128661026	9879.803099779105	8674.825917996806	0.0	7191.695457005411	0.0	0.0	0.0	7919.568416769543	8457.197463114186	0.0	7131.466708563861	7874.822370749718	0.0	12030.71406300974	10795.128183934368	6148.329405240862	0.0	0.0	8967.680596462262	9266.213222462353	0.0	6393.386214942175	9262.79191840939	6501.300720177732	0.0	7821.8126203781185	5176.915597996994	0.0	0.0	2204.6500539705153	3436.8997895980865	10578.417830590115	3798.1683378206353	0.0	0.0	0.0	0.0
P18669	0.0	4700.644366822686	4903.747315696505	3494.521294539973	4376.8512151328805	2935.441216613922	0.0	3795.011583204977	3654.1405110531427	0.0	1859.638206321087	4717.77403350673	3458.8820639161054	5743.686231761988	0.0	3609.3810930890454	0.0	0.0	0.0	2979.166204939257	3807.8784470137152	0.0	3245.0949923416306	3503.765353486723	0.0	4168.21916124327	4219.466775686303	2134.541841316688	0.0	0.0	3995.7992654221193	4450.6635721171115	0.0	4429.2512294254	3602.5969231683425	2258.8961532820704	0.0	3451.015875628252	3242.5750193353942	0.0	0.0	2051.4419245331014	1547.1933731914155	4295.853746803941	2355.140074270266	0.0	0.0	0.0	0.0
P18754;P18754-2	0.0	4011.1464354006316	2445.112999152633	5080.659676657503	1928.7189889991375	3260.875700809238	0.0	4240.5850998997685	1226.0023183002902	0.0	3143.6270917013176	0.0	0.0	3282.1139418898074	0.0	0.0	0.0	0.0	0.0	0.0	3447.1016527269485	0.0	0.0	4798.441478899526	0.0	0.0	0.0	1934.5236002109725	0.0	0.0	3227.5724514666795	1812.0949722948897	0.0	2288.158577483407	0.0	0.0	0.0	0.0	4988.249028714884	0.0	0.0	0.0	0.0	0.0	0.0	0.0	0.0	0.0	0.0
P18846	0.0	783.2470422760268	1655.9844046314759	2346.97697679546	2230.0842814848525	1890.268791652089	0.0	1284.3580581218466	1409.729150449723	0.0	1987.0626270034084	0.0	1488.176395982635	601.0208328287787	0.0	2050.526994329626	0.0	0.0	0.0	0.0	1795.8639544080495	0.0	1393.5604454722263	1113.446779723055	0.0	0.0	1047.902718471783	1287.9946771365892	0.0	0.0	1730.3550172030416	1323.3498334847518	0.0	956.0937478927566	0.0	0.0	0.0	0.0	1067.0640454408174	0.0	0.0	1399.1949768481445	909.4942599610074	2226.528754931061	720.47412127271	0.0	0.0	0.0	0.0
P18858	0.0	1042.0989119570565	0.0	3095.137444828803	0.0	226.22952292886757	0.0	0.0	749.8931591775299	0.0	0.0	0.0	0.0	0.0	0.0	0.0	0.0	0.0	0.0	2031.9413054312038	1382.7445967490687	0.0	0.0	0.0	0.0	1686.2710142028336	2294.518229407691	0.0	0.0	0.0	0.0	2311.060115163524	0.0	1853.8400278118536	1363.1221771644734	0.0	0.0	0.0	0.0	0.0	0.0	0.0	0.0	0.0	0.0	0.0	0.0	0.0	0.0
P18859;P18859-2	0.0	3021.473883240244	3510.489763861329	4817.735513662055	3630.1878518459457	5042.8229103471085	0.0	2777.0897632508486	2944.2768589024413	0.0	3210.5503659559104	4602.672608977658	3892.992065319093	5074.712221131099	0.0	3980.453381100333	0.0	0.0	0.0	3662.3856093208587	2453.4196129256297	0.0	4038.031686203516	2897.742525269461	0.0	3207.861507171248	1899.5281562389682	2810.9830808305423	0.0	0.0	1733.2890373240784	2585.9435280617085	0.0	4404.437453290899	4550.05406025126	2165.6794145518306	0.0	2288.419817356341	2168.497425394567	0.0	0.0	0.0	1732.545761603012	3706.0628712225807	2819.3067101661113	0.0	0.0	0.0	0.0
P19338	0.0	17095.98832361968	12997.223041864267	15661.929725495525	15192.754678851026	10602.764086728608	0.0	14139.768239695248	13875.881721206433	0.0	7606.125068528943	16382.404803560597	10966.806012581084	15490.922771657897	0.0	11635.207226810979	10712.034654698682	0.0	0.0	11897.761380864511	13048.00055103066	0.0	12247.910229001935	14236.831310238942	0.0	14373.266302945623	12531.903574850025	10251.274964068558	0.0	0.0	16513.37991049264	15007.667026142193	0.0	14108.449476860154	10517.470381784702	12505.635743335191	0.0	10895.365436673543	13396.304315750816	0.0	0.0	6300.004849813117	5745.5904834140865	14532.679818973682	8628.9985777393	0.0	0.0	0.0	0.0
P19387	0.0	1449.4291359598576	1794.7794215768329	0.0	0.0	1578.3593161657614	0.0	0.0	0.0	0.0	0.0	2834.4969914011926	2804.7732275745357	0.0	0.0	0.0	0.0	0.0	0.0	2425.620106615077	0.0	0.0	2126.4341002314036	1722.2173218184641	0.0	1814.924683362024	6149.785064278827	0.0	0.0	0.0	0.0	2185.1447941589618	0.0	2161.4496352282854	0.0	0.0	0.0	1830.706548458513	0.0	0.0	0.0	0.0	0.0	1278.1044064626656	0.0	0.0	0.0	0.0	0.0
P19388	0.0	2656.8587260399904	3633.308889452321	3258.4935637093017	3416.404978866751	6225.264232116072	0.0	3265.881176936092	0.0	0.0	982.9062835822349	5682.888457154949	0.0	4737.61433577111	0.0	1413.7191989862065	0.0	0.0	0.0	0.0	3973.906011925466	0.0	0.0	2653.278789557143	0.0	3354.70885831245	1265.9117149509655	624.5165078191903	0.0	0.0	2505.2954577715454	3379.043651426693	0.0	4057.0850601283173	0.0	0.0	0.0	3536.9652205036214	2805.8321514741824	0.0	0.0	0.0	2917.2589517487254	3159.7625656818823	0.0	0.0	0.0	0.0	0.0
P19404	0.0	775.0596824026119	0.0	1251.4960920576307	1170.4834041357162	0.0	0.0	1831.0663771654165	2205.4092471333524	0.0	0.0	2190.1064241917998	0.0	0.0	0.0	0.0	0.0	0.0	0.0	0.0	1032.6580782861022	0.0	1573.9291986373028	0.0	0.0	0.0	1674.7004637997668	0.0	0.0	0.0	1343.3473250454012	1011.1009834273934	0.0	0.0	2175.64717211877	0.0	0.0	0.0	175.29102992668612	0.0	0.0	0.0	0.0	0.0	0.0	0.0	0.0	0.0	0.0
P19525	0.0	2406.4574672958365	2603.749937217937	1615.9025891713256	2210.721687810461	2292.651322415017	0.0	3408.8786132185805	1622.7876070330713	0.0	2062.757286658678	2590.830773149905	2142.862580198774	1606.9840541131796	0.0	0.0	0.0	0.0	0.0	1010.1125872350476	2231.4189506051703	0.0	2210.1469903009215	2647.628132608504	0.0	3034.246418312595	2107.4006119618216	1509.7158108519172	0.0	0.0	2461.781436414945	3499.5129710325514	0.0	2715.0768464583257	1676.7171584924286	1046.9079237795631	0.0	2512.857515662817	3891.5365282459816	0.0	0.0	0.0	1144.8521251085263	3985.162774514785	2382.8025390969447	0.0	0.0	0.0	0.0
P19623	0.0	3717.074314436839	5179.668998308529	3581.541525092462	0.0	1313.1540079603578	0.0	2340.662510904861	0.0	0.0	0.0	4152.947960749381	2113.4490020916705	2135.0251404535234	0.0	0.0	0.0	0.0	0.0	2889.821018127719	6723.835059866339	0.0	0.0	0.0	0.0	0.0	0.0	0.0	0.0	0.0	2901.6411516806534	3526.1207912256777	0.0	0.0	1618.3642457750202	3526.8500041090692	0.0	0.0	0.0	0.0	0.0	0.0	0.0	2974.896583962735	1023.4102833921798	0.0	0.0	0.0	0.0
P19784	0.0	2806.5825997502407	2625.5748077916346	0.0	0.0	0.0	0.0	0.0	3665.2397341254314	0.0	2676.287981306787	0.0	0.0	3750.0586037974695	0.0	2602.6040423368145	0.0	0.0	0.0	0.0	5818.6603120333	0.0	0.0	3690.678573598812	0.0	1832.557287370003	0.0	0.0	0.0	0.0	3580.12743577539	0.0	0.0	2061.6155981268425	6772.842142704771	0.0	0.0	0.0	2122.0552853136	0.0	0.0	0.0	3607.077720966042	0.0	0.0	0.0	0.0	0.0	0.0
P19971	0.0	2154.1761014125113	0.0	2500.4325627035787	0.0	0.0	0.0	1701.7046261958817	0.0	0.0	0.0	0.0	0.0	3836.134282155015	0.0	1376.5789483710898	0.0	0.0	0.0	3567.028260657017	0.0	0.0	3623.236087911829	0.0	0.0	0.0	0.0	2642.7001426312577	0.0	0.0	0.0	0.0	0.0	1905.97101855716	2285.31740393546	0.0	0.0	1493.5762589913231	3012.3648301329713	0.0	0.0	1980.4840315482056	0.0	4302.278221625626	0.0	0.0	0.0	0.0	0.0
P20020;P20020-1;P20020-4;P20020-6	0.0	2613.5730771099484	2541.760749907165	1616.8448799155071	2032.4098331347	1902.5301545044822	0.0	2810.415124050364	2682.7687704728673	0.0	891.1743350865528	2028.3825389910653	1578.428750262418	1686.6678489111719	0.0	0.0	0.0	0.0	0.0	1222.2422330045813	1569.7525545225108	0.0	2741.4987922902105	3505.205489552498	0.0	2613.758618550939	949.943307698139	2465.142759599023	0.0	0.0	1601.2348776742372	1817.91047161477	0.0	1577.2123706335892	1944.3661754069692	1038.3569618363713	0.0	2224.0233757237556	2547.450192188879	0.0	0.0	0.0	0.0	3213.5295258561605	2339.3970286563954	0.0	0.0	0.0	0.0
P20042	0.0	3682.2500136455615	2284.831037358484	4606.483992800599	2735.8924444253284	2397.2051968751634	0.0	2267.4249089162845	2555.5850094622065	0.0	1894.0771129250613	3658.6846495858185	2632.8485189276844	3554.958878016104	0.0	3657.8181904397215	0.0	0.0	0.0	3434.0295623494144	1995.9784141859516	0.0	2693.1346412866105	3745.778021512535	0.0	3168.6122727929574	4133.057565422855	3320.272013984902	0.0	0.0	3574.1812725966065	3523.5168986591616	0.0	2701.5517184977352	2117.898244974635	3675.9380561969847	0.0	2130.00758531358	1564.2362210685926	0.0	0.0	1570.6907455799533	1424.1995494349442	3669.933477320375	1907.8077103148191	0.0	0.0	0.0	0.0
P20073;P20073-2	0.0	3308.8032267665535	2832.198149204007	2623.169664667937	4793.153333999957	3936.2841367454353	0.0	2471.980743058433	2665.9886214092576	0.0	3342.911204833565	3944.379496528728	3757.0000271520275	3496.7267164355567	0.0	3265.6910923921496	0.0	0.0	0.0	2495.941124249815	2389.040746591899	0.0	4096.484972991865	0.0	0.0	4070.289109970315	1491.600537075565	0.0	0.0	0.0	3393.5861377689625	3564.66760751431	0.0	3611.9493798627686	2514.949689887994	0.0	0.0	0.0	4961.347196913496	0.0	0.0	0.0	4748.853795541367	4303.257235989572	1266.3430745572227	0.0	0.0	0.0	0.0
P20290	0.0	2430.9151554027253	4577.465088116124	2355.3423300059135	2463.95577058483	3838.7559769431514	0.0	4047.373616200784	2461.7591000515167	0.0	1489.5987734893317	3407.0532145098978	2869.2046018238793	2157.948416035887	0.0	0.0	0.0	0.0	0.0	3008.505163853845	2115.629255640284	0.0	2633.2132406941228	2323.744574269103	0.0	1120.4794651014126	1079.4251382617133	3344.515309998619	0.0	0.0	2122.159905555884	4074.3105518012762	0.0	2061.9966247767125	1325.9639293431403	3280.2912237007986	0.0	2251.462910422988	1242.6939175894693	0.0	0.0	3097.2824137355647	2317.65655687914	1844.5279227362055	863.0036903643395	0.0	0.0	0.0	0.0
P20340	0.0	3555.712304051313	0.0	0.0	2721.8313622963033	0.0	0.0	3961.468835153763	4155.229119753164	0.0	2801.634640085404	4358.59069675985	3492.3832576547775	2704.1980348323946	0.0	1647.3872591255674	0.0	0.0	0.0	1939.157822601347	3006.6922915592077	0.0	3247.5341234210673	3029.57684314957	0.0	3712.6096136166575	5297.912660674859	1858.7202621686313	0.0	0.0	2565.863360841554	0.0	0.0	3756.3297678616977	3606.0947266571197	0.0	0.0	3274.7941199616257	3842.3629209472447	0.0	0.0	0.0	0.0	2979.1914868402605	0.0	0.0	0.0	0.0	0.0
P20340-4	0.0	1142.5027464859443	0.0	0.0	0.0	857.5853186040744	0.0	0.0	934.3720156817469	0.0	0.0	1417.220735903438	0.0	1972.8860766969585	0.0	0.0	0.0	0.0	0.0	0.0	0.0	0.0	1666.2768946495523	642.7082914585324	0.0	0.0	1133.4997882942346	0.0	0.0	0.0	1021.9822652592981	0.0	0.0	0.0	0.0	0.0	0.0	1007.3411961040841	0.0	0.0	0.0	0.0	0.0	0.0	0.0	0.0	0.0	0.0	0.0
P20618	0.0	7736.089115033009	4355.71463617009	6265.328524617081	7110.524543561073	10173.474793214524	0.0	8487.691149933144	5434.939015950562	0.0	3090.0450320233035	8561.30653862965	7109.023154903779	5785.679464805617	0.0	6562.1649926283235	0.0	0.0	0.0	6102.76281610968	9514.537011454331	0.0	6948.536899631864	6347.867728263498	0.0	6908.243841887359	9177.19513432134	2448.896169987075	0.0	0.0	8640.439585951593	7121.58145367067	0.0	7728.922881329343	6300.523419839947	1800.9447507585164	0.0	6882.307542013766	7189.5972923459885	0.0	0.0	13208.332006255825	7451.150600669625	3926.0726567432544	5084.985717824967	0.0	0.0	0.0	0.0
P20674	0.0	4690.35772665629	1527.2513725124784	2610.216293882766	1281.9068114434108	4349.03047798828	0.0	5164.002048730611	1190.6925814657384	0.0	1849.2576134282233	2035.5127530072364	1359.4140415502975	3744.252641695949	0.0	1473.682217635698	0.0	0.0	0.0	1474.7567213026746	3681.980733683984	0.0	1864.380692825311	1527.5676775729823	0.0	0.0	3230.5204657219697	1452.2822192500696	0.0	0.0	1751.0218272190302	3466.3097336268593	0.0	2914.4037106064497	3746.3536158970974	2489.281267084733	0.0	1867.5850267069472	3655.0090425566023	0.0	0.0	0.0	1491.133014278241	1576.2413530361362	1647.4968571521138	0.0	0.0	0.0	0.0
P20700	0.0	2991.432199308835	2968.792597322523	3358.111536529073	2741.0197242689906	3078.8014097974574	0.0	2292.9289078546412	2633.7508511525493	0.0	2103.4287958696345	2931.596530394994	2714.1980865035302	3071.7644397211075	0.0	2274.729380862323	0.0	0.0	0.0	2840.0149619686385	3089.884727752098	0.0	2186.2761661863406	3708.716128310282	0.0	3157.023713514053	2700.777304929444	1909.5109995240473	0.0	0.0	3070.953507875091	2188.071117793062	0.0	2912.1599688449114	2727.819634668882	1718.2524596244903	0.0	2692.334837977779	2597.479464255396	0.0	0.0	2988.9202252948776	1626.9996370930685	3593.1502488091796	2372.5725126499824	0.0	0.0	0.0	0.0
P20810;P20810-10;P20810-4;P20810-6;P20810-7;P20810-8;P20810-9	0.0	2191.138532845528	1261.17186956909	2400.701006264604	1550.478516903022	1547.001606978064	0.0	1919.558665814893	1884.0150672463367	0.0	963.2838004979562	1644.6877406739777	1207.1967017763168	1807.7432964132431	0.0	1319.4000924744107	1619.577492326523	0.0	0.0	1734.7407835953416	1806.1021571009376	0.0	1670.7641541257	2217.678426645417	0.0	1154.6897327074244	1273.5722783701754	2187.854965149586	0.0	0.0	1425.5037185825918	2054.853091384011	0.0	2747.2354304355376	1074.1387880105387	1450.2066627625452	0.0	2443.497001877713	2185.582042244952	0.0	0.0	0.0	3119.691233817829	2878.7428719917853	2165.1172104142556	0.0	0.0	0.0	0.0
P20839;P20839-3;P20839-5;P20839-6;P20839-7	0.0	3172.669105106096	0.0	0.0	0.0	0.0	0.0	1082.0198623907718	0.0	0.0	538.8336802720349	1331.5973563588357	852.5564849394684	767.646363364319	0.0	1505.306738860682	0.0	0.0	0.0	1837.1879574805196	1205.97676751676	0.0	1286.6142065470663	1343.2960047480615	0.0	0.0	0.0	1364.6939834720822	0.0	0.0	1033.82969421283	576.1840695666133	0.0	0.0	523.9936248173834	0.0	0.0	1054.3490818273692	2116.504001060578	0.0	0.0	0.0	0.0	2382.2544305849283	2214.8183413922197	0.0	0.0	0.0	0.0
P20962	0.0	9931.071899461593	9449.481394316004	8080.333621560463	5827.730560686734	8168.74678717578	0.0	7920.119486799261	10441.198192997024	0.0	5748.585792517375	8128.212521843297	9389.109877085082	8415.250035639734	0.0	4613.713445460929	9118.763972037204	0.0	4302.319324673621	10116.815074738557	5402.286358857582	0.0	7762.347612598441	8194.503640328916	0.0	6892.564625355881	6410.577318878159	4947.114471226543	0.0	0.0	8169.6485852456935	5411.198944661617	0.0	9457.548247742943	9227.755232425958	7193.059552593073	0.0	9787.711829267188	10534.922757503777	0.0	0.0	2661.1129493969215	2015.0227231008462	9661.222968722645	7245.118127737507	0.0	0.0	0.0	0.0
P21266	0.0	3249.302603730865	3792.8997803334887	3568.388781345481	3658.6019966852436	3670.951362527551	0.0	3012.575569799773	3002.203207689485	0.0	1710.4954497842798	3132.759037200855	2544.4652419177605	4015.6456683872752	0.0	2790.1680688440947	0.0	0.0	0.0	5377.443613486622	0.0	0.0	3779.53331942213	6670.372908260474	0.0	7960.343074438334	5182.045827434476	0.0	0.0	0.0	4211.388630613711	837.7152787026067	0.0	3975.765805326086	2525.6724861621246	3909.063709694432	0.0	3394.8569119362814	3325.81541245824	0.0	0.0	2731.989562859167	0.0	3031.7965684715846	3508.93599277	0.0	0.0	0.0	0.0
P21281	0.0	2062.192614825976	0.0	1770.813551193357	0.0	2301.5422127221354	0.0	0.0	0.0	0.0	1797.152867438911	1134.2746134454073	0.0	2335.178892608589	0.0	1837.9175174399443	0.0	0.0	0.0	1497.6164568550091	0.0	0.0	0.0	0.0	0.0	0.0	0.0	966.8537717488549	0.0	0.0	0.0	2010.6990985897692	0.0	461.0628516914776	2582.5097737072283	0.0	0.0	904.9444291976429	1894.7539403841224	0.0	0.0	0.0	0.0	1717.5347143359054	0.0	0.0	0.0	0.0	0.0
P21283	0.0	2347.617168799877	2074.015808221615	1175.3714267280059	1831.2335200414316	4015.324436386169	0.0	1176.820895328591	1212.3347542307245	0.0	1321.7679359659912	1212.7659062379405	1146.8588620783885	938.0928346503382	0.0	1355.7388140976605	0.0	0.0	0.0	1888.1509587149521	1116.7165989832304	0.0	2066.99662350969	1123.2267962218457	0.0	1641.5165836913416	1903.1376122011625	1758.437379118352	0.0	0.0	1625.9084820337514	1648.5410126274153	0.0	1381.1952334233226	1687.9542146807657	964.8688886689879	0.0	1690.330510980184	1462.8147822767544	0.0	0.0	1325.3353651166133	0.0	1423.1097051071831	1700.897747246269	0.0	0.0	0.0	0.0
P21291	0.0	9134.46117714194	5546.931305688487	7346.267520403598	14061.258826948828	4903.0604527435025	0.0	4994.9187719257125	4907.650432511577	0.0	7183.630610367485	5659.926639472265	6929.023756055195	6809.297711400952	0.0	8140.556149978552	0.0	0.0	0.0	3310.5887714303453	5589.090330335675	0.0	9194.545440341884	5607.89370072171	0.0	5009.223106597877	5992.852993602448	7506.031792515839	0.0	0.0	5275.073373289225	5781.20299909894	0.0	8311.80312291647	5814.887082294631	4066.884644011314	0.0	7923.423853629727	5626.011927201326	0.0	0.0	0.0	0.0	7564.03338360351	6833.7535774647995	0.0	0.0	0.0	0.0
P21333;P21333-2	0.0	4322.622617570903	4109.125803561879	5018.203275694565	4845.575589612239	3522.9690052495066	0.0	4781.729986213203	3910.640721843092	0.0	2362.9231796387126	5155.508658639951	3485.819272910096	4280.012557575328	0.0	4723.0785425857675	2865.7693354618204	0.0	0.0	4331.604156822313	3585.876538791009	0.0	5442.618517518319	5660.573656592878	0.0	4449.216488098131	4221.535339130207	3448.9005215853217	0.0	0.0	4163.145913480282	3248.8515549218455	0.0	3615.6604432759573	4008.299231594717	2547.495724768676	0.0	5252.790975925866	3362.877182495029	0.0	0.0	2555.722387754265	3690.1027733390943	5571.979550968029	3882.1063068911612	0.0	0.0	0.0	0.0
P21399	0.0	2100.489373033192	2232.926057515713	0.0	3191.9882800001114	1985.9368067138212	0.0	1461.0600815721982	2150.0460322423246	0.0	853.0599023072365	2505.7107285966285	2895.3286983764315	3048.5598643865374	0.0	1830.7003777037783	0.0	0.0	0.0	2738.7261146653755	2557.2056746169183	0.0	1716.383655245282	2483.39423607403	0.0	1258.053389907433	3006.271922951868	1231.2702689744933	0.0	0.0	2246.892640756635	2241.0013753638823	0.0	2717.6539327918435	1454.5086524421517	3317.955593721152	0.0	1196.0512032404588	1623.0974025570724	0.0	0.0	0.0	1946.4212211896665	1893.9001614085964	2471.9445834702124	0.0	0.0	0.0	0.0
P21796	0.0	6914.154911319216	6416.080282962728	6797.794286557566	5550.469186304151	4875.272382267122	0.0	7052.7550519297165	5870.443244526394	0.0	3410.467659896992	8992.532173408099	7765.397670169389	7805.881917317786	0.0	5187.215354915668	0.0	0.0	0.0	6471.911342090954	6215.52381606666	0.0	5468.549775792191	7838.2665749432335	0.0	4829.473671863801	5893.804925949693	4666.933812923053	0.0	0.0	6912.963197863513	4969.24541289397	0.0	7001.794312153247	5648.614316593581	2389.8307269959273	0.0	6582.073482947732	5169.389910701894	0.0	0.0	3331.2605008966157	4099.06982656111	6948.578532381947	6028.184860081599	0.0	0.0	0.0	0.0
P21912	0.0	2496.9325859976257	0.0	0.0	0.0	0.0	0.0	3336.536187878876	3145.4528458640484	0.0	0.0	0.0	0.0	3595.7162182760926	0.0	0.0	0.0	0.0	0.0	0.0	0.0	0.0	3569.6762826890404	0.0	0.0	4126.568060605681	2320.1387736921097	0.0	0.0	0.0	2795.8835640795933	3458.5107976343284	0.0	1668.4776328755845	3613.348296944945	0.0	0.0	0.0	1691.4851241082224	0.0	0.0	0.0	0.0	0.0	0.0	0.0	0.0	0.0	0.0
P21926	0.0	12159.461522510548	5530.254972631572	4392.9839488669795	3455.3378694179337	3728.5041545548	0.0	3597.8328983048614	3011.9833853137593	0.0	7182.0046917082755	3972.5220883487063	0.0	5628.932121557278	0.0	4925.517468787079	0.0	0.0	0.0	10713.21455065826	17262.3404519595	0.0	18672.66603266326	5126.389768584794	0.0	2828.356972837538	3000.957999927907	0.0	0.0	0.0	2244.303837364722	4289.924761100409	0.0	3527.658124818468	5359.7758980720655	0.0	0.0	2001.2235025273742	2839.194961093222	0.0	0.0	0.0	0.0	6959.130540825769	4095.937507878083	0.0	0.0	0.0	0.0
P21964;P21964-2	0.0	2941.718943935811	2840.5686546549646	0.0	1944.8694760244925	1829.6095066593432	0.0	0.0	0.0	0.0	0.0	0.0	0.0	4530.79228729711	0.0	0.0	0.0	0.0	0.0	1637.0224638507145	1712.3679826798727	0.0	1737.094117324497	1469.6148110138072	0.0	871.2192301438038	959.318316245959	0.0	0.0	0.0	3024.255091294069	1817.501189928978	0.0	715.4596457768861	0.0	0.0	0.0	1788.4829143598681	2517.6525672649227	0.0	0.0	0.0	0.0	0.0	1692.2258791418249	0.0	0.0	0.0	0.0
P22059	0.0	654.5063100508264	1291.3800288775842	1659.7066328934252	528.1073896763756	1285.1960709817647	0.0	1809.5181141286128	1225.6658664158679	0.0	0.0	1278.0174769522685	708.9969062239596	1851.1710698782392	0.0	700.6540873496099	0.0	0.0	0.0	0.0	879.2034968036237	0.0	1383.5955437763132	2164.2783378566496	0.0	1604.6568236475407	1198.64946157284	682.4568455454421	0.0	0.0	2127.1576976768	1317.6688725543459	0.0	1215.459400151696	946.3287454699815	0.0	0.0	0.0	885.0640733725936	0.0	0.0	0.0	0.0	819.80145534955	770.2643749357638	0.0	0.0	0.0	0.0
P22087	0.0	4835.370808295264	3225.373686669117	4598.943342897163	4094.7536774276196	2507.0933384987266	3667.7142346970068	3615.170532074455	3143.347953315833	0.0	2509.308845985163	5136.615569773651	3393.64347084927	4650.592634046564	0.0	4090.642551797526	0.0	0.0	0.0	2199.926775597021	3119.5227038460857	0.0	3509.8402765616643	3518.001021372038	0.0	4028.5656429250457	6084.068195390774	2781.957200468034	0.0	0.0	3642.235563108972	2894.731504338634	0.0	2830.567610881227	2662.2526683313527	1868.1093075686986	0.0	3725.349147355888	2584.2506519186254	0.0	0.0	1023.0850671934706	2450.2481959641973	6076.877831289264	3309.493854102725	0.0	0.0	0.0	0.0
P22102	0.0	2639.3626361730626	2509.105280127742	2158.092736716118	3107.2734026799426	2646.6742909421127	0.0	2881.437608948959	3090.1764027711674	0.0	1491.6867599626544	3087.538099014732	2931.292186939462	3278.3718866309146	0.0	2818.479031854562	2858.858524734138	0.0	0.0	3397.476499742022	2872.0967949278875	0.0	1829.1796505476198	3815.526423732564	0.0	2693.7059666895902	2009.35112588168	2687.2159974599217	0.0	0.0	2707.638168149429	2789.6439294991887	0.0	3149.3026113931855	1998.1629252390746	2215.9069508503567	0.0	2429.4596619752288	2432.889882026107	0.0	0.0	1797.2464387998973	1370.7433288028421	4731.396322543137	2266.464644112397	0.0	0.0	0.0	0.0
P22234;P22234-2	0.0	6528.019919978893	5688.879647783706	7291.808549967409	3829.8419288138525	3631.7033707921396	0.0	6397.200914065279	3508.0890001379025	0.0	3071.6118997111816	7298.792295800508	5047.910348959836	8106.581523021503	0.0	5768.680945920866	0.0	0.0	0.0	4489.696583125047	6091.563635613058	0.0	4194.8563700272425	4966.718791898635	0.0	5273.629283165526	4322.353041585096	5509.524401528908	0.0	0.0	5895.019139571456	5561.412544243967	0.0	4233.829225643953	4505.041557180564	6508.353860154127	0.0	5540.449990714725	5427.849675727799	0.0	0.0	4172.675367824185	1853.512766527875	5640.226168565159	3136.503722384953	0.0	0.0	0.0	0.0
P22307;P22307-7	0.0	1430.1372080451597	0.0	1396.3425423691594	1288.0866795040738	1122.3777551824244	0.0	1206.2532270859883	1744.5450698968186	0.0	0.0	0.0	1970.3446417503044	1780.3354868164572	0.0	1796.1340166396321	0.0	0.0	0.0	0.0	1007.7918780377453	0.0	1311.1586332335262	1767.1924749788925	0.0	2156.4690901420277	1455.6989267428773	1833.66541389126	0.0	0.0	1778.298467464759	1245.5601403526164	0.0	2468.095373556445	2096.808815653467	0.0	0.0	1373.1404498267516	0.0	0.0	0.0	0.0	681.9896014882098	2107.2470623022436	1556.9599357468485	0.0	0.0	0.0	0.0
P22314;P22314-2	0.0	3998.4864636013417	4321.254163579297	5047.765217966646	3724.181457283915	3455.830010890644	0.0	4025.4721730679676	3644.3315949987586	0.0	2254.687196766994	4691.946674672002	3497.174463525475	4735.927848811434	0.0	3927.3314018496426	0.0	0.0	0.0	2967.125696420184	4032.5148302802486	0.0	4020.3185109275937	4528.235670431533	0.0	4809.769925659988	3277.6609713426765	2362.4887258261965	0.0	0.0	4007.0876524841005	3886.2544923801975	0.0	4493.533124523351	3397.3651930315214	1713.1709474765805	0.0	3837.7685248568837	3792.411887619789	0.0	0.0	1886.1014743554465	2301.9675781811034	4617.787072703301	3202.9557368146347	0.0	0.0	0.0	0.0
P22626	0.0	12216.423297641299	13778.783924409703	14578.723341783085	11386.239103590502	10315.773277438422	0.0	11660.363359789471	10386.797594274989	0.0	5509.030361481883	19581.058251428916	8161.864021809785	14459.516672076452	0.0	9601.928045324485	6302.299247700877	0.0	0.0	8244.476258312974	12361.6191329064	0.0	10910.263684461157	13020.661173884546	0.0	10776.804723180583	9204.807510297253	8581.026670070878	0.0	0.0	11607.206435897462	11566.895938628586	0.0	13479.343395175814	9512.28036350653	6600.007160743137	0.0	9953.763886962508	12091.038918519534	0.0	0.0	4017.5198570961566	4640.599254670815	12563.120064721523	8064.72897466028	0.0	0.0	0.0	0.0
P22694	0.0	1786.7259194656742	1772.6408924894486	1102.9563928448986	1721.176121702191	0.0	0.0	2138.1050127411295	0.0	0.0	0.0	0.0	1857.8831275282646	0.0	0.0	0.0	0.0	0.0	0.0	1694.2883945596182	1773.9929809441699	0.0	0.0	1839.6584900487362	0.0	0.0	0.0	0.0	0.0	0.0	863.6968628495748	1713.951441766941	0.0	0.0	0.0	0.0	0.0	1969.7286020674933	0.0	0.0	0.0	0.0	0.0	2428.3458700296096	0.0	0.0	0.0	0.0	0.0
P22695	0.0	1935.7139827707053	2530.3103609364853	1787.3207826503462	1699.873117162684	2234.7187647542337	0.0	2448.2859604729924	0.0	0.0	0.0	2274.739403366732	0.0	2592.4805082482358	0.0	3041.3223194041075	0.0	0.0	0.0	2724.2152118237873	2317.2841879841967	0.0	3775.7830461283643	2290.536596102586	0.0	967.7620969831721	0.0	0.0	0.0	0.0	2229.276383172538	0.0	0.0	1904.4318100870119	1847.194610921997	7438.949745126231	0.0	0.0	1957.8716028847814	0.0	0.0	2870.275253609669	2670.0492120141125	1886.7698549727475	2078.1071507304905	0.0	0.0	0.0	0.0
P23193	0.0	2303.078623169558	1430.1212597330416	1783.165362242363	1648.759803477424	2314.589555388298	0.0	2210.1666067695155	2335.7358165427718	0.0	687.1954521357563	2898.189920982642	2061.312115758276	2286.937103892724	0.0	2108.9358909228254	0.0	0.0	0.0	2169.0190942176923	1467.440067065574	0.0	1315.01020493674	3285.095692324522	0.0	2082.6547557952517	1457.1806010658586	0.0	0.0	0.0	2779.218184749827	2156.747547730788	0.0	607.3122723394184	1453.2443045396487	1500.9344878830843	0.0	2567.8083288762214	2490.4871872830904	0.0	0.0	0.0	3525.9592414066638	1275.1544075431716	863.9891956213766	0.0	0.0	0.0	0.0
P23246	0.0	8604.873403631911	7668.644500087026	8100.361597952817	6566.680927111764	5154.086774616139	0.0	6676.179783445737	5872.074561897581	0.0	3885.2723837529397	5184.51563867398	5347.420108634341	6985.136170677527	0.0	6108.140970412367	1735.9192792486533	0.0	0.0	9593.294874215291	6636.505678911413	0.0	6473.951908265	7450.646120467728	0.0	6866.625333729292	6531.530455368675	5744.0419002906465	0.0	0.0	8006.359139874088	6186.646273096876	0.0	8541.41929321397	5038.91435033801	4949.93723496503	0.0	8772.37727734851	7036.321521908662	0.0	0.0	4125.370854969971	2767.580643891281	7178.4869608660965	6308.638900342523	0.0	0.0	0.0	0.0
P23258	0.0	1878.7658298432286	0.0	0.0	17739.90465651888	1899.629225525944	0.0	0.0	0.0	0.0	0.0	2564.824530235784	0.0	1218.1509570141939	0.0	0.0	0.0	0.0	0.0	9430.961037346697	2020.994290703175	0.0	0.0	0.0	0.0	0.0	0.0	0.0	0.0	0.0	1888.6717148591056	0.0	0.0	1643.8423401841462	3364.886491562373	0.0	0.0	0.0	0.0	0.0	0.0	0.0	0.0	1294.5844617940172	843.2485850523187	0.0	0.0	0.0	0.0
P23284	0.0	12239.830434322113	10678.353725335308	14458.060409883452	9813.373903326037	8199.666018630442	0.0	13836.010597700773	12618.472601647762	0.0	8372.294244101142	15496.238763880425	15815.506093938562	15122.053889951068	0.0	11215.782303994343	0.0	0.0	0.0	11131.933839819498	15109.399936828173	0.0	9526.41098590103	12325.255225538564	0.0	9701.650216654241	11259.802651649241	12759.481780986394	0.0	0.0	9590.282253647869	13658.769742889519	0.0	13991.972997861352	7439.221646987621	8646.616850987863	0.0	14743.661046017663	13352.77281257459	0.0	0.0	3561.0766351792577	14114.207409202905	15212.419371084636	9231.094166194658	0.0	0.0	0.0	0.0
P23368	0.0	1398.7931885580915	0.0	1219.2907343293714	0.0	0.0	0.0	1158.9722483474095	1785.162593624409	0.0	0.0	0.0	0.0	1989.9299163609016	0.0	0.0	0.0	0.0	0.0	0.0	988.5464994348232	0.0	0.0	0.0	0.0	0.0	0.0	1279.7164664242914	0.0	0.0	1584.333267127279	0.0	0.0	1304.3593736470104	0.0	858.2190608845071	0.0	2238.134536256798	0.0	0.0	0.0	0.0	0.0	2338.854820682303	0.0	0.0	0.0	0.0	0.0
P23381	0.0	4665.767651538652	3477.2323163904416	4521.985313852531	3829.283474021497	4612.1107528895745	0.0	0.0	2023.717191066091	0.0	3306.199708418626	8386.394467945072	4800.351232855274	3941.776703858497	0.0	2321.6364662406268	0.0	0.0	0.0	6719.718347719951	3954.169005135142	0.0	2305.8113934285157	2074.097963566333	0.0	3624.4844378756334	1179.9126823795573	2800.8729435370083	0.0	0.0	4306.533819889844	904.6472676213702	0.0	4151.427414578702	5692.5637943863385	0.0	0.0	5967.197447235521	4641.292650973522	0.0	0.0	0.0	1093.4931887803416	3570.242830858728	3567.846797848175	0.0	0.0	0.0	0.0
P23396	0.0	9505.857815797364	5962.126033846388	8808.93228796852	6291.496714269544	6516.86810468977	0.0	5992.239731881992	7853.4640325661885	0.0	5228.9912929712655	10076.450010774142	6961.16892530086	8996.498768206384	0.0	6327.0697325471365	0.0	0.0	0.0	6855.063396662506	8794.736747786445	0.0	6283.071326858653	9403.88549059961	0.0	7374.406535602385	8427.693219723755	5892.188252021751	0.0	0.0	8668.70918192979	7503.571169108483	0.0	9129.219481887905	5898.171100825816	5241.509493266626	0.0	6958.8375620473125	5334.710073750243	0.0	0.0	5454.242395687414	4071.9628799961333	9928.523531965178	4140.36922386388	0.0	0.0	0.0	0.0
P23526	0.0	3726.891448505348	3652.5353201910843	5509.255695878123	4562.630214038358	3986.4618357575077	0.0	4652.9764407187495	2610.046479688543	0.0	1905.6113208271915	4995.37259764878	4156.257088239008	4560.171597388073	0.0	4184.3389349864665	0.0	0.0	0.0	2797.0343257495033	4838.123926184209	0.0	4049.9708405680135	4426.464444942907	0.0	3037.0184761960945	3174.0157833456756	2386.421112328755	0.0	0.0	3672.6990808373794	4197.092175123548	0.0	4619.916855101756	2708.716659406311	4381.496560284145	0.0	3936.0428698145624	4094.178944431243	0.0	0.0	1664.2269807831924	1940.4996650350477	5357.243744598875	2876.497746602535	0.0	0.0	0.0	0.0
P23528	0.0	11475.098249283326	12718.84722370238	12131.614991621973	10362.459703497369	8264.169408217873	0.0	9708.365417043684	10018.323619021005	0.0	9084.39392672326	12895.1728428111	7177.963231431349	13758.408155242856	0.0	10636.204071812397	8364.915973693613	0.0	0.0	9049.706289920685	10834.532151085159	0.0	8580.904829582856	12271.969326818446	0.0	12669.681623581117	7870.9658645722475	10925.965429288823	0.0	0.0	13589.722057503255	10936.201671903176	0.0	12468.820937281536	9237.763097828461	7529.0782387787895	0.0	10151.068126020675	9242.940671282367	0.0	0.0	7993.4162538404435	4125.11205985556	10910.516128093619	8365.55558789518	0.0	0.0	0.0	0.0
P23588	0.0	4927.013756799357	5704.04751907744	5191.688972336478	5005.70873381941	5081.013293736878	0.0	5743.428274685711	4800.845997276998	0.0	2412.5504111444566	5569.865387184561	6395.663058210914	7375.358537691096	0.0	4453.085465417499	3974.953401689193	0.0	0.0	3553.734239560672	4190.173826946987	0.0	5597.288631581038	5824.015647060815	0.0	4589.157543196913	4636.497882556717	6736.805876887697	0.0	0.0	4582.965952239104	7249.062057285477	0.0	4681.572735253208	4028.2371732021575	4691.467715122429	0.0	5016.2865706931125	5160.555067502246	0.0	0.0	1706.5422042656353	3673.0942154156405	6622.488906934861	4308.500120215955	0.0	0.0	0.0	0.0
P23786	0.0	1483.4395994463289	0.0	908.5760996563826	0.0	0.0	0.0	633.9149492583366	766.1882994255983	0.0	832.1595808639297	0.0	493.2262173947707	0.0	0.0	0.0	0.0	0.0	0.0	0.0	0.0	0.0	0.0	0.0	0.0	0.0	735.3834997593237	0.0	0.0	0.0	975.8107711677261	0.0	0.0	0.0	0.0	0.0	0.0	0.0	0.0	0.0	0.0	0.0	0.0	0.0	0.0	0.0	0.0	0.0	0.0
P23919;P23919-2	0.0	875.1850565661073	0.0	0.0	0.0	1018.0547727405167	0.0	0.0	2786.3858617591754	0.0	0.0	0.0	1613.8627019168298	0.0	0.0	0.0	0.0	0.0	0.0	0.0	3027.6621655537206	0.0	1749.918379856149	3755.532636347296	0.0	0.0	2073.4769980214764	496.2583142494838	0.0	0.0	0.0	0.0	0.0	0.0	3023.0527304162842	0.0	0.0	0.0	1505.1418926849442	0.0	0.0	0.0	0.0	0.0	0.0	0.0	0.0	0.0	0.0
P23921	0.0	3012.9243242302464	3975.166603282881	4453.574402642603	3417.61775494259	3108.1707373282034	0.0	3077.357956645409	2665.252370037738	0.0	1694.2136757767753	2965.7407001982447	2756.6054060403612	4760.551605282609	0.0	2929.014349881867	0.0	0.0	0.0	2851.282211870077	5084.33781161735	0.0	3334.2396688813315	3381.0523809011975	0.0	4420.055798903126	3260.157032602262	1744.9362224716103	0.0	0.0	3946.37953521518	4085.1721900525	0.0	2915.4514799064746	3214.479615676508	2081.094099277957	0.0	3207.3826705410684	2334.672444094243	0.0	0.0	1565.834232147739	4395.894143253339	4349.967080726677	2798.0745474078544	0.0	0.0	0.0	0.0
P24534	0.0	7154.979739033759	5625.058760399092	6786.54675128262	6784.063721929663	5091.666015810991	0.0	8111.177486587234	5080.102151287455	0.0	3674.356679994595	8385.872670727607	7105.179917588933	7683.857959988606	0.0	7750.195549680411	5372.992844629715	0.0	0.0	6664.20567525722	5616.402432742897	0.0	11084.355165411176	7837.741214277496	0.0	9400.031362499685	6384.245427557979	6742.3261619430605	0.0	0.0	6744.0966783319855	9195.643450489964	0.0	7128.909354627391	6937.918547443921	3713.089352309449	0.0	8019.097491137709	6072.070044734797	0.0	0.0	8793.183041405993	5096.129218431829	8503.617474507424	5433.125015312035	0.0	0.0	0.0	0.0
P24539	0.0	3799.9694426400624	2061.069364772731	2697.903390373553	741.5904397647015	1864.8681504096487	0.0	3431.9659295545116	2277.641532102752	0.0	866.493917600531	2984.0003988223193	3053.275662422703	2914.0241733916228	0.0	2201.712575454216	0.0	0.0	0.0	1522.0766928047626	4188.291188304726	0.0	1485.9443307679153	2432.4149875355756	0.0	910.8792470703179	3334.7154218927794	0.0	0.0	0.0	1682.637515373489	1751.2083755805797	0.0	3997.3724474006685	1413.2987504644734	1232.9181901841953	0.0	2422.2771365166445	1708.8788836171361	0.0	0.0	963.5464436334719	0.0	1205.1642546929938	2835.5563175697202	0.0	0.0	0.0	0.0
P24666	0.0	4300.905795624788	4761.078949480507	2566.4076826473733	0.0	2266.2123728276238	0.0	0.0	1848.7882998466303	0.0	0.0	2453.4842825198393	3440.255756185904	3056.314959581604	0.0	0.0	0.0	0.0	0.0	0.0	0.0	0.0	0.0	2685.367229430302	0.0	1219.334670463247	2872.4612068980823	0.0	0.0	0.0	6584.1422251031545	0.0	0.0	1946.322636372495	2443.2504248547943	1881.264421652304	0.0	0.0	0.0	0.0	0.0	0.0	0.0	0.0	2127.2325173410795	0.0	0.0	0.0	0.0
P24752	0.0	1658.4072431813395	3072.3174460337973	4206.304493775447	1586.55420659144	2982.094739207565	0.0	2016.7024476486317	2131.950045707322	0.0	1615.1511578657041	3052.30010465558	2917.280906579731	2798.5738780644724	0.0	1862.7983289730673	0.0	0.0	0.0	2298.7507382739345	3089.1114654232556	0.0	820.8866478855234	3171.6797579674535	0.0	1819.1644239392967	2156.9771445606	2486.5215694136127	0.0	0.0	2948.4145836907637	2723.5265503425567	0.0	2345.880981270297	2553.2176626535756	1995.8870866769394	0.0	2150.4659794625463	2279.324009352525	0.0	0.0	1644.2043359064626	0.0	2282.3113955757053	3168.942814915864	0.0	0.0	0.0	0.0
P24928	0.0	2248.8703423502384	1280.6639745291204	949.3334406466842	1647.5888065293743	1814.0138166081813	0.0	2685.6104222769663	1304.9353820246615	0.0	2744.1126632643814	1904.2226775218912	2621.5352190336603	1732.6075788192604	0.0	721.8082387063514	0.0	0.0	0.0	2144.14008574026	2053.4538076018252	0.0	2714.628498234001	1548.4796169192755	0.0	1707.333553578789	2075.34647067347	2640.5955946462113	0.0	0.0	1462.1778656846388	1372.2674192776071	0.0	354.06358072050614	2002.0019726931084	2151.1818768840676	0.0	1356.8427776326466	729.80923754662	0.0	0.0	2432.2416371520435	0.0	1863.3067888130417	3155.840414429513	0.0	0.0	0.0	0.0
P24941	0.0	1762.7139590406641	0.0	2508.287755427852	879.4196838705548	1092.4026301517229	0.0	989.7929787762895	1453.6930334170693	0.0	0.0	0.0	0.0	1858.18991640058	0.0	0.0	0.0	0.0	0.0	1314.3777185945983	1603.8060107377435	0.0	1339.9319542748517	1367.4823748263375	0.0	1862.3815176314806	2116.636011061755	545.8580982269013	0.0	0.0	1210.067750816483	0.0	0.0	1398.898045737273	929.9521324477353	0.0	0.0	2248.1910277276847	1945.429756959464	0.0	0.0	0.0	0.0	2322.8978467877937	1032.5987100616749	0.0	0.0	0.0	0.0
P25205;P25205-2	0.0	3339.0088152500057	2740.918433622265	2999.2065723818578	3560.7442276205056	1164.430016405442	0.0	3973.571425379859	3438.4600410133885	0.0	0.0	2619.5964517860666	4584.974980528977	3870.849774744885	0.0	3284.1744408854493	0.0	0.0	0.0	3452.0896616833006	2200.9686524641993	0.0	3002.400094939779	2839.229459625269	0.0	1971.6733460916644	5531.9297805577735	2656.2171700053277	0.0	0.0	3489.148776173249	2372.2219613944576	0.0	2375.286873940582	2852.34069409002	0.0	0.0	4172.906849781284	2230.472395484499	0.0	0.0	2235.458569819416	2751.8125917751154	3432.2723697194338	1738.4688745403414	0.0	0.0	0.0	0.0
P25325;P25325-2	0.0	1029.4943574394708	1524.8017717227492	1185.4421208652082	1284.4408578608052	654.8411297402617	0.0	1637.9523730744943	0.0	0.0	0.0	777.1606538608906	917.0285658952835	1364.1465452980028	0.0	838.7282888207945	0.0	0.0	0.0	1241.1871210554762	1682.7064249685736	0.0	1736.6101542418944	676.7872308198632	0.0	0.0	1134.628587173208	1216.5079130880965	0.0	0.0	771.5192204021555	1547.8983620583897	0.0	2026.8879529346789	1151.2365150461349	1136.1519956730385	0.0	2289.4356678742283	0.0	0.0	0.0	0.0	0.0	1590.7383038519285	1407.7539077156193	0.0	0.0	0.0	0.0
P25398	0.0	51723.427953986495	31025.46361222858	33663.09309791456	8600.163444640906	9511.657758243065	0.0	12195.590537203576	14650.585311369505	0.0	28559.18956869664	36457.37589891962	37723.00051483689	17189.375028705614	0.0	20469.850952656954	19569.632498913146	0.0	0.0	32890.99553575635	34552.115187071446	0.0	8873.367038627868	13559.172953119723	0.0	29608.952030657267	22323.188910614255	10314.964643872363	0.0	0.0	11101.879015980323	10949.782968171921	0.0	30810.763980317286	15231.828555054979	6216.759156242724	0.0	12430.986855319703	4488.486434512621	0.0	0.0	6118.150940557861	6988.457901073472	14076.40523736675	5462.445416433326	0.0	0.0	0.0	0.0
P25440;P25440-2	0.0	277.6965205760292	602.6406860514908	1310.9260873040193	0.0	511.2385408402982	0.0	0.0	165.92960693528167	0.0	0.0	0.0	0.0	738.5621587143862	0.0	0.0	0.0	0.0	0.0	924.0235256050219	845.0924076303136	0.0	0.0	1203.4719804322913	0.0	0.0	0.0	520.6522666858498	0.0	0.0	1407.500563206348	0.0	0.0	0.0	0.0	0.0	0.0	0.0	0.0	0.0	0.0	0.0	0.0	0.0	0.0	0.0	0.0	0.0	0.0
P25685	0.0	1755.8471421526817	1955.881392583015	3017.2105818260566	1840.0717210832124	1754.8931882354564	0.0	3793.879877710066	1501.1511847481866	0.0	0.0	2996.8861426104854	2808.1599237477617	1034.2870927898634	0.0	2057.763699950532	0.0	0.0	0.0	2556.317149353138	1329.1653024417035	0.0	2237.315399420224	2209.051983868287	0.0	2788.8654511449295	3334.7868096645147	0.0	0.0	0.0	2512.3724981522346	2486.5931586337883	0.0	1968.7387604546889	1425.7656839920144	0.0	0.0	0.0	0.0	0.0	0.0	0.0	1624.4557226826573	2037.9041139916533	0.0	0.0	0.0	0.0	0.0
P25705	0.0	6922.691151162581	8039.689261333833	7388.558564416317	4008.744656375604	5910.593887880697	0.0	7819.988894166292	6356.711349406224	0.0	5002.428680736903	7501.168417260357	6872.880288097042	7381.271089818708	0.0	5468.57629593736	0.0	0.0	0.0	8394.937628825133	6150.68069864535	0.0	6529.3221543023565	8030.507930282092	0.0	4372.391416528498	5759.633910516811	6366.203633581249	0.0	0.0	6433.068967861865	5336.220834819175	0.0	7127.688712282837	5790.343156609099	4036.85818427535	0.0	5928.743760832417	6613.30565069378	0.0	0.0	4060.044165042369	3938.48482785735	8115.236576040363	6949.539214175511	0.0	0.0	0.0	0.0
P25786;P25786-2	0.0	2996.0123036841856	2184.5573179944085	3463.787645760575	2722.8319045219882	2310.2000007768274	0.0	3830.8825911169465	2392.917612054577	0.0	1755.311005396519	2975.759033430038	2763.002656668343	3501.293116589773	0.0	2504.3699926876834	0.0	0.0	0.0	3430.8618117621636	3201.967984120352	0.0	1969.3994783228493	3275.6330317676066	0.0	2216.2243349540727	3158.8169883971627	1914.9376371157482	0.0	0.0	2786.4368063846355	2778.1913836725116	0.0	3107.266614725446	2999.6218761359673	2526.035414824417	0.0	2444.0372023372656	1310.7574026255345	0.0	0.0	1259.4164445087747	2033.3564923608446	2879.544869032659	2435.9466493297396	0.0	0.0	0.0	0.0
P25787	0.0	3598.9191126251562	2856.006741095222	3271.525683753478	2619.567171461607	2658.3924676034826	0.0	3179.4206677481866	1881.3071459254104	0.0	302.30980316638886	3619.7137561323875	2815.42960057169	3687.6821889057096	0.0	2529.2743126239375	0.0	0.0	0.0	3095.081829713132	2604.4323421482763	0.0	3367.7615335193054	3891.6083871550045	0.0	2843.684560145159	2399.742797123719	2872.4558849284854	0.0	0.0	2658.969780369427	2747.355073652256	0.0	3105.510374785846	3426.2742600886686	686.7445660740295	0.0	3095.2793207873	2210.1708729345464	0.0	0.0	1305.748708371544	1212.38846966566	3854.2652280048105	2342.812990097387	0.0	0.0	0.0	0.0
P25788;P25788-2	0.0	6122.844546606822	6072.259446207083	4598.104635303539	5959.906522859073	4767.822730099339	0.0	6407.82910745663	3166.290920537119	0.0	3948.119935214212	8015.884292081536	4832.699290536363	6404.982465001359	0.0	5020.3610882867915	2245.237346214505	0.0	0.0	3712.741358839076	6064.751462088327	0.0	4096.56863844096	5349.2577630350415	0.0	6107.549611418343	6508.702419431334	0.0	0.0	0.0	5016.492602747012	0.0	0.0	6273.082918649574	3893.2116174389976	0.0	0.0	3207.787589303819	3804.165878957394	0.0	0.0	0.0	3991.3049407051553	4719.782644492908	3907.842722877246	0.0	0.0	0.0	0.0
P25789	0.0	3905.358942876839	3452.553446087317	3636.076930059119	2654.0894013144443	4962.295521823898	0.0	3180.86680185789	3388.107316181547	0.0	1872.4853488006506	4954.317964114151	3457.0403376832373	4137.083919832948	0.0	3455.093663835471	0.0	0.0	0.0	2631.836315597924	2828.786761919762	0.0	3364.748651351693	3964.5637638636713	0.0	3704.7111670359154	3590.0240275507144	1742.2928923527822	0.0	0.0	3122.927294499742	2900.2084744734193	0.0	4243.7657022361245	3996.3903121256617	1083.2410075571452	0.0	3259.828803791909	2695.9025937650217	0.0	0.0	2207.9313624873416	2484.549630276586	4416.262437224261	2981.242823448926	0.0	0.0	0.0	0.0
P25815	0.0	6809.9790193483905	7834.7000781603465	2252.1144295414388	4489.127271220307	5412.225699906765	0.0	4777.531680359459	0.0	0.0	8402.753018913663	4731.5247512021415	6286.46505497814	5035.714296186189	0.0	0.0	13072.32984227686	0.0	0.0	7302.3937016759	3727.8345009660566	0.0	3268.797243823079	0.0	0.0	0.0	2676.6840647448735	4502.2867927188745	0.0	0.0	2977.3123931212194	4547.46341631172	0.0	2720.1677237576046	8414.344305880459	0.0	0.0	5859.777424430861	5585.433858270482	0.0	0.0	0.0	2746.372270002916	4322.773256060552	4899.948626973394	0.0	0.0	0.0	0.0
P26038	0.0	9737.364922019764	8996.329745124483	9476.350014252572	8528.714409296745	5537.143102567135	0.0	8857.777674431727	6473.598253723601	0.0	4178.668684321801	11100.530816117542	5256.756602173876	12236.905743881272	0.0	8446.249164546629	0.0	0.0	0.0	7018.189655057281	6156.619955335327	0.0	7107.917412478026	8768.477258947405	0.0	8446.012751114939	6369.064266658069	3830.7814066052592	0.0	0.0	7330.679941528651	6308.0602782154565	0.0	7917.92170626111	8508.217759471725	4115.792539076119	0.0	7917.05307479446	7297.277496586064	0.0	0.0	4524.393500088678	4740.175818540743	9865.18271318019	6815.670460358088	0.0	0.0	0.0	0.0
P26196	0.0	1425.6520407597125	1996.1471517912735	2001.8446028664148	2702.5371531502697	1642.8849737034805	0.0	2807.4554104973226	1261.2718942330334	0.0	606.5515438491942	2512.86874019019	1275.5683984823952	1844.6333932599787	0.0	1803.5680988858205	0.0	0.0	0.0	1228.05863663779	1749.8765603111547	0.0	1687.6276208011159	1709.6987158497427	0.0	1673.683373694658	1492.2355492237568	1892.5979418559411	0.0	0.0	2499.4903013197527	761.1567851705446	0.0	1826.7923347813892	1781.6943376215308	0.0	0.0	1467.0491111615115	1788.4581725285707	0.0	0.0	3142.0037811887246	277.41913825017383	2072.489264134901	1121.9100085210405	0.0	0.0	0.0	0.0
P26232-3	0.0	3421.581103006805	2494.134600827169	2655.657640857468	1696.3332067302076	2096.0148533157208	0.0	0.0	1705.1854540503216	0.0	0.0	0.0	1606.853346603046	2356.8997478097235	0.0	1413.4237105134523	0.0	0.0	0.0	1531.2304389253711	1230.444681450116	0.0	0.0	0.0	0.0	0.0	1664.9765028224194	1498.6113729973852	0.0	0.0	1786.4071566003859	2112.7220145442407	0.0	0.0	2100.787402322913	3709.6532117962593	0.0	0.0	0.0	0.0	0.0	0.0	0.0	0.0	1219.0882394885575	0.0	0.0	0.0	0.0
P26358	0.0	1587.2555535073718	1816.6831578725082	1531.409502045041	3126.223826203569	2234.8764975565164	0.0	3205.8910672225766	2595.828394850842	0.0	754.820150735567	2026.1726357784569	2694.81825023601	2313.0792271201994	0.0	2109.128412475691	0.0	0.0	0.0	1102.5179060044575	1974.7767352967167	0.0	1857.6255753752641	3088.148198571203	0.0	1569.4578185635417	2062.7459281809233	0.0	0.0	0.0	1909.1145122145344	2372.579955698829	0.0	1831.353788757207	2001.878832479016	2077.629624273355	0.0	2837.439709734737	0.0	0.0	0.0	1703.9412758689914	1862.608477772305	3751.032096491332	390.2296213049839	0.0	0.0	0.0	0.0
P26368;P26368-2	0.0	4679.007219730271	5208.616387201633	2960.99010875791	3642.9596284786603	5653.045061437354	0.0	5944.778983187596	4981.2496230219995	0.0	2771.310763503693	6497.660660480735	5114.878081330221	5589.876967758217	0.0	4440.561179691222	0.0	0.0	0.0	3385.701307208121	4570.706761863642	0.0	4730.451399196723	4794.097175123577	0.0	4570.149248337428	2005.1659158196396	3237.088095649784	0.0	0.0	3515.5962267043424	9148.079138691803	0.0	7145.09979934294	6263.5894658953175	4520.594591746419	0.0	2381.4520582137948	4635.008358722424	0.0	0.0	5591.603436999611	2725.317598501377	4689.054148463907	4466.626083878407	0.0	0.0	0.0	0.0
P26373	0.0	13168.519402465301	12702.437972460808	14073.145389124664	13030.435251689842	9764.433132748727	0.0	11643.467839084216	12757.09199327052	0.0	5338.564481112749	17197.032926426866	13267.921398469962	16564.870587425063	0.0	11782.520599577096	0.0	0.0	0.0	13425.958534088237	11709.672927286885	0.0	11611.22087174348	14752.097122770901	0.0	12662.342406768234	11707.809042760684	5085.623488002148	0.0	0.0	10212.442370641491	12230.060086355601	0.0	13050.357375114349	11902.353991814	11926.763595455765	0.0	12627.997396361669	9372.195680720739	0.0	0.0	3854.36832857807	7704.319824898723	15671.63711350111	7341.879955437468	0.0	0.0	0.0	0.0
P26440	0.0	5655.501175590737	3550.3421715798163	0.0	2103.8975752339184	7794.964337769442	0.0	0.0	0.0	0.0	0.0	0.0	0.0	6855.526795375513	0.0	0.0	0.0	0.0	0.0	0.0	3588.618106344955	0.0	5198.849339484392	0.0	0.0	0.0	3650.571411797797	0.0	0.0	0.0	8548.037607547058	6347.982836813283	0.0	0.0	4596.252717130276	0.0	0.0	3643.9973508143376	4058.5005022791906	0.0	0.0	0.0	0.0	4914.820959063648	3110.437366823851	0.0	0.0	0.0	0.0
P26447	0.0	21131.578166481388	26308.880862775055	15211.716790291206	23241.899226670055	17538.007505795325	0.0	29487.320261863177	17775.837737519538	0.0	12146.327506106194	50860.7775744075	7501.099391325286	30725.189886635922	0.0	18995.327524867884	16407.377530313745	0.0	0.0	24740.679893753557	22707.517886761936	0.0	26688.348452845115	24457.08378486271	0.0	14871.529992568916	12265.924835411875	18664.219202272936	0.0	0.0	17730.68957536094	16341.737109535758	0.0	29013.105175069533	16205.71053422697	19841.743768075135	0.0	18758.856012407516	21786.6082895916	0.0	0.0	13407.570852829995	14742.191521854873	35429.077677803725	12196.648232567508	0.0	0.0	0.0	0.0
P26583	0.0	3882.440735735286	6380.356176489651	5802.508425227496	3549.994844363355	4082.0743939247186	0.0	3665.353033861791	1928.241999258013	0.0	2214.2233932090485	6360.31126105859	4728.132315072491	4849.981900343885	0.0	4133.311239851743	2610.8058069585304	0.0	0.0	4107.545693650997	3852.2812587628136	0.0	5074.01161845096	3926.2975008067924	0.0	4698.751538840206	4294.403193497848	2478.6227220705696	0.0	0.0	3407.552269878819	4003.03639161973	0.0	4587.278742383064	4865.417111886716	3963.812963865679	0.0	3499.5562108530335	4289.65341058795	0.0	0.0	0.0	0.0	4974.892667509577	5017.390207129364	0.0	0.0	0.0	0.0
P26599;P26599-2;P26599-3	0.0	3658.2792734641384	4052.4486092857433	4768.6925053027135	4373.517975473548	3871.629988176739	0.0	3629.1213563057418	4505.2743902307875	0.0	2373.225085794366	6377.927127225528	3431.9129701749416	4167.099139728973	0.0	4218.104004214041	276.20922189821175	0.0	0.0	2468.531953265058	3886.6507457622142	0.0	4228.794120199014	4180.559651682187	0.0	4750.436443438923	2897.732034962483	2862.550646886289	0.0	0.0	4047.0889913459546	3529.340975517614	13075.489484096117	4070.0252381252344	3263.831662947018	2862.1653397549167	0.0	4031.29255387049	4368.034835115107	0.0	0.0	1818.5278227754814	2564.939249738647	5303.76160944963	3147.4412527918457	0.0	0.0	0.0	0.0
P26639;P26639-2	0.0	6555.123038215128	6343.304622824539	7300.507754900201	6904.794323975517	4613.311278683524	0.0	5039.826289507525	5280.613024401831	0.0	2837.9659717920076	8630.793588763509	5623.9852573407425	6621.093063389321	0.0	6694.458162439288	0.0	0.0	0.0	4893.266182765021	6802.627847268782	0.0	5324.264354820651	6889.703814385496	0.0	6548.501036197724	4937.033027620627	5781.617481084276	0.0	0.0	7669.3537702396825	5454.117796192258	0.0	7416.673360171239	4758.679918689596	3530.924015642063	0.0	5424.902057413194	3056.894218535067	0.0	0.0	3475.4037175570656	4184.504484897804	7268.858744397611	4542.590368214022	0.0	0.0	0.0	0.0
P26640	0.0	2352.9395302611106	1600.1063683568848	2163.916661326742	1693.8426938012906	1502.1917202242046	0.0	2030.210718388876	2338.574776544114	0.0	763.8843014264412	2771.847123300577	2170.561664254224	2254.4952353887684	0.0	1250.411558693076	2891.37644634453	0.0	0.0	1509.0887040858097	2036.7856132124482	0.0	1826.9591600993447	2139.457172972852	0.0	1427.877317130568	1012.1008913834337	1061.3744399466661	0.0	0.0	1744.669407913846	2232.434893475453	0.0	1893.800653277498	1490.8008302719538	742.2904271247897	0.0	1985.799697083903	1712.3108327957118	0.0	0.0	1900.7942604498785	2303.756767090079	1608.5430074007418	1603.6648912654175	0.0	0.0	0.0	0.0
P26641	0.0	7878.988157016974	8624.021079233818	7369.027156244378	5582.799995217891	5107.40866837249	0.0	10000.44812222569	6372.646697362425	0.0	2833.0098722899115	11122.272664939295	8362.682329999105	9252.93935607053	0.0	6125.18733130847	1023.2523403265958	0.0	0.0	5982.81283972148	6938.011777034578	0.0	7550.692959020069	8366.471969888084	0.0	7140.4948476960035	7988.828845749287	6359.400822576516	0.0	0.0	7911.381172580993	9581.215063213489	0.0	7940.717268865604	7522.281237586975	4078.049773243869	0.0	6457.728170644437	6452.401122598287	0.0	0.0	3248.69562506913	3381.474943593249	9059.648727852353	7281.655092737958	0.0	0.0	0.0	0.0
P27105	0.0	2454.2467644035646	3160.313845791737	3115.0768174729446	2226.576016668587	2723.9338351873484	0.0	0.0	3050.526607774287	0.0	0.0	0.0	1483.5638627546584	3277.769951488996	0.0	0.0	3374.1935009501494	0.0	0.0	0.0	2565.275319842055	0.0	2471.1739555807303	2420.355544013606	0.0	3377.5371132939918	3204.168862282491	0.0	0.0	0.0	1552.5995174505608	1739.0117995944663	0.0	2413.7772675522947	0.0	0.0	0.0	2597.81179159824	0.0	0.0	0.0	0.0	0.0	2851.684954319313	2686.97332053229	0.0	0.0	0.0	0.0
P27348	0.0	8373.816401986483	9011.63522930774	9697.112139931576	8985.120645402358	6237.903527698547	0.0	8247.080408997796	8727.870283001928	0.0	6194.390271564605	8755.85464616262	8347.327445659368	5952.069434157685	0.0	8973.823341870304	0.0	0.0	0.0	9165.863658604738	6399.003820127108	0.0	9973.36892320783	9801.889629752186	0.0	8484.624946687467	4187.138052325929	5982.630195031818	0.0	0.0	9461.175964827811	7376.649027739271	0.0	6911.184017324604	8357.062014458674	9429.932315140033	0.0	8921.116414393044	7992.601886746616	0.0	0.0	0.0	5828.377605299068	6511.918137490955	7188.667170574516	0.0	0.0	0.0	0.0
P27635	0.0	6794.379291322696	0.0	9117.279066169065	6881.434111329746	18134.84988299823	0.0	4294.522792422564	5223.874895508279	0.0	11362.573833178858	19716.69551807776	5357.6374042044945	14925.616098759443	0.0	6361.863780124152	0.0	0.0	0.0	0.0	16105.003564615256	0.0	7649.29201312905	9155.046048047023	0.0	0.0	16414.724282716375	6265.6198465992275	0.0	0.0	9057.849059851587	6395.638521461237	0.0	19804.18396415977	1892.7329987672933	0.0	0.0	14417.970692939818	10876.730890474457	0.0	0.0	0.0	2472.287676968962	5051.677917462563	0.0	0.0	0.0	0.0	0.0
P27694	0.0	2444.20093856735	2190.996703323399	2361.2005253869434	1954.5033930010154	2050.166161478978	0.0	3593.302339287061	2313.495586356221	0.0	0.0	3312.982409665862	2296.0255569107767	1743.603856499921	0.0	0.0	0.0	0.0	0.0	1445.3542869245362	2010.1464098327224	0.0	2527.349193061827	3006.6317676706963	0.0	3476.9347170199126	1873.9318416958968	0.0	0.0	0.0	1200.0009720614753	2784.8950691881973	0.0	3435.1497790305375	2705.767322270173	0.0	0.0	1633.932311688822	1683.2175696332833	0.0	0.0	2081.3367577472436	2102.689213804388	2516.008795238178	1955.1332134646116	0.0	0.0	0.0	0.0
P27695	0.0	4298.1555777124395	3210.3723271257645	4118.324566868994	4421.8828809620745	4171.889881023839	0.0	3487.5431472657656	3580.579094714028	0.0	2638.9324236694433	5163.15839550951	2797.1526742461515	4061.4076716366544	0.0	2505.119367408743	0.0	0.0	0.0	2732.854077231452	3295.4465686134563	0.0	4164.025419528187	7489.168912311822	0.0	3768.05726856325	2575.1496046809716	0.0	0.0	0.0	3712.2525655412396	5353.261331927179	0.0	6505.111170769572	3336.4199699736228	4359.865325822487	0.0	3175.9457286822485	4975.824642028448	0.0	0.0	0.0	5714.848972909906	5698.389111788341	3789.7815294241204	0.0	0.0	0.0	0.0
P27707	0.0	124.34539837138723	0.0	0.0	0.0	0.0	0.0	0.0	0.0	0.0	0.0	0.0	0.0	0.0	0.0	152.56957929311872	0.0	0.0	0.0	0.0	0.0	0.0	0.0	0.0	0.0	0.0	0.0	0.0	0.0	0.0	0.0	0.0	0.0	0.0	725.3314485663866	0.0	0.0	0.0	0.0	0.0	0.0	0.0	0.0	0.0	0.0	0.0	0.0	0.0	0.0
P27708	0.0	1553.3841357056026	0.0	1193.4348068220372	1981.9864069421865	1589.1884410801529	0.0	551.0241156232695	787.5582041643587	0.0	1259.6211759566468	1667.8607761597593	1093.1505683797807	2184.9422613142797	0.0	2277.4101310418832	0.0	0.0	0.0	1224.9756035153557	1372.8453358135325	0.0	3371.1533093497837	1782.9012093500296	0.0	3172.2857426743876	1970.5724936286915	1138.1557783758612	0.0	0.0	2005.3518212488	1211.5284119976372	425.8369425466476	2764.9517386030084	1066.1682060219784	0.0	0.0	1647.2129918564158	1650.2102395663248	0.0	0.0	0.0	0.0	1674.8417755038295	948.2964627845474	0.0	0.0	0.0	0.0
P27797	0.0	9248.134895535231	8557.448300328302	6993.589025997859	7772.874503150047	5152.85503888334	0.0	9525.444208857025	5686.05726087805	0.0	4207.59502836234	13214.393158501742	7058.165874783085	9690.38650188633	0.0	6440.27331133407	3161.5204187613494	0.0	2596.3217488237783	10895.195864475558	8824.131442682892	0.0	8538.870420783052	10929.997567980408	0.0	7165.727431694852	7220.640761292347	8009.088962246152	0.0	0.0	7467.846747460731	7969.719261761271	0.0	9079.622395085375	7597.739193988601	6352.576749622754	0.0	8945.779819061974	6889.942203469761	0.0	0.0	3883.7198753589973	4061.213739378029	9540.281817452753	5287.212787568108	0.0	0.0	0.0	0.0
P27816	0.0	2783.171352074165	2480.983227174844	2373.4426830254592	3063.9737884363653	2541.071462240074	0.0	2839.507317725125	2937.9993667374574	0.0	1876.7789566702122	2708.0856473830863	2422.8524351228325	2763.0402365424748	0.0	2429.7480637920103	2015.1975801790832	0.0	0.0	2556.4286405403723	2947.9573772839462	0.0	2482.33711178291	2336.4749809704977	0.0	2215.4237362887093	2696.5205730862103	2568.0531352481175	0.0	0.0	2926.6644726167083	2194.8873109336423	0.0	2642.0244471233973	2729.927952480923	2001.5461141905919	0.0	2555.95454214622	1981.9558891095041	0.0	0.0	2064.7384003906263	1278.946157511372	2772.887727961997	2140.3655057346928	0.0	0.0	0.0	0.0
P27824;P27824-2	0.0	4825.1902346823945	3599.0856947600023	5984.295720968898	4261.247637597097	3922.252415652905	0.0	5769.329354789099	4940.3573377875855	0.0	2946.5412806589356	7399.822645505536	4935.684604818445	6154.790336147371	0.0	4184.2887338090095	0.0	0.0	0.0	4442.611993344626	3795.1303519942903	0.0	5042.222010428286	6176.108562796847	0.0	4396.742680889931	5477.359022976908	3093.0865065993116	0.0	0.0	6838.606415595551	5458.828139766219	0.0	5441.54400519398	5812.172512162151	1965.5384133728085	0.0	4989.672835556944	4824.811713943627	0.0	0.0	2743.225102569541	2936.2741789740385	8264.646752133296	5354.969736905831	0.0	0.0	0.0	0.0
P28066	0.0	7236.275044700686	4447.317819534308	4740.896251001084	4860.358842019504	3681.141639850198	0.0	5924.678492931069	4318.993550603723	0.0	3207.7452170944907	8509.907497959292	4835.546255886442	6767.561749515372	0.0	4589.004970795912	3129.0085588726192	0.0	0.0	4278.080871143811	4372.652894123907	0.0	4136.414248269985	5510.853871940882	0.0	7263.1158468235635	6156.858461247429	3951.435711949678	0.0	0.0	5214.023571683748	4352.925945070741	0.0	6415.771677731928	2941.8186373626972	3331.1723425075284	0.0	4600.220210663494	5520.811209848036	0.0	0.0	1738.6610906852895	2462.91176142027	7371.169153432914	3791.1160995638343	0.0	0.0	0.0	0.0
P28070	0.0	2837.774008293081	2233.6507848692695	3405.693013276428	2607.8205168137265	2954.389756757363	0.0	3084.8264088578144	2082.4640850676024	0.0	2029.2160769178145	4274.463941488784	2400.525056920939	4613.798404673005	0.0	2747.029207339395	0.0	0.0	0.0	2919.271578422135	3901.7958839288435	0.0	2736.865595851005	2063.524610756077	0.0	2668.548548307678	3356.9745264032795	2183.161583141527	0.0	0.0	3050.810260088076	2659.935885843547	0.0	4481.20630639204	2195.8526129246775	3304.583243000129	0.0	2862.538597994947	3173.3900524994165	0.0	0.0	0.0	1771.6943308113705	2571.907825932082	2409.456629871071	0.0	0.0	0.0	0.0
P28072	0.0	4763.8257116559835	2448.321784939515	3110.772101441728	3689.147303050832	3598.5041517129202	0.0	4503.002633003078	1583.373827408663	0.0	2120.9992313187604	3110.233257125394	16359.155375311695	2783.2118971001532	0.0	1426.0439263702958	0.0	0.0	0.0	3818.6182057274937	3236.731416131032	0.0	4110.15438354458	2109.1899925400594	0.0	3782.7825002657914	1569.910501149719	1645.5553125837348	0.0	0.0	2852.8812458794155	1629.3015683373335	0.0	3459.764802958034	4475.80890969857	2534.0746255558656	0.0	5180.418369505962	2536.78672791399	0.0	0.0	1657.5941710190832	0.0	5008.37804289858	4296.495705319555	0.0	0.0	0.0	0.0
P28074	0.0	3453.4523893028477	4513.4420000245655	3632.6872387897356	5830.99363433038	3604.7623563291972	0.0	3383.9054592126254	3771.3091661193903	0.0	1839.8510963776614	4361.078357967916	4406.547242249169	4977.62030022265	0.0	4225.700843504196	0.0	0.0	0.0	3467.719975379276	4825.363944508858	0.0	3022.1395583205635	4046.495565278828	0.0	4660.4481851267465	3880.67851085431	2498.4423927500966	0.0	0.0	4209.272743972683	4864.99848252044	0.0	4236.9879925856085	5809.6406072462305	2569.204939364016	0.0	3772.0260049057656	4260.036891886848	0.0	0.0	0.0	3493.9948779454776	4980.920654499377	3593.9210927243153	0.0	0.0	0.0	0.0
P28288	0.0	2469.380822166413	903.5262750255603	1238.1740939573517	993.8189689881403	0.0	0.0	1188.9338729222477	1156.1721382163114	0.0	0.0	3579.19911266295	1961.3383798606706	1247.3673762957264	0.0	1958.3679454323628	0.0	0.0	0.0	1527.8678444104194	1985.8282086124786	0.0	1725.4666606850308	1497.1008542760958	0.0	2341.889642139342	1833.2668197321877	984.2774447199675	0.0	0.0	2622.0849324656347	1430.1580632568873	0.0	1475.286540464272	0.0	865.1223057298514	0.0	0.0	1771.5244213836968	0.0	0.0	0.0	0.0	2158.7876426459898	1038.6070828420413	0.0	0.0	0.0	0.0
P28331;P28331-2;P28331-5	0.0	924.6161493428316	1244.2701002942276	1477.7937674021734	0.0	1238.7037985981071	0.0	0.0	1088.199687400914	0.0	3095.4606662757988	0.0	801.9945071162987	1127.6857675387398	0.0	0.0	0.0	0.0	0.0	0.0	1035.833737027998	0.0	2008.7297907868533	1099.8517552603316	0.0	1828.8572509294854	1791.597826835162	0.0	0.0	0.0	1651.2505967110653	2056.3315117203306	0.0	2480.8473491106847	767.7572150437704	5054.506505610782	0.0	1346.0332381323115	1667.8530073646698	0.0	0.0	0.0	1527.3126511605758	1567.798399272476	1945.1654948804005	0.0	0.0	0.0	0.0
P28482	0.0	2228.5491978413033	3198.5915501096038	3518.142710123136	1332.6784423677652	3459.883469722588	0.0	2209.7826185599156	3048.697070394029	0.0	2027.9277103212967	2583.6678103798436	2414.7440320110054	1943.1477382325522	0.0	0.0	0.0	0.0	0.0	1390.6874947119552	2270.8628723459365	0.0	2528.7231235679624	1471.697113681468	0.0	1928.7438685721029	1492.2423530716992	0.0	0.0	0.0	2084.1945784002014	1637.0188262017791	0.0	2142.406391814639	1594.1307158700745	0.0	0.0	0.0	2551.5026543358645	0.0	0.0	0.0	2015.0867241988149	2363.387223584651	3143.6278528084604	0.0	0.0	0.0	0.0
P28838;P28838-2	0.0	1438.7921342871703	2224.8711303464984	1565.1974919029647	1045.612427036347	1314.4155436628357	0.0	1561.8812957205964	1454.4691147051622	0.0	0.0	1741.469158759377	1673.994195430277	0.0	0.0	1493.7490451602032	0.0	0.0	0.0	694.4911368811705	1284.0798142700928	0.0	0.0	1139.775573304878	0.0	0.0	1543.545501563833	1362.1468236449257	0.0	0.0	1641.9740793744234	1155.6192213266095	0.0	1497.0613427915666	1707.6078199930366	0.0	0.0	1292.499059217565	2443.1816173034777	0.0	0.0	0.0	0.0	1300.7679317578127	834.8965729981668	0.0	0.0	0.0	0.0
P29084	0.0	2041.2282978378491	0.0	0.0	1688.7546700380003	0.0	0.0	0.0	2210.3508522212073	0.0	0.0	1312.4689012381145	0.0	1787.675962366733	0.0	2336.2369848384355	0.0	0.0	0.0	0.0	1770.294249501786	0.0	0.0	628.522520847727	0.0	5303.408147406143	0.0	0.0	0.0	0.0	0.0	1518.0662233101732	0.0	0.0	0.0	0.0	0.0	0.0	0.0	0.0	0.0	0.0	0.0	0.0	1146.8635551371563	0.0	0.0	0.0	0.0
P29144	0.0	2765.2860202753404	4579.937123596402	1491.074930259289	15852.101262965303	1031.3648467893652	5165.496472665589	1122.3764143986136	989.7827133140918	16759.475920437293	2637.0519729506454	5632.06304720251	2503.0911920516364	2872.0751290387457	0.0	2687.9535629836964	0.0	6865.8105480397635	0.0	5235.5393824996845	2797.6456582239484	0.0	2339.7132482114134	1242.0050942366788	0.0	4289.9069070355645	1592.8746004580103	2185.3414893741337	0.0	0.0	1311.0272955384999	9007.572003634805	0.0	6683.803043518228	1049.2459806747297	1806.831157053784	0.0	3799.9448774492816	0.0	0.0	0.0	0.0	0.0	3356.0516156205063	2828.79542225944	0.0	0.0	0.0	0.0
P29218;P29218-3	0.0	2173.124788289293	0.0	1298.3859984310393	0.0	1481.123654893677	0.0	0.0	617.4576848107511	0.0	0.0	481.22591574423967	0.0	0.0	0.0	2381.844654502682	0.0	0.0	0.0	1478.6360721626215	2066.0256255964546	0.0	0.0	0.0	0.0	2425.1285005048476	0.0	0.0	0.0	0.0	1982.6738352866635	1633.459172812225	0.0	0.0	1561.3236952027703	0.0	0.0	0.0	0.0	0.0	0.0	0.0	2058.305697720278	0.0	0.0	0.0	0.0	0.0	0.0
P29401;P29401-2	0.0	8215.014184110993	7369.381807910148	10918.484842860691	6755.378085614811	7310.649665892118	0.0	8502.649273202102	7436.8079346596405	0.0	5320.072670915276	10534.514877418038	5987.333354946113	11682.840336492063	0.0	6862.06692417242	0.0	0.0	0.0	7575.032000218369	6554.142113364049	0.0	6118.1442602004845	6912.413393192009	0.0	6303.54138584694	10480.782272984152	6368.490153014655	0.0	0.0	7677.945425874164	7744.512446020328	0.0	9201.241596881398	6822.951006540037	4591.243613553041	0.0	6599.585449170466	6580.32773468777	0.0	0.0	4186.171391350645	4351.0848730934285	10708.278482196538	7031.598403328467	0.0	0.0	0.0	0.0
P29460	0.0	4448.822121179444	1151.9660493195033	4286.768776792293	0.0	0.0	0.0	4206.637091295113	1931.558758206993	0.0	0.0	2342.956398286511	4145.326789395435	0.0	0.0	2753.707300320622	0.0	0.0	0.0	0.0	1388.1544402268185	0.0	0.0	0.0	0.0	1608.0481925699871	4492.052824671356	2110.5038734893487	0.0	0.0	0.0	0.0	0.0	0.0	0.0	0.0	0.0	0.0	0.0	0.0	0.0	0.0	0.0	2790.4560856538405	2343.5476053466255	0.0	0.0	0.0	0.0
P29558;P29558-2	0.0	2267.390820832873	3387.9807495742475	0.0	3075.694075323987	0.0	0.0	1634.1474030230354	1710.8555315038361	0.0	0.0	1509.800571141527	0.0	2567.5366701934026	0.0	0.0	0.0	0.0	0.0	1785.9744368812005	0.0	0.0	0.0	0.0	0.0	1440.5533139684194	3419.095032331726	3156.4378764356525	0.0	0.0	0.0	3265.7446966523535	0.0	2006.525201347907	0.0	2511.2708877807986	0.0	2849.911708694971	0.0	0.0	0.0	0.0	0.0	0.0	1905.8590855215475	0.0	0.0	0.0	0.0
P29692;P29692-2	0.0	7734.019439544973	9106.927264400938	8823.93573133678	8414.56536717924	7076.79648997061	0.0	9205.926173733598	9714.468832059842	0.0	4588.943931814042	10282.887661568786	9029.002283274081	10809.140457073594	0.0	6710.956919993629	5139.177678904184	0.0	0.0	9419.959246435588	8865.73175705055	0.0	5527.7659849843385	9619.989642557966	0.0	9819.482272136845	7782.692504255969	5648.484973300263	0.0	0.0	10298.934421406662	9782.382992007257	0.0	8684.870232816891	6257.234342349388	8440.280427047737	0.0	7376.5302089475745	5912.204098784135	0.0	0.0	3489.2226542642707	5045.91325740703	10282.004497151527	6568.99161313896	0.0	0.0	0.0	0.0
P29966	0.0	2036.882706580819	3036.297432852029	2053.8257653406836	2177.1110284454808	1950.348448833377	0.0	3305.16111828579	2039.362425845367	0.0	1882.7377210744496	2895.5439450817044	2584.611465543291	2712.3203564874707	0.0	1489.6287411547685	2393.124587566119	0.0	0.0	2070.07455124663	1972.804526156462	0.0	2214.5681552520036	3162.7240926035474	0.0	2301.043846593032	2114.6417714858617	2553.7316320802106	0.0	0.0	1997.681970959869	2384.832814381193	0.0	2641.8472433897555	2656.9065399629117	2875.59749708249	0.0	2168.0744769784237	3103.9849621939934	0.0	0.0	2225.195019421327	1390.9923325614084	2309.760856088969	1680.009194839507	0.0	0.0	0.0	0.0
P29992	0.0	2250.598269080262	0.0	2559.564584263448	0.0	2934.823680404352	0.0	3071.4380963518793	2073.096035454752	0.0	2429.203297449574	0.0	0.0	0.0	0.0	0.0	0.0	0.0	0.0	0.0	2045.554805286018	0.0	5561.770611457688	0.0	0.0	4192.475228141591	0.0	0.0	0.0	0.0	2874.234701579049	2480.7319487616583	0.0	0.0	0.0	0.0	0.0	0.0	2696.085899612696	0.0	0.0	0.0	0.0	0.0	0.0	0.0	0.0	0.0	0.0
P30040	0.0	4165.73918482588	4514.570134180647	4272.547094320838	3802.847270752126	5645.453339533741	0.0	4009.4891306176955	4586.16513830806	0.0	3438.693108005538	4543.904066988353	4534.792554201477	5035.3763008150845	0.0	3696.3523283683744	0.0	0.0	0.0	4579.090329130913	5782.221808309791	0.0	2365.258328287384	5297.461769903488	0.0	4733.026798711005	3924.466546072541	4473.217185570795	0.0	0.0	4125.170306027926	3184.9087082166075	0.0	4259.682154899262	2962.9589613214675	2755.2842205690094	0.0	3940.2572283655263	3628.7393957367085	0.0	0.0	0.0	2769.4489207876877	5503.8804796453	4267.4793986651075	0.0	0.0	0.0	0.0
P30041	0.0	9172.452742372689	8441.50111267701	11601.287532450064	9336.481098942912	5528.931697824644	0.0	10444.551662957178	7984.217759513624	17216.791866982472	3600.3006914689245	11440.983058027952	6963.340805317906	7274.214376973275	0.0	6875.390824279572	0.0	0.0	0.0	4923.609537069796	7367.487456467832	0.0	8708.831944589278	10822.255508096092	0.0	7362.955004657675	7381.42044719609	5618.442257345132	0.0	0.0	11819.22729239033	7033.72664812194	0.0	11300.16946493839	5860.086286819661	1839.2734291559477	0.0	7046.923109193463	5900.446370232653	0.0	0.0	2003.66960627936	3726.08781454932	10821.22967236839	7239.457779482446	0.0	0.0	0.0	0.0
P30044;P30044-2	0.0	5056.54392476384	4712.403003537698	4324.792703463317	4727.527985919877	2750.540326289289	0.0	4867.386087918327	3024.270951294711	0.0	3191.80271514114	5404.353123796247	5397.651748778356	4856.199635395078	0.0	1773.6207691400348	0.0	0.0	0.0	5438.733907886476	4068.3706738996552	0.0	4112.730336619318	6407.53945301981	0.0	5220.27664031934	3399.6291608481956	3966.999473371949	0.0	0.0	3775.148311887916	4387.765805487639	0.0	5229.659948545914	3992.5664645676325	2615.7076951585937	0.0	3914.19412211269	4286.696093660786	0.0	0.0	0.0	1441.2063584439288	5717.68539299058	3750.291528046772	0.0	0.0	0.0	0.0
P30046	0.0	6282.266971061108	6432.613987302082	8575.327418365932	5532.917364742459	5105.4100882172625	0.0	6035.691392574236	3532.47942135842	0.0	5901.53511329678	6295.495291600606	5428.559619356244	7612.600768347746	0.0	4937.713526950823	4146.156202730651	0.0	0.0	4612.998895172583	7052.40819979915	0.0	3946.6587925559857	7714.563334450014	0.0	4419.411148485467	4585.322444683216	6424.6934951523135	0.0	0.0	5529.303042512698	7093.909251899914	0.0	4763.784793999003	2567.2567624544445	0.0	0.0	6849.409103666413	5399.757081612404	0.0	0.0	0.0	1812.4365548265375	5116.3361682370805	4878.184008705526	0.0	0.0	0.0	0.0
P30048;P30048-2	0.0	11247.976167423058	7042.60860131671	6668.055153284652	3605.874689719982	7934.303731907822	0.0	9021.048375657923	5397.123090785518	0.0	3934.961876467559	7657.533504135099	6743.194350048529	8380.362578098384	0.0	6769.725791787647	5271.307757220136	0.0	0.0	7362.605625083425	7006.811641499534	0.0	5069.577898538887	5384.8730992256515	0.0	7157.204286496546	7016.69106596967	6798.357041392198	0.0	0.0	7623.414280582124	5108.21781133411	0.0	8348.599539776287	6042.945898039474	5615.062146722266	0.0	5636.736830863878	6520.95442181876	0.0	0.0	3788.257203684105	3853.3248265971524	7955.73656197606	3816.1067675656773	0.0	0.0	0.0	0.0
P30049	0.0	4643.434150059222	4839.249990499608	4778.746947279435	4441.564050526131	3771.494777003631	0.0	6245.561117606635	5874.325864262094	0.0	2805.000106936732	6421.915932381118	5934.97617116896	8553.075731950432	0.0	3134.1529369480922	3908.5544254388765	0.0	0.0	4984.46933093193	5795.067104547183	0.0	5387.431352137444	3607.9150441891056	0.0	4848.011955374884	6611.094845287888	8038.638522120477	0.0	0.0	6334.770065760597	5870.561173323336	0.0	7050.820748721407	6255.356904691925	4247.872894665323	0.0	5797.7437087896205	5305.553158355302	0.0	0.0	0.0	7963.937765159402	8921.252187127928	3480.8776313897897	0.0	0.0	0.0	0.0
P30050	0.0	12919.771894354353	8855.30411115468	9725.239630976415	8762.012133765425	7952.402647690622	0.0	7895.092356978647	7474.211750976951	0.0	6195.606906915054	12280.606783046178	9058.472712116425	9061.61924208398	0.0	9339.130645099718	0.0	0.0	0.0	11894.35903841766	9924.186131985314	0.0	6827.4639464389475	9215.748455805557	0.0	8453.736488032371	7393.104903239227	6203.49401835445	0.0	0.0	10204.42419798611	8853.61412021389	0.0	12812.82596270515	8960.053308281556	7947.530848601516	0.0	7645.004665279921	5319.967109814679	0.0	0.0	4981.11212437932	4472.906552963481	9001.235010363198	5692.6442563102855	0.0	0.0	0.0	0.0
P30084	0.0	3116.720476708499	3866.6310505330093	3412.0188813442437	2579.8596524870295	2508.4977345983107	0.0	2108.071862112948	2671.208059627656	0.0	2331.6683131819686	4207.767834189435	3259.386412742157	5598.657535957983	0.0	3486.068739731778	0.0	0.0	0.0	2914.152965610596	4412.4674950341805	0.0	2728.599447176397	2490.9228072831484	0.0	2332.788672418888	2659.324847889904	0.0	0.0	0.0	3101.0211164859334	3900.0393833033772	0.0	3000.5348122452747	1935.2224178661004	2748.210405710427	0.0	5326.9785393313605	2914.392221032446	0.0	0.0	0.0	4039.2355980670395	0.0	3169.04750820689	0.0	0.0	0.0	0.0
P30085;P30085-3	0.0	3865.9434900445244	6357.6470472186675	4569.531798606398	3346.3348567968824	4397.1130143444725	0.0	1404.1255225015698	3253.998742979515	0.0	1924.2920192555823	3848.4976734031866	0.0	3995.031014690945	0.0	2326.551803328427	0.0	0.0	0.0	3853.985777800482	2842.999512057968	0.0	4328.501236989691	5015.646279205148	0.0	4977.9224851927365	3979.877183743861	2546.9560317384776	0.0	0.0	4376.162799602741	3755.5974477984128	0.0	3778.13469605469	2863.792425814997	0.0	0.0	3329.780271961556	2748.8727211556375	0.0	0.0	0.0	2815.989931680576	4059.1035462703717	2549.837143026208	0.0	0.0	0.0	0.0
P30086	0.0	4323.170012950667	4038.86361142372	3528.397727953246	5475.723186154767	4235.980578808488	0.0	4353.3371187228395	5578.696271379817	0.0	2810.74814685633	5219.697378814074	4126.483053418493	5145.824939533328	0.0	4060.968751711311	2576.05651698916	0.0	0.0	5262.411309328927	3660.8654869296847	0.0	3517.6481697934823	3661.230299404727	0.0	3805.2895707116813	3339.3635432141514	3807.9664406372995	0.0	0.0	4000.1922100133897	4793.51388220925	0.0	5477.0867269425735	4055.8187496918235	3366.700329659427	0.0	2144.5423186353114	3942.768106352985	0.0	0.0	2581.5469643391248	2021.8683223722846	4453.511025085112	4188.441262500013	0.0	0.0	0.0	0.0
P30101	0.0	9992.315757836792	5652.422614536786	11832.439369248916	7441.085336400288	6919.430312447431	0.0	10925.407178123485	6521.140288978503	0.0	5987.1541570923255	14475.671440263006	6507.398460300989	11100.415384665534	0.0	7701.366326706213	3254.963779141185	0.0	0.0	6760.671428735844	9266.246802129399	0.0	9530.640817330013	10445.751376195949	0.0	6916.58304591381	6914.337077730887	8361.956734435962	0.0	0.0	7779.785695912015	7837.212309894509	0.0	10336.059517891532	8555.437863838966	7155.683776029696	0.0	9044.909716418513	10012.298378972571	0.0	0.0	2951.3282957531137	5814.933268193443	11307.382414069034	6306.852475326459	0.0	0.0	0.0	0.0
P30153	0.0	3224.0705697618937	3081.089552888233	3708.8302962083535	2357.7778349853165	2373.3592703711415	0.0	2290.20643861512	3004.5592606977634	0.0	2682.76820668937	3815.422896474956	2418.363565173415	3066.684147709565	0.0	2954.436866233024	0.0	0.0	0.0	2261.991284179382	2980.0015617203053	0.0	2694.2724900846692	2846.6826070390593	0.0	2424.1086539293424	2563.8570491238743	2469.340443031599	0.0	0.0	2743.982459601403	3442.813298115227	0.0	1996.0619720479904	2926.663591398732	2915.4800764509864	0.0	2675.01901568562	2396.974190256399	0.0	0.0	869.7519493626077	1939.5802145565074	2552.5460407808973	1855.0670468067888	0.0	0.0	0.0	0.0
P30419	0.0	1474.596701217043	1649.875681652282	1494.499580752475	647.5398735621329	1581.0429050466594	0.0	1351.1822338430154	2660.3097101713884	0.0	759.3790193556426	1821.584371840174	1541.652331722086	1508.304414357464	0.0	2117.8914282703954	0.0	0.0	0.0	1164.1265616530477	2064.5528921461896	0.0	2800.2546213697783	1337.7408235885362	0.0	903.0574124213623	2524.057718582997	2270.197360359476	0.0	0.0	1295.909415487806	1473.0379079468175	0.0	1387.5005486377572	1296.0002902052947	829.264994096314	0.0	1356.3536642607828	2649.702892228071	0.0	0.0	0.0	1245.789151749461	1559.0690149912177	1411.259099432944	0.0	0.0	0.0	0.0
P30519;P30519-2	0.0	1180.190054289282	0.0	1508.2940333040726	2960.0443221086803	1747.204344648777	0.0	0.0	0.0	0.0	0.0	2570.0452132441133	1556.3215725296582	3537.5573104540795	0.0	2310.71872089555	0.0	0.0	0.0	0.0	0.0	0.0	2594.777271643948	0.0	0.0	0.0	0.0	0.0	0.0	0.0	2037.0270402694591	6923.7064701306035	0.0	2923.9343216238	0.0	0.0	0.0	0.0	0.0	0.0	0.0	0.0	0.0	2186.3142884056833	0.0	0.0	0.0	0.0	0.0
P30520	0.0	2315.903315873259	2816.693401385263	2148.3026448053392	2012.8274149707088	1838.16671716291	0.0	2087.675974744382	1420.0339843487734	0.0	2760.2233643124778	2293.639881943766	1534.975616800571	2253.191535667275	0.0	1113.0082941968556	0.0	0.0	0.0	2097.1664118089875	2087.667291675075	0.0	2617.0270281021362	2610.4483928294526	0.0	1802.8428169292004	2294.1817583326183	2143.3345253685548	0.0	0.0	2111.312976702934	1858.4986668179085	0.0	2358.82591495955	1715.1661059670168	1747.9878758006464	0.0	2002.8395053016086	2314.8219386962987	0.0	0.0	0.0	490.7827711072273	2447.6269186907116	2079.36115623474	0.0	0.0	0.0	0.0
P30533	0.0	1238.3240548831463	950.618604924191	1084.3318179101966	0.0	1683.9311969531914	0.0	0.0	1199.6612134597142	0.0	2946.836935881671	0.0	1220.0456615555477	0.0	0.0	0.0	0.0	0.0	0.0	0.0	1341.3194937782055	0.0	1133.5413931589328	0.0	0.0	0.0	2353.090110238299	0.0	0.0	0.0	1022.7493299534119	0.0	0.0	2058.108087405174	2250.8573988718763	0.0	0.0	0.0	0.0	0.0	0.0	0.0	1232.2838510792417	0.0	0.0	0.0	0.0	0.0	0.0
P30566	0.0	2813.8911957769064	2348.5681998129985	1909.360009238632	2890.7989708927553	2043.1248072962373	688.2088159682633	2653.7953403914253	3016.2734045986667	0.0	2961.2037954334605	3238.394209619119	3071.8489390826003	4543.305898332781	0.0	3503.439611456454	0.0	0.0	0.0	2898.6664759936375	2433.705354105128	0.0	1600.3094173351997	2944.509528742178	0.0	3373.4877606974824	0.0	1912.8814290380524	0.0	0.0	1786.3299238343259	1560.5608076197318	0.0	3700.0604842794482	1525.3566136322952	1707.7850779003466	0.0	3426.9611733592596	2705.825511633784	0.0	0.0	1380.7009476536905	1721.2305928396318	4466.1393563725	4365.8550484262105	0.0	0.0	0.0	0.0
P30622;P30622-1;P30622-2	0.0	749.4058262721418	1266.4105451026464	1370.1213805960674	1656.306176210547	2212.0533053544873	0.0	1087.7926387225261	1238.3993221570372	0.0	1232.369905693693	1061.6207542408642	1438.4311705964226	1861.018844876119	0.0	977.9726603937775	0.0	0.0	0.0	489.21763495209	2010.7088966581784	0.0	1229.5638166957326	1349.494156283918	0.0	1484.2966624034334	1477.5342524065331	0.0	0.0	0.0	750.0211271189202	1260.3790994856645	0.0	372.7561949098183	1270.9961935549475	1625.3846316776	0.0	1391.5469557549015	1172.0749397453467	0.0	0.0	0.0	778.7387949577424	1579.7814880551311	1718.9434020955694	0.0	0.0	0.0	0.0
P30626;P30626-2;P30626-3	0.0	1628.2783137399808	2242.1823766442394	1597.9575890566457	3409.3906281275445	0.0	0.0	1736.0894050303743	2525.7692125798953	0.0	1651.3156583129874	1773.1108975694274	1583.0009707657043	2096.6703542133673	0.0	1443.5335612311608	0.0	0.0	0.0	0.0	1858.7329867069825	0.0	2706.5360791815356	819.3997920350471	0.0	0.0	2862.973980814802	3327.9536027964796	0.0	0.0	1920.4420309634415	2792.2907809955545	0.0	1692.5533919461805	1306.1025645927143	555.7871184797391	0.0	2038.0885759137866	2404.8395209862924	0.0	0.0	0.0	0.0	2328.2535517279684	1343.633572489746	0.0	0.0	0.0	0.0
P30711	0.0	1513.5059876707815	0.0	0.0	0.0	1454.9094284875157	0.0	1417.2868995428707	0.0	0.0	0.0	0.0	0.0	516.6842056991474	0.0	0.0	0.0	0.0	0.0	0.0	0.0	0.0	0.0	0.0	0.0	0.0	0.0	0.0	0.0	0.0	0.0	0.0	0.0	0.0	0.0	0.0	0.0	0.0	0.0	0.0	0.0	0.0	0.0	634.0211718905465	0.0	0.0	0.0	0.0	0.0
P30876	0.0	2881.15592814991	1736.3292387309752	5741.509846967852	660.3436300634721	3454.4352028163707	0.0	2219.3945343758646	0.0	0.0	0.0	2432.059422969857	5765.617073271375	2554.2434025395205	0.0	3032.398782463458	1446.2005528933762	0.0	0.0	2483.701815345118	2487.9370540181358	0.0	1892.8510121245904	2267.7514092807073	0.0	3643.470528397405	1906.8771204348072	1647.5996113071835	0.0	0.0	2720.325145640719	2565.531277692669	0.0	1977.5028523425995	3618.950647628222	0.0	0.0	2076.7220862900767	2167.1971558177365	0.0	0.0	0.0	0.0	3234.2869332270234	1083.77927015919	0.0	0.0	0.0	0.0
P31040	0.0	2288.9744616052294	3503.213091329015	2307.299244509981	2646.5289946361927	2325.7331728765	0.0	2278.986478803849	3070.4913759515325	0.0	2588.5553700060486	0.0	2222.3106982946124	2963.8761471113985	0.0	1720.4662572517118	0.0	0.0	0.0	3209.54105240414	2076.6447735208017	0.0	3722.133672555402	3541.0833712091553	0.0	1752.565583980494	2699.9282535542557	0.0	0.0	0.0	1901.6690553491253	2561.6852431304505	0.0	1772.1164158213076	2252.728816893311	1346.740943242893	0.0	1484.7243428568813	2109.8486726526125	0.0	0.0	2103.943214321639	2915.8269308697722	3048.5862154203137	1963.206061506682	0.0	0.0	0.0	0.0
P31150	0.0	1405.7249423513213	2367.069571896502	1218.9112963878229	1589.6859702667653	2279.851255656086	0.0	1701.267225026303	1532.055962960471	0.0	0.0	2389.287047060833	1972.2478060904684	1374.2176457974647	0.0	1281.201449392345	0.0	0.0	0.0	1896.564078118028	2539.3444430136838	0.0	2395.1619877045414	2533.3093128120295	0.0	1828.3847908927703	0.0	1927.7809545764444	0.0	0.0	1349.9476045100923	1869.5776489512418	0.0	2025.8941576824113	1863.2526292523698	1399.3608887351736	0.0	2208.0859887902698	2111.8866739140535	0.0	0.0	2223.267856363771	0.0	1356.5513641188766	0.0	0.0	0.0	0.0	0.0
P31153	0.0	3805.7042444726435	4382.044840464915	5674.424755206258	0.0	3509.3337332581686	0.0	4277.722612438079	5409.704337653726	0.0	4670.383719920759	0.0	4812.122794769672	6645.474571063728	0.0	4032.9041551379905	0.0	0.0	0.0	5173.433372011334	5556.928854951406	0.0	4635.244678921171	4238.81018598966	0.0	9420.1093159172	5109.08764771059	4712.1595606586725	0.0	0.0	4948.018613549084	5689.186000356705	0.0	6194.395580603945	3507.759747167431	3843.5958697248457	0.0	4152.946464083889	4024.2401936781735	0.0	0.0	0.0	1034.6858969189213	6333.340185881886	4158.978038890634	0.0	0.0	0.0	0.0
P31327;P31327-3	0.0	3914.8207243377838	3662.2416815956035	3404.063030232612	2933.9814717158915	3748.181235914407	0.0	4600.127854453219	3678.4879414132356	0.0	2548.669370098506	4456.973986047954	3477.8074832610355	4143.005045090512	0.0	2648.5730052300332	5382.163335435637	0.0	0.0	3318.6008386456238	4195.040223226931	0.0	3676.4912158891148	3833.3510069799136	0.0	2653.564799114026	3430.3904612709202	2503.115442862535	0.0	0.0	3772.3088728832995	2745.598285292968	0.0	3257.2823503815102	3091.2796479902286	3381.93229637547	0.0	2784.829339253533	4024.778661252882	0.0	0.0	3253.0900393562415	2149.6945974565333	4366.613290133704	2275.2657125169	0.0	0.0	0.0	0.0
P31689	0.0	7023.420291957159	4933.412676402875	6007.3288287722335	5271.696506603073	5097.425977244839	0.0	4619.097746235667	3931.5811210246643	0.0	2841.6821967549636	6479.380316211724	5770.375543414412	7596.195776641353	0.0	5745.560522086288	0.0	0.0	0.0	4473.144953704585	6605.5182932366915	0.0	7013.840247610622	5858.55703990212	0.0	5314.661406875849	3963.454659532355	4292.3839430974385	0.0	0.0	5578.950425275983	6451.551227919326	0.0	6223.306423714779	5518.39087023839	5688.081384717418	0.0	4677.161975184287	4187.156043306004	0.0	0.0	4123.1215626620615	4351.511082669535	5147.937772326083	4577.042756753172	0.0	0.0	0.0	0.0
P31939	0.0	2027.6497513550814	1944.5416823216121	2200.7869063868225	1910.6872375418372	2174.4097104908997	0.0	1052.1487172087427	1843.4059298731556	0.0	1059.3554879680562	1864.3465113814077	1364.6402191327472	1504.904371295033	0.0	1683.1354099622629	0.0	0.0	0.0	1993.3771694411257	1697.5089345166762	0.0	2311.791903528273	1884.0024461434095	0.0	1707.8903960500927	1856.1036999927635	1640.2860799811738	0.0	0.0	2811.710623708221	1805.6336936262046	0.0	1724.868705754892	1996.2564957798995	1508.1374890324628	0.0	1515.7266355931972	1733.2969877959724	0.0	0.0	1319.744330182918	0.0	1994.9565500384194	2048.011925329726	0.0	0.0	0.0	0.0
P31942;P31942-2	0.0	3440.2115886738457	4988.909768169466	4826.383418547123	2901.4574652665083	3866.4390713291755	0.0	3369.968285782589	3481.333811685253	0.0	1393.1111333178155	4853.33955400356	4232.931906874541	3114.234509767558	0.0	3801.7478527137773	0.0	0.0	0.0	4329.9368294517135	3707.994992303688	0.0	3276.2702910209787	3970.2996906972985	0.0	2191.1668773747983	2538.824885708796	3733.096184154269	0.0	0.0	3231.2493286766057	3103.149164137315	0.0	3887.4830526146225	2542.8479465214537	2855.1389849055718	0.0	3545.8096765508326	4694.076130377753	0.0	0.0	0.0	3124.734299075419	3312.4879177252997	3332.653014985504	0.0	0.0	0.0	0.0
P31943	0.0	9002.752255770085	8347.836208403982	9620.207559398883	7224.769748900268	8118.867191452679	0.0	7177.857484688425	7190.985586191372	0.0	4515.128408211004	7521.597410897114	8424.219114363987	6049.255751683518	0.0	8467.993400243677	0.0	0.0	0.0	6776.528914919003	6732.041324876267	0.0	8488.464071122613	8460.086830829201	0.0	7998.811223422308	5974.780333943723	3820.72412722161	0.0	0.0	9618.778903684904	6968.699447988513	0.0	6038.308787249537	7225.7501117804795	3781.0000152143807	0.0	7166.718012260322	6462.907611918867	0.0	0.0	0.0	3888.043038896626	8135.264563933768	6124.467369755211	0.0	0.0	0.0	0.0
P31946;P31946-2	0.0	7058.288263560281	7054.342110058699	10593.755811467543	8506.819339454198	6408.308720960724	0.0	8022.476259733545	5765.284123886065	0.0	5177.294640730602	11937.765645902615	8480.729795290013	8729.434287731874	0.0	9098.116819954257	3736.7389825248456	0.0	0.0	7041.292657622224	7379.841784717701	0.0	7614.841208969141	9872.240792045275	0.0	6308.0456091506	7388.014125082119	7504.605360445201	0.0	0.0	8850.526084380239	9523.200983138875	0.0	9185.146254380044	7695.313312052058	6840.019318297765	0.0	6870.532375725722	5726.600867549219	0.0	0.0	4660.981452705154	4700.041138237364	10193.743840211991	7328.440050134222	0.0	0.0	0.0	0.0
P31947;P31947-2	0.0	16549.38727767616	9137.871009880046	10941.646240917	8168.7919962153	7567.404721864302	0.0	0.0	4653.569311712972	0.0	5024.469530580182	9820.247992726834	16729.156785432842	10503.261119696257	0.0	20990.634651415086	15101.235264314704	0.0	0.0	0.0	5739.956465707967	0.0	1984.060933828131	9098.311841532402	0.0	5989.343724436138	4738.9864384743405	7261.091561191932	0.0	0.0	8148.6686073108085	0.0	0.0	7123.197740822848	11186.462574021523	2033.5704803267001	0.0	0.0	4002.618304824284	0.0	0.0	0.0	3832.500582498374	8828.862462763604	3751.8276298644555	0.0	0.0	0.0	0.0
P31948;P31948-2	0.0	3186.602638131255	3943.950261786996	4249.203473100646	2850.335354639046	3120.9648335805214	0.0	4530.594987707332	4834.695971535577	0.0	2521.099202233571	5305.97886383898	3816.9454760429794	5244.025966475616	0.0	2974.3923432890765	2914.556963547913	0.0	0.0	3690.510767299989	3664.536244890054	0.0	3736.870851111948	3466.4725204543565	0.0	4076.0453091752233	4027.6092513976073	2058.497211909409	0.0	0.0	4150.749220212345	5386.2990941118405	0.0	3954.4639861803835	3336.5072179766707	2553.5636853288784	0.0	3776.169959532275	2526.764574324808	0.0	0.0	2583.97591981255	4491.375749326703	4218.8241206205375	4372.989854023683	0.0	0.0	0.0	0.0
P31949	0.0	7281.602146653721	9860.948706418008	6531.321097883666	6024.751070588877	3284.6729040264327	0.0	5847.225793304176	7315.486423637088	0.0	6615.9621651227435	18400.78092914815	4998.766272068747	8862.235345752371	0.0	5771.520646088071	0.0	0.0	0.0	9765.142793948382	6647.099926133958	0.0	7759.298933300825	9844.265153329547	0.0	6547.706049297548	4870.817491083392	6470.000917942845	0.0	0.0	7633.88004202388	5823.279123053415	0.0	8740.616962277272	3300.607470482679	5511.047903203385	0.0	6406.520777444153	6853.799931462603	0.0	0.0	0.0	2652.001051503555	12592.393820210411	5097.296309517946	0.0	0.0	0.0	0.0
P32004;P32004-2;P32004-3	0.0	2701.77061550608	2040.257097418636	2896.2888691256144	1395.669198793952	3114.443794485672	0.0	2247.4281204203126	1440.747275492834	0.0	0.0	2276.920088765193	3299.644540056527	2593.8713420941476	0.0	1618.11347009009	0.0	0.0	0.0	2798.6925642076367	3402.606621166064	0.0	2710.5104274727296	1770.5893380232455	0.0	1778.6772405754812	1845.4935660525132	2702.2646927458163	0.0	0.0	1298.6154045634403	2465.7813370928266	0.0	1908.3861897783397	1379.9880338219048	2240.0201130477544	0.0	2814.8221622282645	1375.2835431750639	0.0	0.0	0.0	4656.70173884083	1664.6024903693685	2519.899068032678	0.0	0.0	0.0	0.0
P32119	0.0	11196.860546230126	9479.417781069184	9489.88962811842	9621.616090614072	17026.667277061493	0.0	9004.1133023877	6512.130550529388	0.0	10585.135638096444	11991.804805167321	10336.87142593352	11165.137475607646	0.0	12283.852745604383	8246.035106366318	0.0	0.0	9008.68174957037	9977.284371456937	0.0	12077.387634443974	9751.262944538661	0.0	11590.557101474182	8885.557216159832	11742.888812701603	0.0	0.0	7857.485395866312	12766.076262652128	0.0	15154.906742424446	8578.186493310468	9706.196759376506	0.0	11281.275291904763	11274.225196068646	0.0	0.0	0.0	8759.693936231874	9469.282935962288	6090.055803614768	0.0	0.0	0.0	0.0
P32322;P32322-3	0.0	1232.3309523008386	1081.1830934122981	2895.838624940611	1667.4578678299483	3335.8986279446526	0.0	2100.6372889793965	2110.5981540542984	0.0	2773.3797959436847	2502.505115375732	1582.122044048151	3116.0939918528316	0.0	1699.9154112854637	0.0	0.0	0.0	2334.371572423955	2703.694951824315	0.0	1085.1108684153542	2298.411209811831	0.0	2837.243394503883	1851.830570506987	1374.0468534235974	0.0	0.0	1727.662761600676	2160.0299856744523	0.0	2247.9026267726276	1830.9828180110464	0.0	0.0	1841.732513530138	0.0	0.0	0.0	0.0	0.0	2288.2871827867075	1509.6251417715732	0.0	0.0	0.0	0.0
P32754;P32754-2	0.0	2934.466428360471	4166.674834461824	3575.100706247044	3519.179206259589	2399.247918754	0.0	3508.820053798827	3065.4583817245903	0.0	2454.280980833784	6210.664080403136	1967.6204108683908	6776.217020629244	0.0	2558.7159263651083	0.0	0.0	0.0	3489.4357022500867	5142.007022217944	0.0	4409.538480621067	2684.319173780957	0.0	1829.9268040064187	1678.7700112547063	2606.5633541506677	0.0	0.0	3688.2651237094838	1724.4474222673182	0.0	5745.822699639998	2330.9109866731524	3218.8796685093107	0.0	4235.332743228103	4148.333737321959	0.0	0.0	0.0	1592.638611423284	5439.070678383088	1387.4720073638168	0.0	0.0	0.0	0.0
P32929;P32929-3	0.0	807.9915596615464	995.5511243624982	0.0	2646.683328249042	1242.334680162539	0.0	1666.3682352951469	0.0	0.0	1449.7040823049879	0.0	0.0	2218.961340424412	0.0	1156.3019379673663	0.0	0.0	0.0	0.0	1660.223241171603	0.0	1944.7562337400364	0.0	0.0	1395.3284635352047	2264.8892802851274	0.0	0.0	0.0	2152.6986964110392	0.0	0.0	2022.773644619434	1851.6294161674673	0.0	0.0	1060.502999349691	0.0	0.0	0.0	0.0	0.0	2450.1928783997314	0.0	0.0	0.0	0.0	0.0
P32969	0.0	7383.936743287446	11356.156333034685	10245.419510475625	5329.818899632434	4855.984481261496	0.0	5883.878387636874	9004.094149516024	0.0	1811.9696148729909	8834.92573051108	7481.06923933585	8007.388591674102	0.0	4605.428389284257	0.0	0.0	0.0	5829.577219118769	8148.467327209834	0.0	5074.2823763352635	10286.512452556008	0.0	10047.500260265011	8325.04213948233	3298.5296261288036	0.0	0.0	6482.856988652078	7277.488909421866	0.0	7680.359696883646	4161.918569903328	3067.412918940574	0.0	5886.567075210871	1163.002450014583	0.0	0.0	2313.046624923613	4324.828026471446	9926.105583793224	3062.613108767892	0.0	0.0	0.0	0.0
P33176	0.0	2732.654615669241	2944.3879947123246	2549.685681887308	2668.8223400711317	1596.4018728265034	0.0	2013.858217745939	2362.928739536455	0.0	1489.620996524882	2660.5893728574474	2918.091037715282	2680.2981335029426	0.0	2979.9273529493826	0.0	0.0	0.0	2771.6008667646656	2305.5448241009517	0.0	2335.70333654853	2303.7076831771774	0.0	2215.5728441599335	2186.1134173056453	2391.838128570798	0.0	0.0	2359.287362546678	2429.3083811122806	0.0	3109.8089075372745	2322.636751953346	4693.764444939324	0.0	2042.841242024886	2046.2152848642038	0.0	0.0	2506.1944287501533	0.0	2406.1121129889125	2363.1749815389157	0.0	0.0	0.0	0.0
P33240;P33240-2	0.0	3019.2955742807353	2268.8946363286054	1670.7279786662411	0.0	2284.0370064869235	0.0	624.1814717551727	1670.0350908981832	0.0	0.0	0.0	2315.4178923846202	2839.9285659437833	0.0	1664.1037504636088	0.0	0.0	0.0	864.748427025881	2741.874377789972	0.0	1197.289585642415	2145.606875300864	0.0	1689.5680172160094	2310.1210829226648	1354.8479251353085	0.0	0.0	1185.2271940591208	1400.8578895343594	0.0	2301.6086728080213	2513.4071815857856	0.0	0.0	1588.4241015967254	1452.8614853129125	0.0	0.0	0.0	0.0	2438.690657970889	1833.885466375122	0.0	0.0	0.0	0.0
P33316	0.0	1984.9412054281668	0.0	3028.5202790174117	2088.768793258708	1366.4528714959508	0.0	0.0	2573.274001008103	0.0	1950.6140457679917	0.0	1710.1215493923637	0.0	0.0	2712.837678193824	0.0	0.0	0.0	0.0	1541.3509002402031	0.0	1956.4839254694407	3235.58754823956	0.0	0.0	3197.509657591098	0.0	0.0	0.0	3162.5686013797845	2476.3938447481296	0.0	0.0	2038.0891264918148	0.0	0.0	2087.3493866378158	0.0	0.0	0.0	0.0	1827.272945105808	3326.0791098779746	0.0	0.0	0.0	0.0	0.0
P33552	0.0	4170.344041374453	0.0	4414.762836372732	0.0	2888.8710697656484	0.0	0.0	2023.982399726295	0.0	0.0	5144.46474674771	2480.994464219516	3851.4853352667837	0.0	3319.9660991927767	0.0	0.0	0.0	1044.9083488139092	0.0	0.0	0.0	4316.277387539869	0.0	3896.887417844847	2947.2971018460516	0.0	0.0	0.0	4120.894955849076	0.0	0.0	4166.5295188733435	3977.2048868506754	0.0	0.0	0.0	0.0	0.0	0.0	0.0	0.0	3649.5461498117575	0.0	0.0	0.0	0.0	0.0
P33991	0.0	2781.7919020094864	3487.8261068818065	2372.174997327384	2559.6568785856866	1572.5330176547457	0.0	2642.920565656656	2680.720571239086	0.0	2316.536909475416	2546.0861082705283	2713.746724601486	2366.927831626697	0.0	1671.0031803632842	0.0	0.0	0.0	2395.9565586349036	2442.0716384415123	0.0	1544.4003199650206	3090.0381849888868	0.0	1737.6409747981686	2553.9696239011287	2017.0377576693738	0.0	0.0	2972.3131490956107	2536.893374406627	0.0	3584.892254874996	2349.090657161267	0.0	0.0	0.0	2679.288010851337	0.0	0.0	0.0	2061.9035006285244	3023.435437796113	1688.8942059649291	0.0	0.0	0.0	0.0
P33992	0.0	2469.5516136908705	1393.2801616227034	2743.030530595943	2482.230754702574	2483.587218547215	0.0	2077.0656255094227	2913.3692996068985	0.0	0.0	4751.571500893574	2704.764618909873	1798.382902637985	0.0	3004.5896930282597	0.0	0.0	0.0	1634.034790390007	2166.2871774574887	0.0	2435.0471050457595	3025.1302298008377	0.0	2693.551757347654	2723.4742071586415	1620.3150789011124	0.0	0.0	4052.0740227122633	2749.5459895019744	0.0	2005.1762524477592	2529.9667956179837	2149.0947051702115	0.0	4893.184690335734	1153.9306142816772	0.0	0.0	0.0	2827.1600995116905	2603.647740151587	1610.913185616998	0.0	0.0	0.0	0.0
P34896;P34896-2	0.0	3089.3367951584187	0.0	0.0	1545.1585147760236	1353.1417630346282	0.0	0.0	1174.7893114192852	0.0	0.0	0.0	977.185532630287	0.0	0.0	0.0	3566.4456331595284	0.0	0.0	0.0	2261.7792308863586	0.0	1507.2984890764524	2261.7792308863586	0.0	0.0	3522.9782386681336	2642.5933555995284	0.0	0.0	1053.545050862221	1479.4894069169573	0.0	0.0	0.0	0.0	0.0	0.0	0.0	0.0	0.0	0.0	0.0	0.0	0.0	0.0	0.0	0.0	0.0
P34897;P34897-3	0.0	2995.7492025320776	2781.2126178194103	4208.506483014546	3682.9650230136826	2787.3020239522302	0.0	3378.922213842608	3994.1490483512434	0.0	2561.703288851622	4262.767594802559	4188.547320949632	3356.7705861544223	0.0	3719.0859133215176	2975.3501282344982	0.0	0.0	3043.134160752865	3677.281079940114	0.0	2423.835705520565	2696.0949804683946	0.0	4011.2715659617807	2180.513344279216	2799.5611919990865	0.0	0.0	4024.26452607609	2797.8563835795753	0.0	3806.626504605666	2504.1564279776508	2921.6579955251154	0.0	4013.2055836424365	2732.9984784338476	0.0	0.0	2893.8781593904996	1965.2378330337795	3382.0180212663695	1968.8324677574974	0.0	0.0	14245.602777176082	0.0
P34932	0.0	3378.4414550442225	2503.6777144247067	3406.389344481916	2817.1194056133386	2569.651163731049	0.0	2724.697424853792	3190.5081085181614	0.0	2675.856195760081	4107.391819280707	3583.3529187979143	4132.033004863603	0.0	2218.384086851904	0.0	0.0	0.0	2949.177607891818	2749.7741816372363	0.0	2997.9173771665755	3604.597790219789	0.0	2930.444657274757	2581.8699634020004	2847.264480378243	0.0	0.0	3972.02294641208	3098.200039513184	0.0	3186.687042781547	2661.0111904504533	1972.7134333311399	0.0	2421.5170942786094	2827.7100850527754	0.0	0.0	2430.561253189332	2006.112318227887	3265.5435708694135	2462.14536060705	0.0	0.0	0.0	0.0
P35221	0.0	3657.6087869730645	1870.2556757711043	2945.5695260003904	1720.2269952007275	2309.9009736588546	0.0	2942.2383804001297	1854.3610083379513	0.0	1363.687674996898	4039.4393320218064	1694.0987083698224	4094.213455696858	0.0	2339.162958124109	0.0	0.0	0.0	2365.5572426035674	2773.5700598926396	0.0	2324.0674391058683	2624.0674288422847	0.0	1273.284328714232	2958.128585218473	959.93102917037	0.0	0.0	2469.2793951908093	2547.2899594434425	0.0	2659.2313645581603	2400.169368939666	1988.1512732427998	0.0	2044.299794366627	2927.659159743559	0.0	0.0	0.0	1162.506343208671	3131.7919933275925	1430.980742797654	0.0	0.0	0.0	0.0
P35232	0.0	4968.259596204917	4635.9693790858155	5902.587857177152	3813.9675716206493	4466.356088848682	0.0	3622.6306369315253	5460.818563465896	0.0	2663.839890957596	5763.131543131517	5369.620931363419	5503.7089570075395	0.0	4383.773585864536	0.0	0.0	0.0	4364.270720985963	4472.603630247103	0.0	5085.677441941872	4105.44709508471	0.0	3311.9047974839223	5066.89445676049	3581.4953821222243	0.0	0.0	5114.000767689177	4664.762124865965	0.0	5617.72754889519	3811.2991045804274	3378.701055047817	0.0	4333.916473970129	3118.515964663623	0.0	0.0	3031.7650375675603	2373.715828312807	5685.428134284605	5478.630424844107	0.0	0.0	0.0	0.0
P35237	0.0	2811.8869340889137	1790.0970938917735	1459.8393643886445	1967.2162688139886	2210.4216490635167	0.0	2970.950989495356	2339.82692982091	0.0	1417.4126340320404	1685.3309566218693	1952.7757726720258	3304.2766494048365	0.0	1586.3140593828919	0.0	0.0	0.0	2275.517566302728	2615.870465613725	0.0	1342.4133656478189	2669.6035030075823	0.0	2128.0657158393997	1497.2994296215134	2566.955071195506	0.0	0.0	1736.0219727267786	1877.7635002521306	0.0	1975.6387590549145	4186.127933577742	788.2493095639601	0.0	3054.8170091753714	3948.6825032267784	0.0	0.0	2198.3940247704554	1972.1767798437807	2397.5680963119585	1737.0306221547937	0.0	0.0	0.0	0.0
P35241	0.0	3043.342457827034	3956.067333322897	3216.597169865461	3915.559943275218	2113.370597312859	0.0	2743.766358028152	3636.1292434733	0.0	2137.2121664166702	3660.420449836186	2840.8343473560817	3491.5180755646356	0.0	2353.965615184214	0.0	0.0	0.0	2234.2681279158264	2204.876988152309	0.0	2967.378837832768	3536.0649993100105	0.0	2508.3915418042334	3255.294128626966	3205.378383412762	0.0	0.0	3265.480283142084	2405.9816489196164	0.0	3365.1300180385942	2380.4913071827027	4131.184821564837	0.0	2320.107407309208	2635.3005713303414	0.0	0.0	0.0	1712.0957698232655	3591.5651399924564	3319.4623933399407	0.0	0.0	0.0	0.0
P35244	0.0	4573.320370288377	0.0	3194.5714413218525	2623.238606251202	2429.369321916448	0.0	0.0	2201.4100465418883	0.0	4213.004383920672	2904.745705659926	3034.299236657322	2838.236665031005	0.0	0.0	0.0	0.0	0.0	0.0	1820.140232803046	0.0	5032.4601040524485	2618.196712988997	0.0	3744.683045568042	4017.0989310886116	0.0	0.0	0.0	4324.779036164306	0.0	0.0	0.0	2260.1425183337915	0.0	0.0	0.0	1283.3585948345292	0.0	0.0	0.0	0.0	1180.1570556945935	5077.050647810775	0.0	0.0	0.0	0.0
P35249	0.0	1297.9806840788253	805.1144863968174	0.0	1226.9216707947012	1842.585780198977	0.0	1467.862862541388	1355.4920660360833	0.0	0.0	1805.4607861805937	3267.837237434678	1578.7875147667082	0.0	1713.9884911720883	0.0	0.0	0.0	702.9378862212045	1838.7166764973424	0.0	0.0	1214.2712655222222	0.0	1692.8775321427422	1127.948727082939	0.0	0.0	0.0	0.0	1199.4054333507095	0.0	1368.1410122950217	1565.6962835801405	0.0	0.0	0.0	1409.1166086492192	0.0	0.0	0.0	1557.3955875184718	1075.6404889961395	1508.755421410869	0.0	0.0	0.0	0.0
P35250	0.0	1493.6978105187995	0.0	0.0	0.0	1442.886048505123	0.0	2226.491361211352	0.0	0.0	0.0	743.1380697323891	0.0	1864.655540396422	0.0	0.0	0.0	0.0	0.0	1268.0543249136879	1013.2878645350785	0.0	3986.3330315584217	0.0	0.0	1240.3737299479646	1014.1815197697733	1590.3191558083824	0.0	0.0	437.64859584099787	1787.8961197675799	0.0	1315.3191505731008	0.0	0.0	0.0	0.0	0.0	0.0	0.0	0.0	0.0	1787.6032589028353	0.0	0.0	0.0	0.0	0.0
P35251;P35251-2	0.0	1641.62508944497	0.0	1885.6547514111883	2658.286896191443	1851.266780442563	0.0	0.0	2651.5346459888	0.0	0.0	1928.834005675156	1626.3454805332342	0.0	0.0	0.0	0.0	0.0	0.0	0.0	1859.442554306504	0.0	595.612410600684	2048.6713771961813	0.0	915.0673986391129	0.0	1715.0790751205923	0.0	0.0	0.0	0.0	0.0	0.0	1724.9202655022325	1632.950025950955	0.0	0.0	0.0	0.0	0.0	0.0	0.0	0.0	0.0	0.0	0.0	0.0	0.0
P35268	0.0	22932.061649272204	25342.95540878163	26492.512378326006	16632.730221515612	15570.446355007534	0.0	15057.284469194776	19586.844292011632	0.0	6490.381697425779	30765.433658368118	17356.940395766476	33252.645504691536	0.0	21742.544148524183	2965.920362673987	0.0	0.0	17632.671321382957	16948.523445770705	0.0	18175.90417275438	22778.205771581815	0.0	21092.258843390413	11756.989189347503	5422.767105186435	0.0	0.0	18718.290679176025	16110.361699411034	0.0	13257.466201628322	19149.14304235115	6856.694951186079	0.0	21011.60785906319	17004.345947329926	0.0	0.0	0.0	9322.325567044036	25224.7266196555	11840.165058595594	0.0	0.0	0.0	0.0
P35269	0.0	1916.5178597655154	2548.403896477862	0.0	2204.886810753527	1396.7015054801016	0.0	0.0	1261.4210737548	0.0	0.0	2121.8348869099964	4173.586872763097	2617.0936634818145	0.0	624.5103224317247	1123.9345164195213	0.0	0.0	2408.17541322162	1548.1647936557601	0.0	1664.065173387405	1711.672063568165	0.0	1584.9022387175385	2231.660906092569	3354.8538599134736	0.0	0.0	1178.3158114583966	2146.2349493969564	0.0	0.0	0.0	4904.710925501768	0.0	0.0	0.0	0.0	0.0	0.0	0.0	2325.3613530536395	0.0	0.0	0.0	0.0	0.0
P35270	0.0	1657.197342101563	0.0	2639.50348077575	0.0	0.0	0.0	0.0	3543.3508075563486	0.0	1407.2735762599473	1056.5770349489799	3445.0101976442593	473.4409180896506	0.0	1976.951861562075	7719.933675720534	0.0	0.0	3324.1135641652018	2194.768430076524	0.0	2439.3600728462898	1665.2813892494441	0.0	1500.6612532049817	1640.942942871721	2179.26405461372	0.0	0.0	2325.7752594014723	2206.0526176434773	0.0	2438.1821724295014	1993.4118416460167	1259.2334562798403	0.0	2002.5230687139215	1584.6290536519105	0.0	0.0	0.0	2744.7109957837956	2062.591180289018	1385.8506488182566	0.0	0.0	0.0	0.0
P35527	0.0	5483.808876305257	0.0	2150.5133951367548	0.0	140162.5106087711	58200.52098237229	0.0	4672.280385590197	6873.093199645322	7937.5352829855065	3642.1215267537978	11799.00027083761	0.0	0.0	1181.6285759809018	0.0	6383.0358891274	0.0	0.0	0.0	0.0	0.0	0.0	3839.41366356119	10234.428583358474	0.0	1954.9748280573328	0.0	0.0	989.1823354893471	5258.477140998715	0.0	0.0	0.0	3437.0056426825117	0.0	5741.6202391237875	1924.8878515935	3951.4731926248	0.0	0.0	0.0	3897.0862905337	5633.395473748223	0.0	0.0	0.0	0.0
P35573	0.0	1331.574039028011	1385.2652133038184	4864.649848020658	0.0	0.0	0.0	0.0	2641.2121346644344	0.0	0.0	808.3422502590679	1030.3998022687756	1224.0026306643224	0.0	1523.4774214313156	0.0	0.0	0.0	0.0	2186.885574150034	0.0	5215.100578440619	1078.3378826664582	0.0	456.6774682568253	1978.073543785544	0.0	0.0	0.0	1358.524910356955	813.2056629002207	0.0	1843.9010160390965	921.6051021387849	0.0	0.0	0.0	0.0	0.0	0.0	0.0	1679.2143835806146	0.0	2051.0229907878906	0.0	0.0	0.0	0.0
P35579	0.0	4410.008200439881	4708.189290839717	4309.113085956576	4031.4899155792946	3340.620736974258	0.0	4745.5643300691745	4465.336912941878	0.0	2491.7418497415565	5594.16982259827	3734.1305813676577	5173.781686920297	0.0	4398.398759675495	9748.517987530218	0.0	0.0	3143.6099959783633	3506.9117076227776	0.0	4365.3036117250995	4614.027978496818	0.0	4122.243748355951	4575.906536046096	3429.4795385062675	0.0	0.0	4161.689814887875	3926.8485691424307	0.0	4358.716886988318	3959.322317768712	2668.5265117264616	0.0	4412.440860362363	3491.0744283229114	0.0	0.0	3056.998439244987	2825.593042144514	4678.294643854862	3790.145583556334	0.0	0.0	0.0	0.0
P35606;P35606-2	0.0	2518.55613473339	2186.4587636841366	2220.747668946406	2159.077724703034	2032.3931629691108	0.0	2356.5758976777224	2117.938005683476	0.0	3156.2776853815317	2741.532485606627	2039.2800802429813	2778.3213383878874	0.0	2231.431826929938	0.0	0.0	0.0	2037.165154651597	2262.1138136394984	0.0	2206.6099652552007	2100.7275012895448	0.0	2055.5031005028127	2292.8634508263976	2321.471356438427	0.0	0.0	2800.788138238278	1936.9155187594324	0.0	2824.5845555884093	1634.2509688905263	0.0	0.0	2360.895687073187	1728.5839173440822	0.0	0.0	0.0	1255.50496298147	2261.7181452254704	1848.5386503646664	0.0	0.0	0.0	0.0
P35611;P35611-2;P35611-3;P35611-6	0.0	558.7044511817751	0.0	1234.4350687012195	0.0	0.0	0.0	0.0	945.2433121261574	0.0	557.9459151294388	693.7343268522906	487.1878212188455	1109.7356077174945	0.0	3250.8437558464775	0.0	0.0	0.0	0.0	0.0	0.0	0.0	0.0	0.0	535.0249365310119	0.0	1140.4973706337842	0.0	0.0	0.0	589.3156466552684	0.0	607.1097236519684	0.0	0.0	0.0	0.0	0.0	0.0	0.0	1125.3716216574558	0.0	594.3669380093186	659.0238434229841	0.0	0.0	0.0	0.0
P35613	0.0	7125.559639589607	5504.492682935572	8422.475795317603	5953.909811333134	5905.489927789448	0.0	5469.427752613352	6196.373797732857	0.0	6391.3396443674055	8337.190247422732	6798.681476741431	6464.29958674043	0.0	5390.772955848789	0.0	0.0	0.0	5802.243138291269	5397.036383927972	0.0	6087.607728782386	8004.129425759397	0.0	7506.551821930529	7924.345478263297	6794.201451127774	0.0	0.0	5562.090033160356	8040.921102456833	0.0	5727.057816619019	6576.97091730949	4291.068326453679	0.0	5487.505003197365	7082.3371545638665	0.0	0.0	4524.271906629014	2599.194887491275	7322.678423168037	3489.8170563307567	0.0	0.0	0.0	0.0
P35637;P35637-2	0.0	26625.851687215938	19614.31471414904	23007.048328711742	20483.64296569765	12560.459176766215	0.0	22254.159708003262	18578.32692118467	0.0	13020.784325623128	25818.820859914595	14059.929204454147	23652.885456728258	0.0	15294.930784947846	14969.017059055317	0.0	0.0	17782.26360333294	22697.60274210299	0.0	17476.251837630178	23614.825887247014	0.0	18110.9988888696	14082.26501542232	14033.388775408874	0.0	0.0	23037.96396629999	15191.288855879033	0.0	22710.975539027382	9895.735441408873	14675.323000150738	0.0	19212.072364361047	18029.27713936268	0.0	0.0	7038.100748195994	4370.552277035551	20037.914544730054	12169.24447603821	0.0	0.0	0.0	0.0
P35658;P35658-2;P35658-5	0.0	585.1258690654181	944.7652499087793	1551.543653711262	1537.4247137723362	0.0	0.0	647.8728969312216	1003.962522621027	0.0	1037.144961635707	1356.2478533183007	1435.1461108282986	745.3002322957769	0.0	716.5181012665832	0.0	0.0	0.0	1081.0584766292045	1673.6444003825864	0.0	1316.1090684559083	945.5896703997524	0.0	1380.6990296537422	917.0216560312637	782.4312224375676	0.0	0.0	496.3236945572839	903.4594575106595	0.0	1181.0701628038591	0.0	0.0	0.0	928.4889663081082	514.2209957708382	0.0	0.0	0.0	1030.432348446571	788.0417095372421	1270.8493257344194	0.0	0.0	0.0	0.0
P35659	0.0	2129.00231932446	0.0	2120.0481854973423	2427.4137555767334	2302.8760800076107	0.0	2310.925121216428	2033.4500091180787	0.0	1464.6706922863589	2641.6847966189757	1956.279352873159	2586.0526330282682	0.0	2602.640844149363	0.0	0.0	0.0	2198.92753500386	2156.5901919502357	0.0	3226.363318509253	2657.7900239987443	0.0	2600.0553593576774	2438.467819448503	0.0	0.0	0.0	2766.7400281509194	2286.796601506793	0.0	1840.1332553341308	2640.9613925245044	2219.535870157885	0.0	1804.9419025470486	2202.1019096458676	0.0	0.0	0.0	1504.2645182056397	3318.2814734097456	1594.8713678589886	0.0	0.0	0.0	0.0
P35754	0.0	1617.9052448862874	0.0	982.3300743722064	1583.3929453291253	1062.8109856530755	0.0	458.329935396009	0.0	0.0	0.0	884.3387457891456	0.0	488.50665349840625	0.0	414.0181147043077	0.0	0.0	0.0	1190.047057647849	0.0	0.0	0.0	836.2699907108686	0.0	0.0	0.0	852.770682495563	0.0	0.0	605.3166125103832	1066.584459771035	0.0	0.0	0.0	0.0	0.0	1184.0672283768802	0.0	0.0	0.0	0.0	0.0	682.2828140907516	602.4364930762068	0.0	0.0	0.0	0.0
P35998	0.0	3477.640072896793	2554.479533547453	3027.092257676221	2244.492932028882	2277.4996914937497	0.0	2984.7556573022844	2558.6756184885176	0.0	2079.060024044538	2748.207638802663	2521.4517886230024	3754.1634096941466	0.0	2230.220456567742	0.0	0.0	0.0	1996.0273860415252	2585.9621310338493	0.0	3195.6456993203346	3086.322293319479	0.0	2665.7394114975223	3247.6961053165073	1902.3034597932383	0.0	0.0	3506.967080908941	2423.6530290202477	0.0	2742.950260491571	2884.044704064127	3032.872433358025	0.0	2755.9345056019033	2456.1815811202205	0.0	0.0	0.0	1798.8962640048283	4164.529455583791	2022.5421685265756	0.0	0.0	0.0	0.0
P36507	0.0	1375.3480270569007	740.995280505761	1530.6943573169863	984.4879217825759	905.5850031531514	0.0	1779.597520361418	855.7207723328888	0.0	755.6722454420069	1208.8671052887635	0.0	1646.529615521919	0.0	2001.2415583424226	0.0	0.0	0.0	1408.6943074868523	1504.8598309257716	0.0	0.0	1576.4502539465361	0.0	1706.8904501782356	875.2855158937942	1257.6248087491178	0.0	0.0	1506.61320026072	1461.9826467019031	0.0	864.3948390641864	0.0	705.988280522659	0.0	920.4368767668813	855.382612087089	0.0	0.0	0.0	0.0	1211.501749634595	0.0	0.0	0.0	0.0	0.0
[truncated: 5,256 more rows]
[truncated: 844 more columns]
